# Supplementary material for: Identification and Analysis of MicroRNAs Associated with Wing Polyphenism in the Brown Planthopper, Nilaparvata lugens
Source: Int J Mol Sci. 2020 Dec 21;21(24):9754. doi: 10.3390/ijms21249754 (PMC7767257; doi:10.3390/ijms21249754)
Supplement: Supplementary file 1 [file ijms-21-09754-s001.zip]

Archive with 16 entries (15 files):
- ijms-supplementary-20201214/
- ijms-supplementary-20201214/Supplement_Figure_S1_Expression of specific miRNAs.tif
- ijms-supplementary-20201214/Supplement_Figure_S2_miRNA_counts_in_each_sample.tif
- ijms-supplementary-20201214/Supplement_TableS10 The pathways enriched by differentially expressed miRNAs targeting genes in each instar of LW strain.xlsx
- ijms-supplementary-20201214/Supplement_TableS11 The pathways enriched by differentially expressed miRNAs targeting genes in each instar of SW strain.xlsx
- ijms-supplementary-20201214/Supplement_TableS12 Differentially expressed miRNAs target genes in several pathways.xlsx
- ijms-supplementary-20201214/Supplement_TableS13 Genes in BPH wing polymorphism-related pathways.xlsx
- ijms-supplementary-20201214/Supplement_TableS1_miRNAs_in_BPH.xlsx
- ijms-supplementary-20201214/Supplement_TableS2_miRNAs_counts_in_different_stages_and_strains_of_Nilaparvata_lugens.xlsx
- ijms-supplementary-20201214/Supplement_TableS3 Differentially expressed miRNAs.xlsx
- ijms-supplementary-20201214/Supplement_TableS4 Differentially expressed miRNAs targets in LW strain BPH.xlsx
- ijms-supplementary-20201214/Supplement_TableS5 Differentially expressed miRNAs targets in SW strain BPH.xlsx
- ijms-supplementary-20201214/Supplement_TableS6 GO terms enriched by differentially expressed miRNAs targeting genes in LW strain.xlsx
- ijms-supplementary-20201214/Supplement_TableS7 GO terms enriched by differentially expressed miRNAs targeting genes in SW strain.xlsx
- ijms-supplementary-20201214/Supplement_TableS8 The pathways enriched by differentially expressed miRNAs targeting genes in LW strain .xlsx
- ijms-supplementary-20201214/Supplement_TableS9 The pathways enriched by differentially expressed miRNAs targeting genes in SW strain.xlsx
