# Supplementary material for: Identification and Analysis of MicroRNAs Associated with Wing Polyphenism in the Brown Planthopper, Nilaparvata lugens
Source: Int J Mol Sci. 2020 Dec 21;21(24):9754. doi: 10.3390/ijms21249754 (PMC7767257; doi:10.3390/ijms21249754)
Supplement: Supplementary file 1 [file ijms-21-09754-s001.zip › ijms-supplementary-20201214/Supplement_TableS10 The pathways enriched by differentially expressed miRNAs targeting genes in each instar of LW strain.xlsx]

## Sheet: LW_instar
TableS10 The pathways enriched by differentially expressed miRNAs targeting genes in each instar of LW strain
Instar	KEGG_A_class	KEGG_B_class	Pathway	out (384)	All (4198)	Pvalue	Qvalue	Pathway ID	K_IDs
1st	Cellular Processes	Cellular community - eukaryotes	Tight junction	18	86	0.000598804	0.0796742	ko04530	K10591+K04851+K04345+K07198+K06095+K16175+K05731+K07374+K06095+K04345+K16175+K07374+K12751+K12751+K04431+K12751+K07374+K04851
1st	Organismal Systems	Aging	Longevity regulating pathway - mammal	12	48	0.000957951	0.0796742	ko04211	K03781+K02649+K09048+K17589+K03259+K04345+K07198+K03259+K04345+K03259+K07204+K03781
1st	Organismal Systems	Endocrine system	Insulin signaling pathway	18	90	0.00105529	0.0796742	ko04910	K04739+K02649+K07197+K06276+K06269+K03259+K04345+K07198+K02183+K03259+K04345+K06276+K03259+K06279+K07204+K06279+K03083+K06269
1st	Organismal Systems	Digestive system	Cholesterol metabolism	7	20	0.00137222	0.082882	ko04979	K01052+K01052+K06233+K12385+K06233+K13443+K01052
1st	Genetic Information Processing	Folding, sorting and degradation	Ubiquitin mediated proteolysis	20	110	0.0019544	0.0869983	ko04120	K03351+K10591+K10615+K04552+K10592+K10592+K10586+K10592+K10581+K10576+K03348+K10576+K10593+K04552+K03348+K10592+K10598+K10592+K10601+K04552
1st	Environmental Information Processing	Signal transduction	mTOR signaling pathway	18	95	0.00201652	0.0869983	ko04150	K02145+K02649+K00445+K06276+K10421+K03259+K16185+K10421+K02145+K07198+K03259+K16185+K06276+K03259+K07204+K00445+K03083+K03209
1st	Metabolism	Glycan biosynthesis and metabolism	Glycosphingolipid biosynthesis - ganglio series	3	4	0.00283268	0.0950523	ko00604	K12373+K12373+K12373
1st	Cellular Processes	Transport and catabolism	Autophagy - animal	16	85	0.0037748	0.0988811	ko04140	K02649+K18082+K01363+K17589+K06276+K19330+K16185+K04345+K07198+K08852+K16185+K04345+K06276+K07204+K01363+K01363
1st	Environmental Information Processing	Signal transduction	Hippo signaling pathway	15	78	0.00403048	0.0988811	ko04390	K04676+K04500+K00445+K06269+K16175+K05706+K04676+K02105+K16175+K00445+K03083+K04491+K16682+K03209+K06269
1st	Metabolism	Xenobiotics biodegradation and metabolism	Ethylbenzene degradation	2	2	0.00834735	0.157556	ko00642	K00632+K00632
1st	Organismal Systems	Environmental adaptation	Circadian entrainment	11	55	0.00969489	0.163052	ko04713	K07376+K04962+K04962+K04851+K04345+K16513+K16513+K02183+K04345+K07376+K04851
1st	Organismal Systems	Circulatory system	Vascular smooth muscle contraction	13	70	0.00971835	0.163052	ko04270	K07376+K01047+K06269+K04851+K04345+K02183+K04345+K07376+K12751+K12751+K06269+K12751+K04851
1st	Organismal Systems	Endocrine system	Melanogenesis	11	56	0.0111061	0.176528	ko04916	K09048+K00445+K04498+K04345+K02183+K02105+K04345+K00445+K03083+K04491+K03209
1st	Organismal Systems	Endocrine system	Oxytocin signaling pathway	14	80	0.0125142	0.182197	ko04921	K04962+K04962+K04361+K06269+K04851+K04345+K07198+K02183+K04345+K12751+K12751+K06269+K12751+K04851
1st	Cellular Processes	Cell growth and death	Apoptosis	11	57	0.0126693	0.182197	ko04210	K02649+K01363+K06114+K06276+K08852+K07374+K06276+K07374+K01363+K01363+K07374
1st	Environmental Information Processing	Signal transduction	Hippo signaling pathway -fly	12	66	0.0150155	0.206121	ko04391	K04676+K06095+K16175+K16669+K16669+K04676+K16676+K06095+K16175+K16682+K03209+K16676
1st	Organismal Systems	Digestive system	Vitamin digestion and absorption	5	18	0.0196402	0.240628	ko04977	K14073+K05665+K14620+K14073+K14073
1st	Metabolism	Lipid metabolism	Steroid biosynthesis	3	7	0.0200999	0.240628	ko00100	K01052+K01052+K01052
1st	Metabolism	Glycan biosynthesis and metabolism	Glycosphingolipid biosynthesis - globo and isoglobo series	3	7	0.0200999	0.240628	ko00603	K12373+K12373+K12373
1st	Cellular Processes	Cellular community - eukaryotes	Focal adhesion	14	85	0.0207341	0.240628	ko04510	K06271+K02649+K06237+K06276+K04361+K06269+K05725+K02105+K06276+K06493+K06279+K06279+K03083+K06269
1st	Organismal Systems	Endocrine system	Estrogen signaling pathway	11	62	0.0231066	0.240628	ko04915	K02649+K04615+K09048+K04361+K04615+K04345+K02183+K04345+K04615+K06279+K06279
1st	Environmental Information Processing	Signal transduction	ErbB signaling pathway	7	33	0.0268091	0.253138	ko04012	K02649+K04361+K05725+K06279+K06279+K04431+K03083
1st	Metabolism	Glycan biosynthesis and metabolism	Glycosaminoglycan biosynthesis - heparan sulfate / heparin	3	8	0.0300113	0.253138	ko00534	K02367+K02366+K00733
1st	Environmental Information Processing	Signaling molecules and interaction	ECM-receptor interaction	5	20	0.0305468	0.253138	ko04512	K06237+K06258+K06493+K06258+K06258
1st	Metabolism	Lipid metabolism	Arachidonic acid metabolism	6	27	0.0318518	0.253138	ko00590	K18592+K01047+K18592+K00432+K18592+K00432
1st	Environmental Information Processing	Signal transduction	TNF signaling pathway	6	27	0.0318518	0.253138	ko04668	K02649+K07763+K09048+K04432+K07763+K04431
1st	Organismal Systems	Aging	Longevity regulating pathway - multiple species	10	58	0.0353895	0.265566	ko04213	K03781+K02649+K04345+K07198+K03695+K04345+K03695+K07204+K03781+K03695
1st	Organismal Systems	Endocrine system	GnRH signaling pathway	10	58	0.0353895	0.265566	ko04912	K07763+K04361+K04851+K04345+K02183+K04432+K04345+K07763+K04431+K04851
1st	Metabolism	Metabolism of cofactors and vitamins	Folate biosynthesis	7	35	0.0360537	0.265566	ko00790	K20967+K01307+K11754+K03639+K01307+K03637+K11754
1st	Metabolism	Glycan biosynthesis and metabolism	Glycosaminoglycan biosynthesis - chondroitin sulfate / dermatan sulfate	3	9	0.0420248	0.275861	ko00532	K01017+K00733+K01017
1st	Organismal Systems	Digestive system	Pancreatic secretion	11	68	0.0426119	0.275861	ko04972	K07904+K04962+K14073+K04962+K13855+K01047+K04194+K13855+K04194+K14073+K14073
1st	Organismal Systems	Endocrine system	Relaxin signaling pathway	10	60	0.0434708	0.275861	ko04926	K02649+K06237+K04500+K09048+K04361+K04345+K04345+K06279+K06279+K04431
1st	Organismal Systems	Endocrine system	Progesterone-mediated oocyte maturation	9	52	0.043772	0.275861	ko04914	K03351+K02649+K03348+K04345+K03348+K02602+K02602+K04345+K06631
1st	Metabolism	Carbohydrate metabolism	Starch and sucrose metabolism	6	29	0.0438102	0.275861	ko00500	K16055+K01194+K16055+K00697+K01194+K01194
1st	Metabolism	Metabolism of terpenoids and polyketides	Geraniol degradation	2	4	0.0442117	0.275861	ko00281	K00632+K00632
1st	Cellular Processes	Transport and catabolism	Lysosome	15	104	0.0494461	0.275861	ko04142	K01052+K14410+K01363+K01052+K12373+K12385+K04646+K13443+K01205+K01052+K14410+K01363+K01363+K12373+K12373
3rd	Environmental Information Processing	Signal transduction	HIF-1 signaling pathway	4	60	0.000188234	0.00882787	ko04066	K09592+K09592+K09592+K02677
3rd	Environmental Information Processing	Signal transduction	Sphingolipid signaling pathway	3	53	0.00215249	0.0443413	ko04071	K05665+K18050+K02677
3rd	Environmental Information Processing	Membrane transport	ABC transporters	3	68	0.00438794	0.0753264	ko02010	K05665+K05673+K05668
3rd	Environmental Information Processing	Signal transduction	Notch signaling pathway	2	23	0.00566072	0.0832934	ko04330	K06058+K06058
3rd	Environmental Information Processing	Signal transduction	MAPK signaling pathway - yeast	2	27	0.00775944	0.0967816	ko04011	K10591+K02677
3rd	Cellular Processes	Cellular community - eukaryotes	Tight junction	3	86	0.00845665	0.0967816	ko04530	K10591+K06069+K18050
3rd	Organismal Systems	Development	Dorso-ventral axis formation	2	36	0.0135556	0.122326	ko04320	K02602+K02602
3rd	Organismal Systems	Immune system	Fc gamma R-mediated phagocytosis	2	36	0.0135556	0.122326	ko04666	K18050+K02677
3rd	Genetic Information Processing	Folding, sorting and degradation	Ubiquitin mediated proteolysis	3	110	0.0165109	0.128778	ko04120	K10591+K10592+K10592
3rd	Organismal Systems	Sensory system	Inflammatory mediator regulation of TRP channels	2	47	0.0225049	0.128778	ko04750	K18050+K02677
3rd	Organismal Systems	Endocrine system	Progesterone-mediated oocyte maturation	2	52	0.0271954	0.147428	ko04914	K02602+K02602
3rd	Organismal Systems	Immune system	Hematopoietic cell lineage	1	8	0.0393576	0.202692	ko04640	K11140
3rd	Organismal Systems	Endocrine system	Aldosterone synthesis and secretion	2	69	0.0457337	0.219759	ko04925	K18050+K02677
3rd	Organismal Systems	Circulatory system	Vascular smooth muscle contraction	2	70	0.0469388	0.219759	ko04270	K18050+K02677
4th	Genetic Information Processing	Folding, sorting and degradation	Ubiquitin mediated proteolysis	16	110	0.000625502	0.0704243	ko04120	K03351+K10591+K10615+K10597+K10592+K10592+K10586+K10592+K10581+K10576+K10576+K10593+K10592+K10598+K10592+K10601
4th	Metabolism	Glycan biosynthesis and metabolism	Glycosphingolipid biosynthesis - ganglio series	3	4	0.000779605	0.0704243	ko00604	K12373+K12373+K12373
4th	Organismal Systems	Digestive system	Pancreatic secretion	11	68	0.00185669	0.112076	ko04972	K07904+K04962+K14073+K04962+K13855+K01047+K04194+K13855+K04194+K14073+K14073
4th	Organismal Systems	Endocrine system	Progesterone-mediated oocyte maturation	9	52	0.00296871	0.112076	ko04914	K03351+K06627+K02649+K21771+K04345+K02602+K02602+K04345+K02087
4th	Organismal Systems	Digestive system	Vitamin digestion and absorption	5	18	0.00313416	0.112076	ko04977	K14073+K05665+K14620+K14073+K14073
4th	Metabolism	Metabolism of cofactors and vitamins	Folate biosynthesis	7	35	0.0037237	0.112076	ko00790	K20967+K01307+K11754+K03639+K01307+K03637+K11754
4th	Cellular Processes	Transport and catabolism	Autophagy - animal	12	85	0.00382082	0.112076	ko04140	K02649+K18082+K01363+K06276+K19330+K04345+K07198+K04345+K06276+K07204+K01363+K01363
4th	Metabolism	Lipid metabolism	Arachidonic acid metabolism	6	27	0.00413565	0.112076	ko00590	K18592+K01047+K18592+K00432+K18592+K00432
4th	Cellular Processes	Cell growth and death	Apoptosis	9	57	0.00560854	0.116328	ko04210	K02649+K01363+K06276+K07374+K06276+K07374+K01363+K01363+K07374
4th	Metabolism	Lipid metabolism	Steroid biosynthesis	3	7	0.00596858	0.116328	ko00100	K01052+K01052+K01052
4th	Metabolism	Glycan biosynthesis and metabolism	Glycosphingolipid biosynthesis - globo and isoglobo series	3	7	0.00596858	0.116328	ko00603	K12373+K12373+K12373
4th	Metabolism	Carbohydrate metabolism	Starch and sucrose metabolism	6	29	0.00600959	0.116328	ko00500	K16055+K01194+K16055+K00697+K01194+K01194
4th	Environmental Information Processing	Signal transduction	AMPK signaling pathway	11	81	0.00743875	0.134393	ko04152	K06627+K02649+K09048+K07881+K06276+K07198+K06276+K00507+K07204+K00507+K00507
4th	Environmental Information Processing	Signaling molecules and interaction	Neuroactive ligand-receptor interaction	9	62	0.00977921	0.155892	ko04080	K04163+K04163+K04615+K04224+K04615+K04194+K04194+K05052+K04615
4th	Cellular Processes	Cellular community - eukaryotes	Gap junction	9	63	0.0108383	0.156591	ko04540	K07376+K04361+K04345+K07374+K04345+K02087+K07374+K07376+K07374
4th	Organismal Systems	Sensory system	Taste transduction	5	24	0.0116277	0.156591	ko04742	K04615+K04615+K04345+K04345+K04615
4th	Environmental Information Processing	Signal transduction	PI3K-Akt signaling pathway	12	99	0.0128857	0.156591	ko04151	K02649+K06237+K09048+K06276+K04361+K06237+K06237+K05725+K07198+K06276+K06493+K07204
4th	Metabolism	Metabolism of cofactors and vitamins	Biotin metabolism	4	18	0.0188523	0.212874	ko00780	K01942+K01942+K03524+K00833
4th	Organismal Systems	Excretory system	Vasopressin-regulated water reabsorption	5	28	0.0221865	0.240502	ko04962	K07904+K09048+K04345+K04345+K10413
4th	Organismal Systems	Endocrine system	Relaxin signaling pathway	8	60	0.0234622	0.244548	ko04926	K02649+K06237+K09048+K04361+K06237+K04345+K06237+K04345
4th	Environmental Information Processing	Signaling molecules and interaction	ECM-receptor interaction	4	20	0.0272123	0.271293	ko04512	K06237+K06237+K06237+K06493
4th	Organismal Systems	Endocrine system	Estrogen signaling pathway	8	62	0.0280303	0.271293	ko04915	K02649+K04615+K09048+K04361+K04615+K04345+K04345+K04615
4th	Organismal Systems	Digestive system	Protein digestion and absorption	8	63	0.030531	0.285307	ko04974	K06237+K14209+K06237+K06237+K01278+K14209+K01278+K14209
4th	Organismal Systems	Endocrine system	Regulation of lipolysis in adipocyte	5	32	0.0375636	0.339325	ko04923	K07376+K02649+K04345+K04345+K07376
4th	Metabolism	Carbohydrate metabolism	Glyoxylate and dicarboxylate metabolism	7	55	0.0413244	0.361255	ko00630	K00024+K00049+K00026+K02437+K00026+K02437+K00049
4th	Organismal Systems	Endocrine system	Insulin secretion	7	56	0.04495	0.364022	ko04911	K04962+K04962+K09048+K04194+K04345+K04194+K04345
4th	Organismal Systems	Endocrine system	Melanogenesis	7	56	0.04495	0.364022	ko04916	K09048+K00445+K04345+K04345+K00445+K04491+K03209
4th	Metabolism	Metabolism of other amino acids	Taurine and hypotaurine metabolism	3	14	0.0456706	0.364022	ko00430	K18592+K18592+K18592
5th	Organismal Systems	Endocrine system	Relaxin signaling pathway	13	60	4.6331e-05	0.00441688	ko04926	K07827+K06237+K04361+K06237+K06237+K04364+K04439+K13240+K04345+K04345+K07827+K04345+K04448
5th	Organismal Systems	Endocrine system	Insulin signaling pathway	16	90	8.23507e-05	0.00588807	ko04910	K07827+K04739+K07197+K07192+K07198+K04364+K02183+K02183+K04345+K07192+K04345+K07827+K04345+K07192+K00693+K00693
5th	Organismal Systems	Nervous system	Serotonergic synapse	10	41	0.000124026	0.0059119	ko04726	K07827+K04163+K04163+K08155+K08155+K04345+K04345+K07827+K04345+K04851
5th	Organismal Systems	Endocrine system	GnRH signaling pathway	12	58	0.00014622	0.00592713	ko04912	K07827+K04361+K04364+K02183+K02183+K09203+K04345+K04345+K07827+K04345+K04448+K04851
5th	Metabolism	Carbohydrate metabolism	Citrate cycle (TCA cycle)	12	59	0.000173762	0.00592713	ko00020	K01958+K00161+K00026+K01648+K00026+K01648+K00161+K00161+K01899+K01903+K01902+K00024
5th	Organismal Systems	Nervous system	Cholinergic synapse	11	51	0.000187358	0.00592713	ko04725	K07827+K01049+K01049+K04345+K14636+K01049+K04345+K07827+K04345+K04447+K04851
5th	Environmental Information Processing	Signal transduction	MAPK signaling pathway - fly	14	78	0.000207242	0.00592713	ko04013	K07827+K17608+K17608+K06689+K08892+K04461+K04361+K04508+K04364+K09260+K07827+K04448+K04662+K04427
5th	Organismal Systems	Endocrine system	Oxytocin signaling pathway	14	80	0.00027344	0.00710944	ko04921	K07827+K03234+K04361+K07198+K03234+K02183+K02183+K04345+K04345+K07827+K04345+K04448+K12319+K04851
5th	Environmental Information Processing	Signal transduction	Hedgehog signaling pathway	8	32	0.000499659	0.0106914	ko04340	K04439+K06233+K04345+K04345+K08957+K04345+K06233+K08960
5th	Organismal Systems	Endocrine system	Regulation of lipolysis in adipocyte	8	32	0.000499659	0.0106914	ko04923	K07376+K04345+K04249+K04345+K04249+K04249+K04345+K07376
5th	Organismal Systems	Digestive system	Salivary secretion	11	57	0.000523356	0.0106914	ko04970	K07376+K01539+K02183+K02183+K13240+K04345+K04345+K04345+K01539+K07376+K12319
5th	Organismal Systems	Endocrine system	Thyroid hormone synthesis	10	50	0.000697586	0.0133006	ko04918	K01539+K06233+K04345+K04249+K04345+K04249+K04249+K04345+K06233+K01539
5th	Organismal Systems	Endocrine system	Glucagon signaling pathway	12	70	0.000904537	0.0144415	ko04922	K00161+K16311+K07198+K02183+K02183+K04345+K04345+K04345+K00161+K00693+K00693+K00161
5th	Organismal Systems	Digestive system	Cholesterol metabolism	6	20	0.000908905	0.0144415	ko04979	K01052+K01052+K04550+K06233+K22290+K06233
5th	Organismal Systems	Development	Dorso-ventral axis formation	8	36	0.00116177	0.0166133	ko04320	K07827+K04361+K04364+K02602+K02602+K07827+K02857+K02857
5th	Environmental Information Processing	Signal transduction	Apelin signaling pathway	12	73	0.00132701	0.0174776	ko04371	K07827+K06052+K07198+K02183+K02183+K13240+K09203+K04345+K09260+K04345+K07827+K04345
5th	Environmental Information Processing	Signal transduction	MAPK signaling pathway	15	104	0.00139587	0.0174776	ko04010	K04380+K07827+K04461+K04361+K04364+K04439+K04378+K04378+K04345+K04345+K07827+K04345+K04448+K04427+K04851
5th	Organismal Systems	Sensory system	Olfactory transduction	8	37	0.00140554	0.0174776	ko04740	K07376+K04439+K02183+K02183+K04345+K04345+K04345+K07376
5th	Organismal Systems	Environmental adaptation	Circadian entrainment	10	55	0.00151591	0.0180645	ko04713	K07376+K02183+K02183+K13240+K04345+K04345+K04345+K07376+K12319+K04851
5th	Environmental Information Processing	Signal transduction	Hedgehog signaling pathway - fly	6	23	0.00202732	0.0216599	ko04341	K04345+K04345+K08957+K04345+K04662+K08960
5th	Organismal Systems	Endocrine system	PPAR signaling pathway	8	40	0.00238772	0.0235479	ko03320	K01897+K00029+K00029+K08524+K01897+K08745+K15013+K00029
5th	Environmental Information Processing	Signal transduction	ErbB signaling pathway	7	33	0.00313431	0.0289165	ko04012	K07827+K19862+K04361+K05725+K04364+K07827+K04448
5th	Organismal Systems	Endocrine system	Estrogen signaling pathway	10	62	0.00382156	0.0328542	ko04915	K07827+K04361+K04364+K02183+K02183+K04345+K04345+K07827+K04345+K04448
5th	Metabolism	Glycan biosynthesis and metabolism	Mucin type O-glycan biosynthesis	3	6	0.00390575	0.0328542	ko00512	K00710+K00710+K00710
5th	Metabolism	Biosynthesis of other secondary metabolites	Glucosinolate biosynthesis	3	6	0.00390575	0.0328542	ko00966	K00826+K00826+K00826
5th	Cellular Processes	Cellular community - eukaryotes	Gap junction	10	63	0.00430481	0.0351764	ko04540	K07827+K07376+K04361+K04364+K04345+K04345+K07827+K04345+K07376+K12319
5th	Organismal Systems	Nervous system	Long-term depression	6	27	0.00483912	0.0384442	ko04730	K07827+K07376+K13240+K07827+K07376+K12319
5th	Organismal Systems	Development	Axon guidance	9	56	0.00611969	0.0417444	ko04360	K07827+K06754+K19862+K05725+K07520+K06754+K16621+K07827+K05743
5th	Environmental Information Processing	Signal transduction	PI3K-Akt signaling pathway	13	99	0.00654104	0.0435055	ko04151	K07827+K06237+K04361+K06237+K06237+K05725+K07198+K04364+K08524+K07827+K00693+K04447+K00693
5th	Metabolism	Metabolism of other amino acids	Taurine and hypotaurine metabolism	4	14	0.00831042	0.0517551	ko00430	K18592+K18592+K01580+K18592
5th	Environmental Information Processing	Signal transduction	MAPK signaling pathway - plant	4	14	0.00831042	0.0517551	ko04016	K00940+K02183+K02183+K00940
5th	Organismal Systems	Endocrine system	Adipocytokine signaling pathway	6	30	0.00832424	0.0517551	ko04920	K01897+K07198+K08524+K01897+K04447+K15013
5th	Environmental Information Processing	Signaling molecules and interaction	Cytokine-cytokine receptor interaction	3	8	0.00997911	0.0607239	ko04060	K05497+K16621+K04662
5th	Environmental Information Processing	Signal transduction	Notch signaling pathway	5	23	0.0110092	0.0655968	ko04330	K06051+K06052+K06058+K06058+K06062
5th	Organismal Systems	Immune system	T cell receptor signaling pathway	6	32	0.0114708	0.0669522	ko04660	K07827+K19862+K04364+K07827+K04448+K04427
5th	Organismal Systems	Immune system	Chemokine signaling pathway	9	62	0.0119136	0.0673473	ko04062	K07827+K05725+K04364+K04439+K04345+K04345+K07827+K04345+K04447
5th	Metabolism	Carbohydrate metabolism	Pyruvate metabolism	10	73	0.012245	0.0673473	ko00620	K01958+K00161+K00026+K00029+K00029+K00026+K00161+K00161+K00029+K00024
5th	Cellular Processes	Cellular community - prokaryotes	Quorum sensing	6	33	0.0133234	0.0705646	ko02024	K01897+K01183+K01580+K01183+K01897+K01183
5th	Environmental Information Processing	Signal transduction	cGMP - PKG signaling pathway	11	86	0.014448	0.0737881	ko04022	K07376+K01539+K04378+K02183+K02183+K04378+K09260+K01539+K07376+K12319+K04851
5th	Organismal Systems	Immune system	Platelet activation	8	54	0.0154461	0.0759807	ko04611	K07376+K12757+K12757+K04345+K04345+K04345+K07376+K12319
5th	Organismal Systems	Endocrine system	Parathyroid hormone synthesis, secretion and action	8	54	0.0154461	0.0759807	ko04928	K04361+K04439+K08524+K09203+K04345+K09260+K04345+K04345
5th	Environmental Information Processing	Signal transduction	Ras signaling pathway	11	87	0.0156744	0.0759807	ko04014	K07827+K04163+K04163+K04361+K04364+K02183+K02183+K04345+K04345+K07827+K04345
5th	Organismal Systems	Nervous system	Dopaminergic synapse	9	66	0.0175888	0.0838399	ko04728	K08155+K08155+K04439+K02183+K02183+K04345+K04345+K04345+K04851
5th	Organismal Systems	Nervous system	Long-term potentiation	7	46	0.0199871	0.0937102	ko04720	K07827+K02183+K02183+K04345+K04345+K07827+K04345
5th	Organismal Systems	Endocrine system	Thyroid hormone signaling pathway	10	79	0.0206181	0.0951092	ko04919	K07827+K01539+K08524+K04345+K04345+K07827+K04345+K01539+K04662+K06062
5th	Organismal Systems	Circulatory system	Vascular smooth muscle contraction	9	70	0.0250225	0.106802	ko04270	K07376+K02183+K02183+K04345+K04345+K04345+K07376+K12319+K04851
5th	Organismal Systems	Excretory system	Vasopressin-regulated water reabsorption	5	28	0.0250889	0.106802	ko04962	K10413+K04345+K04345+K04345+K10413
5th	Organismal Systems	Immune system	B cell receptor signaling pathway	4	19	0.0253101	0.106802	ko04662	K07827+K04364+K07827+K04448
5th	Metabolism	Energy metabolism	Carbon fixation in photosynthetic organisms	6	38	0.025767	0.106802	ko00710	K00026+K00029+K00029+K00026+K00029+K00024
5th	Genetic Information Processing	Replication and repair	Mismatch repair	6	38	0.025767	0.106802	ko03430	K10756+K08737+K08737+K10755+K03555+K02343
5th	Organismal Systems	Excretory system	Endocrine and other factor-regulated calcium reabsorption	6	38	0.025767	0.106802	ko04961	K01539+K04345+K04646+K04345+K04345+K01539
5th	Organismal Systems	Endocrine system	Renin secretion	7	49	0.027485	0.112296	ko04924	K02183+K02183+K04345+K04345+K04345+K12319+K04851
5th	Organismal Systems	Immune system	C-type lectin receptor signaling pathway	5	29	0.0288556	0.114621	ko04625	K07827+K02183+K02183+K07827+K04448
5th	Cellular Processes	Transport and catabolism	Autophagy - animal	10	85	0.0325631	0.122571	ko04140	K07827+K16185+K07198+K04345+K04345+K16185+K07827+K04345+K07897+K04427
5th	Environmental Information Processing	Signal transduction	FoxO signaling pathway	8	62	0.0330626	0.122571	ko04068	K07827+K03875+K04361+K07198+K04364+K03875+K07827+K08960
5th	Environmental Information Processing	Signal transduction	cAMP signaling pathway	13	122	0.0333664	0.122571	ko04024	K01539+K05673+K02183+K02183+K04345+K04249+K04345+K04249+K04249+K04345+K01539+K04448+K04851
5th	Organismal Systems	Digestive system	Gastric acid secretion	7	51	0.0334284	0.122571	ko04971	K01539+K02183+K02183+K04345+K04345+K04345+K01539
5th	Cellular Processes	Cellular community - eukaryotes	Tight junction	10	86	0.0349467	0.126516	ko04530	K10591+K07198+K12757+K12757+K16684+K04345+K04345+K04345+K04448+K04851
5th	Organismal Systems	Excretory system	Aldosterone-regulated sodium reabsorption	4	21	0.0355308	0.127023	ko04960	K07827+K01539+K07827+K01539
5th	Organismal Systems	Endocrine system	Progesterone-mediated oocyte maturation	7	52	0.0366985	0.129577	ko04914	K07827+K02602+K04345+K02602+K04345+K07827+K04345
5th	Organismal Systems	Immune system	Th1 and Th2 cell differentiation	4	22	0.0414139	0.142703	ko04658	K06051+K06052+K04448+K04447
5th	Organismal Systems	Endocrine system	Cortisol synthesis and secretion	5	32	0.0422189	0.143745	ko04927	K18437+K04345+K04345+K04345+K04851
5th	Organismal Systems	Environmental adaptation	Circadian rhythm - fly	2	6	0.0471944	0.156949	ko04711	K12074+K08960
5th	Organismal Systems	Sensory system	Phototransduction	2	6	0.0471944	0.156949	ko04744	K02183+K02183
5th	Cellular Processes	Cell growth and death	Apoptosis - fly	6	44	0.0487087	0.160123	ko04214	K07827+K10586+K04361+K07827+K04448+K04427
