# Supplementary material for: Identification and Analysis of MicroRNAs Associated with Wing Polyphenism in the Brown Planthopper, Nilaparvata lugens
Source: Int J Mol Sci. 2020 Dec 21;21(24):9754. doi: 10.3390/ijms21249754 (PMC7767257; doi:10.3390/ijms21249754)
Supplement: Supplementary file 1 [file ijms-21-09754-s001.zip › ijms-supplementary-20201214/Supplement_TableS11 The pathways enriched by differentially expressed miRNAs targeting genes in each instar of SW strain.xlsx]

## Sheet: SW_instar
TableS11 The pathways enriched by differentially expressed miRNAs targeting genes in each instar of SW strain
Instar	KEGG_A_class	KEGG_B_class	Pathway	out (582)	All (4198)	Pvalue	Qvalue	Pathway ID	K_IDs
1st	Organismal Systems	Endocrine system	Oxytocin signaling pathway	17	80	8.1002e-05	0.00971732	ko04921	K07827+K04962+K04962+K03234+K04361+K06269+K03234+K02183+K04345+K04515+K04345+K07827+K04345+K04962+K06269+K12319+K04851
1st	Organismal Systems	Endocrine system	Insulin signaling pathway	18	90	0.00011562	0.00971732	ko04910	K07827+K04739+K07197+K04372+K06269+K07192+K02183+K04345+K07207+K07192+K04345+K06277+K07827+K04345+K07192+K00693+K00693+K06269
1st	Environmental Information Processing	Signal transduction	PI3K-Akt signaling pathway	19	99	0.000133866	0.00971732	ko04151	K07827+K06237+K04361+K09487+K06237+K06237+K05725+K08524+K11584+K06630+K07207+K06630+K05096+K07827+K16197+K00693+K04447+K00693+K11584
1st	Organismal Systems	Environmental adaptation	Circadian entrainment	13	55	0.000182983	0.0105032	ko04713	K07376+K04962+K04962+K02183+K13240+K04345+K04515+K04345+K04345+K04962+K07376+K12319+K04851
1st	Organismal Systems	Development	Dorso-ventral axis formation	10	36	0.000250171	0.0119665	ko04320	K07827+K03211+K04361+K02156+K02156+K07827+K03211+K02857+K03211+K02857
1st	Organismal Systems	Sensory system	Olfactory transduction	10	37	0.000319972	0.0121526	ko04740	K07376+K04439+K02183+K04345+K04515+K04345+K04950+K04345+K07376+K04952
1st	Organismal Systems	Nervous system	Cholinergic synapse	12	51	0.000338748	0.0121526	ko04725	K07827+K01049+K01049+K04345+K04515+K14636+K01049+K04345+K07827+K04345+K04447+K04851
1st	Metabolism	Carbohydrate metabolism	Citrate cycle (TCA cycle)	13	59	0.000385697	0.0122994	ko00020	K00024+K01900+K01958+K00161+K00026+K00026+K00026+K00161+K00161+K01899+K01903+K01902+K00024
1st	Environmental Information Processing	Signal transduction	HIF-1 signaling pathway	13	60	0.000459118	0.0131767	ko04066	K09592+K00161+K00927+K04372+K04361+K09592+K09592+K00927+K04515+K00927+K05096+K00161+K00161
1st	Organismal Systems	Endocrine system	PPAR signaling pathway	10	40	0.00063323	0.0159029	ko03320	K01897+K17284+K08524+K01897+K08745+K00249+K00507+K00507+K15013+K00507
1st	Organismal Systems	Circulatory system	Adrenergic signaling in cardiomyocytes	15	78	0.00066493	0.0159029	ko04261	K04962+K04962+K06269+K01539+K11584+K02183+K04345+K04515+K04345+K04345+K04962+K01539+K06269+K11584+K04851
1st	Metabolism	Global and overview maps	Fatty acid metabolism	14	71	0.000770927	0.0160269	ko01212	K01897+K00248+K01897+K10703+K00249+K00507+K09479+K00507+K15013+K00626+K00626+K00507+K10703+K00626
1st	Organismal Systems	Nervous system	Serotonergic synapse	10	41	0.000781799	0.0160269	ko04726	K07827+K04163+K04163+K08155+K08155+K04345+K04345+K07827+K04345+K04851
1st	Organismal Systems	Digestive system	Salivary secretion	12	57	0.000993966	0.0190179	ko04970	K07376+K13855+K01539+K13855+K02183+K13240+K04345+K04345+K04345+K01539+K07376+K12319
1st	Organismal Systems	Nervous system	Dopaminergic synapse	13	66	0.001195	0.0214353	ko04728	K08155+K06269+K08155+K04439+K11584+K02183+K04345+K04515+K04345+K04345+K06269+K11584+K04851
1st	Environmental Information Processing	Signal transduction	MAPK signaling pathway - fly	14	78	0.00200869	0.0303418	ko04013	K07827+K17608+K03211+K17608+K08892+K04461+K04361+K04506+K04508+K07827+K03211+K16197+K03211+K04427
1st	Metabolism	Lipid metabolism	Fatty acid degradation	9	43	0.0043965	0.0573543	ko00071	K01897+K00248+K01897+K00249+K09479+K15013+K00626+K00626+K00626
1st	Organismal Systems	Endocrine system	Relaxin signaling pathway	11	60	0.00503761	0.0628606	ko04926	K07827+K06237+K04361+K06237+K06237+K04439+K13240+K04345+K04345+K07827+K04345
1st	Metabolism	Global and overview maps	Carbon metabolism	26	202	0.00530181	0.0634008	ko01200	K01053+K00024+K01900+K01958+K00161+K01053+K00863+K00026+K00927+K00831+K00248+K00927+K00026+K00927+K00249+K00026+K00161+K01053+K00161+K01899+K00626+K01903+K00626+K00626+K01902+K00024
1st	Metabolism	Energy metabolism	Carbon fixation in photosynthetic organisms	8	38	0.00687295	0.0762821	ko00710	K00024+K00026+K00927+K00927+K00026+K00927+K00026+K00024
1st	Organismal Systems	Nervous system	Long-term potentiation	9	46	0.00701089	0.0762821	ko04720	K07827+K06269+K02183+K04345+K04515+K04345+K07827+K04345+K06269
1st	Metabolism	Glycan biosynthesis and metabolism	Mucin type O-glycan biosynthesis	3	6	0.00744216	0.0762821	ko00512	K00710+K00710+K00710
1st	Metabolism	Biosynthesis of other secondary metabolites	Glucosinolate biosynthesis	3	6	0.00744216	0.0762821	ko00966	K00826+K00826+K00826
1st	Metabolism	Carbohydrate metabolism	Pyruvate metabolism	12	73	0.00853727	0.0814321	ko00620	K00024+K01958+K00161+K00026+K00026+K00026+K00161+K00161+K00626+K00626+K00626+K00024
1st	Organismal Systems	Endocrine system	Insulin secretion	10	56	0.00889612	0.0814321	ko04911	K04962+K04962+K01539+K04345+K04515+K04345+K04345+K04962+K01539+K04851
1st	Organismal Systems	Endocrine system	Melanogenesis	10	56	0.00889612	0.0814321	ko04916	K07827+K02183+K04345+K04515+K04345+K07827+K04345+K02375+K02375+K02432
1st	Environmental Information Processing	Signal transduction	Hedgehog signaling pathway	7	32	0.00907953	0.0814321	ko04340	K04439+K06233+K04345+K04345+K10523+K04345+K06233
1st	Environmental Information Processing	Signal transduction	cAMP signaling pathway	17	122	0.0106147	0.0923155	ko04024	K04962+K04962+K06269+K01539+K02183+K04955+K05731+K04345+K04515+K04345+K04950+K04345+K04962+K01539+K06269+K04851+K04952
1st	Organismal Systems	Endocrine system	GnRH signaling pathway	10	58	0.0113794	0.0960557	ko04912	K07827+K04361+K02183+K09203+K04345+K04515+K04345+K07827+K04345+K04851
1st	Metabolism	Amino acid metabolism	Cysteine and methionine metabolism	10	59	0.0128024	0.10498	ko00270	K00024+K00026+K00826+K00802+K00026+K00802+K00026+K00826+K00826+K00024
1st	Organismal Systems	Digestive system	Gastric acid secretion	9	51	0.0138196	0.10651	ko04971	K13855+K01539+K13855+K02183+K04345+K04515+K04345+K04345+K01539
1st	Organismal Systems	Nervous system	Long-term depression	6	27	0.0142746	0.10651	ko04730	K07827+K07376+K13240+K07827+K07376+K12319
1st	Environmental Information Processing	Signal transduction	Hippo signaling pathway	12	78	0.0142983	0.10651	ko04390	K16681+K06269+K16175+K05706+K06630+K06630+K16175+K16197+K02375+K02375+K02432+K06269
1st	Organismal Systems	Digestive system	Cholesterol metabolism	5	20	0.0150753	0.108165	ko04979	K04550+K04550+K06233+K22290+K06233
1st	Organismal Systems	Endocrine system	Glucagon signaling pathway	11	70	0.0160392	0.112274	ko04922	K00161+K16311+K02183+K04345+K04515+K04345+K04345+K00161+K00693+K00693+K00161
1st	Organismal Systems	Sensory system	Phototransduction - fly	6	28	0.0170329	0.114023	ko04745	K13805+K13805+K04967+K02183+K04515+K13803
1st	Organismal Systems	Endocrine system	Estrogen signaling pathway	10	62	0.0178782	0.114023	ko04915	K07827+K09571+K04361+K09571+K09487+K02183+K04345+K04345+K07827+K04345
1st	Environmental Information Processing	Signal transduction	AMPK signaling pathway	12	81	0.0189531	0.118251	ko04152	K07197+K03234+K03234+K11584+K07207+K00507+K00693+K00507+K00693+K11584+K04427+K00507
1st	Organismal Systems	Immune system	Platelet activation	9	54	0.0197489	0.120595	ko04611	K07376+K06271+K06269+K04345+K04345+K04345+K07376+K06269+K12319
1st	Cellular Processes	Cell growth and death	Oocyte meiosis	12	82	0.0207323	0.123543	ko04114	K06269+K11584+K02183+K04345+K04515+K06630+K04345+K06630+K04345+K16197+K06269+K11584
1st	Environmental Information Processing	Signal transduction	Apelin signaling pathway	11	73	0.0215008	0.123543	ko04371	K07827+K04962+K04962+K02183+K13240+K09203+K04345+K04345+K07827+K04345+K04962
1st	Metabolism	Energy metabolism	Carbon fixation pathways in prokaryotes	8	46	0.0215232	0.123543	ko00720	K00024+K01958+K00626+K01903+K00626+K00626+K01902+K00024
1st	Metabolism	Lipid metabolism	Biosynthesis of unsaturated fatty acids	5	22	0.0225803	0.12707	ko01040	K10703+K00507+K00507+K00507+K10703
1st	Metabolism	Glycan biosynthesis and metabolism	Glycosaminoglycan biosynthesis - chondroitin sulfate / dermatan sulfate	3	9	0.0262976	0.142404	ko00532	K01017+K01017+K10158
1st	Cellular Processes	Transport and catabolism	Autophagy - animal	12	85	0.0268158	0.142521	ko04140	K07827+K16185+K04345+K07207+K04345+K16185+K07827+K04345+K07897+K01363+K01363+K04427
1st	Environmental Information Processing	Signal transduction	Calcium signaling pathway	13	96	0.0295578	0.144804	ko04020	K04962+K04962+K04163+K04163+K04361+K02183+K13240+K04345+K04515+K04345+K04345+K04962+K04851
1st	Organismal Systems	Endocrine system	Renin secretion	8	49	0.0305027	0.145904	ko04924	K02183+K04345+K04345+K04345+K01363+K01363+K12319+K04851
1st	Organismal Systems	Endocrine system	Thyroid hormone synthesis	8	50	0.033994	0.157359	ko04918	K09487+K01539+K06233+K04345+K04345+K04345+K06233+K01539
1st	Organismal Systems	Endocrine system	Thyroid hormone signaling pathway	11	79	0.0363365	0.165533	ko04919	K07827+K01539+K08524+K04345+K07207+K04345+K07827+K04345+K01539+K06062+K11644
1st	Metabolism	Lipid metabolism	Fatty acid elongation	5	25	0.0377677	0.169364	ko00062	K10703+K10249+K10249+K10249+K10703
1st	Organismal Systems	Circulatory system	Vascular smooth muscle contraction	10	70	0.0384644	0.169835	ko04270	K07376+K06269+K02183+K04345+K04345+K04345+K07376+K06269+K12319+K04851
1st	Genetic Information Processing	Folding, sorting and degradation	Ubiquitin mediated proteolysis	14	110	0.0391548	0.170264	ko04120	K10591+K10615+K10576+K10586+K10585+K03875+K10586+K10581+K04506+K10576+K10688+K10582+K10576+K03875
1st	Organismal Systems	Immune system	Chemokine signaling pathway	9	62	0.0441681	0.186415	ko04062	K07827+K05725+K04439+K05731+K04345+K04345+K07827+K04345+K04447
1st	Cellular Processes	Cellular community - eukaryotes	Gap junction	9	63	0.0482192	0.200564	ko04540	K07827+K07376+K04361+K04345+K04345+K07827+K04345+K07376+K12319
3rd	Metabolism	Lipid metabolism	Steroid biosynthesis	2	7	0.00443472	0.209315	ko00100	K01052+K01052
3rd	Environmental Information Processing	Signal transduction	Notch signaling pathway	3	23	0.00460549	0.209315	ko04330	K06051+K06052+K06062
3rd	Human Diseases	Cancers	Choline metabolism in cancer	4	46	0.00468993	0.209315	ko05231	K07827+K07208+K08202+K07208
3rd	Metabolism	Lipid metabolism	Fatty acid elongation	3	25	0.00585497	0.209315	ko00062	K07512+K10249+K10249
3rd	Organismal Systems	Aging	Longevity regulating pathway - multiple species	4	58	0.0106667	0.304036	ko04213	K07827+K09542+K09542+K09542
3rd	Cellular Processes	Cellular community - prokaryotes	Quorum sensing	3	33	0.0127568	0.304036	ko02024	K01183+K01183+K01183
3rd	Metabolism	Xenobiotics biodegradation and metabolism	Atrazine degradation	1	1	0.0150072	0.306575	ko00791	K14541
3rd	Metabolism	Energy metabolism	Methane metabolism	3	37	0.0174136	0.311269	ko00680	K01623+K01623+K00058
3rd	Genetic Information Processing	Folding, sorting and degradation	Ubiquitin mediated proteolysis	5	110	0.0237459	0.316431	ko04120	K10591+K10592+K10592+K06688+K06688
3rd	Metabolism	Metabolism of cofactors and vitamins	Pantothenate and CoA biosynthesis	2	17	0.0260807	0.316431	ko00770	K02318+K00859
3rd	Metabolism	Amino acid metabolism	Glycine, serine and threonine metabolism	3	44	0.0275678	0.316431	ko00260	K00049+K00058+K00049
3rd	Organismal Systems	Endocrine system	Thyroid hormone signaling pathway	4	79	0.0299337	0.316431	ko04919	K07827+K07208+K07208+K06062
3rd	Genetic Information Processing	Transcription	Spliceosome	5	118	0.0309989	0.316431	ko03040	K12896+K12817+K12817+K12733+K12823
3rd	Human Diseases	Drug resistance	Endocrine resistance	3	48	0.0345191	0.316431	ko01522	K07827+K06051+K06052
3rd	Organismal Systems	Aging	Longevity regulating pathway - mammal	3	48	0.0345191	0.316431	ko04211	K07827+K07208+K07208
3rd	Organismal Systems	Digestive system	Cholesterol metabolism	2	20	0.0354049	0.316431	ko04979	K01052+K01052
3rd	Organismal Systems	Immune system	Th1 and Th2 cell differentiation	2	22	0.042231	0.355237	ko04658	K06051+K06052
3rd	Metabolism	Carbohydrate metabolism	Glyoxylate and dicarboxylate metabolism	3	55	0.0486564	0.362221	ko00630	K00049+K01965+K00049
4th	Environmental Information Processing	Signal transduction	MAPK signaling pathway - fly	12	78	0.000155493	0.0163257	ko04013	K07827+K17608+K17608+K06689+K08892+K04461+K04361+K04506+K04508+K07827+K16197+K04427
4th	Organismal Systems	Endocrine system	Insulin signaling pathway	13	90	0.000159901	0.0163257	ko04910	K07827+K04739+K07197+K07192+K04345+K07207+K07192+K04345+K07827+K04345+K07192+K00693+K00693
4th	Metabolism	Carbohydrate metabolism	Pyruvate metabolism	11	73	0.000353928	0.0163257	ko00620	K00024+K00161+K00026+K00026+K00026+K00161+K00161+K00626+K00626+K00626+K00024
4th	Cellular Processes	Transport and catabolism	Autophagy - animal	12	85	0.000357013	0.0163257	ko04140	K07827+K16185+K04345+K07207+K04345+K16185+K07827+K04345+K07897+K01363+K01363+K04427
4th	Organismal Systems	Nervous system	Cholinergic synapse	9	51	0.00036964	0.0163257	ko04725	K07827+K01049+K01049+K04345+K01049+K04345+K07827+K04345+K04447
4th	Environmental Information Processing	Signal transduction	Hedgehog signaling pathway	7	32	0.00043264	0.0163785	ko04340	K04439+K06233+K04345+K04345+K10523+K04345+K06233
4th	Metabolism	Biosynthesis of other secondary metabolites	Glucosinolate biosynthesis	3	6	0.00162445	0.0430479	ko00966	K00826+K00826+K00826
4th	Organismal Systems	Endocrine system	Thyroid hormone signaling pathway	10	79	0.00258143	0.0584911	ko04919	K07827+K17902+K01539+K04345+K07207+K04345+K07827+K04345+K01539+K06062
4th	Metabolism	Carbohydrate metabolism	Glyoxylate and dicarboxylate metabolism	8	55	0.00286937	0.0584911	ko00630	K00024+K00026+K00026+K00026+K00626+K00626+K00626+K00024
4th	Organismal Systems	Environmental adaptation	Circadian entrainment	8	55	0.00286937	0.0584911	ko04713	K07376+K04962+K04962+K04345+K04345+K04345+K04962+K07376
4th	Organismal Systems	Endocrine system	Insulin secretion	8	56	0.00322136	0.0609757	ko04911	K04962+K04962+K01539+K04345+K04345+K04345+K04962+K01539
4th	Organismal Systems	Endocrine system	Glucagon signaling pathway	9	70	0.00377455	0.063503	ko04922	K00161+K16311+K04345+K04345+K04345+K00161+K00693+K00693+K00161
4th	Metabolism	Carbohydrate metabolism	Citrate cycle (TCA cycle)	8	59	0.00448152	0.063503	ko00020	K00024+K00161+K00026+K00026+K00026+K00161+K00161+K00024
4th	Metabolism	Amino acid metabolism	Cysteine and methionine metabolism	8	59	0.00448152	0.063503	ko00270	K00024+K00026+K00826+K00026+K00026+K00826+K00826+K00024
4th	Environmental Information Processing	Signal transduction	PI3K-Akt signaling pathway	11	99	0.00451053	0.063503	ko04151	K07827+K04361+K05725+K06630+K07207+K06630+K07827+K16197+K00693+K04447+K00693
4th	Environmental Information Processing	Signal transduction	Apelin signaling pathway	9	73	0.0050168	0.063503	ko04371	K07827+K04962+K04962+K09203+K04345+K04345+K07827+K04345+K04962
4th	Organismal Systems	Sensory system	Olfactory transduction	6	37	0.00556505	0.063503	ko04740	K07376+K04439+K04345+K04345+K04345+K07376
4th	Organismal Systems	Immune system	NOD-like receptor signaling pathway	7	49	0.00577903	0.063503	ko04621	K17820+K03671+K03671+K03671+K01363+K01363+K04427
4th	Organismal Systems	Immune system	Chemokine signaling pathway	8	62	0.00609075	0.063503	ko04062	K07827+K05725+K04439+K04345+K04345+K07827+K04345+K04447
4th	Organismal Systems	Endocrine system	Estrogen signaling pathway	8	62	0.00609075	0.063503	ko04915	K07827+K09571+K04361+K09571+K04345+K04345+K07827+K04345
4th	Organismal Systems	Excretory system	Endocrine and other factor-regulated calcium reabsorption	6	38	0.00636665	0.063503	ko04961	K01539+K04345+K04646+K04345+K04345+K01539
4th	Organismal Systems	Endocrine system	Thyroid hormone synthesis	7	50	0.00647011	0.063503	ko04918	K01539+K06233+K04345+K04345+K04345+K06233+K01539
4th	Cellular Processes	Cellular community - eukaryotes	Gap junction	8	63	0.00671453	0.0635483	ko04540	K07827+K07376+K04361+K04345+K04345+K07827+K04345+K07376
4th	Organismal Systems	Endocrine system	Oxytocin signaling pathway	9	80	0.00914438	0.0792782	ko04921	K07827+K04962+K04962+K04361+K04345+K04345+K07827+K04345+K04962
4th	Organismal Systems	Nervous system	Serotonergic synapse	6	41	0.00927405	0.0792782	ko04726	K07827+K04345+K04345+K07827+K04345+K01593
4th	Organismal Systems	Digestive system	Cholesterol metabolism	4	20	0.0109327	0.087793	ko04979	K04550+K06233+K22290+K06233
4th	Metabolism	Lipid metabolism	Fatty acid degradation	6	43	0.0116743	0.0909905	ko00071	K01897+K01897+K15013+K00626+K00626+K00626
4th	Cellular Processes	Transport and catabolism	Endocytosis	11	114	0.012809	0.0916904	ko04144	K12486+K04679+K04361+K04439+K12475+K04646+K12471+K07937+K12491+K12491+K07897
4th	Organismal Systems	Excretory system	Aldosterone-regulated sodium reabsorption	4	21	0.0130394	0.0916904	ko04960	K07827+K01539+K07827+K01539
4th	Organismal Systems	Endocrine system	Regulation of lipolysis in adipocyte	5	32	0.0131129	0.0916904	ko04923	K07376+K04345+K04345+K04345+K07376
4th	Organismal Systems	Digestive system	Salivary secretion	7	57	0.013148	0.0916904	ko04970	K07376+K01539+K04345+K04345+K04345+K01539+K07376
4th	Organismal Systems	Endocrine system	GnRH signaling pathway	7	58	0.0144002	0.0978474	ko04912	K07827+K04361+K09203+K04345+K04345+K07827+K04345
4th	Environmental Information Processing	Signal transduction	HIF-1 signaling pathway	7	60	0.0171564	0.108249	ko04066	K09592+K00161+K04361+K09592+K09592+K00161+K00161
4th	Organismal Systems	Endocrine system	Relaxin signaling pathway	7	60	0.0171564	0.108249	ko04926	K07827+K04361+K04439+K04345+K04345+K07827+K04345
4th	Environmental Information Processing	Signal transduction	MAPK signaling pathway	10	104	0.0176933	0.108336	ko04010	K07827+K04461+K04361+K04439+K04345+K04345+K07827+K04345+K04460+K04427
4th	Environmental Information Processing	Signal transduction	Hedgehog signaling pathway - fly	4	23	0.0179878	0.108336	ko04341	K04345+K04345+K10523+K04345
4th	Organismal Systems	Aging	Longevity regulating pathway - mammal	6	48	0.0195288	0.115003	ko04211	K07827+K04345+K07207+K04345+K07827+K04345
4th	Organismal Systems	Development	Dorso-ventral axis formation	5	36	0.021243	0.119774	ko04320	K07827+K04361+K02156+K02156+K07827
4th	Organismal Systems	Circulatory system	Adrenergic signaling in cardiomyocytes	8	78	0.0229469	0.126686	ko04261	K04962+K04962+K01539+K04345+K04345+K04345+K04962+K01539
4th	Metabolism	Energy metabolism	Carbon fixation in photosynthetic organisms	5	38	0.0263178	0.136749	ko00710	K00024+K00026+K00026+K00026+K00024
4th	Organismal Systems	Nervous system	Long-term depression	4	27	0.0310141	0.150569	ko04730	K07827+K07376+K07827+K07376
4th	Organismal Systems	Endocrine system	Parathyroid hormone synthesis, secretion and action	6	54	0.0329547	0.150569	ko04928	K04361+K04439+K09203+K04345+K04345+K04345
4th	Metabolism	Metabolism of cofactors and vitamins	Pantothenate and CoA biosynthesis	3	17	0.0383259	0.168038	ko00770	K00826+K00826+K00826
4th	Organismal Systems	Endocrine system	Adipocytokine signaling pathway	4	30	0.0436519	0.168038	ko04920	K01897+K01897+K04447+K15013
4th	Organismal Systems	Digestive system	Fat digestion and absorption	4	30	0.0436519	0.168038	ko04975	K08745+K00626+K00626+K00626
4th	Metabolism	Lipid metabolism	Synthesis and degradation of ketone bodies	3	18	0.0445095	0.168038	ko00072	K00626+K00626+K00626
4th	Metabolism	Xenobiotics biodegradation and metabolism	Benzoate degradation	3	18	0.0445095	0.168038	ko00362	K00626+K00626+K00626
4th	Organismal Systems	Endocrine system	Ovarian Steroidogenesis	3	18	0.0445095	0.168038	ko04913	K04345+K04345+K04345
4th	Metabolism	Biosynthesis of other secondary metabolites	Indole alkaloid biosynthesis	1	1	0.0450214	0.168038	ko00901	K01593
4th	Metabolism	Biosynthesis of other secondary metabolites	Betalain biosynthesis	1	1	0.0450214	0.168038	ko00965	K01593
4th	Cellular Processes	Cell growth and death	Apoptosis - fly	5	44	0.0459253	0.169031	ko04214	K07827+K10586+K04361+K07827+K04427
5th	Organismal Systems	Aging	Longevity regulating pathway - mammal	11	48	0.000112348	0.0310081	ko04211	K07827+K03781+K07208+K09048+K17589+K04345+K07198+K07208+K04345+K07204+K03781
5th	Cellular Processes	Transport and catabolism	Autophagy - animal	14	85	0.00056597	0.0403805	ko04140	K07827+K01363+K07208+K17589+K16185+K04345+K07198+K08852+K07208+K16185+K04345+K07204+K01363+K01363
5th	Environmental Information Processing	Signal transduction	mTOR signaling pathway	15	95	0.000576152	0.0403805	ko04150	K07827+K07208+K00445+K10421+K16185+K10421+K07198+K04364+K04373+K07208+K16185+K07204+K20409+K00445+K03209
5th	Metabolism	Carbohydrate metabolism	Citrate cycle (TCA cycle)	11	59	0.000760171	0.0403805	ko00020	K00024+K00161+K00234+K00026+K00026+K00161+K00161+K00627+K00164+K00244+K00239
5th	Metabolism	Glycan biosynthesis and metabolism	Glycosphingolipid biosynthesis - ganglio series	3	4	0.000876538	0.0403805	ko00604	K12373+K12373+K12373
5th	Genetic Information Processing	Folding, sorting and degradation	Ubiquitin mediated proteolysis	16	110	0.000963517	0.0403805	ko04120	K03351+K10591+K10615+K10597+K10592+K10592+K10586+K10592+K03348+K10593+K03348+K10592+K10598+K10592+K10601+K03357
5th	Organismal Systems	Endocrine system	Progesterone-mediated oocyte maturation	10	52	0.00102414	0.0403805	ko04914	K03351+K07827+K03348+K04345+K03348+K04373+K04345+K02087+K06631+K03357
5th	Organismal Systems	Aging	Longevity regulating pathway - multiple species	10	58	0.00243699	0.05851	ko04213	K07827+K03781+K09542+K04345+K07198+K09542+K09542+K04345+K07204+K03781
5th	Organismal Systems	Digestive system	Pancreatic secretion	11	68	0.00254391	0.05851	ko04972	K07904+K04962+K14073+K04962+K13855+K01047+K04194+K13855+K04194+K14073+K14073
5th	Metabolism	Lipid metabolism	Fatty acid elongation	6	25	0.00333663	0.0657792	ko00062	K10203+K10249+K07512+K10249+K10249+K10203
5th	Metabolism	Carbohydrate metabolism	Pyruvate metabolism	11	73	0.00449454	0.0775307	ko00620	K00024+K00161+K00049+K01069+K00026+K00026+K00161+K00161+K00627+K00049+K00244
5th	Cellular Processes	Cell growth and death	Cellular senescence	11	75	0.00554787	0.0900713	ko04218	K07827+K07208+K06640+K06269+K04851+K07208+K02087+K06640+K08826+K06269+K04851
5th	Cellular Processes	Cell growth and death	Meiosis - yeast	10	66	0.00638616	0.0920956	ko04113	K03351+K07827+K02603+K06269+K03348+K04345+K03348+K04345+K06269+K03357
5th	Organismal Systems	Endocrine system	Insulin secretion	9	56	0.00643628	0.0920956	ko04911	K04962+K04962+K09048+K04851+K04194+K04345+K04194+K04345+K04851
5th	Metabolism	Glycan biosynthesis and metabolism	Glycosphingolipid biosynthesis - globo and isoglobo series	3	7	0.0066736	0.0920956	ko00603	K12373+K12373+K12373
5th	Organismal Systems	Endocrine system	GnRH signaling pathway	9	58	0.0081267	0.106808	ko04912	K07827+K07763+K04361+K04851+K04345+K04364+K04345+K07763+K04851
5th	Genetic Information Processing	Folding, sorting and degradation	Protein processing in endoplasmic reticulum	14	113	0.00868372	0.108496	ko04141	K09584+K10597+K09027+K09530+K09584+K09580+K09530+K09542+K09530+K08852+K09542+K09542+K09523+K10601
5th	Organismal Systems	Endocrine system	Oxytocin signaling pathway	11	80	0.00904133	0.108496	ko04921	K07827+K04962+K04962+K04361+K06269+K04851+K04345+K07198+K04345+K06269+K04851
5th	Cellular Processes	Cell growth and death	Oocyte meiosis	11	82	0.0108396	0.124656	ko04114	K03351+K06269+K03348+K04345+K03348+K04373+K04345+K02087+K06269+K06631+K03357
5th	Organismal Systems	Nervous system	Serotonergic synapse	7	41	0.0113242	0.12502	ko04726	K07827+K04163+K04163+K04851+K04345+K04345+K04851
5th	Metabolism	Carbohydrate metabolism	Amino sugar and nucleotide sugar metabolism	9	62	0.0124983	0.131555	ko00520	K01784+K01784+K01183+K12373+K01183+K01784+K01183+K12373+K12373
5th	Environmental Information Processing	Signal transduction	Calcium signaling pathway	12	96	0.0136902	0.131555	ko04020	K04962+K04962+K04163+K04163+K04224+K04361+K04851+K04194+K04345+K04194+K04345+K04851
5th	Cellular Processes	Cellular community - eukaryotes	Gap junction	9	63	0.0138229	0.131555	ko04540	K07827+K04361+K04345+K04364+K07374+K04345+K02087+K07374+K07374
5th	Cellular Processes	Cellular community - eukaryotes	Tight junction	11	86	0.0152466	0.137457	ko04530	K10591+K04851+K04345+K07198+K05731+K07374+K06095+K04345+K07374+K07374+K04851
5th	Metabolism	Carbohydrate metabolism	Glyoxylate and dicarboxylate metabolism	8	55	0.0179041	0.149538	ko00630	K00024+K03781+K00049+K00026+K00026+K01965+K00049+K03781
5th	Cellular Processes	Transport and catabolism	Autophagy - yeast	9	66	0.0184213	0.149538	ko04138	K07827+K14209+K20183+K04345+K20183+K14209+K04345+K14209+K07204
5th	Environmental Information Processing	Signal transduction	Hippo signaling pathway -fly	9	66	0.0184213	0.149538	ko04391	K16680+K16669+K16669+K09448+K16676+K06095+K16682+K03209+K16676
5th	Organismal Systems	Circulatory system	Adrenergic signaling in cardiomyocytes	10	78	0.0199506	0.157325	ko04261	K04962+K04962+K09048+K06269+K04851+K04345+K04345+K04445+K06269+K04851
5th	Organismal Systems	Digestive system	Vitamin digestion and absorption	4	18	0.0215091	0.163123	ko04977	K14073+K14620+K14073+K14073
5th	Cellular Processes	Cell growth and death	Apoptosis	8	57	0.0218679	0.163123	ko04210	K07827+K01363+K08852+K07374+K07374+K01363+K01363+K07374
5th	Organismal Systems	Endocrine system	Renin secretion	7	49	0.0285323	0.192071	ko04924	K01363+K04851+K04345+K04345+K01363+K01363+K04851
5th	Organismal Systems	Development	Osteoclast differentiation	5	29	0.0297214	0.195312	ko04380	K08601+K07364+K04364+K06493+K08601
5th	Environmental Information Processing	Signal transduction	Ras signaling pathway	10	87	0.0391922	0.245842	ko04014	K07827+K04163+K04163+K01047+K04361+K04345+K04364+K05731+K10632+K04345
5th	Organismal Systems	Endocrine system	Cortisol synthesis and secretion	5	32	0.0434361	0.260616	ko04927	K09048+K04851+K04345+K04345+K04851
5th	Cellular Processes	Cell motility	Regulation of actin cytoskeleton	9	77	0.044806	0.262262	ko04810	K07827+K04361+K06269+K05725+K05731+K06493+K05768+K05743+K06269
5th	Cellular Processes	Transport and catabolism	Endocytosis	12	114	0.0456108	0.262262	ko04144	K10591+K07904+K12486+K18442+K12483+K12483+K04361+K12483+K18441+K12491+K12494+K12488
5th	Organismal Systems	Endocrine system	Insulin signaling pathway	10	90	0.0477658	0.269048	ko04910	K07827+K07208+K06269+K04345+K07198+K04364+K07208+K04345+K07204+K06269
5th	Organismal Systems	Environmental adaptation	Circadian entrainment	7	55	0.0494521	0.272924	ko04713	K04962+K04962+K04851+K04345+K04345+K04445+K04851
