# Supplementary material for: Identification and Analysis of MicroRNAs Associated with Wing Polyphenism in the Brown Planthopper, Nilaparvata lugens
Source: Int J Mol Sci. 2020 Dec 21;21(24):9754. doi: 10.3390/ijms21249754 (PMC7767257; doi:10.3390/ijms21249754)
Supplement: Supplementary file 1 [file ijms-21-09754-s001.zip › ijms-supplementary-20201214/Supplement_TableS12 Differentially expressed miRNAs target genes in several pathways.xlsx]

## Sheet: Sheet2
Supplement TableS12 Differentially expressed miRNAs target genes in several pathways
miRNA	Number of pathways	Number of targets	genes
Nlu-miR-1000-1-3p	2	4	Insect hormone biosynthesis: Br-C, FOHSDR, JHAMT; Insulin signaling pathway: MAPK
Nlu-miR-1000-1-5p	2	4	Insect hormone biosynthesis: CYP15A1_C1 , JKK1; Insulin signaling pathway: Chico, InR1
Nlu-miR-317-3p	2	4	Insect hormone biosynthesis: Br-C, JNK, Jun; Insulin signaling pathway: InR1
Nlu-miR-11-3p	2	3	Insect hormone biosynthesis: Br-C, CYP15A1_C1 ; Insulin signaling pathway: InR2
Nlu-miR-13a-3p	2	3	Insect hormone biosynthesis: Br-C, CYP15A1_C1 ; Insulin signaling pathway: InR2
Nlu-miR-2a-1-3p	2	3	Insect hormone biosynthesis: Br-C, CYP15A1_C1 ; Insulin signaling pathway: InR2
Nlu-miR-2b-3p	2	3	Insect hormone biosynthesis: Br-C, CYP15A1_C1 ; Insulin signaling pathway: InR2
Nlu-miR-315-5p	2	3	Insect hormone biosynthesis: Br-C; Insulin signaling pathway: Ilp2, InR2
Nlu-miR-3477b-3p	2	3	Insect hormone biosynthesis: Br-C, PGRP; Insulin signaling pathway: Pten
Nlu-miR-998-3p	2	3	Insect hormone biosynthesis: Br-C, FOHSDR; Insulin signaling pathway: InR1
Nlu-nov-39c-3p	2	3	Insect hormone biosynthesis: Aldedh, Br-C; Insulin signaling pathway: Chico
Nlu-bantam-3p	2	2	Insect hormone biosynthesis: CYP15A1_C1 ; Insulin signaling pathway: InR2
Nlu-miR-125-5p	2	2	Insect hormone biosynthesis: FOHSDR; Insulin signaling pathway: Pten
Nlu-miR-14-3p	2	2	Insect hormone biosynthesis: JHEH; Insulin signaling pathway: InR1
Nlu-miR-283a-5p	2	2	Insect hormone biosynthesis: Br-C; Insulin signaling pathway: Pten
Nlu-miR-283c-17-5p	2	2	Insect hormone biosynthesis: Br-C; Insulin signaling pathway: Pten
Nlu-miR-283c-2-5p	2	2	Insect hormone biosynthesis: Br-C; Insulin signaling pathway: Pten
Nlu-miR-2c-5p	2	2	Insect hormone biosynthesis: Br-C; Insulin signaling pathway: Ilp2
Nlu-miR-980-3p	2	2	Insect hormone biosynthesis: Br-C; Insulin signaling pathway: Lnk
Nlu-miR-989b-5p	2	2	Insect hormone biosynthesis: FOHSDR; Insulin signaling pathway: InR2
Nlu-miR-989c-5p	2	2	Insect hormone biosynthesis: FOHSDR; Insulin signaling pathway: InR2
Nlu-nov-1-3p	2	2	Insect hormone biosynthesis: JHAMT; Insulin signaling pathway: Akt
Nlu-miR-263a-5p	1	2	Insect hormone biosynthesis: JNK, Jun
Nlu-miR-263c-3p	1	2	Insect hormone biosynthesis: Br-C, FOHSDR
Nlu-miR-275-3p	1	2	Insect hormone biosynthesis: Br-C, FOHSDR
Nlu-nov-13-5p	1	2	Insect hormone biosynthesis: ALDH, FOHSDR
Nlu-miR-133-3p	1	1	Insect hormone biosynthesis: FOHSDR
Nlu-miR-252a-5p	1	1	Insect hormone biosynthesis: Br-C
Nlu-miR-252b-5p	1	1	Insect hormone biosynthesis: JHEH
Nlu-miR-263a-3p	1	1	Insect hormone biosynthesis: Br-C
Nlu-miR-263b-5p	1	1	Insulin signaling pathway: Lnk
Nlu-miR-275-5p	1	1	Insect hormone biosynthesis: FOHSDR
Nlu-miR-2765c-3p	1	1	Insect hormone biosynthesis: JKK1
Nlu-miR-2765f-5p	1	1	Insect hormone biosynthesis: FOHSDR
Nlu-miR-277-3p	1	1	Insect hormone biosynthesis: JHAMT
Nlu-miR-283c-1-3p	1	1	Insect hormone biosynthesis: FOHSDR
Nlu-miR-283c-3-5p	1	1	Insect hormone biosynthesis: Br-C
Nlu-miR-283c-4-3p	1	1	Insect hormone biosynthesis: FOHSDR
Nlu-miR-2a-1-5p	1	1	Insect hormone biosynthesis: Br-C
Nlu-miR-2c-3p	1	1	Insulin signaling pathway: MAPK
Nlu-miR-306-5p	1	1	Insulin signaling pathway: Pten
Nlu-miR-7-5p	1	1	Insect hormone biosynthesis: JKK1
Nlu-miR-965-3p	1	1	Insect hormone biosynthesis: FOHSDR
Nlu-miR-989a-3p	1	1	Insect hormone biosynthesis: FOHSDR
Nlu-miR-9a-5p	1	1	Insulin signaling pathway: InR2
Nlu-miR-9c-5p	1	1	Insulin signaling pathway: Rheb
Nlu-nov-14-5p	1	1	Insect hormone biosynthesis: FOHSDR
Nlu-nov-21a-5p	1	1	Insulin signaling pathway: Pten
Nlu-nov-28a-3p	1	1	Insulin signaling pathway: Pten
Nlu-nov-28a-5p	1	1	Insect hormone biosynthesis: JKK1
Nlu-nov-3-3p	1	1	Insect hormone biosynthesis: JHE
Nlu-nov-38c-3p	1	1	Insect hormone biosynthesis: JHE
Nlu-nov-42c-3p	1	1	Insulin signaling pathway: Akt
