# Supplementary material for: Identification and Analysis of MicroRNAs Associated with Wing Polyphenism in the Brown Planthopper, Nilaparvata lugens
Source: Int J Mol Sci. 2020 Dec 21;21(24):9754. doi: 10.3390/ijms21249754 (PMC7767257; doi:10.3390/ijms21249754)
Supplement: Supplementary file 1 [file ijms-21-09754-s001.zip › ijms-supplementary-20201214/Supplement_TableS13 Genes in BPH wing polymorphism-related pathways.xlsx]

## Sheet: Sheet1
TableS13 Genes in BPH wing polymorphism-related pathways
Gene Name	Abbreviations	Accession
Aldehyde dehydrogenase dimeric NADP preferring	ALDH	XM_022347214.1
Juvenile hormone esterase	JHE	EU380769.1
Aldehyde dehydrogenase cytosolic 2-like	Aldedh	XM_022343960.1
Juvenile hormone epoxide hydrolase	JHEH	KY807165.1
Mitogen-activated protein kinase 8/9/10 (c-Jun N-terminal kinase)	JNK	KU363812.1
Transcription factor AP-1	JUN	KU363813.1
Dual specificity mitogen-activated protein kinase kinase 7-like	JKK1	XM_022332239.1
Juvenile hormone-III synthase	JHAMT	XM_022332239.1
Farnesol dehydrogenase-like	FOHSDR	XM_022343922.1
Peptidoglycan recognition protein	PGRP	JN382245.1
Methyl farnesoate epoxidase-like	CYP15A1_C1	XM_022339310.1
Broad-complex core protein	Br-C	XM_022344801.1, XM_022349723.1, and XM_022329884
Serine/threonine-specific protein kinase	Akt	KM250121.1
Insulin receptor substrate	Chico	KF974335.1
Insulin receptor 1	InR1	KF974333.1
Insulin-like peptide	Ilp2	KF974341.1
SH2B adapter protein 1-like protein	Lnk	KF974336.1
Insulin receptor 2	InR2	KF974334.1
Mitogen-activated protein kinase	MAPK	KF974348.1
Ras homolog enriched in brain	Rheb	KM099281.1
Phosphatidylinositol-3,4,5-trisphosphate 3-phosphatase	Pten	KF974338.1.
