# Supplementary material for: Identification and Analysis of MicroRNAs Associated with Wing Polyphenism in the Brown Planthopper, Nilaparvata lugens
Source: Int J Mol Sci. 2020 Dec 21;21(24):9754. doi: 10.3390/ijms21249754 (PMC7767257; doi:10.3390/ijms21249754)
Supplement: Supplementary file 1 [file ijms-21-09754-s001.zip › ijms-supplementary-20201214/Supplement_TableS1_miRNAs_in_BPH.xlsx]

## Sheet: Sheet1
TableS1 miRNAs in BPH
miRNA_name	Family	5P	3P	Precursor sequence	Loci	5P_counts	3P_counts
Nlu-bantam	Bantam	CCGGGTTTCACAGTGATCTGCCAGA	TGAGATCATTGTGAAAGCTGAT	CGAAACCGGGTTTCACAGTGATCTGCCAGAATGATATTAATTGTCTGAGATCATTGTGAAAGCTGATTTTGT	chr5+:22533234-22533305	62833	11422216
Nlu-let-7	Let-7	TGAGGTAGTAGGTTGTATAGT	-	CGAGTTGAGGTAGTAGGTTGTATAGTAGAGTACTACATCATTTATGGGAGACTGTACAGCCTGCTAACTTTCCTC	chrX+:76472809-76472883
Nlu-miR-1	miR-1	CCGTGCTTCCTTACTTCCCATA	TGGAATGTAAAGAAGTATGGAG	GAGTTCCGTGCTTCCTTACTTCCCATAGTGATTACTGACCGTATGGAATGTAAAGAAGTATGGAGCTTCG	chr3+:10186832-10186901	2784	2065148
Nlu-miR-100	miR-100	AACCCGTAGATCCGAACTTGTG	CAAGGCCGTTTCTAAGGGTC	GTCCGAACCCGTAGATCCGAACTTGTGATTTATTCTATTGCACAAGGCCGTTTCTAAGGGTCTGCAC	chrX+:76470349-76470415	1353579	17
Nlu-miR-1000-1	miR-1000	ATATTGTCCTGTCACAGCAGT	CTGCTGTATCAGGACATGCCCA	TGTGATATTGTCCTGTCACAGCAGTACTTTACATAGCTTACTGCTGTATCAGGACATGCCCATGGATA	chr4-:60714815-60714882	18457	1179
Nlu-miR-10-1	miR-10	TACCCTGTAGTTCTGAGTTTGT	CAAATTCGGTTCTAGAGAGGTTT	ACATCTACCCTGTAGTTCTGAGTTTGTTTGACATAAGGTGACAAATTCGGTTCTAGAGAGGTTTGTGTG	chrX-:94652787-94652855	137954	125729
Nlu-miR-10-2	miR-10	TACCCTGTAGTTCTGAGTTTGT	CAAATTCGGTTCTAGAGAGGTTT	ACATCTACCCTGTAGTTCTGAGTTTGTTTGACATAAGGTGACAAATTCGGTTCTAGAGAGGTTTGTGTG	chrX-:12011428-12011496	137954	125729
Nlu-miR-10-4	miR-10	TACCCTGTAGATCCGAATTTGT	CAAATTCGGTTCTAGAGAGGTTT	ACATCTACCCTGTAGATCCGAATTTGTTTGACATAAGGCGACAAATTCGGTTCTAGAGAGGTTTGTGTG	chr8-:16632161-16632229	786946	125729
Nlu-miR-11	miR-11	GGGGCTGAAGCTGGGATTGTC	CATCACAGTTTCAGCCCCGAGA	GGTTTGGGGCTGAAGCTGGGATTGTCGAATTTTGAAAAAGGGCATCACAGTTTCAGCCCCGAGATCCTG	chr13+:20703518-20703586	1040	44487
Nlu-miR-1175	miR-1175	AAGTAGAGAAGTGGTCTTTTCACT	TGAGATTCACTCCTCCTACTTACT	AACTAAGTAGAGAAGTGGTCTTTTCACTTTTCATTGTTTTAGTGAGATTCACTCCTCCTACTTACTTCAGCC	chrX-:49981-50052	197	25187
Nlu-miR-12	miR-12	TGAGTATTATATCAGGTACTGGT	CAGTCCCTGTGTAATACTTTCA	GGTGTGAGTATTATATCAGGTACTGGTCCTTTTATGGTTAAATCAGTCCCTGTGTAATACTTTCATCTTGT	chr3+:60555106-60555176	592	141
Nlu-miR-124	miR-124	CGCGTTCACTGCAGGCCTGTATG	TAAGGCACGCGGTGAATGCC	TCCTCGCGTTCACTGCAGGCCTGTATGCATAGCGATCATAAGGCACGCGGTGAATGCCAAGAGC	chr3-:20845922-20845985	9943	10891
Nlu-miR-125	miR-125	TCCCTGAGACCCTAATTTGTG	CAAATTGGGCAATCAGGCCTT	CCTGGTCCCTGAGACCCTAATTTGTGAAGTATACATTCTCACAAATTGGGCAATCAGGCCTTGGAGG	chrX+:76514779-76514845	23909	24
Nlu-miR-133	miR-133	AGCTGGTTGAACCCGGGCCAAAT	TTGGTCCCCTTCAACCAGCTGT	GCTTTAGCTGGTTGAACCCGGGCCAAATTGTAACAATGTTTCATAACATTTGGTCCCCTTCAACCAGCTGTAGTTG	chr3+:10383262-10383337	5695	96306
Nlu-miR-137	miR-137	ACGCGTATTCTTGGGGAATTAAC	TTATTGCTTGAGAATACACGT	TGGCCACGCGTATTCTTGGGGAATTAACACACATAATGCGATGTTATTGCTTGAGAATACACGTAGTTG	chr2-:81031098-81031166	1056	13736
Nlu-miR-13a	miR-2	CATCAAATTGGCTGTGAGTTATG	TATCACAGCCACTTTGATGAAC	GACTCATCAAATTGGCTGTGAGTTATGCTCTACTGTCATATCACAGCCACTTTGATGAACTTCAGG	chr6+:22623405-22623470	18970	817585
Nlu-miR-14	miR-14	AGGGGAGAGCAGGAGGCTTAGACT	TCAGTCTTTTTCTCTCTCCTAT	GCATAGGGGAGAGCAGGAGGCTTAGACTTGTTTTATAATTACAGTCAGTCTTTTTCTCTCTCCTATATTTCC	chr6+:62279419-62279490	88557	1692445
Nlu-miR-184a-1	miR-184	CCTTATCATTCTCTCGGCCAGT	TGGACGGAGAACTGATAAGGGC	GCTCCCTTATCATTCTCTCGGCCAGTTGTTATAATTACTGGACGGAGAACTGATAAGGGCTTGTGG	chr10+:37774442-37774507	2206	939134
Nlu-miR-184a-2	miR-184	CCTTATCATTCTCTCGGCCAGT	TGGACGGAGAACTGATAAGGGC	GCTCCCTTATCATTCTCTCGGCCAGTTGTTATACTTACTGGACGGAGAACTGATAAGGGCTTGTGG	chrX-:104976115-104976180	2206	939134
Nlu-miR-184b	miR-184	CCTTATCATTCTCCTGTCGGGT	CGGACGGAGAACTGATAAGGGC	TTTGTCCTTATCATTCTCCTGTCGGGTTGAAATTGAAATTCCCGGACGGAGAACTGATAAGGGCCTATG	chr10-:38117117-38117185	5157	765938
Nlu-miR-190b	miR-190	AGATATGTTCAGTATACTTCATTG	ATTTGATACTGAACATATTGCA	CGGTCAGATATGTTCAGTATACTTCATTGTTTTCACATTATTCAATTTGATACTGAACATATTGCAATTGT	chrX-:21183498-21183568	0	44
Nlu-miR-190b-2	miR-190	AGATATGTTCAGTATACTTCATTG	ATTTGATACTGAACATATTGCA	CAGTCAGATATGTTCAGTATACTTCATTGTTTTCACATTATTCAATTTGATACTGAACATATTGCAATTGT	chrX-:21216187-21216257	0	44
Nlu-miR-190c	miR-190	AGATATGTTCGGTATTCTCTGT	TAGCGGATTCGATCATATTTCG	CAGTCAGATATGTTCGGTATTCTCTGTTGTTTTCACATCATACAATAGCGGATTCGATCATATTTCGATTGT	chrX-:21119691-21119762	24	198
Nlu-miR-190c-2	miR-190	ATATGTTCAGTATTCGTTGTTGT	TAACGGCACTGAACATATTTCA	GTCAGATATGTTCAGTATTCGTTGTTGTTTTCACATTATTCAATAACGGCACTGAACATATTTCAATTGT	chrX-:21118300-21118369	20	177
Nlu-miR-190d	miR-190	AAATATGTTCAGTGCCGTTATTG	ACAACGAATACTGAACATATCT	TTGAAATATGTTCAGTGCCGTTATTGAATAATGTGAAAACAACAACGAATACTGAACATATCTGACTGT	chrX+:21118304-21118372	12	514
Nlu-miR-190f	miR-190	AGATGTGTTCAGTATTCTTTGTT	TAACGGCACTGAACATATTTCA	CAGTCAGATGTGTTCAGTATTCTTTGTTGTTTTCACATTATACAATAACGGCACTGAACATATTTCAATTGT	chrX-:21140847-21140918	0	177
Nlu-miR-210-1	miR-210	AGCTGCTGGACACTGCACAAGA	CTTGTGCGTGTGACAGCGGCT	ACGCCAGCTGCTGGACACTGCACAAGATTAGATGTTGAAAGACTCTTGTGCGTGTGACAGCGGCTATTGT	chr3+:13723311-13723380	14553	34267
Nlu-miR-219-1	miR-219	TGATTGTCCAAACGCAATTCTTG	AGAAATGTGTGTGGACATCAAC	GTCATGATTGTCCAAACGCAATTCTTGTTGAATGAAATAATCAAGAAATGTGTGTGGACATCAACTCTTGG	chr6+:32755852-32755922	479	1060
Nlu-miR-252a-1	miR-252	CTAAGTACTGGTGCCGTTAGGAG	CCTGCAGCTCGAGTGCTTATCA	GTTCCTAAGTACTGGTGCCGTTAGGAGTGATTTGAAGTCTCCTGCAGCTCGAGTGCTTATCAATGGGG	chr1+:12923851-12923918	141994	410
Nlu-miR-252a-2	miR-252	CTAAGTACTGGTGCCGTTAGGAG	CCTGCAGCTCGAGTGCTTATCA	GTTCCTAAGTACTGGTGCCGTTAGGAGTGATTGAAAGTCTCCTGCAGCTCGAGTGCTTATCAATGGGG	chr1+:13655245-13655312	141994	410
Nlu-miR-252b-1	miR-252	TAAGTAGTAGTGCCGTAGAGA	CTCTACTCACTCCTGCTTTATG	GCTTTAAGTAGTAGTGCCGTAGAGAATTTTTTTCTGTTTTTCTCTACTCACTCCTGCTTTATGCATGGG	chr1+:12902304-12902372	31359	74
Nlu-miR-252b-2	miR-252	TAAGTAGTAGTGCCGTAGAGA	CTCTACTCACTCCTGCTTTATG	GCTTTAAGTAGTAGTGCCGTAGAGAATTTTTTTCTGTTTTTCTCTACTCACTCCTGCTTTATGCATGGG	chr1+:13636985-13637053	31359	74
Nlu-miR-263a	miR-263	AATGGCACTGGAAGAATTCACG	CGTGATCCTCTGGTGCCATACC	CTGGAAATGGCACTGGAAGAATTCACGGGCGTGTTCTGTGGACCCGTGATCCTCTGGTGCCATACCTGGTA	chrX-:94493632-94493702	434633	2046
Nlu-miR-263b	miR-263	CTTGGCACTTGAAGAATTCACA	TGGGTCTTCTGGTGCCAAAGT	TGTACCTTGGCACTTGAAGAATTCACAGATACATATTGAAATCGTGGGTCTTCTGGTGCCAAAGTCTACG	chrX-:94448543-94448612	238074	514
Nlu-miR-263c	miR-263	AATGGCACTGGAAGAATTCACG	CGTGGTCTTTCGGTGTCGTAACT	TGGCAATGGCACTGGAAGAATTCACGGGCGCCCTTGACAGGCCCGTGGTCTTTCGGTGTCGTAACTAGTAGC	chr1-:15947822-15947891	433198	238
Nlu-miR-275	miR-275	CGTGCTGCATCAGGGACTTAGTGACT	TCAGGTACCTGAAGTAGCGCGCG	CACACGTGCTGCATCAGGGACTTAGTGACTGTGTATGTACAGTCAGGTACCTGAAGTAGCGCGCGGGAAAG	chr5+:58060327-58060397	52078	318187
Nlu-miR-276	miR-276	AGCGAGGTATAGAGTTCCTACG	TAGGAACTTCATACCGTGCTTT	CAGTAGCGAGGTATAGAGTTCCTACGTGATTTTAGAATTGTAGGAACTTCATACCGTGCTTTTGGGCA	chr5+:46337332-46337399	5100	5621569
Nlu-miR-2765a	miR-2765	TGGTAACTCCACCACCGTTGGC	CAATGGTGCTGAAGTTCCTACA	AGATGTGGTAACTCCACCACCGTTGGCGGTATGTAATGAGTGCCAATGGTGCTGAAGTTCCTACATTTCG	chr7+:47526172-47526241	469905	41805
Nlu-miR-2765b	miR-2765	TGGTAACTCCACACCACCGTTGGC	CAATGGTTGTGGAGTTCCCGCT	AGGATTGGTAACTCCACACCACCGTTGGCTCTTCATTAATTTTGGCCAATGGTTGTGGAGTTCCCGCTTCTCG	chr7+:47522283-47522355	297690	135658
Nlu-miR-2765c	miR-2765	TGGTAACTCCGAACCACCGTTGGC	CAGCGGTGGTGGAGCTACCTCT	AGATTGGTAACTCCGAACCACCGTTGGCGAACATTTATCAGGCCAGCGGTGGTGGAGCTACCTCTCTCCGA	chr4+:28641145-28641215	721252	16069
Nlu-miR-2765d-1	miR-2765	TGGTAACTGTGTTTACCTGATGCT	CATCAGTAGACCAGTTACCTCT	AGACTGGTAACTGTGTTTACCTGATGCTGAAATATTTATAGCATCAGTAGACCAGTTACCTCTCTTCGA	chr7+:48815742-48815810	6848	18094
Nlu-miR-2765d-2	miR-2765	TGGTAACTGTGTTTACCTGATGCT	CATCAGTAGACCAGTTACCTCT	AGACTGGTAACTGTGTTTACCTGATGCTGAAATATTTATAGCATCAGTAGACCAGTTACCTCTCTTCGA	chr7+:48821837-48821905	6848	18094
Nlu-miR-2765d-3	miR-2765	TGGTAACTGTGTTTACCTGATGCT	CATCAGTAGACCAGTTACCTCT	AGACTGGTAACTGTGTTTACCTGATGCTGAAATATTTATAGCATCAGTAGACCAGTTACCTCTCTTCGA	chr7+:48817754-48817822	6848	18094
Nlu-miR-2765e	miR-2765	TGGTAACACGGTTTACCTGATGTT	TCGGTAGGCGTGTTACCTCT	AGACTGGTAACACGGTTTACCTGATGTTGAAATTTGTATATCATCGGTAGGCGTGTTACCTCTCTTCGA	chr7+:48819875-48819943	57	95623
Nlu-miR-2765f	miR-2765	TGGTAACTCCGTTCACCTTTGT	CATCGGTGAAGGAGCTACCTCT	AGACTGGTAACTCCGTTCACCTTTGTCAAAGTAATATTTGTGACATCGGTGAAGGAGCTACCTCTCTTCGA	chr7+:48823413-48823483	10692	1926
Nlu-miR-277	miR-277	GCGTGCCAGAGGCGCGTTTACA	TAAATGCACTATCTGGTACGACA	GGGGTGCGTGCCAGAGGCGCGTTTACAGTGTTATCAAATCTATCTTGTAAATGCACTATCTGGTACGACATGCCA	chr4+:53820324-53820398	0	53960
Nlu-miR-278	miR-278	ACGGACAAAGGCTCCACATGGCC	TCGGTGGGACTTTCGTCCGTCT	CTACGCACGGACAAAGGCTCCACATGGCCGTCACTTGAACGGGTCGGTGGGACTTTCGTCCGTCTGTAT	chr10-:28511944-28512012
Nlu-miR-2796-1	miR-2796	AGGGGTTTCTTTCGGCCTCCAG	GTAGGCCGGCGGAAACTACTTGC	GAGCAGGGGTTTCTTTCGGCCTCCAGCCGAATGTGAATGTTGTAGGCCGGCGGAAACTACTTGCTCTCGG	chr4-:32832077-32832146	123	216955
Nlu-miR-279a	miR-279	-	TGACTAGACCTAATACTCGCTAA	AATAGTTAGCGGGTATTGTTCTATTACACGAGTTTATCAATTTGCGTGACTAGACCTAATACTCGCTAATTACG	chr4-:53131485-53131558
Nlu-miR-279b	miR-279	AGGCGATTCCCACCCGGTGCGA	GAACCGGGCTGAAATTACCTTA	GTTTTAGGCGATTCCCACCCGGTGCGATAATACAGTAGATAACTCGAACCGGGCTGAAATTACCTTAAACTG	chr4+:53131197-53131268	5	428
Nlu-miR-279c	miR-279	GGTGGGTGTGTATCAAGTTTCATG	TGACTAGATCCACACTCATCCA	ACTTGGTGGGTGTGTATCAAGTTTCATGCTTTTATGACGTCATGACTAGATCCACACTCATCCAGGGCTA	chr13+:3029469-3029538	307	1048844
Nlu-miR-279c	miR-279	GGTGGGTGTGTATCAAGTTTCATG	TGACTAGATCCACACTCATCCA	CACTTGGTGGGTGTGTATCAAGTTTCATGCTTTTATGACGTCATGACTAGATCCACACTCATCCAGGGCT	chr13+:3029470-3029539	307	1048844
Nlu-miR-279d	miR-279	GTTGGGTGGGGGTCTGGTGCACA	TGACTAGATCCTTACCCAAACA	CATTTGTTGGGTGGGGGTCTGGTGCACAGTGATTACATTTTGTGACTAGATCCTTACCCAAACAAAGGC	scaffold6447-:5990-6058	581	881
Nlu-miR-279d	miR-279	GTTGGGTGGGGGTCTGGTGCACA	TGACTAGATCCTTACCCAAACA	CATTTGTTGGGTGGGGGTCTGGTGCACAGTGATTACATTTTGTGACTAGATCCTTACCCAAACAAAGGC	chrX+:92433113-92433181	581	881
Nlu-miR-279d	miR-279	GTTGGGTGGGGGTCTGGTGCACA	TGACTAGATCCTTACCCAAACA	CATTTGTTGGGTGGGGGTCTGGTGCACAGTGATTACATTTTGTGACTAGATCCTTACCCAAACAAAGGC	chrX+:92455035-92455103	581	881
Nlu-miR-279d	miR-279	GTTGGGTGGGGGTCTGGTGCACA	TGACTAGATCCTTACCCAAACA	CATTTGTTGGGTGGGGGTCTGGTGCACAGTGATTACATTTTGTGACTAGATCCTTACCCAAACAAAGGC	scaffold6447-:3173-3240	581	881
Nlu-miR-279d	miR-279	GTTGGGTGGGGGTCTGGTGCACA	TGACTAGATCCTTACCCAAACA	CATTTGTTGGGTGGGGGTCTGGTGCACAGTGATTACATTTTGTGACTAGATCCTTACCCAAACAAAGGC	chrX+:92458720-92458789	581	881
Nlu-miR-279d	miR-279	GTTGGGTGGGGGTCTGGTGCACA	TGACTAGATCCTTACCCAAACA	CATTTGTTGGGTGGGGGTCTGGTGCACAGTGATTACATTTTGTGACTAGATCCTTACCCAAACAAAGGC	chrX-:96913375-96913442	581	881
Nlu-miR-279d	miR-279	GTTGGGTGGGGGTCTGGTGCACA	TGACTAGATCCTTACCCAAACA	CATTTGTTGGGTGGGGGTCTGGTGCACAGTGATTACATTTTGTGACTAGATCCTTACCCAAACAAAGGC	chrX-:96887639-96887706	581	881
Nlu-miR-279d	miR-279	GTTGGGTGGGGGTCTGGTGCACA	TGACTAGATCCTTACCCAAACA	CATTTGTTGGGTGGGGGTCTGGTGCACAGTGATTACATTTTGTGACTAGATCCTTACCCAAACAAAGGC	chrX+:92436456-92436529	581	881
Nlu-miR-279e-1	miR-279	GTTGGGTGGGGGTCTGGTGCACA	TTACTAGATCCTGCCCCCCAAT	CATCTGTTGGGTGGGGGTCTGGTGCACAGTGATTACATTCTGTTACTAGATCCTGCCCCCCAATAAAGG	chrX+:92458720-92458788	580	569
Nlu-miR-279e-1	miR-279	GTTGGGTGGGGGTCTGGTGCACA	TTACTAGATCCTGCCCCCCAAT	CATCTGTTGGGTGGGGGTCTGGTGCACAGTGATTACATTCTGTTACTAGATCCTGCCCCCCAATAAAGG	chrX+:92400504-92400565	580	569
Nlu-miR-279e-1	miR-279	GTTGGGTGGGGGTCTGGTGCACA	TTACTAGATCCTGCCCCCCAAT	CATCTGTTGGGTGGGGGTCTGGTGCACAGTGATTACATTCTGTTACTAGATCCTGCCCCCCAATAAAGG	chrX+:92440287-92440348	580	569
Nlu-miR-279e-2	miR-279	TGGGTGGGGGTCTGGTGCACA	TTACTAGATCCTGCCCCCCAAT	TTGGGTGGGTGGGGGTCTGGTGCACAGTGATTACATTCTGTTACTAGATCCTGCCCCCCAATAAAGG	chrX+:92396384-92396450	18	569
Nlu-miR-279e-2	miR-279	TGGGTGGGGGTCTGGTGCACA	TTACTAGATCCTGCCCCCCAAT	TTGGGTGGGTGGGGGTCTGGTGCACAGTGATTACATTCTGTTACTAGATCCTGCCCCCCAATAAAGG	chrX+:92436462-92436528	18	569
Nlu-miR-279f	miR-279	TTGGGTGGGGGTCTGGTT	TGACCTGATCCTGACCCAACA	ATTTCTTGGGTGGGGGTCTGGTTCACAGTGATTTTATTTTGTGACCTGATCCTGACCCAACAAAGGC	scaffold6447-:3173-3239	1	448
Nlu-miR-279f	miR-279	TTGGGTGGGGGTCTGGTT	TGACCTGATCCTGACCCAACA	ATTTCTTGGGTGGGGGTCTGGTTCACAGTGATTTTATTTTGTGACCTGATCCTGACCCAACAAAGGC	chrX+:92416826-92416892	1	448
Nlu-miR-279g	miR-279	TGGGGTGGGGTCTGGTGCA	TGACTAGATCCTGACCCAAACA	TTGGTTGGGGTGGGGTCTGGTGCACAGTGATTACATTTTGTGACTAGATCCTGACCCAAACAATGGC	scaffold6447-:5990-6056	1	13
Nlu-miR-279g	miR-279	TGGGGTGGGGTCTGGTGCA	TGACTAGATCCTGACCCAAACA	TTGGTTGGGGTGGGGTCTGGTGCACAGTGATTACATTTTGTGACTAGATCCTGACCCAAACAATGGC	scaffold6447-:3173-3238	1	13
Nlu-miR-279g	miR-279	TGGGGTGGGGTCTGGTGCA	TGACTAGATCCTGACCCAAACA	TTGGTTGGGGTGGGGTCTGGTGCACAGTGATTACATTTTGTGACTAGATCCTGACCCAAACAATGGC	chrX+:92433115-92433181	1	13
Nlu-miR-279g	miR-279	TGGGGTGGGGTCTGGTGCA	TGACTAGATCCTGACCCAAACA	TTGGTTGGGGTGGGGTCTGGTGCACAGTGATTACATTTTGTGACTAGATCCTGACCCAAACAATGGC	chrX+:92455037-92455103	1	13
Nlu-miR-279h	miR-279	GGCGAGTGTAAGGCTGGTTCACA	TGACTAGAGTTACACTCGT	GGTCGGCGAGTGTAAGGCTGGTTCACATTGATTGCAAAACTGTGACTAGAGTTACACTCGTCAATTG	chr3+:22188618-22188684	1108	1141
Nlu-miR-279i	miR-279	GACGGGTAGGGTTATAGTGCACG	TGACTAGATCCTTACTCGTCTG	TGACAGACGGGTAGGGTTATAGTGCACGCTGTTCCATGGGTCGTGACTAGATCCTTACTCGTCTGTTATT	chr4-:38247456-38247525	745	109564
Nlu-miR-279j	miR-279	GCTGGGTGGGGGTCTGGTGCACA	TGACTAGATCCACACTCAACA	CATTTGCTGGGTGGGGGTCTGGTGCACACTGATTGCATTTTGTGACTAGATCCACACTCAACAAAGGC	chr4-:38248716-38248783	64	619298
Nlu-miR-279j	miR-279	GCTGGGTGGGGGTCTGGTGCACA	TGACTAGATCCACACTCAACA	CATTTGCTGGGTGGGGGTCTGGTGCACACTGATTGCATTTTGTGACTAGATCCACACTCAACAAAGGC	chrX+:92378376-92378443	64	619298
Nlu-miR-281	miR-281	AAGAGAGCTATCCGTCGACAGT	TGTCATGGAGTTGCTCTCTTTA	CTTTCAAGAGAGCTATCCGTCGACAGTATAACTTGCAAAACACTGTCATGGAGTTGCTCTCTTTATTGTC	chrX+:91557332-91557401	43172	171457
Nlu-miR-283a	miR-283	AAATATCAGCCGGTAATCACGA	GCGATTGCCTGCTGATATCTCTG	GGCCAAATATCAGCCGGTAATCACGACGTTTAACAATCGCGATTGCCTGCTGATATCTCTGCTATCA	chr3+:60551186-60551252	682	36
Nlu-miR-283b	miR-283	CGGAATCAGCTGGTGATTATGA	TTGATTACCCGCTGATATCTGA	GACTCGGAATCAGCTGGTGATTATGATGTTTAGTTATCTTGATTACCCGCTGATATCTGAGTTTTC	chr3+:60531743-60531808	54	5469
Nlu-miR-283c-1	miR-283	CAATATCAGCCCGCAGTCACGA	GCGATTGCCCGCTGATATCTGA	GACCCAATATCAGCCCGCAGTCACGATGTTTAATAATCGCGATTGCCCGCTGATATCTGAGCTATC	chr3+:60548951-60549016	869	576
Nlu-miR-283c-10	miR-283	CAATATCATCCGGTGATTACGA	GCGATCACCCGCTGATATCTGA	GACCCAATATCATCCGGTGATTACGATGTTTAATAATCGCGATCACCCGCTGATATCTGAGCTATC	chr3+:60546684-60546749	50	356
Nlu-miR-283c-11	miR-283	CAATATCAGCCTGTGATTACGA	GCGATCACCCGCTGATATCTGG	GACCCAATATCAGCCTGTGATTACGATCTTTGATAATCGCGATCACCCGCTGATATCTGGGCTATC	chr3+:60540396-60540458	1749	952
Nlu-miR-283c-12	miR-283	CAATATCATCCGGTGATCACGA	GCGATCACCCGCTGATATCTGA	GACCCAATATCATCCGGTGATCACGATGTTTAATAATCGCGATCACCCGCTGATATCTGAGCTATC	chr3+:60540160-60540225	106	356
Nlu-miR-283c-13	miR-283	CAATATCAGCCCGCAATCACGA	GCGATTGCCCGCTGATATCTG	ATCCCAATATCAGCCCGCAATCACGATGTTTAATAATCGCGATTGCCCGCTGATATCTGGGATAT	chr3+:60533879-60533935	625	217
Nlu-miR-283c-14	miR-283	CAATATCAGTCCGCAATCAAGA	GCGATTGCCAGCTGATATCTGGG	GACCCAATATCAGTCCGCAATCAAGATGTTTGATAATCGCGATTGCCAGCTGATATCTGGGCTGTAT	chr3+:60547911-60547975	80	35
Nlu-miR-283c-15	miR-283	CAATATCAGCCCGCAGTCACGA	GCGATTGCCCGCTGATATCTGA	GACCCAATATCAGCCCGCAGTCACGATGTTTAATAATCGCGATTGCCCGCTGATATCTGAGCTATC	chr3+:60532696-60532761	869	576
Nlu-miR-283c-16	miR-283	CAATATCAGCCCGCAATCT	GCGATTGCCCGCTGATATCTGA	GACCCAATATCAGCCCGCAATCTCGATGTTTGAAAATCGCGATTGCCCGCTGATATCTGAGCTATC	chr3+:60550360-60550425	76	576
Nlu-miR-283c-17	miR-283	CAATATCAGCCGGTAATTACG	GCGATTGCCCGCTGATATCTA	TGCCCAATATCAGCCGGTAATTACGATTTTCAACAATCGCGATTGCCCGCTGATATCTAGGCTAT	chr3+:60551012-60551076	970	32
Nlu-miR-283c-18	miR-283	CAATATCAGCCCGCAATCACGA	GCGATTGCCCGCTGATATCTGA	CGACCCAATATCAGCCCGCAATCACGATGTTTAATAATCGCGATTGCCCGCTGATATCTGAGCTAT	chr3+:60533876-60533941	625	576
Nlu-miR-283c-2	miR-283	CAATATCAGCCTGTGATTACGA	GCGATCACCCGCTGATATCTGG	GCTCCAATATCAGCCTGTGATTACGATGTTTAATAATCGCGATCACCCGCTGATATCTGGGCTATC	chr3+:60537289-60537351	1768	952
Nlu-miR-283c-3	miR-283	CAATATCAGCCCGCAATCACGA	GCGATTGCCCGCTGATATCTGA	GACACAATATCAGCCCGCAATCACGATGTTTAATAATCGCGATTGCCCGCTGATATCTGAGCTATC	chr3+:60533877-60533942	625	576
Nlu-miR-283c-4	miR-283	CAATATCAGCCGGTGATTACGA	GCGATTGCCCGCTGATATCTG	TACCCAATATCAGCCGGTGATTACGATGTATAATAATCGCGATTGCCCGCTGATATCTGGGCTAT	chr3+:60534397-60534460	1663	176
Nlu-miR-283c-5	miR-283	CAATATCAGCCTGTGATTACGA	GCGATCACCCGCTGATATCTGG	GCTCCAATATCAGCCTGTGATTACGATGTTAATCGCGATCACCCGCTGATATCTGGGCTATC	chr3+:60533288-60533353	1764	952
Nlu-miR-283c-6	miR-283	CAATATCAGCCCGCAATCACGA	GCGATTGCCCGCTGATATCTGA	GACCCAATATCAGCCCGCAATCACGATGTTTAATAATCGCGATTGCCCGCTGATATCTGAGCTATC	chr3+:60537789-60537854	625	576
Nlu-miR-283c-7	miR-283	CAATATCAGCCGGTGATTACGA	GCGATTGCCCGCTGATATCTG	GACCCAATATCAGCCGGTGATTACGATGTTTAATAATCGCGATTGCCCGCTGATATCTGGGATAT	chr3+:60534396-60534460	1754	217
Nlu-miR-283c-8	miR-283	CAATATCAGTCCGCAATCAAGA	GCGATTGCCAGCTGATATCTGGG	GACCCAATATCAGTCCGCAATCAAGATGTTTGATAATCGCGATTGCCAGCTGATATCTGGGCTATCA	chr3+:60547911-60547977	80	35
Nlu-miR-283c-9	miR-283	CAATATCAGCCGGTGATTACGA	GCGATTGCCCGCTGATATCTGA	GACCCAATATCAGCCGGTGATTACGATGTTTAATAATCGCGATTGCCCGCTGATATCTGAGCTATC	chr3+:60538638-60538703	1754	576
Nlu-miR-29-1	miR-29	ACTGGTTTCAAAATGGTGGATAGA	TAGCACCATTTGAAATTAGTG	TGGGTACTGGTTTCAAAATGGTGGATAGACTTTTTCAAGTATTCTCTAGCACCATTTGAAATTAGTGCTTTG	chr13-:14135076-14135147	389	10976
Nlu-miR-29-2	miR-29	ACTGGTTTCAAAATGGTGGATAGA	TAGCACCATTTGAAATTAGTG	GGGTACTGGTTTCAAAATGGTGGATAGACTTTTTTAAGTATTCTCTAGCACCATTTGAAATTAGTGCTTTGT	chr13-:14135075-14135146	389	10976
Nlu-miR-2944	miR-2	AAGGAACTACTGGTGTGCAT	TATCACAGCCGTAATTCCTGTG	GTCCAAGGAACTACTGGTGTGCATATAATAGTTTGAATAAATCTATATCACAGCCGTAATTCCTGTGACTATC	chr4-:53131331-53131403	80	42
Nlu-miR-2a-1	miR-2	CTCACAAAGTGGTTGTCATATG	TATCACAGCCAGCTTTGATGAGCG	TTCACTCACAAAGTGGTTGTCATATGTGCTAATATTTCATATCACAGCCAGCTTTGATGAGCGAAGTGC	chr6+:22627325-22627393	1524	308955
Nlu-miR-2a-2	miR-2	-	TATCACAGCCAGCTTTGATGAGC	CGTTATGCACATCAAAGTGGGTGTGAAATGTCTATCATATCACAGCCAGCTTTGATGAGCGTAAA	chr6+:22629230-22629294
Nlu-miR-2b	miR-2	ACGTCAAAATGGTTGTGAAATG	TATCACAGCCATTTTTGACGTACC	TGCGACGTCAAAATGGTTGTGAAATGCGCTTGAGTTGCCATATCACAGCCATTTTTGACGTACCCAATTT	chr6+:22627175-22627244	2709	1408378
Nlu-miR-2c	miR-2	TCATCAAAGCCGGATTGTCATA	TCACAGCCAGCTTTGATGAGCA	GGTGTCATCAAAGCCGGATTGTCATAGAGCAATTGCATAACTATCACAGCCAGCTTTGATGAGCACTGCGT	chr6+:22621044-22621114	27879	301471
Nlu-miR-3049	miR-3049	TCGGGAAGGCAGTTGCGGCGGATT	ATCCGTCCAACTCCTTTCCGT	CCGAGTCGGGAAGGCAGTTGCGGCGGATTGTGTTGAATGCAGCCTCAATCCGTCCAACTCCTTTCCGTCTCGG	chr6-:56127968-56128040	10710	8819
Nlu-miR-305	miR-305	ATTGTACTTCATCAGGTGCTCTGG	CGGCACCTGATAGAGTGCAATTCA	GTTGATTGTACTTCATCAGGTGCTCTGGTAGCATTTAATTCCCGGCACCTGATAGAGTGCAATTCATATGGA	chr5+:58062069-58062140	477899	940
Nlu-miR-306-1	miR-306	ACAGGTACTGAGTGACTCTGAG	CAGGAGCACTACGTACCTCCACA	CTGTGACAGGTACTGAGTGACTCTGAGTGCATTAATAAATCTCAGGAGCACTACGTACCTCCACACAGCG	chr5+:73395515-73395584	413283	34
Nlu-miR-306-2	miR-306	ACAGGTACTGAGTGACTCTGAG	CAGGAGCACTACGTACCTCCACA	TGTGACAGGTACTGAGTGACTCTGAGTGCATTAATAAATCTCAGGAGCACTACGTACCTCCACACAGCGG	chr5+:73395516-73395585	413283	34
Nlu-miR-307	miR-307	ACTCACTCAATCCGGGTGTGATG	CACAACCTCCTTGAGTGAGCGA	TGGTCACTCACTCAATCCGGGTGTGATGAGTTCATTTCTACCATCACAACCTCCTTGAGTGAGCGATTTTA	chr10+:32470731-32470801	13	2670
Nlu-miR-31	miR-31	AGGCAAGATGTCGGCATGTCTGA	CGATATGCGATGTCATGCCAAC	GAGAAGGCAAGATGTCGGCATGTCTGATTTTCAATTAAATTATTCCGATATGCGATGTCATGCCAACTTTTAC	chr2-:95830345-95830416	287433	240
Nlu-miR-315	miR-315	TTTTGATTGTTGCTCAGAAAGCC	CTTTCGAGCAATAATCTTAATC	TGTGTTTTTGATTGTTGCTCAGAAAGCCATAACTTGAAAAGGCTTTCGAGCAATAATCTTAATCAAACA	chrX-:31029248-31029316	155119	468
Nlu-miR-316	miR-316	TGTCTTTTTCCGCTTTGCTGCCG	ACAGCAAAGTGAAAAGGACCGA	GTTTTGTCTTTTTCCGCTTTGCTGCCGCTTTGCCTGCTCTTGCAGTGCTCTGAAAATGGCGACAGCAAAGTGAAAAGGACCGATTCACA	chr5-:5379507-5379595	42020	10187
Nlu-miR-317	miR-317	AACCACCCTGCGTTCACT	TGAACACAGCTGGTGGTATCT	CTGGGAACCACCCTGCGTTCACTCAAATTTCGGTCAGTGAACACAGCTGGTGGTATCTCAGCG	chr4+:53805048-53805110	0	237587
Nlu-miR-33	miR-33	TTGCATTGTAATTGCATTGC	CAATTCATTTGCAATGCACAGC	TGACTTGCATTGTAATTGCATTGCAATTGTATCGAAATTGTGCAATTCATTTGCAATGCACAGCCAGTGT	chr12-:23981940-23982009	41	621
Nlu-miR-34	miR-34	TGGCAGTGTGGTTAGCTGGTTGT	CGGCCACTTCCCACACTGCCCTC	CATGTTGGCAGTGTGGTTAGCTGGTTGTGAAGTACCACACACGGCCACTTCCCACACTGCCCTCATGAC	chr4+:53828045-53828113	107525	4132
Nlu-miR-3477a	miR-3477	TAATCTCATCTGGTAATGATA	AACATTATCATTTGGGATTTCA	GTTGTAATCTCATCTGGTAATGATAACTCTTACAGAATTTAACATTATCATTTGGGATTTCATTGGTG	chr3+:60553833-60553864	87	70
Nlu-miR-3477b	miR-3477	AAGTCTCATCTGGTAATGATA	TACATTATCATTTGGGACAGCA	GGTGAAGTCTCATCTGGTAATGATAACTCATATAGACGTTTACATTATCATTTGGGACAGCATCGGTG	chr3+:60553555-60553622	45	2656
Nlu-miR-3791	miR-3791	TGATGGTAAGTGTTCGGTCGG	TCACCGGGCACTTACCGCCAACT	GTTTTGATGGTAAGTGTTCGGTCGGTGTTGGATTTGAAATGCATCACCGGGCACTTACCGCCAACTAGCCAC	chr4-:53124405-53124475	27	432
Nlu-miR-6012	miR-6012	TGACTGATCTTGTCACCTTTGAAAT	TTCGGCGATGGGATCAGCCAGT	CAGCTGACTGATCTTGTCACCTTTGAAATGTAATATTGATCCAATGTAAGGAGCTGATTTGTCAACATTTCGGCGATGGGATCAGCCAGTGAGGAC	chr2+:77615339-77615434	272	21347
Nlu-miR-7	miR-7	TGGAAGACTAGTGATTTTGTTGTT	CAATAAGTCTCTAGTCATCCTA	TGTATGGAAGACTAGTGATTTTGTTGTTAATTTCTGTTCAAACAATAAGTCTCTAGTCATCCTACAAAGT	chr2+:26963202-26963271	1306178	303
Nlu-miR-71	miR-71	TGAAAGACATGGGTAGTGAGATGCT	ATCTCACTACCTTGTCTTTCATGT	CTTGGTGAAAGACATGGGTAGTGAGATGCTGCATAGTTGTGCGCCGATTCATCTCACTACCTTGTCTTTCATGTG	chr6+:22620913-22620987
Nlu-miR-750	miR-750	AGTTGGAAGCGGGATCTAGGCA	CCAGATCTAACTCTTCCAGCTCA	CGTCAGTTGGAAGCGGGATCTAGGCAGATTTTTCTATTTTGCCAGATCTAACTCTTCCAGCTCATGGAAA	chrX-:55322-55391	3092	170919
Nlu-miR-79-1	miR-9	CTTTGGTTATGTAGCTGTATGA	ATAAAGCTATATTACCAAAGCA	CATTGCTTTGGTTATGTAGCTGTATGATGGTTTACAATTTCATAAAGCTATATTACCAAAGCATGGCG	chr9-:3755567-3755633	20209	1426
Nlu-miR-79-2	miR-9	CTTTGGTTATGTAGCTGTATGA	ATGGAGGTACATAATTGAAGCA	ATTGCTTTGGTTATGTAGCTGTATGATTATTTCAATTTCATGGAGGTACATAATTGAAGCATGGCGG	chr9-:3755566-3755632	18547	14
Nlu-miR-8	miR-8	CATCTTACCGGGCAGCATTAGA	TAATACTGTCAGGTAAAGATGT	GTATCCATCTTACCGGGCAGCATTAGATTGGTTGAAAAGTTCTAATACTGTCAGGTAAAGATGTCTGCA	chr14+:8123571-8123639	191333	3446979
Nlu-miR-87a	miR-87	CGCCTGATACTTGCTTAAAACCT	GTGAGCAAAGTTTCAGGTGTGT	CGCATCGCCTGATACTTGCTTAAAACCTGAGATGTTTTGATAGCAAGGTGAGCAAAGTTTCAGGTGTGTGGGTG	chr1+:75053679-75053752	612	630712
Nlu-miR-87b	miR-87	GGGCCTGAATCCTTGCTCAACCT	GTGAGCAAAGTTTCAGGTGTGT	TGAGCGGGCCTGAATCCTTGCTCAACCTCTCTTTCAAAGTAGGTGAGCAAAGTTTCAGGTGTGTTCAAT	chr1+:75053517-75053585	138	636583
Nlu-miR-927a	miR-927	TTTAGAATTCCTACGCTTTACC	CAAAGCGTTTGACTTCTGAAAC	TAGCTTTAGAATTCCTACGCTTTACCTTTCAATACCAAAGTATTGGCAAAGCGTTTGACTTCTGAAACTAAAGT	scaffold6505+:6223-6296	98415	17569
Nlu-miR-927b	miR-927	TTTAGAATTATATTTCTAACGATG	CGGTTATTAATATAATTCAAGC	TCGCTTTAGAATTATATTTCTAACGATGAATGCTATATGTCACGGTTATTAATATAATTCAAGCAAGAGC	chrX-:86470912-86470981	7	42
Nlu-miR-92a-1	miR-92	AGTTCGTGATGAGTGCCAATATT	TATTGCACTTGTCCCGGCCTAT	AACTAGTTCGTGATGAGTGCCAATATTGTGTATTGATTCGAATATTGCACTTGTCCCGGCCTATTTGACT	chr4-:50504063-50504132	2358	23693
Nlu-miR-92a-2	miR-92	AGTTCGTGATGAGTGCCAATATT	TATTGCACTTGTCCCGGCCTAT	AACTAGTTCGTGATGAGTGCCAATATTGTGTATTGATTCGAATATTGCACTTGTCCCGGCCTATTTGACT	chr4-:49390937-49391006	2358	23693
Nlu-miR-92a-3	miR-92	AGTTCGTGATGAGTGCCAATATT	TATTGCACTTGTCCCGGCCTAT	AACTAGTTCGTGATGAGTGCCAATATTGTGTATTGATTCGAATATTGCACTTGTCCCGGCCTATTTGACT	chr4+:49410116-49410185	2358	23693
Nlu-miR-92b-1	miR-92	AGGCCTTGACTAGTGCATATTG	AATTGCACTTGTCCCGGCCTGC	ATAAAGGCCTTGACTAGTGCATATTGTTATTAAAAATCAAATTGCACTTGTCCCGGCCTGCAGAACT	chr4-:50498178-50498244	134	46299
Nlu-miR-92b-2	miR-92	AGGCCTTGACTAGTGCATATTG	AATTGCACTTGTCCCGGCCTGC	ATAAAGGCCTTGACTAGTGCATATTGTTATTAAAAATCAAATTGCACTTGTCCCGGCCTGCAGAACT	chr4-:49385058-49385124	134	46299
Nlu-miR-92b-3	miR-92	AGGCCTTGACTAGTGCATATTG	AATTGCACTTGTCCCGGCCTGC	GATAAAGGCCTTGACTAGTGCATATTGTTATTAAAAATCAAATTGCACTTGTCCCGGCCTGCAGAAC	chr4+:49415998-49416063	134	46299
Nlu-miR-932	miR-932	TCAATTCCGTAGTGCATTGCAGT	TGCAAGCAGTGCGGAGTTGTGC	CGTCTCAATTCCGTAGTGCATTGCAGTGTTGGTAAAGATGGACCTGCAAGCAGTGCGGAGTTGTGCCGAAGT	chr3-:6953983-6954054	5224	1973
Nlu-miR-965	miR-965	CGGGAAAAGTTATAGCGATTATG	TAAGCGTATAGCTTTTCCCCTT	CAGAACGGGAAAAGTTATAGCGATTATGATTCCAATACATAAGCGTATAGCTTTTCCCCTTTTGAG	chr3-:32082756-32082821	5797	3991
Nlu-miR-971-1	miR-971	ACTCTAAGCTCGAACACCAAGC	TTGGTGTTCTACCTTACAGTG	GCTCACTCTAAGCTCGAACACCAAGCCCTGTGTTTCGACGTTTGGTGTTCTACCTTACAGTGAGCTAC	chr11-:21019912-21019979	10773	4729
Nlu-miR-971-2	miR-971	ACTCTAAGCTCGAACACCAAGC	TTGGTGTTCTACCTTACAGTG	GCTCACTCTAAGCTCGAACACCAAGCCCTGTGTTTCGACGTTTGGTGTTCTACCTTACAGTGAGCTAC	chr11-:21012980-21013047	10773	4729
Nlu-miR-971-3	miR-971	ACTCTAAGCTCGAACACCAAGC	TTGGTGTTCTACCTTACAGTG	GCTCACTCTAAGCTCGAACACCAAGCCCTGTGTTTCGACGTTTGGTGTTCTACCTTACAGTGAGCTAC	chr11-:21011333-21011400	10773	4729
Nlu-miR-980-1	miR-980	GGGCTTTTCATTGGGCGGCTTTACC	CAGCTGCCCTATGAAGAGCAACA	ACTAGGGCTTTTCATTGGGCGGCTTTACCTGATCAATATGGCAGCTGCCCTATGAAGAGCAACAGTGATC	chr11-:18321372-18321441	629	4392
Nlu-miR-980-2	miR-980	GGGCTTTTCATTGGGCGGCTTTACC	CAGCTGCCCTATGAAGAGCAACA	CACTAGGGCTTTTCATTGGGCGGCTTTACCTGATCAATATGGCAGCTGCCCTATGAAGAGCAACAGTGAT	chr11-:18321373-18321442	629	4392
Nlu-miR-981	miR-981	TCGGGTTTCTTGACAATGGACC	TTCGTTGTCGACGAAACTCAGA	GTAATTCGGGTTTCTTGACAATGGACCGGTCTAGTAACAATACGGTTCGTTGTCGACGAAACTCAGAAGATG	chr3-:26252921-26252992	7253	32259
Nlu-miR-989a-2	miR-989	GTTTTTACCATGCAGCACATT	TGTGATGTGTGGTAATTACT	AATTGTTTTTACCATGCAGCACATTGAAGTTGTGTCATTGAATCCGAAATGTGATGTGTGGTAATTACTTTTGTG	chr2+:51168147-51168221	16	7789
Nlu-miR-989a-3	miR-989	GTTTTTACCATGCAGCACTTT	TGTGATGTGTGGTAATTACT	AATTGTTTTTACCATGCAGCACTTTAAAGTTGTATCATTGAATCCAAAATGTGATGTGTGGTAATTACTTTTGTG	chr2+:66049756-66049827	1	7789
Nlu-miR-989b	miR-989	TGTGATGTGAATGTGGGCTTACT	TGGCCCACTATCACAGCACTTGA	TCCTATGTGATGTGAATGTGGGCTTACTCTTGGTAATTGAAAGTTAGTGGCCCACTATCACAGCACTTGAAGGAC	chrX-:55104713-55104787	7762	172
Nlu-miR-989c	miR-989	TGTGATGTTTTTGTGGGTCGTT	CGCCCCATGAAGACATCTCTTT	GCCCATGTGATGTTTTTGTGGGTCGTTTATTAGTTCCATCAGCGCCCCATGAAGACATCTCTTTGGTCG	chrX-:55105709-55105777	4419	27
Nlu-miR-989d	miR-989	GTTTTTACCATGCAACAAATT	TTTGTTGTGTGGTAATTACTT	CAATTGTTTTTACCATGCAACAAATTGAAGTAGTGTCATTGAATCCGAAATTTGTTGTGTGGTAATTACTTTTGTG	chr9-:3774592-3774667	2	230
Nlu-miR-993	miR-993	TACCCTGTAGATCCGGGCTTATG	GAAGCTCGTCTCTACAGGTATCT	TGATCTACCCTGTAGATCCGGGCTTATGTAGATAATTGTCAGAAGCTCGTCTCTACAGGTATCTTACGG	chr8+:16499685-16499753	98134	68274
Nlu-miR-998	miR-998	CGCTGGATGTTGTGGTGACACA	TAGCACCATAGCATTCAGCTTA	GGTTTCGCTGGATGTTGTGGTGACACAGCTTGAATATGCGCCAATGTAGCACCATAGCATTCAGCTTAACCGG	chr13+:20706062-20706134	3151	12607
Nlu-miR-9a	miR-9	TCTTTGGTTATCTAGCTGTATG	ATAAAGCTAGGTTACCGAAGTTA	GCTTTCTTTGGTTATCTAGCTGTATGAACGTTCGATATCATAAAGCTAGGTTACCGAAGTTATTATCA	chr2+:90035669-90035736	5641202	10866
Nlu-miR-9b-1	miR-9	GCTTTGGTAATATAGCTTTATGA	-	GCCATGCTTTGGTAATATAGCTTTATGAAATTGTAAACCATCATACAGCTACATAACCAAAGCAATG	chr9+:3755568-3755633
Nlu-miR-9c-1	miR-9	TCTTTGGTATGCTAGCTG	-	CTCTTTCTTTGGTATGCTAGCTGAAGGCTGTTTTCAATGTTCCTAAAGCTAGTATACCAAAGTCAAA	chr5+:73388809-73388875
Nlu-miR-9d-1	miR-9	TCTTTGGTGATGTAAGCTGTATGA	ATAAAGCTACATTACCGAAGTC	TCCTCTCTTTGGTGATGTAAGCTGTATGAGTTACTTAGCACATCATAAAGCTACATTACCGAAGTCAGGAA	chr9-:3755431-3755495	368374	19043
Nlu-miR-9d-2	miR-9	TCTTTGGTGATGTAAGCTGTATGA	ATAAAGCTACATTACCGAAGTC	CCTCTCTTTGGTGATGTAAGCTGTATGAGTTACTTAGCACATCATAAAGCTACATTACCGAAGTCAGGAAA	chr9-:3755430-3755495	368374	19043
Nlu-miR-9e	miR-9	TGCACTTTCAGCTAGCTTCTTACA	TAAAGCTAGTTGAATATGTAA	TGTTTGCACTTTCAGCTAGCTTCTTACATTGATATAAGATTGTAAAGCTAGTTGAATATGTAAACTAAG	chr4-:53124244-53124312	2	565
Nlu-miR-9f-1	miR-9	ATTGGATAATTGAGCTTTGGCG	TTAAAGCTTAATTACCAATA	TCTAATTGGATAATTGAGCTTTGGCGCTGATTACAAATACGTTAAAGCTTAATTACCAATAAAGAGT	chr4-:53127796-53127862	81	4
Nlu-miR-9f-2	miR-9	ATTGGATAATTGAGCTTTGGCG	TTAAAGCTTGATTACCAATAAGG	TCTAATTGGATAATTGAGCTTTGGCGCTGACTACAAATACGTTAAAGCTTGATTACCAATAAGGAGTGAT	chr4-:53127113-53127182	80	3
Nlu-miR-9f-3	miR-9	ATTGGATAATTGAGCTTTGGCG	TTAAAGCTCCATTACCAAT	TCTAATTGGATAATTGAGCTTTGGCGCTGATTACAAATACGTTAAAGCTCCATTACCAATAAATGT	chr4-:53126168-53126233	81	21
Nlu-nov-1	Nov_1	CAGAGTGTACAAATCGACTGC	TATTGATTTGTCCACTCTGATT	ATAGCAGAGTGTACAAATCGACTGCTCTGCTTAAGTGCTATTGATTTGTCCACTCTGATTGAAAGT	chr3-:72210827-72210892	768	1063320
Nlu-nov-10	Nov_10	CATTTCTGTCGCCGTTGTATTTGAC	TGAATGCGAGGCGTCAGAATGCC	GCCACATTTCTGTCGCCGTTGTATTTGACTTTGGCCCCAGAAGACAAAATTTGAATGCGAGGCGTCAGAATGCCGGCTGG	chr3-:88473433-88473526	531	0
Nlu-nov-11	Nov_11	ATCGACAGATTGTTACTTGGTAGTA	TGCCGAGTTGGTGTCTGTCGAAAATTAAC	TTTCATCGACAGATTGTTACTTGGTAGTATGTTTTGAGCTGCCGAGTTGGTGTCTGTCGAAAATTAACTTCTGT	chr2-:97639591-97639664	343	6
Nlu-nov-12	Nov_12	TTCGGTATTCTGTTGCAATTGCTTA	TATTGCAGCAGAATACCGATT	CATATTCGGTATTCTGTTGCAATTGCTTAATATTGCTTATTGCAGCAGAATACCGATTATGATG	chr3-:10042904-10042973	32023	127
Nlu-nov-13	Nov_13	AAACCAAAGATAAGTGATGAA	TTCATCAGTTATAATTGGTCT	CCAATAAACCAAAGATAAGTGATGAAAATTATCAACAAGTGGTGCTTACGCATACAAATTTTCATCAGTTATAATTGGTCTATTGG	chr14+:18827518-18827603	1713	46
Nlu-nov-14	Nov_14	GGGAATCGTTTGGCTGATGCTGATT	TCTTCATCTGCCATGATGAAGGCTGAC	CAGGGGGAATCGTTTGGCTGATGCTGATTGGCTGATCTTCATCTGCCATGATGAAGGCTGACTTGAGG	chrX-:32393651-32393718	128	0
Nlu-nov-15	Nov_15	AATTACAAAAAGGACTGGTCTTGCC	CTAGACTTTTTTTGCTGTAGTGAG	GCTGAAATTACAAAAAGGACTGGTCTTGCCTTCCAGCTAGACTTTTTTTGCTGTAGTGAGTAGGC	chr1-:70429476-70429526	563	0
Nlu-nov-16	Nov_16	TAAGGTCAAGTGAGTGAATTCTTTT	TCGTTCACCACTTCATCTTGAC	CTTGTTAAGGTCAAGTGAGTGAATTCTTTTAATTAAAAATCGTTCACCACTTCATCTTGACAAGTA	chr9+:36686655-36686720	137045	398
Nlu-nov-17	Nov_17	GGAGGGGTTTTCTATATTGAT	TCTATGTAAAAGACCCCTCCTC	GAGAGGAGGGGTTTTCTATATTGATGCTGTCCACTGCGCATCTATGTAAAAGACCCCTCCTCTCGTTA	chr3-:10043090-10043155	47	4831
Nlu-nov-18	Nov_18	TCGTTTCTTGTTCACCTCTGGGATT	ATGAGGTTGTAAAGGAAACGTATA	AATATCGTTTCTTGTTCACCTCTGGGATTATATTGTCTATGAGGTTGTAAAGGAAACGTATATCAAAA	chr10-:43760259-43760326	219	2
Nlu-nov-2	Nov_2	TACATTGGTCTTGAACTGAAT	TTCGGTTATCGATCAGTGTAA	GTTTTACATTGGTCTTGAACTGAATACTGTCGCAAGTTTATTCGGTTATCGATCAGTGTAAATCTGG	chr1-:5288864-5288930	721	163
Nlu-nov-20	Nov_20	AGTAACTGTTGCTGAGGGCTT	GCCCTTTATACATTAAAATTGTTG	ATTAAGTAACTGTTGCTGAGGGCTTAAAGACGTTTTGTCAACTGCCCTTTATACATTAAAATTGTTGAAAGTG	chr8-:38621150-38621212	362	0
Nlu-nov-21a-1	Nov_21	TTGAAAGATAGTTCTGACAGATGTG	TCACTGTGTAGGATTATTTAATAATGT	ATTATTTGAAAGATAGTTCTGACAGATGTGATGATTTTGTGAATGAAGTTGTTCACTGTGTAGGATTATTTAATAATGTATTGA	chrX-:57797642-57797725	318	1
Nlu-nov-21a-2	Nov_21	TTGAAAGATAGTTCTGACAGATGTG	TCACTGTGTAGGATTATTTAATAATGT	ATTATTTGAAAGATAGTTCTGACAGATGTGATGATTTTGTGAATGAAGTTGTTCACTGTGTAGGATTATTTAATAATGTATTGA	chr14+:22138620-22138703	318	1
Nlu-nov-21a-3	Nov_21	TTGAAAGATAGTTCTGACAGATGTG	TCACTGTGTAGGATTATTTAATAATGT	ATTATTTGAAAGATAGTTCTGACAGATGTGATGATTTTGTGAATGAAGTTGTTCACTGTGTAGGATTATTTAATAATGTATTGA	chr3-:47319706-47319789	318	1
Nlu-nov-21a-4	Nov_21	TTGAAAGATAGTTCTGACAGATGTG	TCACTGTGTAGGATTATTTAATAATGT	ATTATTTGAAAGATAGTTCTGACAGATGTGATGATTTTGTGAATGAAGTTGTTCACTGTGTAGGATTATTTAATAATGTATTGA	chr2+:67199128-67199211	318	1
Nlu-nov-21b	Nov_21	TTGAAAGATAGTTCTGACAGATGTG	TCACTGTGTAGGATTATTTAATAATGT	TTATTTGAAAGATAGTTCTGACAGATGTGATGATTTTGTGAATGAAGTTGTTCACTGTGTAGGATTATTTAATAATGTATTGAT	chrX-:57797641-57797724	318	1
Nlu-nov-22a	Nov_22	TTGGATACATTGCTACTACTGCA	TAGGCAATGTATCCATATGGAT	CCATTTGGATACATTGCTACTACTGCAAGGAATATGTTTCAGCTAGGCAATGTATCCATATGGATACATTT	chrX+:12359681-12359751	208	1
Nlu-nov-22b	Nov_22	TTGGATACATTGCTACTACTGCA	TAGGCAATGTATCCATATGGAT	TCCATTTGGATACATTGCTACTACTGCAAGGAATATGTTTCAGCTAGGCAATGTATCCATATGGATACATT	chrX+:12359680-12359750	208	1
Nlu-nov-23	Nov_23	AGTCAGTCAAAGGAGGTCATA	TAACACCTCCTATGACTGGCTTT	TCTTTAGTCAGTCAAAGGAGGTCATATATGAGGTATTTTATCATAACACCTCCTATGACTGGCTTTAGACT	chrX+:92328615-92328685	13	3151
Nlu-nov-24a	Nov_24	CAACTGAAGAAGCATATTACAAC	TTTAATGCGCTTTTTCAGTTTTG	CCCTCAACTGAAGAAGCATATTACAACTGAGTATCTATTGTTTTAATGCGCTTTTTCAGTTTTGGGGTGA	chrX-:95971864-95971933	90	33
Nlu-nov-24b	Nov_24	CAACTGAAGAAGCATATTACAAC	TTTAATGCGCTTTTTCGGTTTTG	CCCTCAACTGAAGAAGCATATTACAACTGAGTATCTATTGTTTTAATGCGCTTTTTCGGTTTTGGGGTGA	chrX-:95989237-95989306	90	64
Nlu-nov-25-1	Nov_25	TAGAAGATAGTGAACGATTCA	CCCCGTTCGCTATCTCCCAGTG	TTCACTAGAAGATAGTGAACGATTCAATTTTTGTATATTGCCCCGTTCGCTATCTCCCAGTGAAAAT	chrX+:979292-979358	908	530
Nlu-nov-26	Nov_26	TAGCGGATTCCGACTTCCATTAAT	ATGGAAGTAGGAATACACTTAA	TTTTTAGCGGATTCCGACTTCCATTAATGATAGTTAAATTGTCATGGAAGTAGGAATACACTTAAAAGAAT	chr1+:84536219-84536289	21473	2358
Nlu-nov-27	Nov_27	AAGTATAACTTCTCTACCACA	TGGTGGATTGCTTATACTTCGC	CAGCGAAGTATAACTTCTCTACCACATTCTGTGATCTGTGGTGGATTGCTTATACTTCGCTGGCA	chr6-:27839511-27839575	2	750
Nlu-nov-28a-1	Nov_28	TCATCTTCTTCTTGCTTTTTGTT	CAGGGTAAGAAGAAGATGAAAT	CATATTCATCTTCTTCTTGCTTTTTGTTCATCTTTGGAAGCAGGGTAAGAAGAAGATGAAATTGTGG	chrY-:786926-786992	3354	15362
Nlu-nov-28a-2	Nov_28	TCATCTTCTTCTTGCTTTTTGTT	CAGGGTAAGAAGAAGATGAAAT	CATATTCATCTTCTTCTTGCTTTTTGTTCATCTTTGGAAGCAGGGTAAGAAGAAGATGAAATTGTGG	scaffold3527-:11554-11620	3354	15362
Nlu-nov-28a-3	Nov_28	TCATCTTCTTCTTGCTTTTTGTT	CAGGGTAAGAAGAAGATGAAAT	CATATTCATCTTCTTCTTGCTTTTTGTTCATCTTTGGAAGCAGGGTAAGAAGAAGATGAAATTGTGG	scaffold3528-:10911-10977	3354	15362
Nlu-nov-28b	Nov_28	TCATCTTCTTCTTGCTTTTTGTT	CAGGGTAAGAAGAAGATGAAAT	ATATTCATCTTCTTCTTGCTTTTTGTTCATTTTTGGAAGCAGGGTAAGAAGAAGATGAAATTGTGGA	chr3+:535442-535508	3354	15362
Nlu-nov-28c	Nov_28	TCATCTTCTTCTTGCTTTTTGTT	CAGGGTAAGAAGAAGATGAAAT	CATATTCATCTTCTTCTTGCTTTTTGTTGATCTTTGGAAGCAGGGTAAGAAGAAGATGAAATTGTGG	chr2+:1935850-1935916	2851	15362
Nlu-nov-29	Nov_29	ACATGTACTGTAATATCAGCC	ATTGATATTTTAGTACGTGAAA	ATTTACATGTACTGTAATATCAGCCACATTGATATTTTAGTACGTGAAAATATGC	chr4+:28639243-28639297	3622	102
Nlu-nov-3	Nov_3	TTGGGAGTCCAGCTCTTGACA	TGTCAAGATTTGAGTTCCCAGA	ACAATTGGGAGTCCAGCTCTTGACATTCAATCATCATCAATGTCAAGATTTGAGTTCCCAGATTGTGA	chr3+:51167993-51168060	117	711
Nlu-nov-30-1	Nov_30	AGTCAGTCAGAGGACCTTATTATG	TTTAAAGCCACTGGCTGACTTT	CTTTAGTCAGTCAGAGGACCTTATTATGCAATATACTGCCATTTAAAGCCACTGGCTGACTTTAGACTG	scaffold7816-:3684-3752	4	637
Nlu-nov-30-2	Nov_30	AGTCAGTCAGAGGACCTTATTATG	TTTAAAGCCACTGGCTGACTTT	CTTTAGTCAGTCAGAGGACCTTATTATGCAATATACTGCCATTTAAAGCCACTGGCTGACTTTAGACTG	scaffold7816-:6549-6617	4	637
Nlu-nov-30-3	Nov_30	AGTCAGTCAGAGGACCTTATTATG	TTTAAAGCCACTGGCTGACTTT	CTTTAGTCAGTCAGAGGACCTTATTATGCAATATACTGCCATTTAAAGCCACTGGCTGACTTTAGACTG	scaffold7816-:7602-7670	4	637
Nlu-nov-31a	Nov_31	CGACAATGTGATGTGTGAGCCG	CTCATGCACCACATTGTTGTCCT	CAGAACGACAATGTGATGTGTGAGCCGGTTGCCTACCCGGCTCATGCACCACATTGTTGTCCTGAGAG	chr11-:9831188-9831255	1454	1
Nlu-nov-31b	Nov_31	CGACAATATGATGTGTGAGCCG	CACACGCACCACATTGTTGTTC	CAGAGCGACAATATGATGTGTGAGCCGTTTGCCTACCCGGCACACGCACCACATTGTTGTTCTGAGA	chr11-:9829245-9829311	4911	3
Nlu-nov-32a	Nov_32	ATGTCAGATAGTAGTGCGATAGT	TAACTGCAAACTATCTGACCGA	CCTCCATGTCAGATAGTAGTGCGATAGTAAGATTAAAACTATAACTGCAAACTATCTGACCGAAGGAC	chrX+:14057856-14057923	2	2578
Nlu-nov-32b	Nov_32	GGTCAGATAGTTTGCAGTTATAGT	TATCGCACTACTATCTGACATGG	CTTCGGTCAGATAGTTTGCAGTTATAGTTTTAATCTTACTATCGCACTACTATCTGACATGGAGGGTT	chrX-:14057853-14057920	2	80
Nlu-nov-33a	Nov_33	TGGCAGATTTGATGGACATGTT	TATCGACCGTCAAATCTGTTAA	AGTTCTGGCAGATTTGATGGACATGTTCATAGATTGCAGAATATCGACCGTCAAATCTGTTAAAACTT	chrX-:44095720-44095787	9	236
Nlu-nov-33b	Nov_33	TGGCAGATTTGATGGACATGCT	TTCTGTAGGTCAAATCTGTTA	AGTTCTGGCAGATTTGATGGACATGCTCAGAGATTGCAGAGTTCTGTAGGTCAAATCTGTTAAAACT	chrX-:44095536-44095602	3	110
Nlu-nov-34a	Nov_34	AGTATTTAAGGGTTTTTGGAGA	TCCTTTGGCCCTTAGATGCTGA	CCTCCAGTATTTAAGGGTTTTTGGAGAGTTTTCATCTCTCCTTTGGCCCTTAGATGCTGAAGGCT	chrX-:95671336-95671400	3	70
Nlu-nov-34b	Nov_34	AGTATTTAAGGGTTTTTGTAG	TATATGGGCCCTTAGATGCTGT	CCTAGAGTATTTAAGGGTTTTTGTAGAGTTTTCATTTCTATATGGGCCCTTAGATGCTGTAGGCT	chrX-:95672096-95672160	4	172
Nlu-nov-34c	Nov_34	AGTATTTAAGGGTTTTTGT	TAACCGGGCCCTTAGATGCTGT	CCTTCAGTATTTAAGGGTTTTTGTGGAGTTTTCATCTCTAACCGGGCCCTTAGATGCTGTAGGTT	chrX-:95675743-95675805	1	58
Nlu-nov-34d	Nov_34	AGTGTTTAAGGGTTTTTGTAGAG	CTAAAAGGCCCTTAGATGCTGT	CCTTCAGTGTTTAAGGGTTTTTGTAGAGTTTTCATCTCTAAAAGGCCCTTAGATGCTGTAGGCT	chrX-:95677766-95677829	3	385
Nlu-nov-34e	Nov_34	AGTATTTAAGGGTTTTTGTAG	TAACTGGGCCCTTAGATGCTGT	CCTTCAGTATTTAAGGGTTTTTGTAGAGTTTTCATCTCTAACTGGGCCCTTAGATGCTGTAGGCT	chrX-:95703176-95703240	4	563
Nlu-nov-34f	Nov_34	AGTATTTAAGGGTTTTTGTAG	TATTCGGGCCCTTAGATGCTGT	CCTTCAGTATTTAAGGGTTTTTGTAGAGTTTTCATCTCTATTCGGGCCCTTAGATGCTGTAGGCT	chrX-:95704418-95704482	4	522
Nlu-nov-34g	Nov_34	AGTATTTAAGGGTTTTTGTAG	TATTCGGGCCCTTAGATGCTGT	CTTCAGTATTTAAGGGTTTTTGTAGAGTTTTCATCTCTATTCGGGCCCTTAGATGCTGTAGGCTC	chrX-:95688483-95688547	4	522
Nlu-nov-34h	Nov_34	AGTATTTAAGGGTTTTTGTAG	TATGCGGGCCCTTAGATGCTGT	CTTCAGTATTTAAGGGTTTTTGTAGAGTTGTCATCTCTATGCGGGCCCTTAGATGCTGTAGGCTC	chrX-:95704417-95704481	4	511
Nlu-nov-34i	Nov_34	AGTATTTAAGGGTTCTTGTAGA	TCCTTTGGCCCTTAGATGCTGA	CTTCAGTATTTAAGGGTTCTTGTAGAGTTTTCATCTCTCCTTTGGCCCTTAGATGCTGAACTTCA	chrX-:95671340-95671399	8	70
Nlu-nov-34j	Nov_34	AGTATTTAAGGGTTCTTGTAGA	TCCTTTGGCCCTTAGATGCTGA	CTTCAGTATTTAAGGGTTCTTGTAGAGTTTTCATCTCTCCTTTGGCCCTTAGATGCTGAAGGCTC	chrX-:95671335-95671399	8	70
Nlu-nov-35	Nov_35	ATTGTTTTTTTTCGGATT	AATCCGTAGAAACCAATC	TTGGATTGTTTTTTTTCGGATTTTGTAGATTTGACGCCTAGTGAGTTCATCTGCAAAATCCGTAGAAACCAATCTGAAAA	chr5+:47956956-47957035	1	3352
Nlu-nov-36a	Nov_36	AACACTGATCCTGGAATGAACT	TACAGTCTTTGATCAGTGTGGA	AGTCAACACTGATCCTGGAATGAACTCAGTTATTTTCTAGTACAGTCTTTGATCAGTGTGGACGTGGC	chr1-:5284858-5284925	1445	415
Nlu-nov-36b	Nov_36	CACACTGATCCTGAAATGAACT	TTTATTGCTTGGTCAGTATGGA	AGTCCACACTGATCCTGAAATGAACTCATTTATTTGCTAGTTTATTGCTTGGTCAGTATGGACGTGGC	chr1-:5284729-5284796	289	0
Nlu-nov-36c	Nov_36	CACACAGATCCTGAAATTAACT	TTGATTGCTTGGTCAGTGTGGA	AGTCCACACAGATCCTGAAATTAACTCATTTATTTGCTAGTTGATTGCTTGGTCAGTGTGGACGTGGA	chr1-:5284599-5284665	18	207
Nlu-nov-36d-1	Nov_36	CACACTGATCCTGAAATGAACT	TTCATTGCTTGGTCAGTTTGG	AGTCCACACTGATCCTGAAATGAACTCATTTATTTGCTAGTTCATTGCTTGGTCAGTTTGGACGTGG	chr1-:5284730-5284796	289	106
Nlu-nov-36d-2	Nov_36	CACACTGATCCTGAAATGAACT	TTCATTGCTTGGTCAGTTTGG	AGTCCACACTGATCCTGAAATGAACTCATTTATTTGCTAGTTCATTGCTTGGTCAGTTTGGACGTGG	chr1-:5284470-5284536	289	106
Nlu-nov-36e	Nov_36	AACACTGATCCTGAAATGAGCT	TTCATTGCTTGGTCAGTTTGG	AGTCAACACTGATCCTGAAATGAGCTCATTTTTATGCTAGTTCATTGCTTGGTCAGTTTGGACGTGG	chr1-:5284342-5284408	48	106
Nlu-nov-36f	Nov_36	CAAACAGATCCTGAAATTAACT	TTGATTGCTTGGTCAGTGTGGA	AGTCCAAACAGATCCTGAAATTAACTCATTTATTTGCTAGTTGATTGCTTGGTCAGTGTGGACGTGGA	chr1-:5284214-5284280	13	207
Nlu-nov-36g	Nov_36	AACACTGATCCTGGAATGAACT	TTCAGTCTTTGGTCAGTGTGGA	AGTCAACACTGATCCTGGAATGAACTCAGCTATTTTCTAGTTCAGTCTTTGGTCAGTGTGGACGTGGC	chr1-:5283438-5283504	1401	539
Nlu-nov-36h-1	Nov_36	AACAATGATCCTGGAATGAACT	TTCAGTCTTTGGTCAGTGTGGA	AGTCAACAATGATCCTGGAATGAACTCAGCTATTTTCTAGTTCAGTCTTTGGTCAGTGTGGACGTGGC	chr1-:5283307-5283374	455	539
Nlu-nov-36h-2	Nov_36	AACACTGATCCTGAAATGAACT	TTCATTTCTTGATCAGTGTTG	AGTCAACACTGATCCTGAAATGAACTCTTTTCTTTGCTAGTTCATTTCTTGATCAGTGTTGATGTTG	chr1-:5283050-5283116	1154	1
Nlu-nov-36i	Nov_36	AACACTGATCCTGGAATGAACT	TACAGTCTTTGATCAGTGTGGA	AGTCAACACTGATCCTGGAATGAACTCAGCTATTTTCTAGTACAGTCTTTGATCAGTGTGGACGTGGC	chr1-:5283178-5283245	1401	415
Nlu-nov-37a	Nov_37	CGATTGATGCCTCCTGGTTATC	TAGCCACGGTGGTATCAATCAGA	GGTCCGATTGATGCCTCCTGGTTATCTTGTTATCATGATAGCCACGGTGGTATCAATCAGATCCTGT	chrX+:93031600-93031666	92	102
Nlu-nov-37b	Nov_37	CGGTTGATGCCTCCTGGTTATC	TGGCAAGTTGGTATCAATCAGA	GGGTCCGGTTGATGCCTCCTGGTTATCTTGTTATCATTGATGGCAAGTTGGTATCAATCAGATCCTG	chrX+:93039830-93039896	4	347
Nlu-nov-37c	Nov_37	CGATTGATGCCTCCTGGTTAT	TAGGCACGGTGGTATCAATCAGA	GGTCCGATTGATGCCTCCTGGTTATTTTGTTATTATGATAGGCACGGTGGTATCAATCAGATCCTGT	chrX+:93068978-93069044	47	427
Nlu-nov-38a	Nov_38	TGGATAACGTCTTTTTGGATCA	ATACAATTATACGTTACCTGGGAT	GTCCTGGATAACGTCTTTTTGGATCATGAAATTTCTATCAGTGATACAATTATACGTTACCTGGGATGTAACT	chrX-:96940086-96940151	722	11
Nlu-nov-38b	Nov_38	AAGATAACATCTTTTTGGATC	ATACAATTAGATGTTACCTGGG	ATCCAAGATAACATCTTTTTGGATCATGTAATTGCTATCAGTGATACAATTAGATGTTACCTGGGATGTAT	chrX-:96940201-96940271	17	134
Nlu-nov-38c	Nov_38	TGGATAACGTCTTTTTGGATCA	ATACAATTAGACGTTACCTGGG	GTTCTGGATAACGTCTTTTTGGATCATGTAATTTCTATCAGTGATACAATTAGACGTTACCTGGGAAGTAT	chrX-:96940321-96940391	748	1270
Nlu-nov-38d	Nov_38	AGGATAACGTCTTTTGCGATCGT	ATACGTTAGACGTTACCTGGG	CGTCCAGGATAACGTCTTTTGCGATCGTGTAATTTTCATCAGCGATACGTTAGACGTTACCTGGGTTGTA	chrX+:92356461-92356530	33	17933
Nlu-nov-38e-1	Nov_38	AGGATAACGTCTTTTGGGATCGT	ATACGTTAGACGTTACCTGGG	CGTCCAGGATAACGTCTTTTGGGATCGTGTAATTTTCATCAGCGATACGTTAGACGTTACCTGGGTTGTA	chrX+:92356937-92357006	294	17933
Nlu-nov-38e-2	Nov_38	AGGATAACGTCTTTTGGGATCGT	ATACGTTAGACGTTACCTGGG	CGTCCAGGATAACGTCTTTTGGGATCGTGTAATTTTCATCAGCGATACGTTAGACGTTACCTGGGTTGTA	chrX+:92356580-92356649	294	17933
Nlu-nov-38e-3	Nov_38	AGGATAACGTCTTTTGGGATCGT	ATACGTTAGACGTTACCTGGG	CGTCCAGGATAACGTCTTTTGGGATCGTGTAATTTTCATCAGCGATACGTTAGACGTTACCTGGGTTGTA	chrX+:92356699-92356768	294	17933
Nlu-nov-39b	Nov_39	AGGTTTGACAGACTGTAGTATGG	TACTACAGGAGCATGTCGAATCTTT	TCTGAGGTTTGACAGACTGTAGTATGGTTTTTAATCCCATACTACAGGAGCATGTCGAATCTTTGAATAG	chrX+:7849966-7850031	376	494
Nlu-nov-39c	Nov_39	AGGATTGACAGACTGTATTATG	TAATATAGGCCTGTCAAATCTAT	TCTTAGGATTGACAGACTGTATTATGGTTTCTTATCTCATAATATAGGCCTGTCAAATCTATGAATGG	chrX+:7841046-7841111	8	482
Nlu-nov-39e	Nov_39	AGGTTTGACAGACTGTATTATGG	ACAATGCTCCTGTCAAATCTTT	TCTGAGGTTTGACAGACTGTATTATGGTTTTTAATCCCACAATGCTCCTGTCAAATCTTTGAATAG	chrX+:7851175-7851239	155	251
Nlu-nov-39f	Nov_39	AGGTTTGACAGAGAGGATTAGG	TGAAGCTGCTCTGTCAAATCTTT	TCTCAGGTTTGACAGAGAGGATTAGGGTTTGTAATCCCTGAAGCTGCTCTGTCAAATCTTTGAATGG	chrX+:7845486-7845552	65	2546
Nlu-nov-39h-1	Nov_39	AGGTTTGACAGACTGTATTATGG	TATTCTTGTCTATCAAATCTAT	TCTTAGGTTTGACAGACTGTATTATGGTTTCTAATCCCATATTCTTGTCTATCAAATCTATGAATGG	chrX+:7848851-7848917	152	248
Nlu-nov-39h-2	Nov_39	AGGTTTGACAGACTGTATTATGG	TATTCTTGTCTATCAAATCTAT	TCTTAGGTTTGACAGACTGTATTATGGTTTCTAATCCCATATTCTTGTCTATCAAATCTATGAATGG	chrX+:7851175-7851241	152	248
Nlu-nov-39h-3	Nov_39	AGGTTTGACAGACTGTATTATGG	TATTCTTGTCTATCAAATCTAT	TCTTAGGTTTGACAGACTGTATTATGGTTTCTAATCCCATATTCTTGTCTATCAAATCTATGAATGG	chrX+:7851502-7851568	152	248
Nlu-nov-4	Nov_4	TGTCTGACAGAGAGAACAATGA	ATTGTTCTTCTTCGTCAGATCTG	CCTCTTGTCTGACAGAGAGAACAATGATTTATCATTTTTATTGTTCTTCTTCGTCAGATCTGAGGCT	chrX+:92342147-92342211	647	177
Nlu-nov-40a	Nov_40	AGGCTGGGATCTTTTCTCATT	TGAGGAAGTGATTCCAACTCAAT	ACAGTAGGCTGGGATCTTTTCTCATTATTTCAAAAAGAATGAGGAAGTGATTCCAACTCAATTGTAT	chr9-:35972734-35972800	993	87
Nlu-nov-40c	Nov_40	AGGCTGGGATCTTTTCTCATT	TGAGAAAGTGATTCCAACTCAAT	ACAGTAGGCTGGGATCTTTTCTCATTATTTCAAAAAGAATGAGAAAGTGATTCCAACTCAATTGTAT	scaffold7130+:3312-3375	993	798
Nlu-nov-41a	Nov_41	AGGAACATGCACATTAATCTCAGA	AGATTGTGTGCTTGTAACCA	AGGAAAGGAACATGCACATTAATCTCAGATTCTAATTCTGAGATTGTGTGCTTGTAACCAACCTG	chr2+:66049907-66049971	31	77
Nlu-nov-41b	Nov_41	AGGAACAAGCACATTAATCTCA	AGATTGTGTGCCTGTGACCATC	AGGTAAGGAACAAGCACATTAATCTCAGCTTCTAATTCTGAGATTGTGTGCCTGTGACCATCCTGTG	chr3+:51168301-51168339	663	217
Nlu-nov-41c	Nov_41	TACGTAGCAACAACATTTATCTCA	TGATGGTGTGCTTGCTACCA	CAGGTACGTAGCAACAACATTTATCTCAGTTTTCAATTCTGTGATGGTGTGCTTGCTACCACCCTGT	chr9-:3760577-3760643	189	1
Nlu-nov-41d	Nov_41	AGGAACAAGCACATTAATCTCA	AGATTGTGTGCTTGTAACCAT	GGTAAGGAACAAGCACATTAATCTCAGTTTCTAATTCTGAGATTGTGTGCTTGTAACCATCCTGTG	chr2+:66049908-66049973	666	168
Nlu-nov-41e	Nov_41	AGGAACAAGCACATCAATCACA	AGATTGTGTGCTTGTAACCAT	GCCAAGGAACAAGCACATCAATCACAGTTTCTAATTCTGAGATTGTGTGCTTGTAACCATCATGTG	chr2+:66040929-66040994	118	176
Nlu-nov-41f	Nov_41	AAGGAACAACCACATTAATCTCA	AGATTGTGTGCTTGTAACCAT	AGGTAAGGAACAACCACATTAATCTCAGTTTCTAATTCTGAGATTGTGTGCTTGTAACCATCCTGTG	chr2+:66049907-66049973	137	168
Nlu-nov-42c	Nov_42	AGTTTGATAGACTTTGGGAAT	TTCCAAGAGCTCTATTAAACTGT	CCTTCAGTTTGATAGACTTTGGGAATGTGTTGTCTATATTATCATTCCAAGAGCTCTATTAAACTGTAGGCT	chrX-:11773861-11773932	4	275
Nlu-nov-43	Nov_43	TACATTGGTCTTGAAATGAAT	TTCATTTCTTGGGCAGTGTAGA	GGTCTACATTGGTCTTGAAATGAATACATTTATTTACTAGTTGTTCATTTCTTGGGCAGTGTAGATCTAAT	chr1-:5288725-5288793	978	223
Nlu-nov-44	Nov_44	ATTTGGATAGTTTATGAACATG	TGTTTATCTTCTATCCGACTAA	CTTTATTTGGATAGTTTATGAACATGTGTTTCCCATGTTTATCTTCTATCCGACTAAATGCTA	chrX-:84638070-84638132	850	75
Nlu-nov-5	Nov_5	TGACACCGCACACTAAAGCTT	CTTTAGTGTGAGGTATCAGCTGA	TCAGCTGACACCGCACACTAAAGCTTAATAGCTTGCATGAATAAGCAGATATTCATGCAAGCCATGATGCTTTAGTGTGAGGTATCAGCTGAGATCA	chrX+:88268027-88268123	603	17
Nlu-nov-6	Nov_6	CGTCATTCAGTGACTGTCCGTG	TGGATCAGCACTGACTGACC	TCTTTCGTCATTCAGTGACTGTCCGTGAAGTTTTTATTCCATGGATCAGCACTGACTGACCTAAGA	chrX+:92337979-92338044	222	23
Nlu-nov-7	Nov_7	CACGATATTATTCAGATTCAAT	TTGGATCAAATAATATCTTATT	GACAACACGATATTATTCAGATTCAATCCACAATTATTTGCAAATTAATTGGATCAAATAATATCTTATTGTCTT	chr6+:31686226-31686300	27	139
Nlu-nov-8	Nov_8	ATTGGCAAATCTAGCTGTGATGC	ATCTTGCAGTGATTTGCCAAACA	TAAATATTGGCAAATCTAGCTGTGATGCAGTGAATACTTGATACTGTATCTTGCAGTGATTTGCCAAACATTTTG	chr8+:33357493-33357567	120	4
