# Supplementary material for: Identification and Analysis of MicroRNAs Associated with Wing Polyphenism in the Brown Planthopper, Nilaparvata lugens
Source: Int J Mol Sci. 2020 Dec 21;21(24):9754. doi: 10.3390/ijms21249754 (PMC7767257; doi:10.3390/ijms21249754)
Supplement: Supplementary file 1 [file ijms-21-09754-s001.zip › ijms-supplementary-20201214/Supplement_TableS2_miRNAs_counts_in_different_stages_and_strains_of_Nilaparvata_lugens.xlsx]

## Sheet: Sheet1
TableS2 miRNAs counts in different stages and strains of BPH
miRNA_name	sequence	1st						2nd				2nd		3rd						4th						5th
		SW1L-1	SW1L-2	LW1L-1	LW1L-2	Log2(SW/LW)	padj	SW2L-1	SW2L-2	LW2L-1	LW2L-2	Log2(SW/LW)	padj	SW3L-1	SW3L-2	LW3L-1	LW3L-2	Log2(SW/LW)	padj	SW4L-1	SW4L-2	LW4L-1	LW4L-2	Log2(SW/LW)	padj	SW5L-1	SW5L-2	LW5L-1	LW5L-2	Log2(SW/LW)	padj
Nlu-bantam-3p	TGAGATCATTGTGAAAGCTGAT	1289509	961805	297914	394299	1.53807	4.13262e-06	321563	376318	342342	329254	0.0842599	0.797102	335317	365288	297183	290583	0.261999	0.0223579	1366008	517223	385455	319435	1.08238	0.0974109	314173	317678	510137	867825	-1.13118	0.000799076
Nlu-bantam-5p	CCGGGTTTCACAGTGATCTGCCAGA	1286	1263	1636	1719	-0.507981	0.136599	2452	2399	2558	2284	0.0383521	0.927032	2104	2193	2548	2519	-0.210626	0.115236	1409	2626	2054	2653	-0.401535	0.548694	2012	2254	2033	1378	0.270962	0.499668
Nlu-let-7-5p	TGAGGTAGTAGGTTGTATAGT	151	186	113	148	0.233111	0.649829	256	339	428	310	-0.216021	0.596214	1230	1185	887	1060	0.310454	0.0592603	4762	4060	3254	3061	0.237761	0.699388	4246	4877	7324	7218	-0.695895	0.0178945
Nlu-miR-1-3p	TGGAATGTAAAGAAGTATGGAG	296172	190673	35897	27532	2.75054	1.91417e-16	29020	27381	34197	31543	-0.168193	0.487612	35347	39144	35653	38529	0.0228636	0.876914	633614	184578	42816	60318	2.51446	0.00025162	69754	59963	207538	372080	-2.12077	1.95148e-10
Nlu-miR-1-5p	CCGTGCTTCCTTACTTCCCATA	151	116	70	52	0.96721	0.0419382	51	43	70	66	-0.2703	0.593399	92	102	53	89	0.329013	0.29589	478	226	113	102	1.34817	0.0449653	117	109	242	285	-1.20903	0.00100906
Nlu-miR-100-5p	AACCCGTAGATCCGAACTTGTG	58227	32985	7998	9501	2.19465	5.00156e-10	14669	14015	23796	19245	-0.49672	0.00302707	21859	24189	30772	32250	-0.42127	8.38582e-05	493304	159648	45371	70567	2.0701	0.0020821	68179	80018	212687	262821	-1.67066	8.54362e-09
Nlu-miR-1000-1-3p	CTGCTGTATCAGGACATGCCCA	16	28	76	73	-1.75125	0.00165343	41	38	68	63	-0.365048	0.443872	36	29	38	52	-0.246709	0.504115	12	19	32	18	-0.722369	0.504348	22	21	14	7	0.750725	0.377118
Nlu-miR-1000-1-5p	ATATTGTCCTGTCACAGCAGT	233	348	1387	1427	-2.33791	2.28868e-12	802	838	807	686	0.154048	0.682965	528	526	570	644	-0.16979	0.374481	76	189	548	426	-1.90983	0.00501999	391	391	175	151	1.15992	0.00062024
Nlu-miR-10-1-3p	CAAATTCGGTTCTAGAGAGGTTT	9053	7047	6299	6948	0.15615	0.694258	4105	4399	4618	4988	-0.128901	0.682965	2919	3243	5045	4162	-0.5341	8.38582e-05	4112	3232	3188	2790	0.0590391	0.95296	2689	2491	2742	3150	-0.232795	0.534161
Nlu-miR-10-1-5p	TACCCTGTAGTTCTGAGTTTGT	31	18	4	7	1.68086	0.0516964	11	23	9	4	0.271562	0.4652	14	27	13	9	0.300816	NA	40	5	15	13	0.307797	0.82787	14	11	5	17	0.0791931	0.947481
Nlu-miR-10-4-5p	TACCCTGTAGATCCGAATTTGT	131203	84065	39797	36161	1.35018	6.83597e-05	21088	20061	24951	28056	-0.300883	0.123855	12798	15546	22323	18189	-0.474389	0.000680583	78651	33149	14586	16396	1.49898	0.0155588	12088	12103	23029	33908	-1.24196	5.73025e-05
Nlu-miR-11-3p	CATCACAGTTTCAGCCCCGAGA	411	602	1051	1305	-1.3085	0.000196668	1280	1432	1871	1559	-0.269495	0.254275	1587	1656	2047	2174	-0.345546	0.0105922	727	1869	2236	2402	-0.961619	0.160191	2334	2244	1912	1139	0.519769	0.150324
Nlu-miR-11-5p	GGGGCTGAAGCTGGGATTGTC	48	24	19	21	0.65425	0.408447	23	25	33	32	-0.156206	0.797102	41	32	36	37	0.0120819	0.978509	92	51	43	25	0.716941	0.428813	32	45	28	62	-0.238575	0.777178
Nlu-miR-1175-3p	TGAGATTCACTCCTCCTACTTACT	95	162	593	574	-2.23324	1.41152e-09	559	626	646	605	-0.0360692	0.958319	1051	1173	992	937	0.208976	0.1816	201	580	1112	931	-1.45874	0.0350506	1333	1371	764	487	1.02557	0.00179157
Nlu-miR-1175-5p	AAGTAGAGAAGTGGTCTTTTCACT	8	6	3	3	0.741498	0.553137	5	8	7	4	0.0345872	0.960353	9	7	4	4	0.174512	NA	16	9	5	7	0.546329	NA	11	12	11	17	-0.24651	0.817164
Nlu-miR-12-3p	CAGTCCCTGTGTAATACTTTCA	0	0	7	4	-2.11109	0.0686664	1	2	6	6	-0.142385	NA	7	11	4	7	0.143153	NA	4	4	9	8	-0.785482	NA	6	6	0	2	0.955308	NA
Nlu-miR-12-5p	TGAGTATTATATCAGGTACTGGT	5	2	9	18	-1.55642	0.129618	20	27	17	14	0.194549	0.74813	33	28	12	17	0.461892	0.161209	0	7	37	18	-2.14419	0.0650884	25	16	5	7	1.22276	0.128615
Nlu-miR-124-3p	TAAGGCACGCGGTGAATGCC	169	242	550	510	-1.44751	5.13608e-05	497	474	410	314	0.388333	0.138494	383	334	206	264	0.548692	0.0132383	36	65	273	170	-2.13336	0.00275318	173	145	38	60	1.51042	0.000579094
Nlu-miR-124-5p	CGCGTTCACTGCAGGCCTGTATG	1569	1180	570	443	1.28996	0.000157332	335	305	305	293	0.112443	0.811891	150	146	212	196	-0.370855	0.130972	831	265	100	129	1.82991	0.00947114	105	96	106	243	-0.787791	0.113062
Nlu-miR-125-5p	TCCCTGAGACCCTAATTTGTG	26	64	98	161	-1.55277	0.00360537	259	310	387	296	-0.181086	0.687303	564	554	642	785	-0.30498	0.096564	141	687	1378	1360	-1.72108	0.021621	2687	3370	3921	1224	0.192905	0.764478
Nlu-miR-133-3p	TTGGTCCCCTTCAACCAGCTGT	678	1246	5280	4980	-2.46611	2.14509e-12	3941	4155	3453	3173	0.301337	0.0971713	3519	3768	3205	3276	0.179835	0.157473	257	1048	3435	2354	-2.1228	0.00344535	2820	2655	936	777	1.57511	1.58641e-08
Nlu-miR-133-5p	AGCTGGTTGAACCCGGGCCAAAT	50	116	270	271	-1.74828	9.17517e-05	220	323	201	198	0.365796	0.278192	267	325	138	175	0.795106	0.000268203	40	100	257	208	-1.75548	0.0159614	164	178	84	45	1.26297	0.00408706
Nlu-miR-137-3p	TTATTGCTTGAGAATACACGT	525	545	197	217	1.21403	0.000437628	223	198	198	190	0.121507	0.812806	184	174	134	150	0.291735	0.261256	237	189	179	133	0.197068	0.815039	162	148	107	213	-0.100409	0.883927
Nlu-miR-137-5p	ACGCGTATTCTTGGGGAATTAAC	13	11	32	57	-1.80689	0.00721436	41	38	39	27	0.132971	0.832127	27	21	43	41	-0.407135	0.227699	8	21	20	26	-0.673088	0.548694	15	15	3	10	0.770419	0.41855
Nlu-miR-13a-3p	TATCACAGCCACTTTGATGAAC	15454	16489	33252	33934	-1.172	8.2331e-05	29524	35966	31793	26047	0.196981	0.4652	28488	31676	26036	26516	0.205422	0.0844868	10841	17284	33112	26203	-1.21658	0.0419479	28329	28752	23664	20471	0.313996	0.34475
Nlu-miR-13a-5p	CATCAAATTGGCTGTGAGTTATG	975	857	638	543	0.502724	0.167283	602	639	503	632	0.137328	0.781306	614	571	654	592	-0.0490417	0.82762	1229	831	433	598	0.720872	0.244536	937	724	1230	1368	-0.679667	0.0295606
Nlu-miR-14-3p	TCAGTCTTTTTCTCTCTCCTAT	21593	26542	71604	67517	-1.61987	5.65396e-08	54508	59812	63341	55349	-0.0147121	0.98568	60269	60864	56666	54681	0.135349	0.261256	16985	43894	68453	53165	-1.11477	0.0974109	62388	58944	41399	17813	0.942044	0.0129674
Nlu-miR-14-5p	AGGGGAGAGCAGGAGGCTTAGACT	2309	2345	1456	2288	0.180383	0.679164	2587	3108	3815	3641	-0.321563	0.0971713	3696	3720	3449	3477	0.112872	0.411655	3421	4838	4016	3109	-0.00846519	0.998088	2042	2403	2154	1931	0.075279	0.869337
Nlu-miR-184a-3p	TGGACGGAGAACTGATAAGGGC	136544	89590	28071	23735	1.95879	2.15969e-09	15625	12580	19938	17014	-0.3107	0.156364	11562	13083	14310	17460	-0.332637	0.0137422	129986	43717	13165	19498	1.99837	0.00228733	13084	12748	36241	58236	-1.84937	4.99917e-09
Nlu-miR-184a-5p	CCTTATCATTCTCTCGGCCAGT	21	24	85	69	-1.76985	0.0010148	72	80	64	83	0.0485113	0.965314	102	111	78	96	0.232615	0.469932	8	56	88	59	-1.15764	0.235664	82	79	23	17	1.73582	0.000900804
Nlu-miR-184b-3p	CGGACGGAGAACTGATAAGGGC	82281	63216	27616	24087	1.34439	1.84262e-05	13098	10065	18232	16726	-0.490912	0.00760408	9287	9955	12794	14487	-0.46741	4.05207e-05	75005	32305	11176	17616	1.54311	0.015008	11040	11477	26109	37303	-1.49064	8.56609e-07
Nlu-miR-184b-5p	CCTTATCATTCTCCTGTCGGGT	61	66	163	135	-1.29512	0.00271552	175	159	131	134	0.272751	0.491293	239	223	155	157	0.495098	0.0431829	112	91	212	159	-1.01815	0.142918	233	185	93	62	1.29231	0.00133957
Nlu-miR-190c-3p	TAGCGGATTCGATCATATTTCG	22	15	11	4	0.976594	0.304939	7	3	6	5	-0.00987646	NA	5	7	5	5	0.0453565	NA	12	12	2	8	0.665559	NA	4	5	15	35	-1.793	0.017413
Nlu-miR-190d-3p	ACAACGAATACTGAACATATCT	51	53	12	11	1.86073	0.00357007	7	15	11	11	0.00595682	0.98568	13	13	10	7	0.169777	NA	48	32	18	12	0.96297	0.341105	17	10	32	72	-1.66557	0.00832813
Nlu-miR-190f-3p	TAACGGCACTGAACATATTTCA	27	20	4	4	1.98043	0.021038	5	2	3	5	-0.0124911	NA	3	2	3	2	0.00179586	NA	56	9	4	11	1.35943	0.235664	4	7	17	45	-1.87077	0.010757
Nlu-miR-210-3p	CTTGTGCGTGTGACAGCGGCT	1670	1414	866	1090	0.519937	0.158807	1032	1309	1118	851	0.249078	0.443872	1111	1184	887	1004	0.280624	0.0766812	2032	1118	1219	978	0.258168	0.699388	1075	1027	1422	1648	-0.58015	0.064114
Nlu-miR-210-5p	AGCTGCTGGACACTGCACAAGA	464	616	562	409	0.0333868	0.94875	533	512	672	713	-0.321046	0.202004	879	894	441	670	0.624915	0.000772193	699	770	570	688	0.00239833	0.998088	492	490	622	511	-0.244228	0.5506
Nlu-miR-219-3p	AGAAATGTGTGTGGACATCAAC	47	59	61	63	-0.329944	0.599284	37	63	50	42	0.0754548	0.91234	28	35	20	33	0.129221	0.757419	28	28	22	18	0.208976	0.87994	13	5	12	17	-0.534806	0.599714
Nlu-miR-219-5p	TGATTGTCCAAACGCAATTCTTG	11	13	21	28	-1.00673	0.223969	23	29	22	17	0.153624	0.797102	21	20	12	16	0.211284	NA	4	4	10	16	-1.24945	NA	9	6	2	0	1.17549	NA
Nlu-miR-252a-3p	CCTGCAGCTCGAGTGCTTATCA	13	9	24	23	-1.05101	0.20999	19	23	13	15	0.176757	0.781306	15	20	14	15	0.101719	NA	4	5	17	8	-1.10827	NA	12	11	5	10	0.371454	0.739287
Nlu-miR-252a-5p	CTAAGTACTGGTGCCGTTAGGAG	2954	4725	6462	8100	-1.02302	0.00397379	5491	5475	6295	6270	-0.147021	0.585433	3931	4321	4602	4959	-0.1873	0.136631	1253	3509	4486	4151	-0.979464	0.160191	3839	3570	2946	2209	0.459899	0.154498
Nlu-miR-252b-5p	TAAGTAGTAGTGCCGTAGAGA	4078	3076	1611	1525	1.04617	0.00129792	918	885	1179	1057	-0.242196	0.38337	715	810	832	894	-0.1509	0.389882	3421	1592	763	786	1.35471	0.027095	879	803	1099	1899	-0.852574	0.0170486
Nlu-miR-263a-3p	CGTGATCCTCTGGTGCCATACC	241	141	24	32	2.50532	1.44058e-07	36	42	30	32	0.160526	0.797102	35	54	29	45	0.155618	0.70769	297	107	27	32	2.25267	0.00308178	51	56	142	246	-1.76472	4.3663e-05
Nlu-miR-263a-5p	AATGGCACTGGAAGAATTCACG	46566	38132	13828	11940	1.56461	2.7015e-07	11689	10950	13501	12105	-0.126993	0.682965	9560	9826	9661	10755	-0.0535386	0.724617	44325	26747	10508	13176	1.27274	0.027095	11275	10772	25181	23611	-1.16215	1.60519e-05
Nlu-miR-263b-3p	TGGGTCTTCTGGTGCCAAAGT	14	9	14	24	-0.721791	0.444263	16	17	15	14	0.0595915	0.927032	34	18	19	28	0.0756048	0.853935	16	11	29	22	-0.914751	0.398849	16	21	9	5	0.975812	0.254716
Nlu-miR-263b-5p	CTTGGCACTTGAAGAATTCACA	49138	31996	8638	7956	2.11741	8.31025e-11	6193	5485	7830	7149	-0.291194	0.143708	4569	4351	5208	5620	-0.249112	0.0592603	43951	14224	4897	5785	2.02714	0.0020821	4924	4709	13535	20079	-1.78928	4.99917e-09
Nlu-miR-263c-3p	CGTGGTCTTTCGGTGTCGTAACT	45	10	3	0	2.95859	0.00171316	4	3	2	0	0.0808051	NA	2	4	0	0	0.134378	NA	0	0	0	0	NA	NA	0	0	0	0	NA	NA
Nlu-miR-275-3p	TCAGGTACCTGAAGTAGCGCGCG	564	1144	2087	4240	-1.93932	7.05757e-06	5544	6969	8316	10021	-0.461983	0.0160084	11031	9731	12877	13652	-0.317853	0.017502	2188	6651	17683	14412	-1.89509	0.00485354	18969	17522	7954	3473	1.54752	1.97172e-05
Nlu-miR-275-5p	CGTGCTGCATCAGGGACTTAGTGACT	6488	2271	195	456	2.94597	0.000438806	786	836	895	840	-0.0531431	0.91234	1085	1183	1636	1296	-0.330261	0.0574892	30902	3422	1455	1886	2.72058	0.000885232	1655	1707	2278	5317	-1.16277	0.00335333
Nlu-miR-276-3p	TAGGAACTTCATACCGTGCTTT	21303	36400	154577	188794	-2.62593	2.72234e-14	185348	212297	202080	184002	0.0736248	0.820811	242584	256727	218042	223228	0.190389	0.0974674	26047	98869	323479	238926	-2.15486	0.00228733	262744	266168	111791	68493	1.45234	2.27429e-06
Nlu-miR-276-5p	AGCGAGGTATAGAGTTCCTACG	59	73	81	108	-0.613091	0.247807	156	194	143	129	0.294182	0.4652	216	216	134	175	0.419288	0.096564	141	128	278	226	-1.05661	0.10596	240	198	204	169	0.170184	0.739287
Nlu-miR-2765a-3p	CAATGGTGCTGAAGTTCCTACA	600	863	1625	888	-0.867071	0.0296872	1176	1088	1029	1397	-0.0565057	0.91234	1602	1557	2160	1902	-0.325981	0.0294653	747	1437	1243	2183	-0.789964	0.239281	3233	3500	3678	1862	0.232105	0.630585
Nlu-miR-2765a-5p	TGGTAACTCCACCACCGTTGGC	9124	8975	5730	7918	0.274114	0.497941	10166	7050	10478	11374	-0.261328	0.411293	8331	7654	16129	13152	-0.808551	1.91296e-09	8549	14536	7878	24263	-0.618168	0.400338	12718	16165	51150	16251	-1.158	0.00772084
Nlu-miR-2765b-3p	CAATGGTTGTGGAGTTCCCGCT	1544	2140	3536	2749	-0.869451	0.0104654	2926	3221	3045	4643	-0.247784	0.4652	4208	4212	6087	6144	-0.501061	9.83554e-06	2469	4032	3015	4805	-0.443211	0.503137	8252	10075	6930	5401	0.5124	0.121505
Nlu-miR-2765b-5p	TGGTAACTCCACACCACCGTTGGC	3561	3634	3243	6134	-0.497228	0.247337	8082	7584	6676	7558	0.158329	0.593399	8614	7719	12879	11475	-0.530306	4.05207e-05	3541	6404	8050	13902	-1.25387	0.0449653	10166	11887	15135	9949	-0.216276	0.609952
Nlu-miR-2765c-3p	CAGCGGTGGTGGAGCTACCTCT	1066	1122	433	390	1.26088	8.04494e-05	411	438	361	350	0.247921	0.4652	466	526	363	414	0.336283	0.0844868	1329	968	468	413	1.0793	0.067543	464	509	920	1544	-1.32828	0.000134648
Nlu-miR-2765c-5p	TGGTAACTCCGAACCACCGTTGGC	27702	23842	16065	15850	0.559328	0.0905718	13026	11609	15514	17252	-0.339776	0.0866144	12371	13453	22565	19298	-0.651485	7.20847e-08	37824	29793	15761	23803	0.516815	0.398849	20140	19261	43776	39805	-1.10225	4.29474e-05
Nlu-miR-2765d-3p	CATCAGTAGACCAGTTACCTCT	422	382	431	366	-0.103604	0.808489	539	479	446	626	-0.0333631	0.971447	596	626	568	533	0.155171	0.411655	510	749	483	493	0.140912	0.867168	821	750	756	526	0.236443	0.578984
Nlu-miR-2765d-5p	TGGTAACTGTGTTTACCTGATGCT	339	365	132	200	0.924993	0.0201851	160	240	160	149	0.296663	0.4652	166	184	195	159	-0.000410733	0.998377	361	333	204	162	0.644686	0.333787	191	174	496	559	-1.5192	2.13584e-06
Nlu-miR-2765e-3p	TCGGTAGGCGTGTTACCTCT	1369	1548	2843	3978	-1.31988	7.69311e-05	2986	2763	3389	2996	-0.101281	0.781306	2712	2997	3447	3256	-0.205928	0.12394	1883	2761	3987	3447	-0.845463	0.161498	3322	3415	2969	2688	0.197939	0.603345
Nlu-miR-2765f-3p	CATCGGTGAAGGAGCTACCTCT	132	116	38	27	1.71944	0.000360037	52	42	42	61	-0.0483692	0.965314	56	55	34	33	0.444201	0.17429	153	130	42	53	1.22305	0.0965158	119	102	52	70	0.73588	0.128615
Nlu-miR-2765f-5p	TGGTAACTCCGTTCACCTTTGT	55	59	177	247	-1.93969	4.34373e-06	358	465	249	252	0.611114	0.00760408	525	534	313	332	0.667537	0.000126115	64	128	499	389	-2.23023	0.000891638	549	534	190	159	1.51897	2.07042e-06
Nlu-miR-277-3p	TAAATGCACTATCTGGTACGACA	686	1158	1855	2201	-1.22877	0.000658941	2046	2151	2050	1947	0.0986491	0.781306	2215	2352	1919	2031	0.217832	0.108947	586	1346	2525	2166	-1.38052	0.0338573	2844	2621	2488	1834	0.280977	0.455656
Nlu-miR-278-3p	TCGGTGGGACTTTCGTCCGTCT	4378	4523	3698	4669	-0.0354806	0.941758	4720	6211	4059	3320	0.536961	0.00393659	4848	5921	3720	3984	0.476945	0.000130606	4943	4682	7127	3912	-0.40761	0.52841	4558	4691	4832	5781	-0.242582	0.520556
Nlu-miR-278-5p	ACGGACAAAGGCTCCACATGGCC	2604	1606	295	536	2.13302	6.73881e-08	482	515	557	457	0.0128106	0.98568	453	366	433	476	-0.114376	0.650268	2654	1492	587	521	1.55886	0.00863605	335	338	962	1147	-1.63663	5.88078e-08
Nlu-miR-279c-3p	TGACTAGATCCACACTCATCCA	68828	49014	35110	33840	0.639053	0.0671796	22604	22767	36478	31727	-0.507947	0.000994011	22919	25643	33847	34457	-0.459734	2.13675e-05	104762	59534	33944	43859	0.792645	0.199038	32745	35225	73480	68515	-1.07675	8.87865e-05
Nlu-miR-279c-5p	GGTGGGTGTGTATCAAGTTTCATG	3	5	5	5	-0.295594	0.818804	14	12	10	14	0.0337539	0.97646	17	12	14	8	0.124543	NA	0	5	13	6	-1.10392	NA	20	16	2	2	1.91984	0.0170486
Nlu-miR-279h-3p	TGACTAGAGTTACACTCGT	40	32	34	42	-0.185743	0.806621	33	39	40	18	0.139298	0.8146	24	36	26	40	-0.0605624	0.876914	48	56	44	41	0.0586871	0.976619	43	54	90	67	-0.666399	0.226809
Nlu-miR-279h-5p	GGCGAGTGTAAGGCTGGTTCACA	11	7	30	28	-1.57027	0.0407107	37	51	37	43	0.0801976	0.91234	41	70	45	41	0.22611	0.545312	4	28	54	39	-1.38279	0.185745	75	70	12	5	2.56387	9.31746e-06
Nlu-miR-279d-3p	TGACTAGATCCTTACCCAAACA	2	4	5	5	-0.546255	0.675395	13	8	7	9	0.0759242	0.91234	14	16	15	19	-0.0576769	NA	28	28	44	36	-0.634014	0.503137	87	69	31	17	1.45734	0.00647768
Nlu-miR-279d-5p	GTTGGGTGGGGGTCTGGTGCACA	11	15	14	15	-0.237973	0.808489	19	13	13	21	-0.0139836	0.98568	19	21	21	14	0.0803308	0.841672	4	47	19	26	-0.00205027	0.998088	28	35	35	27	-0.0160967	0.983628
Nlu-miR-279f-3p	TGACCTGATCCTGACCCAACA	10	1	2	3	0.605674	0.649829	5	3	6	4	-0.0266483	NA	14	13	8	11	0.15009	NA	72	39	35	35	0.36808	0.698914	41	45	54	22	0.121751	0.883927
Nlu-miR-279j-3p	TGACTAGATCCACACTCAACA	26606	25676	26107	19319	0.0837657	0.832446	17471	14922	27010	21537	-0.485613	0.00744578	16545	17647	19088	21091	-0.207059	0.0905544	43987	33599	22965	31032	0.278634	0.653133	26375	28289	46138	36842	-0.626381	0.0348406
Nlu-miR-279e-1-3p	TTACTAGATCCTGCCCCCCAAT	3	1	7	6	-1.13981	0.347269	10	6	9	10	-0.0350804	0.965314	23	12	22	15	-0.0201618	NA	28	16	47	34	-0.942461	0.334026	59	62	17	27	1.22202	0.0322228
Nlu-miR-279i-3p	TGACTAGATCCTTACTCGTCTG	816	1015	1627	3238	-1.4899	0.000156788	3409	4053	3230	2485	0.378444	0.0769432	4483	4379	3062	4137	0.30184	0.0600823	1397	2177	5577	3508	-1.46618	0.0165051	5367	4895	2949	2693	0.787568	0.0052384
Nlu-miR-279i-5p	GACGGGTAGGGTTATAGTGCACG	8	16	14	15	-0.333387	0.73704	32	21	25	24	0.0557415	0.951841	27	29	21	19	0.226024	0.548737	28	12	27	35	-0.710952	0.500348	48	46	23	17	1.01559	0.101985
Nlu-miR-2796-3p	GTAGGCCGGCGGAAACTACTTGC	5548	6373	10596	10671	-0.938854	0.00208809	7719	8054	9015	8368	-0.0949221	0.781306	5450	5565	6287	6469	-0.186349	0.125499	3040	3795	5739	5546	-0.893526	0.118863	4841	4939	2955	2701	0.719402	0.0119883
Nlu-miR-2796-5p	AGGGGTTTCTTTCGGCCTCCAG	0	4	4	4	-0.599787	0.660399	4	6	6	4	0.00409501	NA	4	4	3	5	0.00271492	NA	0	4	4	4	-0.462081	NA	2	5	2	2	0.301651	NA
Nlu-miR-279a-3p	TGACTAGACCTAATACTCGCTAA	1833	998	292	218	2.27914	1.56608e-09	72	62	70	61	0.0425359	0.971447	31	28	31	25	0.0461715	0.905351	333	56	25	20	2.43607	0.00477895	43	56	83	129	-1.04383	0.0329719
Nlu-miR-279b-3p	GAACCGGGCTGAAATTACCTTA	18	21	2	7	1.57666	0.092979	5	13	5	8	0.0718821	0.912198	15	13	5	14	0.159435	NA	137	81	9	12	2.71895	0.0011079	41	26	17	17	0.757317	0.305557
Nlu-miR-281-3p	TGTCATGGAGTTGCTCTCTTTA	2654	3135	6678	7896	-1.42589	4.69568e-06	6503	6531	6980	5975	0.0445962	0.91234	6463	7169	6241	5874	0.179686	0.157473	2441	4181	8175	6199	-1.25069	0.0411948	7205	7994	4572	3773	0.794369	0.00697803
Nlu-miR-281-5p	AAGAGAGCTATCCGTCGACAGT	2044	1417	1764	1482	-0.0238002	0.95574	1413	1273	1490	1288	-0.00695835	0.98568	1487	1416	1473	1531	-0.0280274	0.876914	3168	1581	1635	1606	0.288412	0.664258	1536	1620	1546	1638	-0.0603997	0.883927
Nlu-miR-283a-5p	AAATATCAGCCGGTAATCACGA	16	21	71	57	-1.76644	0.00208809	19	26	33	32	-0.188078	0.781306	9	12	10	7	0.0785813	NA	0	9	9	8	-0.589939	NA	11	8	6	0	0.834408	0.413184
Nlu-miR-283b-3p	TTGATTACCCGCTGATATCTGA	141	166	243	299	-0.915774	0.0191123	135	174	308	200	-0.495389	0.0971713	141	173	187	167	-0.130118	0.667504	104	237	257	171	-0.492469	0.522017	223	144	202	102	0.203777	0.739287
Nlu-miR-283c-1-3p	GCGATTGCCCGCTGATATCTGA	2	7	21	19	-1.8288	0.0419382	25	18	31	17	-0.0359822	0.97873	18	14	20	25	-0.184259	0.647857	8	7	18	26	-1.33233	0.235293	13	20	15	2	0.63149	0.525843
Nlu-miR-283c-1-5p	CAATATCAGCCCGCAGTCACGA	34	40	65	64	-0.867684	0.129618	21	21	36	40	-0.322829	0.4652	16	15	20	20	-0.132257	NA	12	9	24	16	-0.884396	0.444098	16	5	11	12	-0.142032	0.891611
Nlu-miR-283c-10-3p	GCGATCACCCGCTGATATCTGA	5	2	9	12	-1.24451	0.252606	5	8	9	9	-0.0670743	0.91234	5	11	4	10	0.0404541	NA	8	4	6	2	0.176278	NA	7	3	3	2	0.423686	NA
Nlu-miR-283c-12-5p	CAATATCATCCGGTGATCACGA	0	0	16	16	-3.63927	0.000437628	0	0	8	4	-0.1761	NA	0	0	2	3	-0.112102	NA	0	0	0	4	-0.514518	NA	0	0	2	0	-0.235008	NA
Nlu-miR-283c-17-5p	CAATATCAGCCGGTAATTACG	10	18	65	72	-2.21891	0.000161373	47	60	52	37	0.154006	0.802318	16	13	19	15	-0.0733868	NA	0	4	7	4	-0.713599	NA	9	8	3	0	1.13067	0.230394
Nlu-miR-283c-2-5p	CAATATCAGCCTGTGATTACGA	16	33	118	118	-2.2482	9.22314e-06	63	94	86	80	-0.028183	0.98568	50	52	51	43	0.0832757	0.836976	4	12	65	35	-2.30103	0.0176436	52	34	21	25	0.717751	0.295222
Nlu-miR-283c-3-5p	CAATATCAGCCCGCAATCACGA	26	9	56	59	-1.66445	0.00915098	16	19	40	34	-0.387582	0.36276	3	7	14	20	-0.43374	NA	0	0	10	11	-2.40073	NA	4	3	6	2	-0.108778	NA
Nlu-miR-283c-4-3p	GCGATTGCCCGCTGATATCTG	0	0	9	7	-2.63471	0.0177229	7	5	10	9	-0.09513	0.832127	3	4	2	4	0.0251381	NA	4	0	2	8	-0.640011	NA	4	6	5	0	0.406301	NA
Nlu-miR-283c-4-5p	CAATATCAGCCGGTGATTACGA	55	59	85	78	-0.605144	0.260279	52	65	63	52	0.0342928	0.981435	25	33	36	21	0.0174262	0.97072	12	12	25	25	-1.01188	0.341956	24	22	14	17	0.40973	0.644503
Nlu-miR-283c-8-5p	CAATATCAGTCCGCAATCAAGA	0	1	6	6	-1.81841	0.126895	2	5	4	3	0.00249747	NA	4	2	1	2	0.0751689	NA	4	4	4	1	0.192015	NA	2	1	0	2	0.107035	NA
Nlu-miR-29-3p	TAGCACCATTTGAAATTAGTG	212	291	428	509	-0.994181	0.00714641	478	482	431	313	0.339648	0.242778	385	382	293	379	0.187556	0.411655	141	207	367	326	-1.12733	0.079368	395	298	227	228	0.524489	0.162894
Nlu-miR-29-5p	ACTGGTTTCAAAATGGTGGATAGA	11	15	9	11	0.207624	0.840933	17	14	19	21	-0.0954612	0.906256	19	19	18	21	-0.00714656	0.984003	0	12	13	12	-0.737788	0.587401	12	11	11	12	-0.0383514	0.979153
Nlu-miR-2944-5p	AAGGAACTACTGGTGTGCAT	11	7	5	3	0.761205	0.528698	2	0	3	1	-0.0291704	NA	1	0	0	0	0.0165677	NA	12	4	1	1	1.24833	NA	2	2	2	2	-0.0167162	NA
Nlu-miR-2a-1-3p	TATCACAGCCAGCTTTGATGAGCG	4354	6460	10934	11710	-1.16321	0.000437628	11307	12062	11605	10067	0.136227	0.628592	10352	11320	9255	9860	0.192152	0.11342	3196	7482	11467	11708	-1.22973	0.0567498	12252	10492	11184	8420	0.158916	0.69287
Nlu-miR-2a-1-5p	CTCACAAAGTGGTTGTCATATG	24	37	43	43	-0.571205	0.413197	75	76	44	57	0.345739	0.464498	74	60	44	50	0.343558	0.29589	4	19	60	49	-1.9894	0.0411628	95	62	41	40	0.805744	0.132617
Nlu-miR-2a-2-3p	TATCACAGCCAGCTTTGATGAGC	5605	7844	11540	12368	-0.933335	0.00429749	11644	12424	12012	10511	0.124168	0.682965	10561	11580	9853	10280	0.149542	0.219226	3851	8716	11836	12092	-1.05641	0.10354	12547	10910	12972	11106	-0.0867778	0.839013
Nlu-miR-2b-3p	TATCACAGCCATTTTTGACGTACC	54529	66451	42343	43493	0.363934	0.298687	29908	28400	40318	38084	-0.359952	0.0265424	21389	23487	39159	31767	-0.613259	3.1997e-06	37703	69158	25413	36172	0.550364	0.400338	34064	31250	104079	105451	-1.68482	1.95148e-10
Nlu-miR-2b-5p	ACGTCAAAATGGTTGTGAAATG	66	83	67	48	0.240892	0.694258	103	126	91	96	0.218952	0.682965	115	98	106	80	0.158963	0.657102	92	105	75	76	0.14553	0.891855	151	117	127	87	0.254735	0.644503
Nlu-miR-2c-3p	TCACAGCCAGCTTTGATGAGCA	2588	4294	11252	11991	-1.83243	5.79997e-08	10721	11053	10826	10176	0.0835195	0.797102	10932	11245	9634	9993	0.188449	0.11342	1851	5446	11503	11441	-1.70643	0.0108201	11206	10922	7873	5508	0.657137	0.0329719
Nlu-miR-2c-5p	TCATCAAAGCCGGATTGTCATA	2548	1861	862	809	1.25006	0.000157332	734	712	818	834	-0.136805	0.743035	660	696	830	841	-0.265089	0.108947	2510	1215	736	786	0.980311	0.118863	860	849	1104	1489	-0.63159	0.0577278
Nlu-miR-3049-3p	ATCCGTCCAACTCCTTTCCGT	398	329	594	488	-0.673596	0.0685348	330	254	350	310	-0.107705	0.832127	221	206	310	289	-0.408212	0.0723357	253	214	210	194	-0.021094	0.998088	131	170	165	92	0.178789	0.777178
Nlu-miR-3049-5p	TCGGGAAGGCAGTTGCGGCGGATT	368	425	835	728	-1.07362	0.00119848	452	356	375	462	-0.0112509	0.98568	244	261	391	326	-0.429993	0.0542788	141	191	218	271	-0.71827	0.289753	208	206	138	97	0.726933	0.07287
Nlu-miR-305-3p	CGGCACCTGATAGAGTGCAATTCA	2	1	2	8	-1.04353	0.417029	18	29	17	12	0.214657	0.682965	41	28	13	17	0.534878	0.108947	4	18	19	27	-0.939321	0.419651	32	28	6	5	1.8082	0.0113834
Nlu-miR-305-5p	ATTGTACTTCATCAGGTGCTCTGG	6741	6896	2842	7833	0.208111	0.700749	12404	16402	13055	11744	0.226387	0.411293	18983	20772	15647	15929	0.338461	0.00219197	16234	21996	24479	25746	-0.578199	0.340705	24204	22836	21923	18389	0.168455	0.651072
Nlu-miR-306-5p	ACAGGTACTGAGTGACTCTGAG	24527	19513	8286	10950	1.04473	0.00178354	11797	13010	11191	9580	0.271344	0.160805	12096	14247	10152	11271	0.302625	0.0179835	41650	19065	14639	15465	0.718731	0.25534	14086	13557	23661	33406	-1.06239	0.000567036
Nlu-miR-307-3p	CACAACCTCCTTGAGTGAGCGA	22	31	88	83	-1.70144	0.00109895	81	110	74	87	0.174491	0.781306	120	105	70	92	0.367242	0.218417	24	53	102	101	-1.42356	0.0757075	133	132	58	42	1.25527	0.0044871
Nlu-miR-31-3p	CGATATGCGATGTCATGCCAAC	0	1	4	5	-1.47409	0.233186	6	12	7	8	0.0466234	0.936549	7	15	8	6	0.151231	NA	0	11	16	9	-0.80899	NA	14	16	3	2	1.5531	0.064114
Nlu-miR-31-5p	AGGCAAGATGTCGGCATGTCTGA	15157	12689	5412	7791	0.926628	0.00721436	6492	7325	10239	9894	-0.468466	0.00302707	8053	8752	9306	9874	-0.16702	0.166293	39599	23395	11933	13429	1.01374	0.0814627	13542	13004	19490	20588	-0.627629	0.0283167
Nlu-miR-315-3p	CTTTCGAGCAATAATCTTAATC	27	35	21	23	0.334616	0.675395	20	23	20	22	0.0225436	0.98568	11	15	20	17	-0.172772	NA	0	4	14	4	-1.17635	NA	5	8	3	2	0.662388	NA
Nlu-miR-315-5p	TTTTGATTGTTGCTCAGAAAGCC	17045	15092	6154	4835	1.40023	5.75426e-06	3532	3962	4622	4372	-0.208523	0.401892	2524	2673	3256	2725	-0.176518	0.244574	7741	4298	2079	1986	1.24609	0.0350221	1392	1334	2894	4619	-1.45672	6.90705e-06
Nlu-miR-316-3p	ACAGCAAAGTGAAAAGGACCGA	798	602	216	205	1.5703	6.35747e-06	277	250	314	294	-0.135746	0.781306	234	218	263	295	-0.246409	0.291616	1092	763	306	352	1.18657	0.0449653	275	342	597	712	-1.08325	0.0013055
Nlu-miR-316-5p	TGTCTTTTTCCGCTTTGCTGCCG	1430	1236	1140	1080	0.140836	0.721974	964	779	1414	1288	-0.517224	0.00760408	695	779	1291	1168	-0.676672	4.64578e-06	1694	2207	922	1499	0.446507	0.499995	1438	1297	2393	1646	-0.587502	0.0726771
Nlu-miR-317-3p	TGAACACAGCTGGTGGTATCT	1782	2531	4555	6984	-1.50593	2.4332e-05	8689	8475	8051	7481	0.169253	0.487612	8216	8056	8026	8560	-0.00765456	0.968721	1984	4130	9121	7557	-1.54593	0.014102	10108	9354	5791	4515	0.841501	0.00362188
Nlu-miR-33-3p	CAATTCATTTGCAATGCACAGC	8	6	8	9	-0.307465	0.798451	12	14	12	13	0.021063	0.98568	14	14	13	15	0.00639695	NA	24	9	12	12	0.156224	0.927443	15	14	20	10	-0.0692827	0.949851
Nlu-miR-34-3p	CGGCCACTTCCCACACTGCCCTC	48	95	254	96	-1.31678	0.0141364	124	89	114	86	0.0871236	0.91234	120	109	77	103	0.276844	0.367682	48	156	69	109	0.00179382	0.998088	210	175	233	184	-0.158405	0.764478
Nlu-miR-34-5p	TGGCAGTGTGGTTAGCTGGTTGT	2790	3859	6014	4029	-0.694612	0.059429	2758	1844	2158	2367	0.0549461	0.91234	1901	1818	3461	3144	-0.770976	1.91296e-09	2080	3520	2145	3313	-0.158863	0.844021	5616	5283	8431	7000	-0.534007	0.07287
Nlu-miR-3477a-5p	TAATCTCATCTGGTAATGATA	11	13	5	3	1.10404	0.298687	2	4	2	4	0.00152055	NA	2	4	2	3	0.0247697	NA	0	7	2	1	0.343561	NA	2	1	3	2	-0.257082	NA
Nlu-miR-3477b-3p	TACATTATCATTTGGGACAGCA	64	47	111	129	-1.17653	0.0121695	94	105	121	111	-0.125545	0.832127	98	92	59	70	0.413786	0.168613	32	44	102	61	-1.17114	0.160191	82	57	37	35	0.796799	0.152004
Nlu-miR-3791-3p	TCACCGGGCACTTACCGCCAACT	3	9	7	5	-0.0872355	0.94875	9	12	4	3	0.21414	0.491293	17	19	1	2	0.671745	NA	4	21	21	28	-0.876266	0.451833	35	35	31	30	0.127914	0.883927
Nlu-miR-6012-3p	TTCGGCGATGGGATCAGCCAGT	214	293	1023	1206	-2.20285	4.40106e-11	1021	1063	849	783	0.349169	0.0971713	736	796	738	713	0.0893431	0.657102	60	244	689	478	-1.92171	0.010742	503	467	121	129	1.81897	2.01656e-08
Nlu-miR-6012-5p	TGACTGATCTTGTCACCTTTGAAAT	24	27	16	7	0.89369	0.29546	8	15	9	9	0.0730434	0.91234	5	9	6	8	0.00251291	NA	24	7	6	7	0.682222	0.59819	5	4	3	10	-0.324894	0.784187
Nlu-miR-7-3p	CAATAAGTCTCTAGTCATCCTA	13	13	9	14	0.0415315	0.961768	14	10	8	9	0.103273	0.832127	6	15	10	10	0.0195782	NA	4	12	16	15	-0.818422	0.503137	6	9	8	7	-0.0250566	0.983628
Nlu-miR-7-5p	TGGAAGACTAGTGATTTTGTTGTT	234429	154646	43129	38490	2.08271	1.32953e-10	32549	35248	33612	39641	-0.0710901	0.844438	24946	23762	30960	28870	-0.267176	0.0363805	147597	67915	26780	25102	1.69246	0.00485354	20328	20631	57746	104222	-1.94719	5.46091e-09
Nlu-miR-71-3p	ATCTCACTACCTTGTCTTTCATGT	1281	1537	1586	1360	-0.180849	0.649829	1475	1409	1421	1309	0.106785	0.781306	1345	1469	1286	1431	0.0651688	0.724617	1229	1327	1472	1582	-0.454191	0.459219	1648	1483	1550	1591	-0.0564134	0.885837
Nlu-miR-71-5p	TGAAAGACATGGGTAGTGAGATGCT	12484	10798	6998	8430	0.459724	0.200819	7431	7263	8281	7755	-0.0809734	0.802318	6301	6667	7818	8226	-0.279045	0.0189621	11897	10632	7619	7695	0.310962	0.60558	7589	7154	12623	12483	-0.796022	0.00429798
Nlu-miR-750-3p	CCAGATCTAACTCTTCCAGCTCA	7547	4257	4109	3534	0.496236	0.233186	4599	4107	5172	4118	-0.046069	0.91234	5274	5238	6102	6396	-0.222102	0.0776614	25485	7364	6563	6508	0.988216	0.160191	8167	7718	7308	8881	-0.0796783	0.857239
Nlu-miR-750-5p	AGTTGGAAGCGGGATCTAGGCA	45	53	86	75	-0.793028	0.136581	75	73	98	98	-0.234793	0.681539	121	134	88	109	0.302045	0.29589	124	149	128	129	-0.124185	0.891901	166	154	115	60	0.76613	0.0992448
Nlu-miR-79-1-3p	ATAAAGCTATATTACCAAAGCA	18	20	43	40	-1.13851	0.0858789	51	61	51	33	0.228548	0.687303	70	64	47	49	0.32679	0.322209	16	26	74	57	-1.60611	0.0627478	86	68	35	37	0.936569	0.0726771
Nlu-miR-79-1-5p	CTTTGGTTATGTAGCTGTATGA	1044	960	540	473	0.845095	0.0104654	423	454	555	526	-0.228059	0.4652	541	564	629	551	-0.0712812	0.757419	1421	1054	649	691	0.615517	0.315394	774	717	1234	1512	-0.903323	0.00335333
Nlu-miR-8-3p	TAATACTGTCAGGTAAAGATGT	45876	49471	51261	67419	-0.432379	0.235757	84559	101699	90072	79226	0.160164	0.549754	127322	135382	123016	107775	0.195573	0.126229	76077	121908	169166	127261	-0.752453	0.23	188266	161006	185273	193814	-0.168532	0.651072
Nlu-miR-8-5p	CATCTTACCGGGCAGCATTAGA	11365	9545	5327	5045	0.873145	0.0051487	4777	4846	6756	6153	-0.356126	0.032571	5716	6237	6593	7513	-0.212023	0.104886	22445	14129	7552	9572	0.812025	0.173282	9208	9273	16004	16750	-0.850415	0.00253155
Nlu-miR-87a-3p	GTGAGCAAAGTTTCAGGTGTGT	27787	23043	27340	27934	-0.236872	0.535888	22356	21682	23104	22305	-0.00559327	0.98568	17571	17744	22448	20131	-0.24246	0.0600823	22674	20289	19045	17465	0.0039984	0.998088	17208	16434	18988	16087	-0.105846	0.792263
Nlu-miR-87a-5p	CGCCTGATACTTGCTTAAAACCT	43	31	13	12	1.28871	0.0741594	24	28	19	18	0.177696	0.781306	20	22	19	25	-0.0203199	0.968721	40	25	11	16	0.830318	0.440055	15	19	15	35	-0.483672	0.593109
Nlu-miR-87b-5p	GGGCCTGAATCCTTGCTCAACCT	0	4	4	2	-0.345655	0.806621	8	7	5	5	0.0807786	0.847893	5	2	3	7	-0.0602383	NA	0	0	6	1	-1.01961	NA	4	3	2	5	-0.0302059	NA
Nlu-miR-927a-3p	CAAAGCGTTTGACTTCTGAAAC	3073	2277	947	802	1.45961	8.16022e-06	531	590	580	532	0.0424815	0.936549	367	421	346	391	0.102629	0.667504	1526	603	308	262	1.52579	0.0186634	237	272	423	792	-1.23463	0.0014407
Nlu-miR-927a-5p	TTTAGAATTCCTACGCTTTACC	1660	1726	3061	2465	-0.808126	0.0111995	2336	2493	3041	2565	-0.160357	0.57941	1759	1774	1868	1827	-0.0441151	0.790653	835	1171	1481	1528	-0.75579	0.217766	1287	1288	813	526	0.863609	0.00858065
Nlu-miR-92a-3p	TATTGCACTTGTCCCGGCCTAT	740	865	830	852	-0.186555	0.649798	752	727	756	780	-0.0153241	0.98568	721	759	976	981	-0.361734	0.0213519	586	640	871	975	-0.766956	0.201767	729	718	756	747	-0.101706	0.817164
Nlu-miR-92a-5p	AGTTCGTGATGAGTGCCAATATT	114	105	61	75	0.537963	0.29684	99	89	91	83	0.0978541	0.912198	100	106	71	65	0.44975	0.126193	120	79	82	76	0.0865275	0.947596	88	69	72	79	-0.00132764	0.997313
Nlu-miR-92b-3p	AATTGCACTTGTCCCGGCCTGC	938	1088	1245	1268	-0.424443	0.236409	1239	974	1325	1242	-0.150775	0.693792	861	862	1269	1404	-0.579198	4.05207e-05	747	980	1145	1497	-0.780147	0.201767	1061	1027	925	926	0.11859	0.780351
Nlu-miR-92b-5p	AGGCCTTGACTAGTGCATATTG	0	0	4	2	-1.38854	0.236409	5	8	6	4	0.0497137	0.91234	7	3	1	4	0.112445	NA	0	2	4	4	-0.75942	NA	6	4	3	2	0.432787	NA
Nlu-miR-932-3p	TGCAAGCAGTGCGGAGTTGTGC	37	58	86	92	-0.974908	0.0641811	61	40	73	64	-0.213364	0.743035	41	32	50	69	-0.406078	0.219226	20	40	49	31	-0.532814	0.59819	33	21	28	10	0.364692	0.69287
Nlu-miR-932-5p	TCAATTCCGTAGTGCATTGCAGT	218	197	277	277	-0.522626	0.201708	227	217	164	155	0.39727	0.202334	171	193	168	163	0.128526	0.667504	68	81	166	113	-1.0316	0.16033	121	102	78	72	0.481546	0.338108
Nlu-miR-965-3p	TAAGCGTATAGCTTTTCCCCTT	14	38	115	84	-1.91226	0.000571089	117	146	103	87	0.345133	0.432943	170	205	212	136	0.0966951	0.773931	20	102	146	161	-1.32694	0.118863	209	191	224	92	0.27709	0.636582
Nlu-miR-965-5p	CGGGAAAAGTTATAGCGATTATG	95	147	151	134	-0.344504	0.509504	185	222	180	184	0.150577	0.781306	256	224	180	230	0.21129	0.411655	153	200	217	253	-0.585581	0.398684	383	263	260	236	0.307211	0.485316
Nlu-miR-971-3p	TTGGTGTTCTACCTTACAGTG	591	810	240	168	1.61173	8.21473e-06	141	128	147	130	-0.00169582	0.994069	68	85	89	95	-0.181465	0.611877	213	161	70	96	0.866128	0.229607	54	43	132	238	-1.83166	3.31687e-05
Nlu-miR-971-5p	ACTCTAAGCTCGAACACCAAGC	690	732	630	459	0.260517	0.535888	379	324	370	363	-0.0173878	0.98568	204	207	191	251	-0.0715797	0.805373	253	245	186	208	0.104812	0.904965	157	162	188	141	-0.0849472	0.883927
Nlu-miR-980-3p	CAGCTGCCCTATGAAGAGCAACA	21	32	64	76	-1.4236	0.0104654	137	150	93	125	0.295598	0.487612	260	325	91	119	1.23859	3.10659e-08	84	116	322	229	-1.55524	0.0184319	324	300	196	117	0.898094	0.018625
Nlu-miR-980-5p	GGGCTTTTCATTGGGCGGCTTTACC	2	7	7	5	-0.366921	0.774979	11	18	13	20	-0.0406963	0.965314	20	22	12	11	0.314345	NA	0	21	27	20	-0.904239	0.480869	29	23	26	7	0.478694	0.603345
Nlu-miR-981-3p	TTCGTTGTCGACGAAACTCAGA	358	483	1762	1821	-2.16241	1.10874e-11	1708	1911	1482	1403	0.33003	0.0971713	1308	1438	1071	1169	0.295134	0.0542788	193	344	1126	801	-1.91537	0.00228733	884	843	323	184	1.64266	1.38628e-06
Nlu-miR-981-5p	TCGGGTTTCTTGACAATGGACC	1275	933	289	195	2.01472	1.16959e-08	121	126	140	132	-0.0726369	0.91234	88	93	89	78	0.0976554	0.78765	667	370	71	93	2.2445	0.000605475	54	73	262	462	-2.3818	4.99917e-09
Nlu-miR-989a-3p	TGTGATGTGTGGTAATTACT	100	129	63	160	-0.0913986	0.884872	345	389	231	215	0.618594	0.00744578	420	322	189	281	0.576011	0.0164586	153	235	278	206	-0.498696	0.496168	239	192	47	84	1.5346	0.000275842
Nlu-miR-989b-3p	TGGCCCACTATCACAGCACTTGA	0	0	1	1	-0.504116	0.632898	0	0	0	0	NA	NA	4	2	0	2	0.0927687	NA	4	18	18	12	-0.462117	0.713976	25	18	28	5	0.255239	0.810465
Nlu-miR-989b-5p	TGTGATGTGAATGTGGGCTTACT	13	5	4	3	0.87916	0.469648	1	2	11	6	-0.210848	NA	127	144	20	60	1.12867	0.00010566	1831	782	556	342	1.18862	0.0757075	936	751	1067	735	-0.14	0.764478
Nlu-miR-989c-5p	TGTGATGTTTTTGTGGGTCGTT	2	1	6	2	-0.808043	0.544011	3	3	5	4	-0.0452266	NA	116	112	34	28	1.2802	5.80863e-06	116	198	442	236	-1.22176	0.079368	768	570	341	89	1.45484	0.00206308
Nlu-miR-989d-3p	TTTGTTGTGTGGTAATTACTT	3	1	6	3	-0.735147	0.579874	1	4	3	1	0.0178869	NA	2	2	5	4	-0.116172	NA	4	14	16	12	-0.58891	0.639307	14	28	11	7	0.880414	0.304582
Nlu-miR-993-3p	GAAGCTCGTCTCTACAGGTATCT	934	1293	4617	4203	-2.05992	4.40106e-11	3180	2842	2828	2747	0.13669	0.682965	1764	2033	2476	2174	-0.262314	0.0836777	305	678	1465	1208	-1.5319	0.0176436	997	934	456	228	1.37966	0.000122729
Nlu-miR-993-5p	TACCCTGTAGATCCGGGCTTATG	7168	7659	6209	6137	0.139244	0.708038	3984	4371	3874	3692	0.165804	0.491293	2351	2951	2774	2683	-0.0254659	0.876914	2333	2093	1861	1816	0.0359367	0.976619	1560	1327	1485	1909	-0.281692	0.467265
Nlu-miR-998-3p	TAGCACCATAGCATTCAGCTTA	140	207	433	574	-1.61184	1.93017e-05	535	525	498	493	0.116434	0.791131	500	509	491	471	0.0797554	0.724617	76	240	541	613	-1.8802	0.00796805	517	562	269	266	0.925431	0.00456214
Nlu-miR-998-5p	CGCTGGATGTTGTGGTGACACA	104	109	56	105	0.259717	0.667754	105	82	129	159	-0.39389	0.309211	131	138	93	168	0.0492773	0.876914	173	181	104	105	0.493493	0.500348	135	165	156	159	-0.109289	0.857239
Nlu-miR-9a-3p	ATAAAGCTAGGTTACCGAAGTTA	143	203	221	186	-0.343801	0.478608	296	367	293	374	0.0180508	0.98568	485	573	391	386	0.420143	0.0261856	193	407	586	503	-0.990147	0.147419	653	675	487	710	0.0905491	0.858294
Nlu-miR-9a-5p	TCTTTGGTTATCTAGCTGTATG	210551	209055	127873	129645	0.571062	0.0741594	131993	152166	157994	144824	-0.0508602	0.91234	184149	201661	183597	182979	0.088139	0.495937	468201	418943	226271	278901	0.556073	0.341105	275939	269498	531812	646629	-1.12841	6.49392e-05
Nlu-miR-9c-5p	TCTTTGGTATGCTAGCTG	1366	1022	476	494	1.14982	0.000658941	365	359	560	384	-0.277157	0.444157	463	464	411	538	-0.0119689	0.968721	3369	1285	582	876	1.3241	0.0449653	584	754	1465	2090	-1.39382	2.59195e-05
Nlu-miR-9d-3p	ATAAAGCTACATTACCGAAGTC	355	474	393	449	-0.143989	0.740347	523	712	556	577	0.133109	0.781306	741	790	573	555	0.426189	0.0105922	486	584	824	747	-0.731859	0.232591	879	916	769	742	0.193063	0.634699
Nlu-miR-9d-5p	TCTTTGGTGATGTAAGCTGTATGA	11452	11540	8086	9720	0.238979	0.535888	9827	11541	10970	10910	0.000948504	0.994069	12859	13942	12826	11825	0.132375	0.304672	21044	21498	15713	18059	0.103688	0.891901	17896	17118	24788	25944	-0.570082	0.049141
Nlu-miR-9e-3p	TAAAGCTAGTTGAATATGTAA	8	16	50	41	-1.83579	0.00558613	13	18	13	16	0.0327551	0.97873	21	12	2	6	0.46369	NA	0	7	22	10	-1.44484	0.252531	35	24	14	20	0.596185	0.459964
Nlu-miR-9f-5p	ATTGGATAATTGAGCTTTGGCG	8	4	1	1	1.35525	0.268492	0	2	2	1	-0.0152496	NA	0	1	1	1	-0.0252678	NA	4	7	0	1	1.09067	NA	5	4	6	2	0.0618681	NA
Nlu-nov-1-3p	TATTGATTTGTCCACTCTGATT	119531	66263	47153	33055	1.06491	0.0051487	34822	31028	33898	37269	-0.0681193	0.847893	19470	22370	29201	22911	-0.285642	0.0613006	51580	14897	13966	14180	0.906441	0.201767	13663	12582	8859	13660	0.155044	0.739287
Nlu-nov-1-5p	CAGAGTGTACAAATCGACTGC	19	22	43	36	-0.972194	0.15363	25	23	29	19	0.0151149	0.98568	18	14	17	14	0.023331	NA	20	7	12	9	0.0779992	0.976619	8	8	5	12	-0.0947467	0.941639
Nlu-nov-10-5p	CATTTCTGTCGCCGTTGTATTTGAC	66	28	1	4	3.35632	2.77364e-05	11	10	4	3	0.215633	0.491293	13	4	2	0	0.306944	NA	52	16	4	3	2.1942	0.0449653	22	8	6	2	1.15208	0.197056
Nlu-nov-11-5p	ATCGACAGATTGTTACTTGGTAGTA	11	15	5	10	0.528756	0.632898	14	14	12	9	0.101272	0.846521	5	12	12	11	-0.106618	NA	32	18	10	17	0.511919	0.653133	8	3	28	22	-1.638	0.0283167
Nlu-nov-12-3p	TATTGCAGCAGAATACCGATT	0	5	0	1	0.674543	0.599284	6	4	3	2	0.084293	NA	5	5	1	0	0.210495	NA	0	5	5	5	-0.513355	NA	8	3	5	5	0.0357189	0.982234
Nlu-nov-12-5p	TTCGGTATTCTGTTGCAATTGCTTA	464	394	606	517	-0.494222	0.197536	640	498	536	758	-0.120878	0.802318	707	590	1442	871	-0.520299	0.108947	570	337	704	1278	-1.26385	0.0449653	450	507	848	1010	-0.96802	0.00253155
Nlu-nov-13-5p	AAACCAAAGATAAGTGATGAA	2	6	28	26	-2.37203	0.00388654	10	18	36	32	-0.413479	0.272156	13	23	56	29	-0.559725	0.096564	0	25	32	83	-1.73925	0.118863	25	41	80	35	-0.71377	0.287553
Nlu-nov-14-5p	GGGAATCGTTTGGCTGATGCTGATT	27	17	2	4	2.16265	0.0158978	7	6	1	1	0.182413	NA	6	6	0	0	0.267748	NA	12	4	0	0	1.6886	NA	3	5	2	2	0.392367	NA
Nlu-nov-15-5p	AATTACAAAAAGGACTGGTCTTGCC	297	54	4	1	3.74231	0.00022289	10	5	3	3	0.142393	NA	3	9	4	1	0.145974	NA	68	23	3	2	2.89477	0.00582399	3	2	15	25	-1.98305	0.0119883
Nlu-nov-16-3p	TCGTTCACCACTTCATCTTGAC	16	18	11	13	0.321405	0.73704	16	10	17	10	-0.00135884	0.994069	9	7	7	18	-0.151969	NA	4	5	8	8	-0.629435	NA	13	9	9	7	0.271956	0.810465
Nlu-nov-16-5p	TAAGGTCAAGTGAGTGAATTCTTTT	4786	4107	5743	4265	-0.280435	0.480288	5195	4556	4395	4904	0.0950787	0.797102	4939	5765	6925	4941	-0.125432	0.517192	3297	3234	4524	5430	-0.788284	0.171103	5820	5847	4183	3795	0.484863	0.111042
Nlu-nov-17-3p	TCTATGTAAAAGACCCCTCCTC	31	17	54	79	-1.47183	0.0124136	94	151	100	109	0.170468	0.781306	205	213	188	200	0.107394	0.718554	40	61	240	197	-2.13387	0.0020821	196	163	103	62	1.00027	0.0177236
Nlu-nov-18-5p	TCGTTTCTTGTTCACCTCTGGGATT	31	16	8	10	1.07182	0.226126	12	13	6	5	0.206864	0.593399	6	6	3	6	0.0678386	NA	0	2	7	6	-1.21439	NA	2	4	6	7	-0.591924	NA
Nlu-nov-2-5p	TACATTGGTCTTGAACTGAAT	124	103	77	37	0.83335	0.126895	5	6	5	5	0.0195186	NA	2	2	5	2	-0.0696578	NA	28	4	0	4	1.50249	NA	3	3	0	0	0.782426	NA
Nlu-nov-20-5p	AGTAACTGTTGCTGAGGGCTT	6	2	5	9	-0.64153	0.612569	5	7	8	6	-0.0247341	0.978768	4	4	6	9	-0.145986	NA	20	4	6	22	-0.319219	0.82787	2	2	18	10	-1.65814	0.0488515
Nlu-nov-21a-5p	TTGAAAGATAGTTCTGACAGATGTG	32	44	1	6	2.74068	0.000598575	2	7	3	6	0.0016371	NA	5	6	0	4	0.144159	NA	12	18	5	16	0.222013	0.891901	6	10	96	72	-2.91853	1.54692e-07
Nlu-nov-22a-5p	TTGGATACATTGCTACTACTGCA	5	5	8	9	-0.658089	0.577075	4	4	8	6	-0.0875845	NA	9	4	12	8	-0.127619	NA	0	4	11	10	-1.36828	NA	5	11	5	7	0.227315	0.857239
Nlu-nov-23-3p	TAACACCTCCTATGACTGGCTTT	13	13	31	35	-1.30699	0.0707751	21	31	58	63	-0.554128	0.0995019	80	87	86	101	-0.106474	0.773931	40	154	202	150	-0.94045	0.25484	203	170	116	42	1.09168	0.0223011
Nlu-nov-24a-5p	CAACTGAAGAAGCATATTACAAC	2	2	0	2	0.325147	0.808489	4	4	5	0	0.0455335	NA	5	2	2	2	0.0736643	NA	12	5	4	3	0.585974	NA	3	6	3	2	0.362045	NA
Nlu-nov-25-3p	CCCCGTTCGCTATCTCCCAGTG	27	22	6	8	1.42329	0.0919405	12	14	15	6	0.0726549	0.91234	11	8	12	18	-0.184523	NA	60	25	23	17	0.692271	0.500348	15	19	24	15	-0.186213	0.857239
Nlu-nov-25-5p	TAGAAGATAGTGAACGATTCA	6	11	15	19	-0.93488	0.316177	17	20	22	32	-0.17145	0.781306	21	18	32	26	-0.247567	0.504115	16	19	28	30	-0.774622	0.459219	22	22	18	27	-0.0717492	0.944619
Nlu-nov-26-3p	ATGGAAGTAGGAATACACTTAA	98	120	143	129	-0.424324	0.38944	84	103	95	98	-0.00707363	0.98568	59	78	95	75	-0.207807	0.548737	64	70	52	71	-0.0859764	0.95068	78	69	84	67	-0.0818284	0.891611
Nlu-nov-26-5p	TAGCGGATTCCGACTTCCATTAAT	8586	4331	359	166	4.3229	7.37747e-26	108	69	178	150	-0.562854	0.0824535	55	56	144	148	-1.03229	8.38582e-05	8271	3112	80	155	4.92227	1.28154e-17	96	89	2736	3051	-4.83175	1.23876e-66
Nlu-nov-27-3p	TGGTGGATTGCTTATACTTCGC	24	34	24	19	0.279223	0.732288	12	14	21	11	-0.0623859	0.919641	18	16	15	17	0.0394102	NA	40	28	23	21	0.325725	0.772923	20	24	44	17	-0.41202	0.634699
Nlu-nov-28a-3p	CAGGGTAAGAAGAAGATGAAAT	1687	1182	500	554	1.28902	0.000183518	423	447	484	502	-0.123784	0.781306	413	460	542	474	-0.184234	0.367682	1787	871	443	519	1.14363	0.067543	395	397	859	1144	-1.33705	2.43271e-05
Nlu-nov-28a-5p	TCATCTTCTTCTTGCTTTTTGTT	321	218	90	116	1.21721	0.00355752	115	105	84	86	0.270909	0.561895	94	112	113	77	0.0956165	0.78765	237	98	85	78	0.715234	0.352444	103	74	83	156	-0.458454	0.41855
Nlu-nov-29-3p	ATTGATATTTTAGTACGTGAAA	14	4	3	5	0.741371	0.544011	4	5	3	3	0.0515874	NA	5	1	1	1	0.0981823	NA	4	2	3	7	-0.475978	NA	2	2	2	2	-0.0167162	NA
Nlu-nov-29-5p	ACATGTACTGTAATATCAGCC	88	115	133	102	-0.317369	0.552049	112	157	99	96	0.337605	0.444157	84	66	70	57	0.176718	0.647857	52	53	55	54	-0.248076	0.807807	58	52	37	50	0.25086	0.739287
Nlu-nov-3-3p	TGTCAAGATTTGAGTTCCCAGA	14	13	20	21	-0.628852	0.48985	37	29	42	24	0.0189912	0.98568	30	24	19	31	0.0619122	0.876914	12	14	17	20	-0.558556	0.632471	27	30	8	2	1.79901	0.0150572
Nlu-nov-3-5p	TTGGGAGTCCAGCTCTTGACA	6	5	3	2	0.639376	0.632898	4	3	1	1	0.0875882	NA	5	4	3	6	0.00350587	NA	0	2	8	4	-1.12835	NA	2	2	3	5	-0.433144	NA
Nlu-nov-31a-5p	CGACAATGTGATGTGTGAGCCG	47	13	15	19	0.608562	0.499938	45	27	12	16	0.466103	0.178728	22	28	10	9	0.504037	NA	104	47	14	26	1.4346	0.109414	39	25	21	2	1.06198	0.189262
Nlu-nov-31b-5p	CGACAATATGATGTGTGAGCCG	141	105	171	147	-0.470332	0.316177	125	76	178	84	-0.190694	0.781306	74	68	103	104	-0.383915	0.197013	149	86	128	68	0.0119697	0.998088	84	71	70	161	-0.580712	0.306748
Nlu-nov-32a-3p	TAACTGCAAACTATCTGACCGA	95	93	58	83	0.27482	0.643445	72	66	82	91	-0.177615	0.781306	50	56	63	58	-0.113434	0.774351	80	81	66	78	-0.0566337	0.976619	94	75	93	79	-0.0731466	0.900057
Nlu-nov-32b-3p	TATCGCACTACTATCTGACATGG	8	2	4	5	0.0223834	0.984198	2	1	4	4	-0.0805457	NA	1	4	0	2	0.0670264	NA	4	4	1	2	0.47664	NA	2	1	5	5	-0.740098	NA
Nlu-nov-33a-3p	TATCGACCGTCAAATCTGTTAA	34	15	11	4	1.32841	0.136581	8	6	9	5	0.00665377	0.98568	4	7	7	9	-0.0996119	NA	36	5	9	9	0.652115	0.602115	6	5	6	25	-1.01943	0.26038
Nlu-nov-33b-3p	TTCTGTAGGTCAAATCTGTTA	13	4	2	1	1.48796	0.208112	2	4	3	4	-0.0142319	NA	4	1	0	8	-0.0505198	NA	4	5	14	8	-0.966404	NA	2	3	9	15	-1.34222	0.128615
Nlu-nov-34a-3p	TCCTTTGGCCCTTAGATGCTGA	11	18	2	4	1.60116	0.119725	2	0	6	1	-0.0695984	NA	1	1	1	3	-0.0492255	NA	8	4	2	0	0.89711	NA	0	0	0	0	NA	NA
Nlu-nov-34b-3p	TATATGGGCCCTTAGATGCTGT	5	7	6	6	-0.0889377	0.94875	8	9	5	11	0.0181301	0.98568	5	6	3	5	0.0687333	NA	0	9	3	2	0.265773	NA	3	4	2	2	0.299841	NA
Nlu-nov-34d-3p	CTAAAAGGCCCTTAGATGCTGT	3	12	11	13	-0.631275	0.572436	24	28	11	8	0.41103	0.242372	14	24	18	13	0.109682	NA	8	5	13	9	-0.663451	NA	8	7	2	5	0.560987	0.609952
Nlu-nov-34e-3p	TAACTGGGCCCTTAGATGCTGT	35	43	38	34	-0.00564041	0.991221	19	17	23	29	-0.163664	0.781306	8	13	29	25	-0.502305	0.123285	12	18	7	12	0.321519	0.82672	3	5	12	7	-0.754076	0.459964
Nlu-nov-34f-3p	TATTCGGGCCCTTAGATGCTGT	56	34	38	28	0.305929	0.675395	17	15	23	22	-0.13861	0.802318	20	4	19	18	-0.173038	NA	24	25	8	3	1.39208	0.23	8	1	6	20	-0.965265	0.306748
Nlu-nov-34h-3p	TATGCGGGCCCTTAGATGCTGT	67	54	34	24	0.87784	0.153525	25	16	18	17	0.0807801	0.91234	12	5	12	13	-0.134654	NA	24	11	4	5	1.16447	0.341105	5	3	5	5	-0.195457	NA
Nlu-nov-35-3p	AATCCGTAGAAACCAATC	628	457	393	99	0.977888	0.0725911	117	157	135	127	0.0704303	0.91234	77	40	23	29	0.639468	0.0592603	116	116	14	76	0.998372	0.265611	12	14	31	60	-1.53711	0.0156
Nlu-nov-36a-3p	TACAGTCTTTGATCAGTGTGGA	18	29	46	34	-0.809203	0.247337	19	11	11	14	0.0713315	0.91234	3	2	5	10	-0.212946	NA	0	0	9	5	-1.81313	NA	3	6	5	0	0.333242	NA
Nlu-nov-36b-5p	CACACTGATCCTGAAATGAACT	56	49	44	27	0.417317	0.544011	1	0	6	2	-0.106935	NA	1	2	1	1	0.026522	NA	20	7	1	4	1.29144	NA	1	0	8	27	-2.45105	0.00281834
Nlu-nov-36c-3p	TTGATTGCTTGGTCAGTGTGGA	21	17	26	22	-0.404906	0.642852	4	4	4	6	-0.0283599	NA	2	2	2	2	0.00129352	NA	4	0	2	1	0.0375007	NA	0	0	0	0	NA	NA
Nlu-nov-36d-3p	TTCATTGCTTGGTCAGTTTGG	3	6	17	13	-1.45657	0.136581	4	2	3	3	0.00299255	NA	2	0	1	2	-0.021608	NA	0	0	1	0	-0.225866	NA	0	0	0	0	NA	NA
Nlu-nov-36g-5p	AACACTGATCCTGGAATGAACT	486	422	79	63	2.47761	1.10874e-11	5	2	6	6	-0.0722279	NA	5	4	5	2	0.0465623	NA	36	12	0	1	2.90287	0.0155588	2	4	5	17	-1.08935	0.244748
Nlu-nov-36g-3p	TTCAGTCTTTGGTCAGTGTGGA	40	44	85	53	-0.781384	0.181316	16	14	21	15	-0.060379	0.927032	10	7	5	11	0.0250811	NA	4	0	5	4	-0.581086	NA	0	2	3	7	-0.829132	NA
Nlu-nov-36h-2-5p	AACACTGATCCTGAAATGAACT	376	306	86	68	4.41146	1.33898e-13	5	4	11	6	-0.0139841	NA	2	3	3	1	0.0274268	NA	24	9	5	3	1.25031	NA	4	2	9	10	-0.136728	NA
Nlu-nov-36h-1-5p	AACAATGATCCTGGAATGAACT	204	115	6	4	1.96063	2.7015e-07	3	1	3	2	-0.111847	0.797102	2	1	1	1	0.0246039	NA	12	2	1	0	1.17594	0.341105	0	1	0	2	-0.976139	0.306748
Nlu-nov-37a-3p	TAGCCACGGTGGTATCAATCAGA	3	1	1	4	-0.223391	0.868498	2	5	1	8	-0.0274792	NA	7	4	8	0	0.0543827	NA	0	4	2	11	-0.820233	NA	4	5	2	0	0.725809	NA
Nlu-nov-37a-5p	CGATTGATGCCTCCTGGTTATC	3	7	1	2	0.895925	0.497941	2	2	2	2	0.00179271	NA	5	6	4	2	0.113452	NA	20	7	1	4	1.29144	NA	0	2	5	5	-0.835169	NA
Nlu-nov-37b-3p	TGGCAAGTTGGTATCAATCAGA	3	5	4	8	-0.486248	0.698166	8	13	16	11	-0.0696343	0.91234	18	13	17	19	-0.0698225	NA	0	5	21	21	-2.09068	0.079368	18	20	8	12	0.652449	0.469524
Nlu-nov-37c-3p	TAGGCACGGTGGTATCAATCAGA	10	17	7	11	0.369988	0.725451	9	19	27	14	-0.13326	0.802318	12	16	24	21	-0.25514	0.481701	24	28	16	22	0.188947	0.891901	12	16	9	32	-0.454653	0.636582
Nlu-nov-38a-5p	TGGATAACGTCTTTTTGGATCA	50	67	37	28	0.6777	0.278165	31	36	15	24	0.292967	0.495987	24	25	17	7	0.373587	0.256177	32	32	7	12	1.2042	0.25484	16	9	17	7	0.00436845	0.997313
Nlu-nov-38b-3p	ATACAATTAGATGTTACCTGGG	3	2	9	4	-0.961701	0.444263	8	9	3	3	0.174348	0.596214	5	6	0	1	0.232296	NA	0	4	1	3	-0.0519012	NA	2	0	2	0	-0.0115412	NA
Nlu-nov-38c-3p	ATACAATTAGACGTTACCTGGG	148	100	56	44	1.13401	0.0196507	41	29	31	27	0.128641	0.832127	11	13	14	21	-0.174529	NA	64	14	6	5	1.92279	0.0757075	7	7	9	5	-0.0264487	0.983628
Nlu-nov-38e-5p	AGGATAACGTCTTTTGGGATCGT	3	2	3	2	-0.0613027	0.960068	4	10	6	7	0.0179073	0.98568	19	24	7	7	0.508692	NA	8	12	19	12	-0.623938	0.60558	18	8	6	5	0.763892	0.434826
Nlu-nov-38e-3p	ATACGTTAGACGTTACCTGGG	371	351	122	144	1.27751	0.000539429	168	184	215	206	-0.171297	0.764763	457	538	280	337	0.634499	0.000680583	2562	1155	614	697	1.17493	0.0627478	723	606	1003	678	-0.372472	0.333651
Nlu-nov-39b-3p	TACTACAGGAGCATGTCGAATCTTT	58	50	46	24	0.474559	0.497941	14	15	19	18	-0.0870609	0.91234	6	10	11	10	-0.0919999	NA	12	11	6	6	0.467856	NA	2	1	5	2	-0.457089	NA
Nlu-nov-39b-5p	AGGTTTGACAGACTGTAGTATGG	48	53	19	10	1.52584	0.0188522	9	8	9	16	-0.100766	0.840828	5	4	8	8	-0.143993	NA	16	16	4	8	0.826512	0.503137	3	5	2	5	0.0658785	NA
Nlu-nov-39c-3p	TAATATAGGCCTGTCAAATCTAT	108	58	28	21	1.52628	0.00732066	13	13	8	11	0.100861	0.844438	5	5	13	9	-0.236266	NA	12	9	7	4	0.441367	NA	5	0	8	5	-0.65818	NA
Nlu-nov-39e-3p	ACAATGCTCCTGTCAAATCTTT	8	2	6	15	-0.880733	0.446779	17	17	6	9	0.258906	0.491293	13	9	12	6	0.0773257	NA	0	4	4	2	-0.275247	NA	3	6	3	0	0.571062	NA
Nlu-nov-39f-3p	TGAAGCTGCTCTGTCAAATCTTT	51	45	52	63	-0.36093	0.574399	102	86	65	57	0.405033	0.316044	68	59	87	76	-0.236351	0.493498	24	33	69	49	-1.10447	0.212954	18	42	21	40	-0.0521574	0.958978
Nlu-nov-39h-3p	TATTCTTGTCTATCAAATCTAT	8	28	6	7	1.07141	0.278165	5	8	6	4	0.0497137	0.91234	4	6	4	4	0.0463931	NA	0	9	3	3	0.169138	NA	5	3	2	10	-0.337949	0.778224
Nlu-nov-39h-5p	AGGTTTGACAGACTGTATTATGG	11	10	11	5	0.219611	0.840933	4	4	7	4	-0.04213	NA	2	3	4	6	-0.112516	NA	20	2	1	4	1.00695	NA	4	1	2	2	0.0839092	NA
Nlu-nov-4-3p	ATTGTTCTTCTTCGTCAGATCTG	3	1	4	1	-0.209046	0.877309	4	4	5	3	0.00384256	NA	5	12	3	4	0.208052	NA	20	18	12	7	0.565111	0.639307	8	3	6	7	-0.178279	0.883927
Nlu-nov-4-5p	TGTCTGACAGAGAGAACAATGA	2	0	14	6	-2.08937	0.059429	2	1	14	4	-0.211782	NA	2	9	18	27	-0.548972	NA	36	23	62	59	-1.10909	0.201767	39	30	101	35	-0.882987	0.154498
Nlu-nov-40a-5p	AGGCTGGGATCTTTTCTCATT	72	73	71	59	0.0360593	0.95574	29	56	35	27	0.204901	0.757438	27	37	12	17	0.493327	0.130972	52	33	24	18	0.650346	0.50447	26	20	3	0	2.36262	0.00281834
Nlu-nov-40b-3p	TAAGGAAGGATTCCAACTCTAT	21	17	15	11	0.369629	0.694258	9	8	9	8	0.0067238	0.98568	7	6	11	9	-0.134071	NA	4	5	3	4	0.0721601	NA	7	3	2	5	0.210166	NA
Nlu-nov-40b-5p	AGTGCTAGAATCGATCCTTATT	260	155	13	6	4.02305	3.71633e-14	10	13	7	7	0.133002	0.781306	9	10	8	6	0.102129	NA	205	35	3	4	3.83286	9.18627e-05	7	6	5	10	-0.163227	0.883927
Nlu-nov-40c-3p	TGAGAAAGTGATTCCAACTCAAT	5	16	105	76	-2.94691	6.67884e-07	16	11	42	41	-0.566131	0.0866144	9	8	34	38	-0.819074	0.0109708	0	2	27	49	-3.66288	0.000891638	2	6	5	22	-1.07883	0.244748
Nlu-nov-41b-3p	AGATTGTGTGCCTGTGACCATC	29	31	1	2	3.2199	0.000226606	4	3	0	3	0.0611748	NA	2	2	1	0	0.0741518	NA	48	23	4	0	2.63824	0.0186634	4	4	2	7	-0.114064	NA
Nlu-nov-41b-5p	AGGAACAAGCACATTAATCTCA	0	5	2	5	-0.32859	0.808489	17	20	9	6	0.297333	0.453724	31	25	11	6	0.615188	0.0592603	4	4	12	10	-1.06567	NA	13	14	3	0	1.66392	0.0513374
Nlu-nov-41c-5p	TACGTAGCAACAACATTTATCTCA	2	5	5	1	0.06356	0.960068	2	4	4	2	0.00262296	NA	4	2	7	3	-0.0855218	NA	0	14	14	12	-0.649795	0.631807	14	28	8	7	1.05765	0.197056
Nlu-nov-41f-3p	AGATTGTGTGCTTGTAACCAT	11	11	2	2	1.61977	0.136581	2	1	1	1	0.019332	NA	5	4	2	3	0.0955944	NA	0	7	1	1	0.492031	NA	4	5	5	10	-0.450639	0.69287
Nlu-nov-41f-5p	AAGGAACAACCACATTAATCTCA	2	0	0	3	-0.225659	0.855433	3	4	5	6	-0.060056	NA	13	7	7	5	0.16111	NA	0	4	6	6	-0.788682	NA	8	6	3	2	0.722379	NA
Nlu-nov-42c-3p	TTCCAAGAGCTCTATTAAACTGT	59	32	2	2	3.55727	9.16576e-06	1	3	1	0	0.0503225	NA	2	4	0	2	0.0912164	NA	68	2	0	0	3.38781	0.00485354	2	2	2	5	-0.338451	NA
Nlu-nov-43-3p	TTCATTTCTTGGGCAGTGTAGA	16	24	38	24	-0.672858	0.393692	1	3	3	2	-0.0149245	NA	0	1	0	0	0.0165677	NA	4	4	1	0	0.802553	NA	2	1	0	0	0.415744	NA
Nlu-nov-43-5p	TACATTGGTCTTGAAATGAAT	191	185	140	103	0.494144	0.278165	13	9	21	27	-0.297882	0.4652	3	2	8	5	-0.175555	NA	20	7	5	3	0.946747	NA	4	3	5	15	-0.908067	0.346211
Nlu-nov-44-3p	TGTTTATCTTCTATCCGACTAA	5	2	7	8	-0.84398	0.496288	2	1	3	0	0.00222592	NA	0	1	5	5	-0.207663	NA	0	4	1	4	-0.159658	NA	1	2	3	2	-0.248988	NA
Nlu-nov-44-5p	ATTTGGATAGTTTATGAACATG	93	73	62	39	0.568076	0.322056	15	11	34	21	-0.309046	0.4652	13	7	29	33	-0.612216	0.0613006	28	11	29	25	-0.57623	0.598246	2	3	57	169	-4.25708	2.06906e-11
Nlu-nov-5-5p	TGACACCGCACACTAAAGCTT	0	1	13	16	-3.02432	0.00301182	3	1	27	13	-0.469275	0.0769642	2	3	39	35	-1.16409	8.38582e-05	0	9	35	50	-2.50352	0.0194438	6	3	70	52	-3.05409	8.56609e-07
Nlu-nov-6-5p	CGTCATTCAGTGACTGTCCGTG	6	4	4	3	0.257752	0.840933	1	3	9	0	-0.0597264	NA	5	5	2	4	0.0931175	NA	52	37	8	6	1.94487	0.048291	20	13	29	15	-0.366883	0.69287
Nlu-nov-7-3p	TTGGATCAAATAATATCTTATT	0	2	1	2	-0.249589	0.842255	4	10	3	5	0.091026	0.812806	13	5	2	4	0.250205	NA	4	7	4	3	0.225615	NA	7	6	5	10	-0.163227	0.883927
Nlu-nov-8-5p	ATTGGCAAATCTAGCTGTGATGC	2	1	1	1	0.172324	0.896545	2	5	3	1	0.0503704	NA	9	5	4	3	0.154697	NA	0	4	1	3	-0.0519012	NA	8	8	2	5	0.623067	0.563546
