# Supplementary material for: Identification and Analysis of MicroRNAs Associated with Wing Polyphenism in the Brown Planthopper, Nilaparvata lugens
Source: Int J Mol Sci. 2020 Dec 21;21(24):9754. doi: 10.3390/ijms21249754 (PMC7767257; doi:10.3390/ijms21249754)
Supplement: Supplementary file 1 [file ijms-21-09754-s001.zip › ijms-supplementary-20201214/Supplement_TableS3 Differentially expressed miRNAs.xlsx]

## Sheet: Sheet3
TableS3 Differentially expressed miRNAs
Instar	High expressed strain	miRNA name	sequence
1st	LW	Nlu-miR-1000-1-3p	CTGCTGTATCAGGACATGCCCA
1st	LW	Nlu-miR-1000-1-5p	ATATTGTCCTGTCACAGCAGT
1st	LW	Nlu-miR-11-3p	CATCACAGTTTCAGCCCCGAGA
1st	LW	Nlu-miR-1175-3p	TGAGATTCACTCCTCCTACTTACT
1st	LW	Nlu-miR-124-3p	TAAGGCACGCGGTGAATGCC
1st	LW	Nlu-miR-125-5p	TCCCTGAGACCCTAATTTGTG
1st	LW	Nlu-miR-133-3p	TTGGTCCCCTTCAACCAGCTGT
1st	LW	Nlu-miR-133-5p	AGCTGGTTGAACCCGGGCCAAAT
1st	LW	Nlu-miR-137-5p	ACGCGTATTCTTGGGGAATTAAC
1st	LW	Nlu-miR-13a-3p	TATCACAGCCACTTTGATGAAC
1st	LW	Nlu-miR-14-3p	TCAGTCTTTTTCTCTCTCCTAT
1st	LW	Nlu-miR-184a-5p	CCTTATCATTCTCTCGGCCAGT
1st	LW	Nlu-miR-184b-5p	CCTTATCATTCTCCTGTCGGGT
1st	LW	Nlu-miR-252a-5p	CTAAGTACTGGTGCCGTTAGGAG
1st	LW	Nlu-miR-275-3p	TCAGGTACCTGAAGTAGCGCGCG
1st	LW	Nlu-miR-276-3p	TAGGAACTTCATACCGTGCTTT
1st	LW	Nlu-miR-2765e-3p	TCGGTAGGCGTGTTACCTCT
1st	LW	Nlu-miR-2765f-5p	TGGTAACTCCGTTCACCTTTGT
1st	LW	Nlu-miR-277-3p	TAAATGCACTATCTGGTACGACA
1st	LW	Nlu-miR-279h-5p	GGCGAGTGTAAGGCTGGTTCACA
1st	LW	Nlu-miR-279i-3p	TGACTAGATCCTTACTCGTCTG
1st	LW	Nlu-miR-281-3p	TGTCATGGAGTTGCTCTCTTTA
1st	LW	Nlu-miR-283a-5p	AAATATCAGCCGGTAATCACGA
1st	LW	Nlu-miR-283c-1-3p	GCGATTGCCCGCTGATATCTGA
1st	LW	Nlu-miR-283c-12-5p	CAATATCATCCGGTGATCACGA
1st	LW	Nlu-miR-283c-17-5p	CAATATCAGCCGGTAATTACG
1st	LW	Nlu-miR-283c-2-5p	CAATATCAGCCTGTGATTACGA
1st	LW	Nlu-miR-283c-3-5p	CAATATCAGCCCGCAATCACGA
1st	LW	Nlu-miR-283c-4-3p	GCGATTGCCCGCTGATATCTG
1st	LW	Nlu-miR-2a-1-3p	TATCACAGCCAGCTTTGATGAGCG
1st	LW	Nlu-miR-2c-3p	TCACAGCCAGCTTTGATGAGCA
1st	LW	Nlu-miR-3049-5p	TCGGGAAGGCAGTTGCGGCGGATT
1st	LW	Nlu-miR-307-3p	CACAACCTCCTTGAGTGAGCGA
1st	LW	Nlu-miR-317-3p	TGAACACAGCTGGTGGTATCT
1st	LW	Nlu-miR-34-3p	CGGCCACTTCCCACACTGCCCTC
1st	LW	Nlu-miR-3477b-3p	TACATTATCATTTGGGACAGCA
1st	LW	Nlu-miR-6012-3p	TTCGGCGATGGGATCAGCCAGT
1st	LW	Nlu-miR-965-3p	TAAGCGTATAGCTTTTCCCCTT
1st	LW	Nlu-miR-980-3p	CAGCTGCCCTATGAAGAGCAACA
1st	LW	Nlu-miR-981-3p	TTCGTTGTCGACGAAACTCAGA
1st	LW	Nlu-miR-993-3p	GAAGCTCGTCTCTACAGGTATCT
1st	LW	Nlu-miR-998-3p	TAGCACCATAGCATTCAGCTTA
1st	LW	Nlu-miR-9e-3p	TAAAGCTAGTTGAATATGTAA
1st	LW	Nlu-nov-13-5p	AAACCAAAGATAAGTGATGAA
1st	LW	Nlu-nov-17-3p	TCTATGTAAAAGACCCCTCCTC
1st	LW	Nlu-nov-40c-3p	TGAGAAAGTGATTCCAACTCAAT
1st	LW	Nlu-nov-5-5p	TGACACCGCACACTAAAGCTT
1st	SW	Nlu-bantam-3p	TGAGATCATTGTGAAAGCTGAT
1st	SW	Nlu-miR-1-3p	TGGAATGTAAAGAAGTATGGAG
1st	SW	Nlu-miR-100-5p	AACCCGTAGATCCGAACTTGTG
1st	SW	Nlu-miR-10-4-5p	TACCCTGTAGATCCGAATTTGT
1st	SW	Nlu-miR-124-5p	CGCGTTCACTGCAGGCCTGTATG
1st	SW	Nlu-miR-137-3p	TTATTGCTTGAGAATACACGT
1st	SW	Nlu-miR-184a-3p	TGGACGGAGAACTGATAAGGGC
1st	SW	Nlu-miR-184b-3p	CGGACGGAGAACTGATAAGGGC
1st	SW	Nlu-miR-190d-3p	ACAACGAATACTGAACATATCT
1st	SW	Nlu-miR-190f-3p	TAACGGCACTGAACATATTTCA
1st	SW	Nlu-miR-252b-5p	TAAGTAGTAGTGCCGTAGAGA
1st	SW	Nlu-miR-263a-3p	CGTGATCCTCTGGTGCCATACC
1st	SW	Nlu-miR-263a-5p	AATGGCACTGGAAGAATTCACG
1st	SW	Nlu-miR-263b-5p	CTTGGCACTTGAAGAATTCACA
1st	SW	Nlu-miR-263c-3p	CGTGGTCTTTCGGTGTCGTAACT
1st	SW	Nlu-miR-275-5p	CGTGCTGCATCAGGGACTTAGTGACT
1st	SW	Nlu-miR-2765c-3p	CAGCGGTGGTGGAGCTACCTCT
1st	SW	Nlu-miR-2765f-3p	CATCGGTGAAGGAGCTACCTCT
1st	SW	Nlu-miR-278-5p	ACGGACAAAGGCTCCACATGGCC
1st	SW	Nlu-miR-279a-3p	TGACTAGACCTAATACTCGCTAA
1st	SW	Nlu-miR-2c-5p	TCATCAAAGCCGGATTGTCATA
1st	SW	Nlu-miR-306-5p	ACAGGTACTGAGTGACTCTGAG
1st	SW	Nlu-miR-315-5p	TTTTGATTGTTGCTCAGAAAGCC
1st	SW	Nlu-miR-316-3p	ACAGCAAAGTGAAAAGGACCGA
1st	SW	Nlu-miR-7-5p	TGGAAGACTAGTGATTTTGTTGTT
1st	SW	Nlu-miR-927a-3p	CAAAGCGTTTGACTTCTGAAAC
1st	SW	Nlu-miR-971-3p	TTGGTGTTCTACCTTACAGTG
1st	SW	Nlu-miR-981-5p	TCGGGTTTCTTGACAATGGACC
1st	SW	Nlu-miR-9c-5p	TCTTTGGTATGCTAGCTG
1st	SW	Nlu-nov-1-3p	TATTGATTTGTCCACTCTGATT
1st	SW	Nlu-nov-10-5p	CATTTCTGTCGCCGTTGTATTTGAC
1st	SW	Nlu-nov-14-5p	GGGAATCGTTTGGCTGATGCTGATT
1st	SW	Nlu-nov-15-5p	AATTACAAAAAGGACTGGTCTTGCC
1st	SW	Nlu-nov-21a-5p	TTGAAAGATAGTTCTGACAGATGTG
1st	SW	Nlu-nov-26-5p	TAGCGGATTCCGACTTCCATTAAT
1st	SW	Nlu-nov-28a-3p	CAGGGTAAGAAGAAGATGAAAT
1st	SW	Nlu-nov-28a-5p	TCATCTTCTTCTTGCTTTTTGTT
1st	SW	Nlu-nov-36g-5p	AACACTGATCCTGGAATGAACT
1st	SW	Nlu-nov-36h-2-5p	AACACTGATCCTGAAATGAACT
1st	SW	Nlu-nov-36h-1-5p	AACAATGATCCTGGAATGAACT
1st	SW	Nlu-nov-38c-3p	ATACAATTAGACGTTACCTGGG
1st	SW	Nlu-nov-38e-3p	ATACGTTAGACGTTACCTGGG
1st	SW	Nlu-nov-39b-5p	AGGTTTGACAGACTGTAGTATGG
1st	SW	Nlu-nov-39c-3p	TAATATAGGCCTGTCAAATCTAT
1st	SW	Nlu-nov-40b-5p	AGTGCTAGAATCGATCCTTATT
1st	SW	Nlu-nov-41b-3p	AGATTGTGTGCCTGTGACCATC
1st	SW	Nlu-nov-42c-3p	TTCCAAGAGCTCTATTAAACTGT
3rd	LW	Nlu-nov-26-5p	TAGCGGATTCCGACTTCCATTAAT
3rd	LW	Nlu-nov-5-5p	TGACACCGCACACTAAAGCTT
3rd	SW	Nlu-miR-980-3p	CAGCTGCCCTATGAAGAGCAACA
3rd	SW	Nlu-miR-989b-5p	TGTGATGTGAATGTGGGCTTACT
3rd	SW	Nlu-miR-989c-5p	TGTGATGTTTTTGTGGGTCGTT
4th	LW	Nlu-miR-1000-1-5p	ATATTGTCCTGTCACAGCAGT
4th	LW	Nlu-miR-1175-3p	TGAGATTCACTCCTCCTACTTACT
4th	LW	Nlu-miR-124-3p	TAAGGCACGCGGTGAATGCC
4th	LW	Nlu-miR-125-5p	TCCCTGAGACCCTAATTTGTG
4th	LW	Nlu-miR-133-3p	TTGGTCCCCTTCAACCAGCTGT
4th	LW	Nlu-miR-133-5p	AGCTGGTTGAACCCGGGCCAAAT
4th	LW	Nlu-miR-13a-3p	TATCACAGCCACTTTGATGAAC
4th	LW	Nlu-miR-275-3p	TCAGGTACCTGAAGTAGCGCGCG
4th	LW	Nlu-miR-276-3p	TAGGAACTTCATACCGTGCTTT
4th	LW	Nlu-miR-2765b-5p	TGGTAACTCCACACCACCGTTGGC
4th	LW	Nlu-miR-2765f-5p	TGGTAACTCCGTTCACCTTTGT
4th	LW	Nlu-miR-277-3p	TAAATGCACTATCTGGTACGACA
4th	LW	Nlu-miR-279i-3p	TGACTAGATCCTTACTCGTCTG
4th	LW	Nlu-miR-281-3p	TGTCATGGAGTTGCTCTCTTTA
4th	LW	Nlu-miR-283c-2-5p	CAATATCAGCCTGTGATTACGA
4th	LW	Nlu-miR-2a-1-5p	CTCACAAAGTGGTTGTCATATG
4th	LW	Nlu-miR-2c-3p	TCACAGCCAGCTTTGATGAGCA
4th	LW	Nlu-miR-317-3p	TGAACACAGCTGGTGGTATCT
4th	LW	Nlu-miR-6012-3p	TTCGGCGATGGGATCAGCCAGT
4th	LW	Nlu-miR-980-3p	CAGCTGCCCTATGAAGAGCAACA
4th	LW	Nlu-miR-981-3p	TTCGTTGTCGACGAAACTCAGA
4th	LW	Nlu-miR-993-3p	GAAGCTCGTCTCTACAGGTATCT
4th	LW	Nlu-miR-998-3p	TAGCACCATAGCATTCAGCTTA
4th	LW	Nlu-nov-12-5p	TTCGGTATTCTGTTGCAATTGCTTA
4th	LW	Nlu-nov-17-3p	TCTATGTAAAAGACCCCTCCTC
4th	LW	Nlu-nov-40c-3p	TGAGAAAGTGATTCCAACTCAAT
4th	LW	Nlu-nov-5-5p	TGACACCGCACACTAAAGCTT
4th	SW	Nlu-miR-1-3p	TGGAATGTAAAGAAGTATGGAG
4th	SW	Nlu-miR-1-5p	CCGTGCTTCCTTACTTCCCATA
4th	SW	Nlu-miR-100-5p	AACCCGTAGATCCGAACTTGTG
4th	SW	Nlu-miR-10-4-5p	TACCCTGTAGATCCGAATTTGT
4th	SW	Nlu-miR-124-5p	CGCGTTCACTGCAGGCCTGTATG
4th	SW	Nlu-miR-184a-3p	TGGACGGAGAACTGATAAGGGC
4th	SW	Nlu-miR-184b-3p	CGGACGGAGAACTGATAAGGGC
4th	SW	Nlu-miR-252b-5p	TAAGTAGTAGTGCCGTAGAGA
4th	SW	Nlu-miR-263a-3p	CGTGATCCTCTGGTGCCATACC
4th	SW	Nlu-miR-263a-5p	AATGGCACTGGAAGAATTCACG
4th	SW	Nlu-miR-263b-5p	CTTGGCACTTGAAGAATTCACA
4th	SW	Nlu-miR-275-5p	CGTGCTGCATCAGGGACTTAGTGACT
4th	SW	Nlu-miR-278-5p	ACGGACAAAGGCTCCACATGGCC
4th	SW	Nlu-miR-279a-3p	TGACTAGACCTAATACTCGCTAA
4th	SW	Nlu-miR-279b-3p	GAACCGGGCTGAAATTACCTTA
4th	SW	Nlu-miR-315-5p	TTTTGATTGTTGCTCAGAAAGCC
4th	SW	Nlu-miR-316-3p	ACAGCAAAGTGAAAAGGACCGA
4th	SW	Nlu-miR-7-5p	TGGAAGACTAGTGATTTTGTTGTT
4th	SW	Nlu-miR-927a-3p	CAAAGCGTTTGACTTCTGAAAC
4th	SW	Nlu-miR-981-5p	TCGGGTTTCTTGACAATGGACC
4th	SW	Nlu-miR-9c-5p	TCTTTGGTATGCTAGCTG
4th	SW	Nlu-nov-10-5p	CATTTCTGTCGCCGTTGTATTTGAC
4th	SW	Nlu-nov-15-5p	AATTACAAAAAGGACTGGTCTTGCC
4th	SW	Nlu-nov-26-5p	TAGCGGATTCCGACTTCCATTAAT
4th	SW	Nlu-nov-36g-5p	AACACTGATCCTGGAATGAACT
4th	SW	Nlu-nov-40b-5p	AGTGCTAGAATCGATCCTTATT
4th	SW	Nlu-nov-41b-3p	AGATTGTGTGCCTGTGACCATC
4th	SW	Nlu-nov-42c-3p	TTCCAAGAGCTCTATTAAACTGT
4th	SW	Nlu-nov-6-5p	CGTCATTCAGTGACTGTCCGTG
5th	LW	Nlu-bantam-3p	TGAGATCATTGTGAAAGCTGAT
5th	LW	Nlu-miR-1-3p	TGGAATGTAAAGAAGTATGGAG
5th	LW	Nlu-miR-1-5p	CCGTGCTTCCTTACTTCCCATA
5th	LW	Nlu-miR-100-5p	AACCCGTAGATCCGAACTTGTG
5th	LW	Nlu-miR-10-4-5p	TACCCTGTAGATCCGAATTTGT
5th	LW	Nlu-miR-184a-3p	TGGACGGAGAACTGATAAGGGC
5th	LW	Nlu-miR-184b-3p	CGGACGGAGAACTGATAAGGGC
5th	LW	Nlu-miR-190c-3p	TAGCGGATTCGATCATATTTCG
5th	LW	Nlu-miR-190d-3p	ACAACGAATACTGAACATATCT
5th	LW	Nlu-miR-190f-3p	TAACGGCACTGAACATATTTCA
5th	LW	Nlu-miR-263a-3p	CGTGATCCTCTGGTGCCATACC
5th	LW	Nlu-miR-263a-5p	AATGGCACTGGAAGAATTCACG
5th	LW	Nlu-miR-263b-5p	CTTGGCACTTGAAGAATTCACA
5th	LW	Nlu-miR-275-5p	CGTGCTGCATCAGGGACTTAGTGACT
5th	LW	Nlu-miR-2765a-5p	TGGTAACTCCACCACCGTTGGC
5th	LW	Nlu-miR-2765c-3p	CAGCGGTGGTGGAGCTACCTCT
5th	LW	Nlu-miR-2765c-5p	TGGTAACTCCGAACCACCGTTGGC
5th	LW	Nlu-miR-2765d-5p	TGGTAACTGTGTTTACCTGATGCT
5th	LW	Nlu-miR-278-5p	ACGGACAAAGGCTCCACATGGCC
5th	LW	Nlu-miR-279c-3p	TGACTAGATCCACACTCATCCA
5th	LW	Nlu-miR-279a-3p	TGACTAGACCTAATACTCGCTAA
5th	LW	Nlu-miR-2b-3p	TATCACAGCCATTTTTGACGTACC
5th	LW	Nlu-miR-306-5p	ACAGGTACTGAGTGACTCTGAG
5th	LW	Nlu-miR-315-5p	TTTTGATTGTTGCTCAGAAAGCC
5th	LW	Nlu-miR-316-3p	ACAGCAAAGTGAAAAGGACCGA
5th	LW	Nlu-miR-7-5p	TGGAAGACTAGTGATTTTGTTGTT
5th	LW	Nlu-miR-927a-3p	CAAAGCGTTTGACTTCTGAAAC
5th	LW	Nlu-miR-971-3p	TTGGTGTTCTACCTTACAGTG
5th	LW	Nlu-miR-981-5p	TCGGGTTTCTTGACAATGGACC
5th	LW	Nlu-miR-9a-5p	TCTTTGGTTATCTAGCTGTATG
5th	LW	Nlu-miR-9c-5p	TCTTTGGTATGCTAGCTG
5th	LW	Nlu-nov-11-5p	ATCGACAGATTGTTACTTGGTAGTA
5th	LW	Nlu-nov-15-5p	AATTACAAAAAGGACTGGTCTTGCC
5th	LW	Nlu-nov-20-5p	AGTAACTGTTGCTGAGGGCTT
5th	LW	Nlu-nov-21a-5p	TTGAAAGATAGTTCTGACAGATGTG
5th	LW	Nlu-nov-26-5p	TAGCGGATTCCGACTTCCATTAAT
5th	LW	Nlu-nov-28a-3p	CAGGGTAAGAAGAAGATGAAAT
5th	LW	Nlu-nov-35-3p	AATCCGTAGAAACCAATC
5th	LW	Nlu-nov-36b-5p	CACACTGATCCTGAAATGAACT
5th	LW	Nlu-nov-44-5p	ATTTGGATAGTTTATGAACATG
5th	LW	Nlu-nov-5-5p	TGACACCGCACACTAAAGCTT
5th	SW	Nlu-miR-1000-1-5p	ATATTGTCCTGTCACAGCAGT
5th	SW	Nlu-miR-1175-3p	TGAGATTCACTCCTCCTACTTACT
5th	SW	Nlu-miR-124-3p	TAAGGCACGCGGTGAATGCC
5th	SW	Nlu-miR-133-3p	TTGGTCCCCTTCAACCAGCTGT
5th	SW	Nlu-miR-133-5p	AGCTGGTTGAACCCGGGCCAAAT
5th	SW	Nlu-miR-184a-5p	CCTTATCATTCTCTCGGCCAGT
5th	SW	Nlu-miR-184b-5p	CCTTATCATTCTCCTGTCGGGT
5th	SW	Nlu-miR-275-3p	TCAGGTACCTGAAGTAGCGCGCG
5th	SW	Nlu-miR-276-3p	TAGGAACTTCATACCGTGCTTT
5th	SW	Nlu-miR-2765f-5p	TGGTAACTCCGTTCACCTTTGT
5th	SW	Nlu-miR-279c-5p	GGTGGGTGTGTATCAAGTTTCATG
5th	SW	Nlu-miR-279h-5p	GGCGAGTGTAAGGCTGGTTCACA
5th	SW	Nlu-miR-279d-3p	TGACTAGATCCTTACCCAAACA
5th	SW	Nlu-miR-279e-1-3p	TTACTAGATCCTGCCCCCCAAT
5th	SW	Nlu-miR-305-3p	CGGCACCTGATAGAGTGCAATTCA
5th	SW	Nlu-miR-307-3p	CACAACCTCCTTGAGTGAGCGA
5th	SW	Nlu-miR-6012-3p	TTCGGCGATGGGATCAGCCAGT
5th	SW	Nlu-miR-981-3p	TTCGTTGTCGACGAAACTCAGA
5th	SW	Nlu-miR-989a-3p	TGTGATGTGTGGTAATTACT
5th	SW	Nlu-miR-989c-5p	TGTGATGTTTTTGTGGGTCGTT
5th	SW	Nlu-miR-993-3p	GAAGCTCGTCTCTACAGGTATCT
5th	SW	Nlu-nov-17-3p	TCTATGTAAAAGACCCCTCCTC
5th	SW	Nlu-nov-23-3p	TAACACCTCCTATGACTGGCTTT
5th	SW	Nlu-nov-3-3p	TGTCAAGATTTGAGTTCCCAGA
5th	SW	Nlu-nov-40a-5p	AGGCTGGGATCTTTTCTCATT

## Sheet: Sheet6
		Log2(SW/LW)	padj	Log2(SW/LW)	padj	Log2(SW/LW)	padj	Log2(SW/LW)	padj	Log2(SW/LW)	padj	1	2	3	4	5	sum
Nlu-bantam-3p	TGAGATCATTGTGAAAGCTGAT	1.53807	4.13262e-06	0.0842599	0.797102	0.261999	0.0223579	1.08238	0.0974109	-1.13118	0.000799076	1	0	0	0	-1	2
Nlu-miR-1-3p	TGGAATGTAAAGAAGTATGGAG	2.75054	1.91417e-16	-0.168193	0.487612	0.0228636	0.876914	2.51446	0.00025162	-2.12077	1.95148e-10	1	0	0	1	-1	3
Nlu-miR-1-5p	CCGTGCTTCCTTACTTCCCATA	0.96721	0.0419382	-0.2703	0.593399	0.329013	0.29589	1.34817	0.0449653	-1.20903	0.00100906	0	0	0	1	-1	2
Nlu-miR-100-5p	AACCCGTAGATCCGAACTTGTG	2.19465	5.00156e-10	-0.49672	0.00302707	-0.42127	8.38582e-05	2.0701	0.0020821	-1.67066	8.54362e-09	1	0	0	1	-1	3
Nlu-miR-1000-1-3p	CTGCTGTATCAGGACATGCCCA	-1.75125	0.00165343	-0.365048	0.443872	-0.246709	0.504115	-0.722369	0.504348	0.750725	0.377118	-1	0	0	0	0	1
Nlu-miR-1000-1-5p	ATATTGTCCTGTCACAGCAGT	-2.33791	2.28868e-12	0.154048	0.682965	-0.16979	0.374481	-1.90983	0.00501999	1.15992	0.00062024	-1	0	0	-1	1	3
Nlu-miR-10-4-5p	TACCCTGTAGATCCGAATTTGT	1.35018	6.83597e-05	-0.300883	0.123855	-0.474389	0.000680583	1.49898	0.0155588	-1.24196	5.73025e-05	1	0	0	1	-1	3
Nlu-miR-11-3p	CATCACAGTTTCAGCCCCGAGA	-1.3085	0.000196668	-0.269495	0.254275	-0.345546	0.0105922	-0.961619	0.160191	0.519769	0.150324	-1	0	0	0	0	1
Nlu-miR-1175-3p	TGAGATTCACTCCTCCTACTTACT	-2.23324	1.41152e-09	-0.0360692	0.958319	0.208976	0.1816	-1.45874	0.0350506	1.02557	0.00179157	-1	0	0	-1	1	3
Nlu-miR-124-3p	TAAGGCACGCGGTGAATGCC	-1.44751	5.13608e-05	0.388333	0.138494	0.548692	0.0132383	-2.13336	0.00275318	1.51042	0.000579094	-1	0	0	-1	1	3
Nlu-miR-124-5p	CGCGTTCACTGCAGGCCTGTATG	1.28996	0.000157332	0.112443	0.811891	-0.370855	0.130972	1.82991	0.00947114	-0.787791	0.113062	1	0	0	1	0	2
Nlu-miR-125-5p	TCCCTGAGACCCTAATTTGTG	-1.55277	0.00360537	-0.181086	0.687303	-0.30498	0.096564	-1.72108	0.021621	0.192905	0.764478	-1	0	0	-1	0	2
Nlu-miR-133-3p	TTGGTCCCCTTCAACCAGCTGT	-2.46611	2.14509e-12	0.301337	0.0971713	0.179835	0.157473	-2.1228	0.00344535	1.57511	1.58641e-08	-1	0	0	-1	1	3
Nlu-miR-133-5p	AGCTGGTTGAACCCGGGCCAAAT	-1.74828	9.17517e-05	0.365796	0.278192	0.795106	0.000268203	-1.75548	0.0159614	1.26297	0.00408706	-1	0	0	-1	1	3
Nlu-miR-137-3p	TTATTGCTTGAGAATACACGT	1.21403	0.000437628	0.121507	0.812806	0.291735	0.261256	0.197068	0.815039	-0.100409	0.883927	1	0	0	0	0	1
Nlu-miR-137-5p	ACGCGTATTCTTGGGGAATTAAC	-1.80689	0.00721436	0.132971	0.832127	-0.407135	0.227699	-0.673088	0.548694	0.770419	0.41855	-1	0	0	0	0	1
Nlu-miR-13a-3p	TATCACAGCCACTTTGATGAAC	-1.172	8.2331e-05	0.196981	0.4652	0.205422	0.0844868	-1.21658	0.0419479	0.313996	0.34475	-1	0	0	-1	0	2
Nlu-miR-14-3p	TCAGTCTTTTTCTCTCTCCTAT	-1.61987	5.65396e-08	-0.0147121	0.98568	0.135349	0.261256	-1.11477	0.0974109	0.942044	0.0129674	-1	0	0	0	0	1
Nlu-miR-184a-3p	TGGACGGAGAACTGATAAGGGC	1.95879	2.15969e-09	-0.3107	0.156364	-0.332637	0.0137422	1.99837	0.00228733	-1.84937	4.99917e-09	1	0	0	1	-1	3
Nlu-miR-184a-5p	CCTTATCATTCTCTCGGCCAGT	-1.76985	0.0010148	0.0485113	0.965314	0.232615	0.469932	-1.15764	0.235664	1.73582	0.000900804	-1	0	0	0	1	2
Nlu-miR-184b-3p	CGGACGGAGAACTGATAAGGGC	1.34439	1.84262e-05	-0.490912	0.00760408	-0.46741	4.05207e-05	1.54311	0.015008	-1.49064	8.56609e-07	1	0	0	1	-1	3
Nlu-miR-184b-5p	CCTTATCATTCTCCTGTCGGGT	-1.29512	0.00271552	0.272751	0.491293	0.495098	0.0431829	-1.01815	0.142918	1.29231	0.00133957	-1	0	0	0	1	2
Nlu-miR-190c-3p	TAGCGGATTCGATCATATTTCG	0.976594	0.304939	-0.00987646	NA	0.0453565	NA	0.665559	NA	-1.793	0.017413	0	0	0	0	-1	1
Nlu-miR-190d-3p	ACAACGAATACTGAACATATCT	1.86073	0.00357007	0.00595682	0.98568	0.169777	NA	0.96297	0.341105	-1.66557	0.00832813	1	0	0	0	-1	2
Nlu-miR-190f-3p	TAACGGCACTGAACATATTTCA	1.98043	0.021038	-0.0124911	NA	0.00179586	NA	1.35943	0.235664	-1.87077	0.010757	1	0	0	0	-1	2
Nlu-miR-252a-5p	CTAAGTACTGGTGCCGTTAGGAG	-1.02302	0.00397379	-0.147021	0.585433	-0.1873	0.136631	-0.979464	0.160191	0.459899	0.154498	-1	0	0	0	0	1
Nlu-miR-252b-5p	TAAGTAGTAGTGCCGTAGAGA	1.04617	0.00129792	-0.242196	0.38337	-0.1509	0.389882	1.35471	0.027095	-0.852574	0.0170486	1	0	0	1	0	2
Nlu-miR-263a-3p	CGTGATCCTCTGGTGCCATACC	2.50532	1.44058e-07	0.160526	0.797102	0.155618	0.70769	2.25267	0.00308178	-1.76472	4.3663e-05	1	0	0	1	-1	3
Nlu-miR-263a-5p	AATGGCACTGGAAGAATTCACG	1.56461	2.7015e-07	-0.126993	0.682965	-0.0535386	0.724617	1.27274	0.027095	-1.16215	1.60519e-05	1	0	0	1	-1	3
Nlu-miR-263b-5p	CTTGGCACTTGAAGAATTCACA	2.11741	8.31025e-11	-0.291194	0.143708	-0.249112	0.0592603	2.02714	0.0020821	-1.78928	4.99917e-09	1	0	0	1	-1	3
Nlu-miR-263c-3p	CGTGGTCTTTCGGTGTCGTAACT	2.95859	0.00171316	0.0808051	NA	0.134378	NA	NA	NA	NA	NA	1	0	0	0	0	1
Nlu-miR-275-3p	TCAGGTACCTGAAGTAGCGCGCG	-1.93932	7.05757e-06	-0.461983	0.0160084	-0.317853	0.017502	-1.89509	0.00485354	1.54752	1.97172e-05	-1	0	0	-1	1	3
Nlu-miR-275-5p	CGTGCTGCATCAGGGACTTAGTGACT	2.94597	0.000438806	-0.0531431	0.91234	-0.330261	0.0574892	2.72058	0.000885232	-1.16277	0.00335333	1	0	0	1	-1	3
Nlu-miR-276-3p	TAGGAACTTCATACCGTGCTTT	-2.62593	2.72234e-14	0.0736248	0.820811	0.190389	0.0974674	-2.15486	0.00228733	1.45234	2.27429e-06	-1	0	0	-1	1	3
Nlu-miR-2765a-5p	TGGTAACTCCACCACCGTTGGC	0.274114	0.497941	-0.261328	0.411293	-0.808551	1.91296e-09	-0.618168	0.400338	-1.158	0.00772084	0	0	0	0	-1	1
Nlu-miR-2765b-5p	TGGTAACTCCACACCACCGTTGGC	-0.497228	0.247337	0.158329	0.593399	-0.530306	4.05207e-05	-1.25387	0.0449653	-0.216276	0.609952	0	0	0	-1	0	1
Nlu-miR-2765c-3p	CAGCGGTGGTGGAGCTACCTCT	1.26088	8.04494e-05	0.247921	0.4652	0.336283	0.0844868	1.0793	0.067543	-1.32828	0.000134648	1	0	0	0	-1	2
Nlu-miR-2765c-5p	TGGTAACTCCGAACCACCGTTGGC	0.559328	0.0905718	-0.339776	0.0866144	-0.651485	7.20847e-08	0.516815	0.398849	-1.10225	4.29474e-05	0	0	0	0	-1	1
Nlu-miR-2765d-5p	TGGTAACTGTGTTTACCTGATGCT	0.924993	0.0201851	0.296663	0.4652	-0.000410733	0.998377	0.644686	0.333787	-1.5192	2.13584e-06	0	0	0	0	-1	1
Nlu-miR-2765e-3p	TCGGTAGGCGTGTTACCTCT	-1.31988	7.69311e-05	-0.101281	0.781306	-0.205928	0.12394	-0.845463	0.161498	0.197939	0.603345	-1	0	0	0	0	1
Nlu-miR-2765f-3p	CATCGGTGAAGGAGCTACCTCT	1.71944	0.000360037	-0.0483692	0.965314	0.444201	0.17429	1.22305	0.0965158	0.73588	0.128615	1	0	0	0	0	1
Nlu-miR-2765f-5p	TGGTAACTCCGTTCACCTTTGT	-1.93969	4.34373e-06	0.611114	0.00760408	0.667537	0.000126115	-2.23023	0.000891638	1.51897	2.07042e-06	-1	0	0	-1	1	3
Nlu-miR-277-3p	TAAATGCACTATCTGGTACGACA	-1.22877	0.000658941	0.0986491	0.781306	0.217832	0.108947	-1.38052	0.0338573	0.280977	0.455656	-1	0	0	-1	0	2
Nlu-miR-278-5p	ACGGACAAAGGCTCCACATGGCC	2.13302	6.73881e-08	0.0128106	0.98568	-0.114376	0.650268	1.55886	0.00863605	-1.63663	5.88078e-08	1	0	0	1	-1	3
Nlu-miR-279c-3p	TGACTAGATCCACACTCATCCA	0.639053	0.0671796	-0.507947	0.000994011	-0.459734	2.13675e-05	0.792645	0.199038	-1.07675	8.87865e-05	0	0	0	0	-1	1
Nlu-miR-279c-5p	GGTGGGTGTGTATCAAGTTTCATG	-0.295594	0.818804	0.0337539	0.97646	0.124543	NA	-1.10392	NA	1.91984	0.0170486	0	0	0	0	1	1
Nlu-miR-279h-5p	GGCGAGTGTAAGGCTGGTTCACA	-1.57027	0.0407107	0.0801976	0.91234	0.22611	0.545312	-1.38279	0.185745	2.56387	9.31746e-06	-1	0	0	0	1	2
Nlu-miR-279d-3p	TGACTAGATCCTTACCCAAACA	-0.546255	0.675395	0.0759242	0.91234	-0.0576769	NA	-0.634014	0.503137	1.45734	0.00647768	0	0	0	0	1	1
Nlu-miR-279e-1-3p	TTACTAGATCCTGCCCCCCAAT	-1.13981	0.347269	-0.0350804	0.965314	-0.0201618	NA	-0.942461	0.334026	1.22202	0.0322228	0	0	0	0	1	1
Nlu-miR-279i-3p	TGACTAGATCCTTACTCGTCTG	-1.4899	0.000156788	0.378444	0.0769432	0.30184	0.0600823	-1.46618	0.0165051	0.787568	0.0052384	-1	0	0	-1	0	2
Nlu-miR-279a-3p	TGACTAGACCTAATACTCGCTAA	2.27914	1.56608e-09	0.0425359	0.971447	0.0461715	0.905351	2.43607	0.00477895	-1.04383	0.0329719	1	0	0	1	-1	3
Nlu-miR-279b-3p	GAACCGGGCTGAAATTACCTTA	1.57666	0.092979	0.0718821	0.912198	0.159435	NA	2.71895	0.0011079	0.757317	0.305557	0	0	0	1	0	1
Nlu-miR-281-3p	TGTCATGGAGTTGCTCTCTTTA	-1.42589	4.69568e-06	0.0445962	0.91234	0.179686	0.157473	-1.25069	0.0411948	0.794369	0.00697803	-1	0	0	-1	0	2
Nlu-miR-283a-5p	AAATATCAGCCGGTAATCACGA	-1.76644	0.00208809	-0.188078	0.781306	0.0785813	NA	-0.589939	NA	0.834408	0.413184	-1	0	0	0	0	1
Nlu-miR-283c-1-3p	GCGATTGCCCGCTGATATCTGA	-1.8288	0.0419382	-0.0359822	0.97873	-0.184259	0.647857	-1.33233	0.235293	0.63149	0.525843	-1	0	0	0	0	1
Nlu-miR-283c-12-5p	CAATATCATCCGGTGATCACGA	-3.63927	0.000437628	-0.1761	NA	-0.112102	NA	-0.514518	NA	-0.235008	NA	-1	0	0	0	0	1
Nlu-miR-283c-17-5p	CAATATCAGCCGGTAATTACG	-2.21891	0.000161373	0.154006	0.802318	-0.0733868	NA	-0.713599	NA	1.13067	0.230394	-1	0	0	0	0	1
Nlu-miR-283c-2-5p	CAATATCAGCCTGTGATTACGA	-2.2482	9.22314e-06	-0.028183	0.98568	0.0832757	0.836976	-2.30103	0.0176436	0.717751	0.295222	-1	0	0	-1	0	2
Nlu-miR-283c-3-5p	CAATATCAGCCCGCAATCACGA	-1.66445	0.00915098	-0.387582	0.36276	-0.43374	NA	-2.40073	NA	-0.108778	NA	-1	0	0	0	0	1
Nlu-miR-283c-4-3p	GCGATTGCCCGCTGATATCTG	-2.63471	0.0177229	-0.09513	0.832127	0.0251381	NA	-0.640011	NA	0.406301	NA	-1	0	0	0	0	1
Nlu-miR-2a-1-3p	TATCACAGCCAGCTTTGATGAGCG	-1.16321	0.000437628	0.136227	0.628592	0.192152	0.11342	-1.22973	0.0567498	0.158916	0.69287	-1	0	0	0	0	1
Nlu-miR-2a-1-5p	CTCACAAAGTGGTTGTCATATG	-0.571205	0.413197	0.345739	0.464498	0.343558	0.29589	-1.9894	0.0411628	0.805744	0.132617	0	0	0	-1	0	1
Nlu-miR-2b-3p	TATCACAGCCATTTTTGACGTACC	0.363934	0.298687	-0.359952	0.0265424	-0.613259	3.1997e-06	0.550364	0.400338	-1.68482	1.95148e-10	0	0	0	0	-1	1
Nlu-miR-2c-3p	TCACAGCCAGCTTTGATGAGCA	-1.83243	5.79997e-08	0.0835195	0.797102	0.188449	0.11342	-1.70643	0.0108201	0.657137	0.0329719	-1	0	0	-1	0	2
Nlu-miR-2c-5p	TCATCAAAGCCGGATTGTCATA	1.25006	0.000157332	-0.136805	0.743035	-0.265089	0.108947	0.980311	0.118863	-0.63159	0.0577278	1	0	0	0	0	1
Nlu-miR-3049-5p	TCGGGAAGGCAGTTGCGGCGGATT	-1.07362	0.00119848	-0.0112509	0.98568	-0.429993	0.0542788	-0.71827	0.289753	0.726933	0.07287	-1	0	0	0	0	1
Nlu-miR-305-3p	CGGCACCTGATAGAGTGCAATTCA	-1.04353	0.417029	0.214657	0.682965	0.534878	0.108947	-0.939321	0.419651	1.8082	0.0113834	0	0	0	0	1	1
Nlu-miR-306-5p	ACAGGTACTGAGTGACTCTGAG	1.04473	0.00178354	0.271344	0.160805	0.302625	0.0179835	0.718731	0.25534	-1.06239	0.000567036	1	0	0	0	-1	2
Nlu-miR-307-3p	CACAACCTCCTTGAGTGAGCGA	-1.70144	0.00109895	0.174491	0.781306	0.367242	0.218417	-1.42356	0.0757075	1.25527	0.0044871	-1	0	0	0	1	2
Nlu-miR-315-5p	TTTTGATTGTTGCTCAGAAAGCC	1.40023	5.75426e-06	-0.208523	0.401892	-0.176518	0.244574	1.24609	0.0350221	-1.45672	6.90705e-06	1	0	0	1	-1	3
Nlu-miR-316-3p	ACAGCAAAGTGAAAAGGACCGA	1.5703	6.35747e-06	-0.135746	0.781306	-0.246409	0.291616	1.18657	0.0449653	-1.08325	0.0013055	1	0	0	1	-1	3
Nlu-miR-317-3p	TGAACACAGCTGGTGGTATCT	-1.50593	2.4332e-05	0.169253	0.487612	-0.00765456	0.968721	-1.54593	0.014102	0.841501	0.00362188	-1	0	0	-1	0	2
Nlu-miR-34-3p	CGGCCACTTCCCACACTGCCCTC	-1.31678	0.0141364	0.0871236	0.91234	0.276844	0.367682	0.00179382	0.998088	-0.158405	0.764478	-1	0	0	0	0	1
Nlu-miR-3477b-3p	TACATTATCATTTGGGACAGCA	-1.17653	0.0121695	-0.125545	0.832127	0.413786	0.168613	-1.17114	0.160191	0.796799	0.152004	-1	0	0	0	0	1
Nlu-miR-6012-3p	TTCGGCGATGGGATCAGCCAGT	-2.20285	4.40106e-11	0.349169	0.0971713	0.0893431	0.657102	-1.92171	0.010742	1.81897	2.01656e-08	-1	0	0	-1	1	3
Nlu-miR-7-5p	TGGAAGACTAGTGATTTTGTTGTT	2.08271	1.32953e-10	-0.0710901	0.844438	-0.267176	0.0363805	1.69246	0.00485354	-1.94719	5.46091e-09	1	0	0	1	-1	3
Nlu-miR-927a-3p	CAAAGCGTTTGACTTCTGAAAC	1.45961	8.16022e-06	0.0424815	0.936549	0.102629	0.667504	1.52579	0.0186634	-1.23463	0.0014407	1	0	0	1	-1	3
Nlu-miR-965-3p	TAAGCGTATAGCTTTTCCCCTT	-1.91226	0.000571089	0.345133	0.432943	0.0966951	0.773931	-1.32694	0.118863	0.27709	0.636582	-1	0	0	0	0	1
Nlu-miR-971-3p	TTGGTGTTCTACCTTACAGTG	1.61173	8.21473e-06	-0.00169582	0.994069	-0.181465	0.611877	0.866128	0.229607	-1.83166	3.31687e-05	1	0	0	0	-1	2
Nlu-miR-980-3p	CAGCTGCCCTATGAAGAGCAACA	-1.4236	0.0104654	0.295598	0.487612	1.23859	3.10659e-08	-1.55524	0.0184319	0.898094	0.018625	-1	0	1	-1	0	3
Nlu-miR-981-3p	TTCGTTGTCGACGAAACTCAGA	-2.16241	1.10874e-11	0.33003	0.0971713	0.295134	0.0542788	-1.91537	0.00228733	1.64266	1.38628e-06	-1	0	0	-1	1	3
Nlu-miR-981-5p	TCGGGTTTCTTGACAATGGACC	2.01472	1.16959e-08	-0.0726369	0.91234	0.0976554	0.78765	2.2445	0.000605475	-2.3818	4.99917e-09	1	0	0	1	-1	3
Nlu-miR-989a-3p	TGTGATGTGTGGTAATTACT	-0.0913986	0.884872	0.618594	0.00744578	0.576011	0.0164586	-0.498696	0.496168	1.5346	0.000275842	0	0	0	0	1	1
Nlu-miR-989b-5p	TGTGATGTGAATGTGGGCTTACT	0.87916	0.469648	-0.210848	NA	1.12867	0.00010566	1.18862	0.0757075	-0.14	0.764478	0	0	1	0	0	1
Nlu-miR-989c-5p	TGTGATGTTTTTGTGGGTCGTT	-0.808043	0.544011	-0.0452266	NA	1.2802	5.80863e-06	-1.22176	0.079368	1.45484	0.00206308	0	0	1	0	1	2
Nlu-miR-993-3p	GAAGCTCGTCTCTACAGGTATCT	-2.05992	4.40106e-11	0.13669	0.682965	-0.262314	0.0836777	-1.5319	0.0176436	1.37966	0.000122729	-1	0	0	-1	1	3
Nlu-miR-998-3p	TAGCACCATAGCATTCAGCTTA	-1.61184	1.93017e-05	0.116434	0.791131	0.0797554	0.724617	-1.8802	0.00796805	0.925431	0.00456214	-1	0	0	-1	0	2
Nlu-miR-9a-5p	TCTTTGGTTATCTAGCTGTATG	0.571062	0.0741594	-0.0508602	0.91234	0.088139	0.495937	0.556073	0.341105	-1.12841	6.49392e-05	0	0	0	0	-1	1
Nlu-miR-9c-5p	TCTTTGGTATGCTAGCTG	1.14982	0.000658941	-0.277157	0.444157	-0.0119689	0.968721	1.3241	0.0449653	-1.39382	2.59195e-05	1	0	0	1	-1	3
Nlu-miR-9e-3p	TAAAGCTAGTTGAATATGTAA	-1.83579	0.00558613	0.0327551	0.97873	0.46369	NA	-1.44484	0.252531	0.596185	0.459964	-1	0	0	0	0	1
Nlu-nov-1-3p	TATTGATTTGTCCACTCTGATT	1.06491	0.0051487	-0.0681193	0.847893	-0.285642	0.0613006	0.906441	0.201767	0.155044	0.739287	1	0	0	0	0	1
Nlu-nov-10-5p	CATTTCTGTCGCCGTTGTATTTGAC	3.35632	2.77364e-05	0.215633	0.491293	0.306944	NA	2.1942	0.0449653	1.15208	0.197056	1	0	0	1	0	2
Nlu-nov-11-5p	ATCGACAGATTGTTACTTGGTAGTA	0.528756	0.632898	0.101272	0.846521	-0.106618	NA	0.511919	0.653133	-1.638	0.0283167	0	0	0	0	-1	1
Nlu-nov-12-5p	TTCGGTATTCTGTTGCAATTGCTTA	-0.494222	0.197536	-0.120878	0.802318	-0.520299	0.108947	-1.26385	0.0449653	-0.96802	0.00253155	0	0	0	-1	0	1
Nlu-nov-13-5p	AAACCAAAGATAAGTGATGAA	-2.37203	0.00388654	-0.413479	0.272156	-0.559725	0.096564	-1.73925	0.118863	-0.71377	0.287553	-1	0	0	0	0	1
Nlu-nov-14-5p	GGGAATCGTTTGGCTGATGCTGATT	2.16265	0.0158978	0.182413	NA	0.267748	NA	1.6886	NA	0.392367	NA	1	0	0	0	0	1
Nlu-nov-15-5p	AATTACAAAAAGGACTGGTCTTGCC	3.74231	0.00022289	0.142393	NA	0.145974	NA	2.89477	0.00582399	-1.98305	0.0119883	1	0	0	1	-1	3
Nlu-nov-17-3p	TCTATGTAAAAGACCCCTCCTC	-1.47183	0.0124136	0.170468	0.781306	0.107394	0.718554	-2.13387	0.0020821	1.00027	0.0177236	-1	0	0	-1	1	3
Nlu-nov-20-5p	AGTAACTGTTGCTGAGGGCTT	-0.64153	0.612569	-0.0247341	0.978768	-0.145986	NA	-0.319219	0.82787	-1.65814	0.0488515	0	0	0	0	-1	1
Nlu-nov-21a-5p	TTGAAAGATAGTTCTGACAGATGTG	2.74068	0.000598575	0.0016371	NA	0.144159	NA	0.222013	0.891901	-2.91853	1.54692e-07	1	0	0	0	-1	2
Nlu-nov-23-3p	TAACACCTCCTATGACTGGCTTT	-1.30699	0.0707751	-0.554128	0.0995019	-0.106474	0.773931	-0.94045	0.25484	1.09168	0.0223011	0	0	0	0	1	1
Nlu-nov-26-5p	TAGCGGATTCCGACTTCCATTAAT	4.3229	7.37747e-26	-0.562854	0.0824535	-1.03229	8.38582e-05	4.92227	1.28154e-17	-4.83175	1.23876e-66	1	0	-1	1	-1	4
Nlu-nov-28a-3p	CAGGGTAAGAAGAAGATGAAAT	1.28902	0.000183518	-0.123784	0.781306	-0.184234	0.367682	1.14363	0.067543	-1.33705	2.43271e-05	1	0	0	0	-1	2
Nlu-nov-28a-5p	TCATCTTCTTCTTGCTTTTTGTT	1.21721	0.00355752	0.270909	0.561895	0.0956165	0.78765	0.715234	0.352444	-0.458454	0.41855	1	0	0	0	0	1
Nlu-nov-3-3p	TGTCAAGATTTGAGTTCCCAGA	-0.628852	0.48985	0.0189912	0.98568	0.0619122	0.876914	-0.558556	0.632471	1.79901	0.0150572	0	0	0	0	1	1
Nlu-nov-35-3p	AATCCGTAGAAACCAATC	0.977888	0.0725911	0.0704303	0.91234	0.639468	0.0592603	0.998372	0.265611	-1.53711	0.0156	0	0	0	0	-1	1
Nlu-nov-36b-5p	CACACTGATCCTGAAATGAACT	0.417317	0.544011	-0.106935	NA	0.026522	NA	1.29144	NA	-2.45105	0.00281834	0	0	0	0	-1	1
Nlu-nov-36g-5p	AACACTGATCCTGGAATGAACT	2.47761	1.10874e-11	-0.0722279	NA	0.0465623	NA	2.90287	0.0155588	-1.08935	0.244748	1	0	0	1	0	2
Nlu-nov-36h-2-5p	AACACTGATCCTGAAATGAACT	4.41146	1.33898e-13	-0.0139841	NA	0.0274268	NA	1.25031	NA	-0.136728	NA	1	0	0	0	0	1
Nlu-nov-36h-1-5p	AACAATGATCCTGGAATGAACT	1.96063	2.7015e-07	-0.111847	0.797102	0.0246039	NA	1.17594	0.341105	-0.976139	0.306748	1	0	0	0	0	1
Nlu-nov-38c-3p	ATACAATTAGACGTTACCTGGG	1.13401	0.0196507	0.128641	0.832127	-0.174529	NA	1.92279	0.0757075	-0.0264487	0.983628	1	0	0	0	0	1
Nlu-nov-38e-3p	ATACGTTAGACGTTACCTGGG	1.27751	0.000539429	-0.171297	0.764763	0.634499	0.000680583	1.17493	0.0627478	-0.372472	0.333651	1	0	0	0	0	1
Nlu-nov-39b-5p	AGGTTTGACAGACTGTAGTATGG	1.52584	0.0188522	-0.100766	0.840828	-0.143993	NA	0.826512	0.503137	0.0658785	NA	1	0	0	0	0	1
Nlu-nov-39c-3p	TAATATAGGCCTGTCAAATCTAT	1.52628	0.00732066	0.100861	0.844438	-0.236266	NA	0.441367	NA	-0.65818	NA	1	0	0	0	0	1
Nlu-nov-40a-5p	AGGCTGGGATCTTTTCTCATT	0.0360593	0.95574	0.204901	0.757438	0.493327	0.130972	0.650346	0.50447	2.36262	0.00281834	0	0	0	0	1	1
Nlu-nov-40b-5p	AGTGCTAGAATCGATCCTTATT	4.02305	3.71633e-14	0.133002	0.781306	0.102129	NA	3.83286	9.18627e-05	-0.163227	0.883927	1	0	0	1	0	2
Nlu-nov-40c-3p	TGAGAAAGTGATTCCAACTCAAT	-2.94691	6.67884e-07	-0.566131	0.0866144	-0.819074	0.0109708	-3.66288	0.000891638	-1.07883	0.244748	-1	0	0	-1	0	2
Nlu-nov-41b-3p	AGATTGTGTGCCTGTGACCATC	3.2199	0.000226606	0.0611748	NA	0.0741518	NA	2.63824	0.0186634	-0.114064	NA	1	0	0	1	0	2
Nlu-nov-42c-3p	TTCCAAGAGCTCTATTAAACTGT	3.55727	9.16576e-06	0.0503225	NA	0.0912164	NA	3.38781	0.00485354	-0.338451	NA	1	0	0	1	0	2
Nlu-nov-44-5p	ATTTGGATAGTTTATGAACATG	0.568076	0.322056	-0.309046	0.4652	-0.612216	0.0613006	-0.57623	0.598246	-4.25708	2.06906e-11	0	0	0	0	-1	1
Nlu-nov-5-5p	TGACACCGCACACTAAAGCTT	-3.02432	0.00301182	-0.469275	0.0769642	-1.16409	8.38582e-05	-2.50352	0.0194438	-3.05409	8.56609e-07	-1	0	-1	-1	-1	4
Nlu-nov-6-5p	CGTCATTCAGTGACTGTCCGTG	0.257752	0.840933	-0.0597264	NA	0.0931175	NA	1.94487	0.048291	-0.366883	0.69287	0	0	0	1	0	1
