# Supplementary material for: Identification and Analysis of MicroRNAs Associated with Wing Polyphenism in the Brown Planthopper, Nilaparvata lugens
Source: Int J Mol Sci. 2020 Dec 21;21(24):9754. doi: 10.3390/ijms21249754 (PMC7767257; doi:10.3390/ijms21249754)
Supplement: Supplementary file 1 [file ijms-21-09754-s001.zip › ijms-supplementary-20201214/Supplement_TableS4 Differentially expressed miRNAs targets in LW strain BPH.xlsx]

## Sheet: LW
Supplement TableS4 Differentially expressed miRNAs targets in LW strain BPH
miRNA	gene	miRanda score	PITA score	RNAhybrid score (MFE)	TargetScan	Annotation
Nlu-miR-316-3p	TCONS_00041134.p1	156	-13.38	-25.5	+	Putative uncharacterized protein
Nlu-miR-316-3p	TCONS_00015191.p1	160	-8.98	-30.2	+	N-alpha-acetyltransferase 10 OS=Bos taurus GN=NAA10 PE=2 SV=1
Nlu-miR-316-3p	TCONS_00015194.p1	160	-8.98	-30.2	+	N-alpha-acetyltransferase 10 OS=Bos taurus GN=NAA10 PE=2 SV=1
Nlu-miR-316-3p	TCONS_00029800.p1	151	-13.28	-25.8	+	Histone-arginine methyltransferase CARMER OS=Culex quinquefasciatus GN=Art4 PE=3 SV=1
Nlu-miR-316-3p	TCONS_00050398.p2	171	-10.8	-27.1	+	Coiled-coil domain-containing protein 43 OS=Danio rerio GN=ccdc43 PE=2 SV=1
Nlu-miR-316-3p	TCONS_00001986.p1	154	-11.3	-26.4	+	Alpha-1,3-mannosyl-glycoprotein 4-beta-N-acetylglucosaminyltransferase B OS=Danio rerio GN=mgat4b PE=2 SV=1
Nlu-miR-316-3p	TCONS_00001987.p1	154	-11.3	-26.4	+	Alpha-1,3-mannosyl-glycoprotein 4-beta-N-acetylglucosaminyltransferase B OS=Danio rerio GN=mgat4b PE=2 SV=1
Nlu-miR-316-3p	TCONS_00001989.p1	154	-11.3	-26.4	+	Alpha-1,3-mannosyl-glycoprotein 4-beta-N-acetylglucosaminyltransferase B OS=Homo sapiens GN=MGAT4B PE=1 SV=1
Nlu-miR-316-3p	TCONS_00010514.p2	160	-4.69	-25.1	+	Flotillin-1 OS=Sus scrofa GN=FLOT1 PE=3 SV=1
Nlu-miR-316-3p	TCONS_00010689.p1	150	-6.7	-28	+	Putative uncharacterized protein
Nlu-miR-316-3p	TCONS_00012482.p1	150	-15.37	-27.1	+	cAMP-specific 3',5'-cyclic phosphodiesterase 7B OS=Mus musculus GN=Pde7b PE=1 SV=1
Nlu-miR-316-3p	TCONS_00012832.p1	154	-11.19	-27	+	Neurobeachin-like protein 1 OS=Homo sapiens GN=NBEAL1 PE=2 SV=3
Nlu-miR-316-3p	TCONS_00019960.p1	168	-14.22	-26.1	+	tRNA-specific adenosine deaminase 1 OS=Homo sapiens GN=ADAT1 PE=1 SV=1
Nlu-miR-316-3p	TCONS_00019961.p1	168	-14.22	-26.1	+	tRNA-specific adenosine deaminase 1 OS=Homo sapiens GN=ADAT1 PE=1 SV=1
Nlu-miR-316-3p	TCONS_00025224.p1	176	-14.45	-27.9	+	Putative uncharacterized protein
Nlu-miR-316-3p	TCONS_00026852.p1	156	-12.61	-25.5	+	Zinc finger protein 800 OS=Mus musculus GN=Znf800 PE=1 SV=1
Nlu-miR-316-3p	TCONS_00039883.p1	154	-15.01	-25.5	+	WD repeat-containing protein 26 OS=Rattus norvegicus GN=Wdr26 PE=3 SV=2
Nlu-miR-316-3p	TCONS_00040440.p1	160	-18.75	-30.2	+	Polycomb protein Sfmbt OS=Drosophila melanogaster GN=Sfmbt PE=1 SV=2
Nlu-miR-316-3p	TCONS_00041138.p1	156	-13.84	-25.5	+	Putative uncharacterized protein
Nlu-miR-316-3p	TCONS_00050342.p1	161	-7.65	-23.6	+	Putative uncharacterized protein
Nlu-miR-2a-1-5p	TCONS_00041134.p1	162	-0.73	-22.9	+	Putative uncharacterized protein
Nlu-miR-2a-1-5p	TCONS_00043167.p1	151	-3.88	-25.9	+	Putative uncharacterized protein
Nlu-miR-2a-1-5p	TCONS_00016134.p1	159	-7.25	-25.4	+	Dynein heavy chain 3, axonemal OS=Mus musculus GN=Dnah3 PE=1 SV=2
Nlu-miR-2a-1-5p	TCONS_00047993.p1	173	-14.88	-28	+	Putative uncharacterized protein
Nlu-miR-2a-1-5p	TCONS_00031528.p1	160	-3.4	-23.9	+	Putative uncharacterized protein
Nlu-miR-2a-1-5p	TCONS_00025457.p1	176	-11.09	-27.1	+	Cyclin-dependent kinase-like 2 OS=Oryctolagus cuniculus GN=CDKL2 PE=2 SV=1
Nlu-miR-2a-1-5p	TCONS_00025459.p1	176	-11.09	-27.1	+	Putative uncharacterized protein
Nlu-miR-2a-1-5p	TCONS_00002582.p1	166	-10.51	-26.8	+	E3 ubiquitin-protein ligase TRIM71 OS=Gallus gallus GN=TRIM71 PE=2 SV=1
Nlu-miR-2a-1-5p	TCONS_00002583.p1	166	-10.51	-26.8	+	E3 ubiquitin-protein ligase TRIM71 OS=Gallus gallus GN=TRIM71 PE=2 SV=1
Nlu-miR-2a-1-5p	TCONS_00003108.p1	151	-7.73	-25.4	+	Putative uncharacterized protein
Nlu-miR-2a-1-5p	TCONS_00003109.p1	151	-7.71	-25.4	+	Putative uncharacterized protein
Nlu-miR-2a-1-5p	TCONS_00004534.p1	162	-16.71	-29.2	+	Membralin OS=Mus musculus GN=Tmem259 PE=1 SV=2
Nlu-miR-2a-1-5p	TCONS_00004535.p1	162	-16.71	-29.2	+	Membralin OS=Mus musculus GN=Tmem259 PE=1 SV=2
Nlu-miR-2a-1-5p	TCONS_00004536.p1	162	-16.71	-29.2	+	Membralin OS=Mus musculus GN=Tmem259 PE=1 SV=2
Nlu-miR-2a-1-5p	TCONS_00004537.p1	162	-16.71	-29.2	+	Membralin OS=Mus musculus GN=Tmem259 PE=1 SV=2
Nlu-miR-2a-1-5p	TCONS_00004574.p1	174	-10.09	-24.8	+	Eukaryotic translation initiation factor 4E-binding protein Mextli OS=Drosophila melanogaster GN=mxt PE=1 SV=1
Nlu-miR-2a-1-5p	TCONS_00004575.p1	174	-10.09	-24.8	+	Eukaryotic translation initiation factor 4E-binding protein Mextli OS=Drosophila melanogaster GN=mxt PE=1 SV=1
Nlu-miR-2a-1-5p	TCONS_00004576.p1	174	-10.09	-24.8	+	Eukaryotic translation initiation factor 4E-binding protein Mextli OS=Drosophila melanogaster GN=mxt PE=1 SV=1
Nlu-miR-2a-1-5p	TCONS_00005448.p1	161	-5.29	-24.4	+	Major facilitator superfamily domain-containing protein 9 OS=Homo sapiens GN=MFSD9 PE=2 SV=2
Nlu-miR-2a-1-5p	TCONS_00006931.p1	162	-8.89	-22.4	+	Iodotyrosine deiodinase 1 OS=Pongo abelii GN=IYD PE=2 SV=1
Nlu-miR-2a-1-5p	TCONS_00006932.p1	162	-8.89	-22.4	+	Iodotyrosine deiodinase 1 OS=Pongo abelii GN=IYD PE=2 SV=1
Nlu-miR-2a-1-5p	TCONS_00013022.p1	165	-10.72	-23.7	+	Acyl-CoA Delta(11) desaturase OS=Spodoptera littoralis PE=1 SV=1
Nlu-miR-2a-1-5p	TCONS_00013023.p1	165	-10.72	-23.7	+	Acyl-CoA Delta(11) desaturase OS=Spodoptera littoralis PE=1 SV=1
Nlu-miR-2a-1-5p	TCONS_00015334.p1	143	-17.76	-30.2	+	Zinc finger MYND domain-containing protein 11 OS=Homo sapiens GN=ZMYND11 PE=1 SV=2
Nlu-miR-2a-1-5p	TCONS_00015335.p1	143	-17.76	-30.2	+	Zinc finger MYND domain-containing protein 11 OS=Homo sapiens GN=ZMYND11 PE=1 SV=2
Nlu-miR-2a-1-5p	TCONS_00015336.p1	143	-17.76	-30.2	+	Zinc finger MYND domain-containing protein 11 OS=Homo sapiens GN=ZMYND11 PE=1 SV=2
Nlu-miR-2a-1-5p	TCONS_00015337.p1	143	-17.76	-30.2	+	Zinc finger MYND domain-containing protein 11 OS=Homo sapiens GN=ZMYND11 PE=1 SV=2
Nlu-miR-2a-1-5p	TCONS_00015338.p1	143	-17.76	-30.2	+	Zinc finger MYND domain-containing protein 11 OS=Homo sapiens GN=ZMYND11 PE=1 SV=2
Nlu-miR-2a-1-5p	TCONS_00015339.p1	143	-17.76	-30.2	+	Zinc finger MYND domain-containing protein 11 OS=Homo sapiens GN=ZMYND11 PE=1 SV=2
Nlu-miR-2a-1-5p	TCONS_00015340.p1	143	-17.76	-30.2	+	Zinc finger MYND domain-containing protein 11 OS=Homo sapiens GN=ZMYND11 PE=1 SV=2
Nlu-miR-2a-1-5p	TCONS_00015341.p1	143	-17.76	-30.2	+	Zinc finger MYND domain-containing protein 11 OS=Homo sapiens GN=ZMYND11 PE=1 SV=2
Nlu-miR-2a-1-5p	TCONS_00015342.p1	143	-17.76	-30.2	+	Zinc finger MYND domain-containing protein 11 OS=Homo sapiens GN=ZMYND11 PE=1 SV=2
Nlu-miR-2a-1-5p	TCONS_00015650.p1	145	-10.28	-25.7	+	Zinc finger protein 429 OS=Homo sapiens GN=ZNF429 PE=2 SV=2
Nlu-miR-2a-1-5p	TCONS_00015652.p1	145	-10.28	-25.7	+	Zinc finger protein 429 OS=Homo sapiens GN=ZNF429 PE=2 SV=2
Nlu-miR-2a-1-5p	TCONS_00015870.p1	155	-11.72	-23.8	+	Golgi phosphoprotein 3 homolog sauron OS=Drosophila melanogaster GN=sau PE=1 SV=1
Nlu-miR-2a-1-5p	TCONS_00015872.p1	155	-11.72	-23.8	+	Golgi phosphoprotein 3 homolog sauron OS=Drosophila melanogaster GN=sau PE=1 SV=1
Nlu-miR-2a-1-5p	TCONS_00019329.p1	154	-11.73	-25.5	+	Gastrula zinc finger protein XlCGF57.1 (Fragment) OS=Xenopus laevis PE=3 SV=1
Nlu-miR-2a-1-5p	TCONS_00019838.p1	155	-12.58	-25.3	+	Coronin-2B OS=Mus musculus GN=Coro2b PE=1 SV=2
Nlu-miR-2a-1-5p	TCONS_00019839.p1	155	-12.58	-25.3	+	Coronin-2B OS=Mus musculus GN=Coro2b PE=1 SV=2
Nlu-miR-2a-1-5p	TCONS_00019840.p1	155	-12.58	-25.3	+	Coronin-2B OS=Mus musculus GN=Coro2b PE=1 SV=2
Nlu-miR-2a-1-5p	TCONS_00019841.p1	155	-12.58	-25.3	+	Coronin-2B OS=Mus musculus GN=Coro2b PE=1 SV=2
Nlu-miR-2a-1-5p	TCONS_00030202.p1	164	-6.85	-22.5	+	RE1-silencing transcription factor OS=Mus musculus GN=Rest PE=1 SV=2
Nlu-miR-2a-1-5p	TCONS_00030851.p1	180	-13.37	-27	+	Peroxisome proliferator-activated receptor gamma coactivator-related protein 1 OS=Mus musculus GN=Pprc1 PE=1 SV=1
Nlu-miR-2a-1-5p	TCONS_00038102.p1	145	-10.37	-22.9	+	Protein spinster homolog 1 OS=Danio rerio GN=spns1 PE=2 SV=1
Nlu-miR-2a-1-5p	TCONS_00039779.p1	156	-16.64	-29.7	+	Ornithine aminotransferase, mitochondrial OS=Drosophila melanogaster GN=Oat PE=2 SV=1
Nlu-miR-2a-1-5p	TCONS_00042566.p1	142	-10.99	-24.4	+	Actin-related protein 2/3 complex subunit 5 OS=Rattus norvegicus GN=Arpc5 PE=1 SV=3
Nlu-miR-2a-1-5p	TCONS_00044338.p1	172	-10.63	-26	+	Phospholipase DDHD1 OS=Mus musculus GN=Ddhd1 PE=1 SV=1
Nlu-miR-283c-4-3p	TCONS_00015663.p1	149	-16.2	-31	+	Protein Star OS=Drosophila melanogaster GN=S PE=2 SV=1
Nlu-miR-283c-4-3p	TCONS_00018111.p2	157	-10.43	-27.9	+	Putative uncharacterized protein
Nlu-miR-283c-4-3p	TCONS_00019830.p1	158	-9.47	-25.8	+	Putative uncharacterized protein
Nlu-miR-283c-4-3p	TCONS_00020650.p1	160	-4.93	-25.1	+	Bromodomain-containing factor 1 OS=Saccharomyces cerevisiae (strain ATCC 204508 / S288c) GN=BDF1 PE=1 SV=3
Nlu-miR-283c-4-3p	TCONS_00036280.p1	158	-12.16	-27.2	+	Spectrin alpha chain OS=Drosophila melanogaster GN=alpha-Spec PE=1 SV=2
Nlu-miR-283c-4-3p	TCONS_00036281.p1	158	-12.16	-27.2	+	Spectrin alpha chain OS=Drosophila melanogaster GN=alpha-Spec PE=1 SV=2
Nlu-miR-283c-4-3p	TCONS_00036282.p1	158	-12.16	-27.2	+	Spectrin alpha chain OS=Drosophila melanogaster GN=alpha-Spec PE=1 SV=2
Nlu-miR-283c-4-3p	TCONS_00036283.p1	158	-12.16	-27.2	+	Spectrin alpha chain OS=Drosophila melanogaster GN=alpha-Spec PE=1 SV=2
Nlu-miR-283c-4-3p	TCONS_00036284.p1	158	-12.16	-27.2	+	Spectrin alpha chain OS=Drosophila melanogaster GN=alpha-Spec PE=1 SV=2
Nlu-miR-283c-4-3p	TCONS_00036285.p1	158	-12.16	-27.2	+	Spectrin alpha chain OS=Drosophila melanogaster GN=alpha-Spec PE=1 SV=2
Nlu-miR-283c-4-3p	TCONS_00036286.p1	158	-12.16	-27.2	+	Spectrin alpha chain OS=Drosophila melanogaster GN=alpha-Spec PE=1 SV=2
Nlu-miR-283c-4-3p	TCONS_00036287.p1	158	-12.16	-27.2	+	Spectrin alpha chain OS=Drosophila melanogaster GN=alpha-Spec PE=1 SV=2
Nlu-miR-283c-4-3p	TCONS_00036288.p1	158	-12.16	-27.2	+	Spectrin alpha chain OS=Drosophila melanogaster GN=alpha-Spec PE=1 SV=2
Nlu-miR-283c-4-3p	TCONS_00036630.p1	161	-13.97	-27	+	Putative uncharacterized protein
Nlu-miR-283c-4-3p	TCONS_00036631.p1	161	-13.97	-27	+	Putative uncharacterized protein
Nlu-miR-283c-4-3p	TCONS_00040185.p1	150	-5.23	-24.6	+	Ankyrin repeat and LEM domain-containing protein 2 OS=Homo sapiens GN=ANKLE2 PE=1 SV=4
Nlu-miR-283c-4-3p	TCONS_00049087.p1	152	-8.66	-27.3	+	Pyrroline-5-carboxylate reductase 2 OS=Bos taurus GN=PYCR2 PE=2 SV=1
Nlu-nov-20-5p	TCONS_00039635.p2	156	-3.4	-23.5	+	Putative uncharacterized protein
Nlu-nov-20-5p	TCONS_00037646.p1	170	-18.05	-31.6	+	Putative uncharacterized protein
Nlu-nov-20-5p	TCONS_00037648.p1	170	-18.05	-31.6	+	Putative uncharacterized protein
Nlu-nov-20-5p	TCONS_00037650.p1	170	-18.05	-31.6	+	Putative uncharacterized protein
Nlu-nov-20-5p	TCONS_00037651.p1	170	-18.05	-31.6	+	Putative uncharacterized protein
Nlu-nov-20-5p	TCONS_00037653.p1	170	-18.05	-31.6	+	Putative uncharacterized protein
Nlu-nov-20-5p	TCONS_00021920.p1	166	-15.09	-28	+	Striatin-3 OS=Bos taurus GN=STRN3 PE=2 SV=1
Nlu-nov-20-5p	TCONS_00037323.p1	145	-12.08	-25.5	+	Xenotropic and polytropic retrovirus receptor 1 homolog OS=Danio rerio GN=xpr1 PE=3 SV=1
Nlu-nov-20-5p	TCONS_00014336.p1	144	-13.06	-25.4	+	JmjC domain-containing histone demethylation protein 1 OS=Drosophila melanogaster GN=Kdm2 PE=1 SV=2
Nlu-nov-20-5p	TCONS_00014337.p1	144	-13.06	-25.4	+	JmjC domain-containing histone demethylation protein 1 OS=Drosophila melanogaster GN=Kdm2 PE=1 SV=2
Nlu-nov-20-5p	TCONS_00000693.p1	165	-13.8	-30.3	+	Glycine receptor subunit alpha-3 OS=Homo sapiens GN=GLRA3 PE=1 SV=2
Nlu-nov-20-5p	TCONS_00000694.p1	165	-13.8	-30.3	+	Glycine receptor subunit alpha-3 OS=Homo sapiens GN=GLRA3 PE=1 SV=2
Nlu-nov-20-5p	TCONS_00031764.p1	147	-15.21	-26.1	+	Putative uncharacterized protein
Nlu-nov-20-5p	TCONS_00001960.p1	154	-14.31	-28.1	+	Nucleoside diphosphate kinase OS=Drosophila melanogaster GN=awd PE=1 SV=3
Nlu-nov-20-5p	TCONS_00005342.p1	142	-9.61	-31.1	+	Multiple inositol polyphosphate phosphatase 1 OS=Drosophila melanogaster GN=Mipp1 PE=1 SV=2
Nlu-nov-20-5p	TCONS_00005343.p1	142	-9.61	-31.1	+	Multiple inositol polyphosphate phosphatase 1 OS=Drosophila melanogaster GN=Mipp1 PE=1 SV=2
Nlu-nov-20-5p	TCONS_00021804.p1	146	-14.56	-22.4	+	Putative uncharacterized protein
Nlu-nov-20-5p	TCONS_00025954.p1	162	-15.35	-26.2	+	Endo-1,4-beta-xylanase B OS=Neocallimastix patriciarum GN=xynB PE=2 SV=1
Nlu-nov-20-5p	TCONS_00027185.p1	157	-16.37	-23.9	+	Facilitated trehalose transporter Tret1-2 homolog OS=Drosophila melanogaster GN=Tret1-2 PE=2 SV=1
Nlu-nov-20-5p	TCONS_00028556.p1	163	-16.25	-24.7	+	Influenza virus NS1A-binding protein homolog OS=Mus musculus GN=Ivns1abp PE=1 SV=2
Nlu-nov-20-5p	TCONS_00028557.p1	163	-16.25	-24.7	+	Influenza virus NS1A-binding protein homolog OS=Mus musculus GN=Ivns1abp PE=1 SV=2
Nlu-nov-20-5p	TCONS_00028940.p1	158	-11.27	-23	+	Putative uncharacterized protein
Nlu-nov-20-5p	TCONS_00029658.p1	145	-10.7	-24.5	+	Moesin/ezrin/radixin homolog 1 OS=Drosophila melanogaster GN=Moe PE=1 SV=2
Nlu-nov-20-5p	TCONS_00029659.p1	145	-10.7	-24.5	+	Moesin/ezrin/radixin homolog 1 OS=Drosophila melanogaster GN=Moe PE=1 SV=2
Nlu-nov-20-5p	TCONS_00029660.p1	145	-10.7	-24.5	+	Moesin/ezrin/radixin homolog 1 OS=Aedes aegypti GN=Moe PE=3 SV=1
Nlu-nov-20-5p	TCONS_00030420.p1	162	-13.02	-24.1	+	Putative uncharacterized protein
Nlu-nov-20-5p	TCONS_00032903.p1	164	-15.74	-27.4	+	Putative uncharacterized protein
Nlu-nov-20-5p	TCONS_00033928.p1	160	-13.6	-25.5	+	Doublesex- and mab-3-related transcription factor 2 OS=Mus musculus GN=Dmrt2 PE=1 SV=1
Nlu-nov-20-5p	TCONS_00033931.p1	160	-13.6	-25.5	+	Doublesex- and mab-3-related transcription factor 2 OS=Mus musculus GN=Dmrt2 PE=1 SV=1
Nlu-nov-20-5p	TCONS_00034357.p1	148	-12.17	-24.2	+	Nucleolar complex protein 3 homolog OS=Drosophila melanogaster GN=CG1234 PE=1 SV=1
Nlu-nov-20-5p	TCONS_00035995.p1	152	-11.27	-26.6	+	Syntaxin-17 OS=Homo sapiens GN=STX17 PE=1 SV=2
Nlu-nov-20-5p	TCONS_00036967.p1	159	-5.84	-24.9	+	Solute carrier family 12 member 9 OS=Danio rerio GN=slc12a9 PE=3 SV=1
Nlu-nov-20-5p	TCONS_00036971.p1	158	-5.51	-25.6	+	Solute carrier family 12 member 9 OS=Danio rerio GN=slc12a9 PE=3 SV=1
Nlu-nov-20-5p	TCONS_00043934.p2	164	-13.78	-28.7	+	Transmembrane channel-like protein 7 OS=Mus musculus GN=Tmc7 PE=2 SV=1
Nlu-nov-20-5p	TCONS_00046284.p1	156	-13.26	-25.7	+	E3 ubiquitin-protein ligase rnf168 OS=Xenopus laevis GN=rnf168 PE=2 SV=1
Nlu-miR-275-3p	TCONS_00015255.p1	140	-14.61	-28.1	+	Putative uncharacterized protein
Nlu-miR-275-3p	TCONS_00004654.p1	154	-3.25	-24.8	+	Putative uncharacterized protein
Nlu-miR-275-3p	TCONS_00013120.p1	151	-15.57	-29.8	+	Pancreatic lipase-related protein 2 OS=Myocastor coypus GN=PNLIPRP2 PE=1 SV=1
Nlu-miR-275-3p	TCONS_00013121.p1	151	-15.57	-29.8	+	Pancreatic lipase-related protein 2 OS=Myocastor coypus GN=PNLIPRP2 PE=1 SV=1
Nlu-miR-275-3p	TCONS_00013123.p1	151	-15.57	-29.8	+	Pancreatic lipase-related protein 2 OS=Myocastor coypus GN=PNLIPRP2 PE=1 SV=1
Nlu-miR-275-3p	TCONS_00013124.p1	151	-15.57	-29.8	+	Pancreatic lipase-related protein 2 OS=Myocastor coypus GN=PNLIPRP2 PE=1 SV=1
Nlu-miR-275-3p	TCONS_00013125.p1	151	-15.57	-29.8	+	Pancreatic lipase-related protein 2 OS=Myocastor coypus GN=PNLIPRP2 PE=1 SV=1
Nlu-miR-275-3p	TCONS_00013126.p1	151	-15.57	-29.8	+	Pancreatic lipase-related protein 2 OS=Myocastor coypus GN=PNLIPRP2 PE=1 SV=1
Nlu-miR-275-3p	TCONS_00000101.p1	150	-13.38	-23.5	+	Cholecystokinin receptor OS=Xenopus laevis GN=cckar PE=2 SV=1
Nlu-miR-275-3p	TCONS_00009613.p1	154	-9.34	-26.1	+	F-box/LRR-repeat protein 16 OS=Mus musculus GN=Fbxl16 PE=1 SV=1
Nlu-miR-275-3p	TCONS_00012310.p1	155	-16.14	-30.9	+	Putative uncharacterized protein
Nlu-miR-275-3p	TCONS_00016327.p1	152	-13.46	-29.9	+	Lysosomal-trafficking regulator OS=Mus musculus GN=Lyst PE=1 SV=1
Nlu-miR-275-3p	TCONS_00030733.p1	160	-11.69	-25.9	+	Lachesin OS=Schistocerca americana GN=LAC PE=1 SV=1
Nlu-miR-275-3p	TCONS_00038451.p1	148	-11.78	-28.2	+	GRIP and coiled-coil domain-containing protein 1 OS=Mus musculus GN=Gcc1 PE=1 SV=2
Nlu-miR-275-3p	TCONS_00038452.p1	148	-11.78	-28.2	+	GRIP and coiled-coil domain-containing protein 1 OS=Mus musculus GN=Gcc1 PE=1 SV=2
Nlu-miR-275-3p	TCONS_00050231.p1	152	-9.22	-31.1	+	SEC14-like protein 5 OS=Xenopus tropicalis GN=sec14l1 PE=2 SV=1
Nlu-miR-184b-3p	TCONS_00008789.p1	146	-15.81	-32.9	+	Rho GTPase-activating protein 44 OS=Rattus norvegicus GN=Arhgap44 PE=1 SV=2
Nlu-miR-184b-3p	TCONS_00008790.p1	146	-15.81	-32.9	+	Putative uncharacterized protein
Nlu-miR-184b-3p	TCONS_00002124.p1	147	2.18	-25	+	Heterogeneous nuclear ribonucleoprotein U-like protein 1 OS=Homo sapiens GN=HNRNPUL1 PE=1 SV=2
Nlu-miR-184b-3p	TCONS_00002846.p2	151	-11.47	-28.5	+	Putative uncharacterized protein
Nlu-miR-184b-3p	TCONS_00002847.p3	151	-10.39	-28.5	+	Putative uncharacterized protein
Nlu-miR-184b-3p	TCONS_00006228.p1	150	-13.85	-25.8	+	WD repeat and FYVE domain-containing protein 2 OS=Homo sapiens GN=WDFY2 PE=1 SV=2
Nlu-miR-184b-3p	TCONS_00006230.p1	150	-13.43	-25.8	+	WD repeat and FYVE domain-containing protein 2 OS=Homo sapiens GN=WDFY2 PE=1 SV=2
Nlu-miR-184b-3p	TCONS_00013363.p1	144	-9.29	-26.2	+	cAMP-dependent protein kinase catalytic subunit beta OS=Homo sapiens GN=PRKACB PE=1 SV=2
Nlu-miR-184b-3p	TCONS_00013949.p3	162	-17.76	-25.9	+	Putative uncharacterized protein
Nlu-miR-184b-3p	TCONS_00016781.p1	146	-8.96	-28	+	Cleavage stimulation factor subunit 2 OS=Mus musculus GN=Cstf2 PE=1 SV=2
Nlu-miR-184b-3p	TCONS_00020008.p1	148	-12.14	-25.6	+	Putative uncharacterized protein
Nlu-miR-184b-3p	TCONS_00022366.p1	150	-13.51	-28.4	+	Protein shank OS=Caenorhabditis elegans GN=shn-1 PE=1 SV=1
Nlu-miR-184b-3p	TCONS_00031974.p1	164	-7.64	-27.6	+	Putative uncharacterized protein
Nlu-miR-184b-3p	TCONS_00033356.p1	170	-19.02	-26.1	+	Rhotekin OS=Mus musculus GN=Rtkn PE=1 SV=3
Nlu-miR-184b-3p	TCONS_00033357.p1	170	-19.02	-26.1	+	Rhotekin OS=Mus musculus GN=Rtkn PE=1 SV=3
Nlu-miR-184b-3p	TCONS_00033358.p1	170	-19.02	-26.1	+	Rhotekin OS=Mus musculus GN=Rtkn PE=1 SV=3
Nlu-miR-184b-3p	TCONS_00033362.p1	170	-19.02	-26.1	+	Rhotekin OS=Mus musculus GN=Rtkn PE=1 SV=3
Nlu-miR-184b-3p	TCONS_00033363.p1	170	-19.02	-26.1	+	Rhotekin OS=Mus musculus GN=Rtkn PE=1 SV=3
Nlu-miR-184b-3p	TCONS_00033364.p1	170	-19.02	-26.1	+	Rhotekin OS=Mus musculus GN=Rtkn PE=1 SV=3
Nlu-miR-184b-3p	TCONS_00033924.p1	159	-8.25	-26.5	+	Putative uncharacterized protein
Nlu-miR-184b-3p	TCONS_00043979.p1	160	-7.56	-28.5	+	Putative pyridoxal kinase C18.10 OS=Schizosaccharomyces pombe (strain 972 / ATCC 24843) GN=SPCC18.10 PE=3 SV=1
Nlu-miR-184b-3p	TCONS_00046579.p1	144	-6.92	-27.5	+	Putative uncharacterized protein
Nlu-miR-184b-3p	TCONS_00047461.p1	140	-6.4	-23.6	+	ADP-ribosylation factor OS=Ajellomyces capsulatus GN=ARF PE=1 SV=3
Nlu-miR-184b-3p	TCONS_00047465.p1	147	-7.54	-25.6	+	DNA replication complex GINS protein PSF1 OS=Gibberella zeae (strain PH-1 / ATCC MYA-4620 / FGSC 9075 / NRRL 31084) GN=PSF1 PE=3 SV=1
Nlu-miR-184b-3p	TCONS_00049042.p1	151	-18.38	-30.7	+	DNA mismatch repair protein Msh6 OS=Gallus gallus GN=MSH6 PE=3 SV=2
Nlu-miR-190d-3p	TCONS_00017273.p1	159	-6.6	-23.4	+	Charged multivesicular body protein 5 OS=Drosophila melanogaster GN=Vps60 PE=1 SV=2
Nlu-miR-190d-3p	TCONS_00017572.p1	171	-8.6	-24	+	Zinc finger protein 235 OS=Homo sapiens GN=ZNF235 PE=2 SV=3
Nlu-miR-190d-3p	TCONS_00017573.p1	171	-8.6	-24	+	Zinc finger protein 235 OS=Homo sapiens GN=ZNF235 PE=2 SV=3
Nlu-miR-190d-3p	TCONS_00023907.p1	175	-10.03	-21.3	+	Prolyl endopeptidase OS=Bos taurus GN=PREP PE=2 SV=1
Nlu-miR-263a-5p	TCONS_00001971.p1	173	-7.12	-26.7	+	Basement membrane proteoglycan OS=Caenorhabditis elegans GN=unc-52 PE=1 SV=2
Nlu-miR-263a-5p	TCONS_00010266.p1	172	-18.09	-29.8	+	Serine/threonine-protein kinase mos OS=Patiria pectinifera GN=mos PE=1 SV=1
Nlu-miR-263a-5p	TCONS_00010703.p1	155	-8.62	-28.6	+	Major facilitator superfamily domain-containing protein 6 OS=Mus musculus GN=Mfsd6 PE=1 SV=1
Nlu-miR-263a-5p	TCONS_00013197.p1	164	-12.22	-23.2	+	Putative uncharacterized protein
Nlu-miR-263a-5p	TCONS_00015191.p1	177	-11.52	-27.3	+	N-alpha-acetyltransferase 10 OS=Bos taurus GN=NAA10 PE=2 SV=1
Nlu-miR-263a-5p	TCONS_00015194.p1	177	-11.52	-27.3	+	N-alpha-acetyltransferase 10 OS=Bos taurus GN=NAA10 PE=2 SV=1
Nlu-miR-263a-5p	TCONS_00015553.p1	172	-13.94	-27.1	+	Lipid storage droplets surface-binding protein 1 OS=Drosophila melanogaster GN=Lsd-1 PE=2 SV=2
Nlu-miR-263a-5p	TCONS_00020841.p1	171	-19.96	-29.6	+	Protein expanded OS=Drosophila melanogaster GN=ex PE=1 SV=3
Nlu-miR-263a-5p	TCONS_00020842.p1	171	-19.96	-29.6	+	Protein expanded OS=Drosophila melanogaster GN=ex PE=1 SV=3
Nlu-miR-263a-5p	TCONS_00024100.p1	147	-13.17	-26.8	+	Putative uncharacterized protein
Nlu-miR-263a-5p	TCONS_00026958.p1	145	-7.74	-24.9	+	28S ribosomal protein S15, mitochondrial OS=Drosophila melanogaster GN=bonsai PE=2 SV=2
Nlu-miR-263a-5p	TCONS_00026959.p1	145	-7.74	-24.9	+	28S ribosomal protein S15, mitochondrial OS=Drosophila melanogaster GN=bonsai PE=2 SV=2
Nlu-miR-263a-5p	TCONS_00029226.p1	169	-13.2	-27.5	+	Glycogen [starch] synthase OS=Drosophila melanogaster GN=GlyS PE=1 SV=2
Nlu-miR-263a-5p	TCONS_00029634.p1	161	-11.53	-25.5	+	Thioredoxin domain-containing protein 5 homolog OS=Drosophila melanogaster GN=prtp PE=1 SV=2
Nlu-miR-263a-5p	TCONS_00031528.p1	169	-13.5	-26.7	+	Putative uncharacterized protein
Nlu-miR-263a-5p	TCONS_00031847.p1	145	-12.54	-24.9	+	Cuticle protein 6 OS=Blaberus craniifer PE=1 SV=1
Nlu-miR-263a-5p	TCONS_00039436.p1	142	-14.3	-24.9	+	Box C/D snoRNA protein 1 OS=Mus musculus GN=Znhit6 PE=1 SV=2
Nlu-miR-263a-5p	TCONS_00039437.p1	142	-14.3	-24.9	+	Box C/D snoRNA protein 1 OS=Mus musculus GN=Znhit6 PE=1 SV=2
Nlu-miR-263a-5p	TCONS_00039438.p1	142	-14.3	-24.9	+	Box C/D snoRNA protein 1 OS=Mus musculus GN=Znhit6 PE=1 SV=2
Nlu-miR-263a-5p	TCONS_00039439.p1	142	-14.3	-24.9	+	Box C/D snoRNA protein 1 OS=Mus musculus GN=Znhit6 PE=1 SV=2
Nlu-miR-263a-5p	TCONS_00039440.p1	142	-14.3	-24.9	+	Box C/D snoRNA protein 1 OS=Mus musculus GN=Znhit6 PE=1 SV=2
Nlu-miR-263a-5p	TCONS_00039441.p1	142	-14.3	-24.9	+	Box C/D snoRNA protein 1 OS=Mus musculus GN=Znhit6 PE=1 SV=2
Nlu-miR-263a-5p	TCONS_00039442.p1	142	-14.3	-24.9	+	Box C/D snoRNA protein 1 OS=Mus musculus GN=Znhit6 PE=1 SV=2
Nlu-miR-9e-3p	TCONS_00002363.p1	174	-9.86	-25.4	+	Protein lethal(2) giant larvae OS=Drosophila pseudoobscura pseudoobscura GN=l(2)gl PE=1 SV=3
Nlu-miR-9e-3p	TCONS_00009148.p1	179	-11.89	-23.5	+	60 kDa heat shock protein, mitochondrial OS=Drosophila melanogaster GN=Hsp60 PE=1 SV=3
Nlu-miR-9e-3p	TCONS_00017623.p1	178	-11.98	-26.8	+	GTPase-activating protein CdGAPr OS=Drosophila melanogaster GN=CdGAPr PE=1 SV=2
Nlu-miR-9e-3p	TCONS_00017624.p1	178	-11.98	-26.8	+	GTPase-activating protein CdGAPr OS=Drosophila melanogaster GN=CdGAPr PE=1 SV=2
Nlu-miR-9e-3p	TCONS_00017625.p1	178	-11.98	-26.8	+	GTPase-activating protein CdGAPr OS=Drosophila melanogaster GN=CdGAPr PE=1 SV=2
Nlu-miR-9e-3p	TCONS_00017626.p1	178	-11.98	-26.8	+	GTPase-activating protein CdGAPr OS=Drosophila melanogaster GN=CdGAPr PE=1 SV=2
Nlu-miR-9e-3p	TCONS_00017627.p1	178	-11.98	-26.8	+	GTPase-activating protein CdGAPr OS=Drosophila melanogaster GN=CdGAPr PE=1 SV=2
Nlu-miR-981-3p	TCONS_00016329.p1	149	-7.56	-23.1	+	Lysosomal-trafficking regulator OS=Mus musculus GN=Lyst PE=1 SV=1
Nlu-miR-981-3p	TCONS_00007090.p2	144	-5.2	-23.9	+	Cadherin-related tumor suppressor OS=Drosophila melanogaster GN=ft PE=1 SV=3
Nlu-miR-981-3p	TCONS_00002633.p1	147	-6.37	-23.7	+	Putative uncharacterized protein
Nlu-miR-981-3p	TCONS_00018003.p1	154	-13.32	-27	+	Serine/threonine-protein kinase ATR OS=Homo sapiens GN=ATR PE=1 SV=3
Nlu-miR-981-3p	TCONS_00024865.p1	165	-14.2	-26.4	+	Extracellular sulfatase SULF-1 homolog OS=Drosophila melanogaster GN=Sulf1 PE=1 SV=1
Nlu-miR-981-3p	TCONS_00032871.p1	142	-8.55	-26.7	+	Tyrosine aminotransferase OS=Bos taurus GN=TAT PE=2 SV=1
Nlu-miR-981-3p	TCONS_00036816.p1	140	-13.09	-26.8	+	Cuticlin-1 OS=Caenorhabditis elegans GN=cut-1 PE=2 SV=2
Nlu-miR-981-3p	TCONS_00041586.p1	149	-9.52	-28.3	+	Protein tirA OS=Dictyostelium discoideum GN=tirA PE=2 SV=1
Nlu-miR-2765e-3p	TCONS_00011085.p1	152	-8.29	-26	+	Trafficking protein particle complex subunit 8 OS=Homo sapiens GN=TRAPPC8 PE=1 SV=2
Nlu-miR-2765e-3p	TCONS_00008485.p1	158	-11.87	-26.7	+	Furin-like protease 2 OS=Drosophila melanogaster GN=Fur2 PE=2 SV=2
Nlu-miR-2765e-3p	TCONS_00042096.p1	145	-13.03	-26.7	+	Transcriptional-regulating factor 1 OS=Mus musculus GN=Trerf1 PE=1 SV=1
Nlu-miR-2765e-3p	TCONS_00042097.p1	141	-11.7	-28.3	+	Putative uncharacterized protein
Nlu-miR-2765e-3p	TCONS_00000308.p1	162	-12.91	-27.1	+	Putative uncharacterized protein
Nlu-miR-2765e-3p	TCONS_00000309.p1	150	-7.33	-25.4	+	Endoplasmic reticulum membrane-associated RNA degradation protein OS=Homo sapiens GN=ERMARD PE=1 SV=1
Nlu-miR-2765e-3p	TCONS_00005048.p1	151	-5.45	-25	+	Putative uncharacterized protein
Nlu-miR-2765e-3p	TCONS_00005258.p1	141	-9.73	-23.3	+	Probable RNA-directed DNA polymerase from transposon X-element OS=Drosophila melanogaster GN=X-element\ORF2 PE=3 SV=1
Nlu-miR-2765e-3p	TCONS_00005259.p1	141	-9.73	-23.3	+	Probable RNA-directed DNA polymerase from transposon X-element OS=Drosophila melanogaster GN=X-element\ORF2 PE=3 SV=1
Nlu-miR-2765e-3p	TCONS_00011864.p1	154	-10.62	-26.1	+	KH domain-containing, RNA-binding, signal transduction-associated protein 3 OS=Rattus norvegicus GN=Khdrbs3 PE=1 SV=1
Nlu-miR-2765e-3p	TCONS_00028727.p1	152	-10.23	-25	+	Lon protease homolog 2, peroxisomal OS=Danio rerio GN=lonp2 PE=2 SV=1
Nlu-miR-2765e-3p	TCONS_00028731.p1	152	-10.23	-25	+	Lon protease homolog 2, peroxisomal OS=Danio rerio GN=lonp2 PE=2 SV=1
Nlu-miR-2765e-3p	TCONS_00031945.p1	143	-12.74	-25.6	+	Intraflagellar transport protein 122 homolog OS=Xenopus tropicalis GN=ift122 PE=2 SV=1
Nlu-miR-2765e-3p	TCONS_00034824.p1	157	-8.41	-27.7	+	Homeobox protein prospero OS=Drosophila virilis GN=pros PE=3 SV=1
Nlu-miR-2765e-3p	TCONS_00034954.p1	159	-10.47	-25.6	+	Putative uncharacterized protein
Nlu-miR-2765e-3p	TCONS_00038836.p1	162	-9.39	-24	+	Putative uncharacterized protein
Nlu-miR-2765e-3p	TCONS_00042647.p1	143	-8.93	-25	+	SHC-transforming protein 1 OS=Xenopus laevis GN=shc1 PE=1 SV=2
Nlu-miR-2765e-3p	TCONS_00042884.p1	148	-4.54	-24.4	+	Putative uncharacterized protein
Nlu-miR-2765e-3p	TCONS_00042885.p1	148	-4.54	-24.4	+	Putative uncharacterized protein
Nlu-miR-2765e-3p	TCONS_00042886.p1	148	-4.54	-24.4	+	Putative uncharacterized protein
Nlu-miR-14-3p	TCONS_00030366.p1	143	-18.79	-29.1	+	Protein FAM13A OS=Homo sapiens GN=FAM13A PE=1 SV=2
Nlu-miR-14-3p	TCONS_00030367.p1	143	-18.79	-29.1	+	Protein FAM13A OS=Homo sapiens GN=FAM13A PE=1 SV=2
Nlu-miR-14-3p	TCONS_00030368.p1	143	-18.79	-29.1	+	Protein FAM13A OS=Homo sapiens GN=FAM13A PE=1 SV=2
Nlu-miR-14-3p	TCONS_00030369.p1	143	-18.79	-29.1	+	Protein FAM13A OS=Homo sapiens GN=FAM13A PE=1 SV=2
Nlu-miR-14-3p	TCONS_00042748.p1	161	-9.1	-27.6	+	Putative uncharacterized protein
Nlu-miR-14-3p	TCONS_00013066.p2	146	-14.65	-28.9	+	FHA domain-containing protein At4g14490 OS=Arabidopsis thaliana GN=At4g14490 PE=1 SV=1
Nlu-miR-14-3p	TCONS_00013067.p2	146	-14.65	-28.9	+	FHA domain-containing protein At4g14490 OS=Arabidopsis thaliana GN=At4g14490 PE=1 SV=1
Nlu-miR-14-3p	TCONS_00038291.p1	177	-15.64	-25.4	+	Zinc finger CCCH domain-containing protein 14 OS=Rattus norvegicus GN=Zc3h14 PE=1 SV=1
Nlu-miR-14-3p	TCONS_00042162.p1	158	-10.12	-28.6	+	DNA-directed RNA polymerase III subunit RPC2 OS=Homo sapiens GN=POLR3B PE=1 SV=2
Nlu-miR-14-3p	TCONS_00047805.p1	150	-17.79	-23.3	+	Histone-lysine N-methyltransferase NSD2 OS=Homo sapiens GN=NSD2 PE=1 SV=1
Nlu-miR-14-3p	TCONS_00017055.p1	151	-7.46	-25	+	Cyclin-dependent kinase 14 OS=Callithrix jacchus GN=CDK14 PE=3 SV=1
Nlu-miR-14-3p	TCONS_00017611.p2	312	-20.38	-23.5	+	Putative uncharacterized protein
Nlu-miR-14-3p	TCONS_00031392.p1	168	-8.72	-26.8	+	Constitutive coactivator of PPAR-gamma-like protein 1 OS=Homo sapiens GN=FAM120A PE=1 SV=2
Nlu-miR-14-3p	TCONS_00002813.p2	166	-17.14	-30.3	+	Putative uncharacterized protein
Nlu-miR-14-3p	TCONS_00008471.p1	141	0.87	-26.4	+	GTP-binding protein 2 OS=Mus musculus GN=Gtpbp2 PE=1 SV=1
Nlu-miR-14-3p	TCONS_00008472.p1	141	0.87	-26.4	+	GTP-binding protein 2 OS=Mus musculus GN=Gtpbp2 PE=1 SV=1
Nlu-miR-14-3p	TCONS_00004491.p1	180	-23.69	-23.7	+	Facilitated trehalose transporter Tret1-2 homolog OS=Drosophila melanogaster GN=Tret1-2 PE=2 SV=1
Nlu-miR-14-3p	TCONS_00004494.p1	180	-23.69	-23.7	+	Facilitated trehalose transporter Tret1-2 homolog OS=Drosophila melanogaster GN=Tret1-2 PE=2 SV=1
Nlu-miR-14-3p	TCONS_00005898.p1	165	-12.08	-25.4	+	Transmembrane protein 19 OS=Homo sapiens GN=TMEM19 PE=1 SV=1
Nlu-miR-14-3p	TCONS_00005899.p1	165	-12.08	-25.4	+	Transmembrane protein 19 OS=Homo sapiens GN=TMEM19 PE=1 SV=1
Nlu-miR-14-3p	TCONS_00010545.p1	157	-16.97	-29.3	+	Phosphatidylinositol 5-phosphate 4-kinase type-2 beta OS=Homo sapiens GN=PIP4K2B PE=1 SV=1
Nlu-miR-14-3p	TCONS_00010546.p1	157	-16.97	-29.3	+	Phosphatidylinositol 5-phosphate 4-kinase type-2 beta OS=Homo sapiens GN=PIP4K2B PE=1 SV=1
Nlu-miR-14-3p	TCONS_00014024.p1	148	-6.47	-23.9	+	Inositol hexakisphosphate kinase 3 OS=Homo sapiens GN=IP6K3 PE=1 SV=2
Nlu-miR-14-3p	TCONS_00017944.p1	140	-5.17	-27.4	+	Mite allergen Der f 3 OS=Dermatophagoides farinae GN=DERF3 PE=1 SV=2
Nlu-miR-14-3p	TCONS_00017945.p1	140	-5.17	-27.4	+	Serine protease snake OS=Drosophila melanogaster GN=snk PE=1 SV=2
Nlu-miR-14-3p	TCONS_00018022.p1	332	-14.26	-27.5	+	E3 SUMO-protein ligase RanBP2 OS=Homo sapiens GN=RANBP2 PE=1 SV=2
Nlu-miR-14-3p	TCONS_00022055.p1	168	-12	-24.5	+	Putative uncharacterized protein
Nlu-miR-14-3p	TCONS_00022959.p1	159	-5.59	-25.2	+	Long-chain fatty acid transport protein 4 OS=Homo sapiens GN=SLC27A4 PE=1 SV=1
Nlu-miR-14-3p	TCONS_00022960.p1	159	-5.59	-25.2	+	Long-chain fatty acid transport protein 4 OS=Homo sapiens GN=SLC27A4 PE=1 SV=1
Nlu-miR-14-3p	TCONS_00028290.p1	157	-19.85	-29.9	+	Dolichyl-diphosphooligosaccharide--protein glycosyltransferase 48 kDa subunit OS=Drosophila melanogaster GN=Ost48 PE=2 SV=2
Nlu-miR-14-3p	TCONS_00028293.p1	181	-21.47	-30.7	+	Dolichyl-diphosphooligosaccharide--protein glycosyltransferase 48 kDa subunit OS=Drosophila melanogaster GN=Ost48 PE=2 SV=2
Nlu-miR-14-3p	TCONS_00031895.p1	145	-8.9	-24.6	+	MAPK regulated corepressor interacting protein 2 OS=Mus musculus GN=Mcrip2 PE=1 SV=1
Nlu-miR-14-3p	TCONS_00036061.p1	165	-7.89	-21.7	+	Ubiquitin-associated protein 1 OS=Homo sapiens GN=UBAP1 PE=1 SV=1
Nlu-miR-14-3p	TCONS_00040197.p1	165	-5.66	-24.3	+	Cysteine--tRNA ligase, cytoplasmic OS=Drosophila melanogaster GN=CysRS PE=1 SV=1
Nlu-miR-14-3p	TCONS_00040200.p1	165	-5.66	-24.3	+	Cysteine--tRNA ligase, cytoplasmic OS=Drosophila melanogaster GN=CysRS PE=1 SV=1
Nlu-miR-14-3p	TCONS_00044877.p1	168	-7.35	-25.4	+	Putative uncharacterized protein
Nlu-miR-14-3p	TCONS_00045714.p1	140	-14.34	-25.5	+	Eukaryotic translation initiation factor 4E type 2 OS=Homo sapiens GN=EIF4E2 PE=1 SV=1
Nlu-miR-14-3p	TCONS_00045721.p1	168	-6.41	-25.4	+	Putative uncharacterized protein
Nlu-miR-14-3p	TCONS_00045722.p1	168	-6.41	-25.4	+	Putative uncharacterized protein
Nlu-miR-14-3p	TCONS_00046248.p1	171	-14.87	-25.6	+	Mannose-1-phosphate guanyltransferase alpha OS=Xenopus tropicalis GN=gmppa PE=2 SV=1
Nlu-miR-13a-3p	TCONS_00026408.p1	148	-7.48	-25.8	+	Zinc transporter 7 OS=Gallus gallus GN=SLC30A7 PE=2 SV=1
Nlu-miR-13a-3p	TCONS_00026431.p1	148	-7.52	-25.8	+	Zinc transporter 7 OS=Gallus gallus GN=SLC30A7 PE=2 SV=1
Nlu-miR-13a-3p	TCONS_00039297.p1	155	-10.08	-22.4	+	Armadillo repeat-containing protein 2 OS=Bos taurus GN=ARMC2 PE=4 SV=1
Nlu-miR-13a-3p	TCONS_00032453.p1	158	-15.28	-29.2	+	Probable E3 ubiquitin-protein ligase HERC4 OS=Rattus norvegicus GN=Herc4 PE=2 SV=1
Nlu-miR-13a-3p	TCONS_00031228.p1	151	-6.79	-25.6	+	Rhythmically expressed gene 5 protein OS=Drosophila melanogaster GN=Reg-5 PE=2 SV=2
Nlu-miR-13a-3p	TCONS_00000280.p1	163	-12.85	-29.2	+	Glutathione hydrolase 1 proenzyme OS=Rattus norvegicus GN=Ggt1 PE=1 SV=4
Nlu-miR-13a-3p	TCONS_00000281.p1	163	-12.85	-29.2	+	Glutathione hydrolase 1 proenzyme OS=Rattus norvegicus GN=Ggt1 PE=1 SV=4
Nlu-miR-13a-3p	TCONS_00000771.p2	156	-6.99	-22.6	+	m7GpppX diphosphatase OS=Bos taurus GN=DCPS PE=2 SV=1
Nlu-miR-13a-3p	TCONS_00001284.p1	143	-12.3	-24.5	+	Alpha-tocopherol transfer protein-like OS=Mus musculus GN=Ttpal PE=1 SV=3
Nlu-miR-13a-3p	TCONS_00001285.p1	143	-12.3	-24.5	+	Alpha-tocopherol transfer protein-like OS=Mus musculus GN=Ttpal PE=1 SV=3
Nlu-miR-13a-3p	TCONS_00001286.p1	143	-12.3	-24.5	+	Alpha-tocopherol transfer protein-like OS=Mus musculus GN=Ttpal PE=1 SV=3
Nlu-miR-13a-3p	TCONS_00001583.p1	157	-5.79	-26.5	+	Protein phosphatase PTC7 homolog OS=Danio rerio GN=pptc7 PE=2 SV=1
Nlu-miR-13a-3p	TCONS_00001584.p1	157	-5.79	-26.5	+	Protein phosphatase PTC7 homolog OS=Homo sapiens GN=PPTC7 PE=2 SV=1
Nlu-miR-13a-3p	TCONS_00003019.p1	163	-10.29	-25.7	+	ABC transporter G family member 23 OS=Dictyostelium discoideum GN=abcG23 PE=3 SV=2
Nlu-miR-13a-3p	TCONS_00008973.p1	159	-9.52	-25.8	+	Acyl-CoA synthetase family member 3, mitochondrial OS=Mus musculus GN=Acsf3 PE=1 SV=2
Nlu-miR-13a-3p	TCONS_00008974.p1	159	-9.52	-25.8	+	Acyl-CoA synthetase family member 3, mitochondrial OS=Mus musculus GN=Acsf3 PE=1 SV=2
Nlu-miR-13a-3p	TCONS_00008975.p1	159	-9.52	-25.8	+	Acyl-CoA synthetase family member 3, mitochondrial OS=Mus musculus GN=Acsf3 PE=1 SV=2
Nlu-miR-13a-3p	TCONS_00014597.p1	147	-6.84	-25.6	+	ATP-binding cassette sub-family G member 4 OS=Homo sapiens GN=ABCG4 PE=1 SV=2
Nlu-miR-13a-3p	TCONS_00015016.p1	142	-9.46	-23.9	+	Putative uncharacterized protein
Nlu-miR-13a-3p	TCONS_00019643.p1	162	-7.29	-25.3	+	Equilibrative nucleoside transporter 4 OS=Danio rerio GN=slc29a4 PE=2 SV=1
Nlu-miR-13a-3p	TCONS_00019644.p1	162	-7.29	-25.3	+	Equilibrative nucleoside transporter 4 OS=Danio rerio GN=slc29a4 PE=2 SV=1
Nlu-miR-13a-3p	TCONS_00019645.p1	162	-7.29	-25.3	+	Equilibrative nucleoside transporter 4 OS=Danio rerio GN=slc29a4 PE=2 SV=1
Nlu-miR-13a-3p	TCONS_00019646.p1	162	-7.29	-25.3	+	Equilibrative nucleoside transporter 4 OS=Danio rerio GN=slc29a4 PE=2 SV=1
Nlu-miR-13a-3p	TCONS_00021067.p1	171	-11.42	-26.6	+	DnaJ homolog subfamily C member 5 homolog OS=Drosophila melanogaster GN=Csp PE=1 SV=1
Nlu-miR-13a-3p	TCONS_00021068.p1	171	-11.42	-26.6	+	DnaJ homolog subfamily C member 5 homolog OS=Drosophila melanogaster GN=Csp PE=1 SV=1
Nlu-miR-13a-3p	TCONS_00021778.p1	143	-9.51	-25.2	+	Leucine-rich repeats and immunoglobulin-like domains protein 1 OS=Mus musculus GN=Lrig1 PE=1 SV=2
Nlu-miR-13a-3p	TCONS_00024249.p1	164	-8.18	-24.8	+	Transferrin OS=Blaberus discoidalis PE=1 SV=1
Nlu-miR-13a-3p	TCONS_00026158.p1	163	-3.03	-25	+	Ras-related protein Rab-11A OS=Rattus norvegicus GN=Rab11a PE=1 SV=3
Nlu-miR-13a-3p	TCONS_00028394.p1	157	-4.05	-24.8	+	Putative uncharacterized protein
Nlu-miR-13a-3p	TCONS_00028395.p1	157	-3.54	-24.8	+	Putative uncharacterized protein
Nlu-miR-13a-3p	TCONS_00028941.p1	144	-6.73	-23.8	+	Putative uncharacterized protein
Nlu-miR-13a-3p	TCONS_00028942.p1	144	-6.73	-23.8	+	Putative uncharacterized protein
Nlu-miR-13a-3p	TCONS_00030594.p1	176	-10.67	-26.5	+	Protein angel homolog 2 OS=Homo sapiens GN=ANGEL2 PE=2 SV=1
Nlu-miR-13a-3p	TCONS_00030595.p1	176	-10.67	-26.5	+	Protein angel homolog 2 OS=Homo sapiens GN=ANGEL2 PE=2 SV=1
Nlu-miR-13a-3p	TCONS_00031866.p1	159	-13.85	-27.2	+	pre-mRNA 3' end processing protein WDR33 OS=Mus musculus GN=Wdr33 PE=1 SV=1
Nlu-miR-13a-3p	TCONS_00031957.p1	170	-11.35	-28.6	+	Protein FAM91A1 OS=Danio rerio GN=fam91a1 PE=2 SV=2
Nlu-miR-13a-3p	TCONS_00031960.p1	170	-11.35	-28.6	+	Protein FAM91A1 OS=Danio rerio GN=fam91a1 PE=2 SV=2
Nlu-miR-13a-3p	TCONS_00035654.p1	161	-13.56	-26.9	+	Putative nucleotidyltransferase FAM46C OS=Rattus norvegicus GN=Fam46c PE=2 SV=1
Nlu-miR-13a-3p	TCONS_00035655.p1	161	-13.56	-26.9	+	Putative nucleotidyltransferase FAM46C OS=Rattus norvegicus GN=Fam46c PE=2 SV=1
Nlu-miR-13a-3p	TCONS_00035656.p1	161	-13.56	-26.9	+	Putative nucleotidyltransferase FAM46C OS=Rattus norvegicus GN=Fam46c PE=2 SV=1
Nlu-miR-13a-3p	TCONS_00035657.p1	161	-13.56	-26.9	+	Putative nucleotidyltransferase FAM46C OS=Rattus norvegicus GN=Fam46c PE=2 SV=1
Nlu-miR-13a-3p	TCONS_00035658.p1	161	-13.56	-26.9	+	Putative nucleotidyltransferase FAM46C OS=Rattus norvegicus GN=Fam46c PE=2 SV=1
Nlu-miR-13a-3p	TCONS_00044202.p1	140	-12.93	-28.5	+	Leucine-rich repeat-containing protein 20 OS=Homo sapiens GN=LRRC20 PE=1 SV=1
Nlu-miR-13a-3p	TCONS_00044203.p1	140	-12.93	-28.5	+	Leucine-rich repeat-containing protein 20 OS=Homo sapiens GN=LRRC20 PE=1 SV=1
Nlu-miR-13a-3p	TCONS_00049923.p1	153	-6.34	-25	+	Zinc finger protein 64 homolog, isoforms 1 and 2 OS=Homo sapiens GN=ZFP64 PE=1 SV=3
Nlu-miR-133-3p	TCONS_00049375.p1	161	-6.49	-30.1	+	Transmembrane protein 179 OS=Danio rerio GN=tmem179 PE=2 SV=1
Nlu-miR-133-3p	TCONS_00028806.p1	144	-9.73	-26.2	+	Putative uncharacterized protein
Nlu-miR-133-3p	TCONS_00042688.p1	160	-14.32	-30.1	+	Terminal uridylyltransferase 7 OS=Mus musculus GN=Zcchc6 PE=1 SV=3
Nlu-miR-133-3p	TCONS_00042689.p1	160	-14.32	-30.1	+	Terminal uridylyltransferase 7 OS=Mus musculus GN=Zcchc6 PE=1 SV=3
Nlu-miR-133-3p	TCONS_00020539.p1	155	-7.09	-28.4	+	Proton-coupled amino acid transporter 4 OS=Xenopus laevis GN=slc36a4 PE=2 SV=1
Nlu-miR-133-3p	TCONS_00020544.p1	155	-7.09	-28.4	+	Proton-coupled amino acid transporter 4 OS=Xenopus laevis GN=slc36a4 PE=2 SV=1
Nlu-miR-133-3p	TCONS_00028050.p1	150	-6.17	-29.1	+	E3 ubiquitin-protein ligase HUWE1 OS=Homo sapiens GN=HUWE1 PE=1 SV=3
Nlu-miR-133-3p	TCONS_00033928.p1	151	-9.81	-31.2	+	Doublesex- and mab-3-related transcription factor 2 OS=Mus musculus GN=Dmrt2 PE=1 SV=1
Nlu-miR-133-3p	TCONS_00033931.p1	151	-9.81	-31.2	+	Doublesex- and mab-3-related transcription factor 2 OS=Mus musculus GN=Dmrt2 PE=1 SV=1
Nlu-miR-133-3p	TCONS_00026757.p1	148	-6.2	-28	+	Putative ATP-dependent RNA helicase DHX33 OS=Mus musculus GN=Dhx33 PE=1 SV=1
Nlu-miR-133-3p	TCONS_00005038.p1	151	-6.3	-23.7	+	Leucine-zipper-like transcriptional regulator 1 OS=Mus musculus GN=Lztr1 PE=1 SV=2
Nlu-miR-133-3p	TCONS_00009936.p1	145	-9.43	-28.3	+	Integrin beta-PS OS=Drosophila melanogaster GN=mys PE=1 SV=3
Nlu-miR-133-3p	TCONS_00009937.p1	145	-9.43	-28.3	+	Integrin beta-PS OS=Drosophila melanogaster GN=mys PE=1 SV=3
Nlu-miR-133-3p	TCONS_00009938.p1	145	-9.43	-28.3	+	Integrin beta-PS OS=Drosophila melanogaster GN=mys PE=1 SV=3
Nlu-miR-133-3p	TCONS_00029837.p1	152	-11.71	-26.4	+	Putative uncharacterized protein
Nlu-miR-133-3p	TCONS_00029838.p1	152	-11.71	-26.4	+	Putative uncharacterized protein
Nlu-miR-133-3p	TCONS_00029839.p1	152	-11.71	-26.4	+	Putative uncharacterized protein
Nlu-miR-133-3p	TCONS_00031961.p1	156	-12.6	-25.9	+	Elongator complex protein 5 OS=Danio rerio GN=elp5 PE=2 SV=1
Nlu-miR-133-3p	TCONS_00033926.p1	151	-11.12	-31.2	+	Doublesex- and mab-3-related transcription factor 2 OS=Mus musculus GN=Dmrt2 PE=1 SV=1
Nlu-miR-133-3p	TCONS_00035160.p1	168	-17.11	-29.3	+	Anaphase-promoting complex subunit 4 OS=Mus musculus GN=Anapc4 PE=1 SV=1
Nlu-miR-133-3p	TCONS_00039254.p1	147	-2.68	-25.1	+	Putative uncharacterized protein
Nlu-miR-133-3p	TCONS_00043663.p1	168	-11.36	-26.8	+	Lipase 3 OS=Drosophila melanogaster GN=Lip3 PE=2 SV=1
Nlu-miR-133-3p	TCONS_00048393.p2	156	-10.53	-33.5	+	Putative uncharacterized protein
Nlu-miR-133-3p	TCONS_00048670.p1	147	-10.62	-25.4	+	Baculoviral IAP repeat-containing protein 6 OS=Mus musculus GN=Birc6 PE=1 SV=2
Nlu-miR-133-3p	TCONS_00048804.p1	143	-8.03	-27	+	Gag-Pol polyprotein (Fragment) OS=Avian reticuloendotheliosis virus GN=pol PE=1 SV=2
Nlu-nov-40c-3p	TCONS_00000436.p1	169	-7.66	-24.6	+	ADP-ribosylation factor-like protein 16 OS=Homo sapiens GN=ARL16 PE=1 SV=1
Nlu-nov-40c-3p	TCONS_00000441.p1	148	-12.92	-25	+	TBC1 domain family member 16 OS=Homo sapiens GN=TBC1D16 PE=2 SV=1
Nlu-nov-40c-3p	TCONS_00000442.p1	148	-12.92	-25	+	TBC1 domain family member 16 OS=Homo sapiens GN=TBC1D16 PE=2 SV=1
Nlu-nov-40c-3p	TCONS_00002385.p1	140	-9.02	-26.7	+	Myosin heavy chain 95F OS=Drosophila melanogaster GN=jar PE=2 SV=4
Nlu-nov-40c-3p	TCONS_00002386.p1	140	-9.02	-26.7	+	Myosin heavy chain 95F OS=Drosophila melanogaster GN=jar PE=2 SV=4
Nlu-nov-40c-3p	TCONS_00002387.p1	140	-9.02	-26.7	+	Myosin heavy chain 95F OS=Drosophila melanogaster GN=jar PE=2 SV=4
Nlu-nov-40c-3p	TCONS_00002388.p1	140	-9.02	-26.7	+	Myosin heavy chain 95F OS=Drosophila melanogaster GN=jar PE=2 SV=4
Nlu-nov-40c-3p	TCONS_00003084.p1	175	-13.35	-28.3	+	Embryonic polarity protein dorsal OS=Drosophila melanogaster GN=dl PE=1 SV=2
Nlu-nov-40c-3p	TCONS_00005247.p1	161	-14.35	-25.9	+	Facilitated trehalose transporter Tret1 OS=Culex quinquefasciatus GN=Tret1 PE=3 SV=1
Nlu-nov-40c-3p	TCONS_00007699.p1	157	-10.85	-25.7	+	Heterogeneous nuclear ribonucleoprotein Q OS=Mus musculus GN=Syncrip PE=1 SV=2
Nlu-nov-40c-3p	TCONS_00007700.p1	157	-10.85	-25.7	+	Heterogeneous nuclear ribonucleoprotein Q OS=Mus musculus GN=Syncrip PE=1 SV=2
Nlu-nov-40c-3p	TCONS_00007703.p1	157	-10.85	-25.7	+	Heterogeneous nuclear ribonucleoprotein Q OS=Mus musculus GN=Syncrip PE=1 SV=2
Nlu-nov-40c-3p	TCONS_00008159.p2	161	-7.73	-25	+	AKT-interacting protein OS=Gallus gallus GN=AKTIP PE=2 SV=1
Nlu-nov-40c-3p	TCONS_00008431.p1	156	-10.02	-22.5	+	Glutathione peroxidase 3 OS=Hylobates lar GN=GPX3 PE=2 SV=2
Nlu-nov-40c-3p	TCONS_00008432.p1	156	-10.02	-22.5	+	Glutathione peroxidase 3 OS=Hylobates lar GN=GPX3 PE=2 SV=2
Nlu-nov-40c-3p	TCONS_00009958.p1	160	-12.85	-28.1	+	Papilin OS=Drosophila melanogaster GN=Ppn PE=1 SV=2
Nlu-nov-40c-3p	TCONS_00017080.p1	162	-10.23	-26.5	+	Hypertrehalosaemic prohormone OS=Blaberus discoidalis PE=1 SV=1
Nlu-nov-40c-3p	TCONS_00017969.p1	151	-7.7	-29	+	Phosphatidylinositol 3-kinase regulatory subunit alpha OS=Bos taurus GN=PIK3R1 PE=1 SV=1
Nlu-nov-40c-3p	TCONS_00017970.p1	151	-7.7	-29	+	Phosphatidylinositol 3-kinase regulatory subunit alpha OS=Bos taurus GN=PIK3R1 PE=1 SV=1
Nlu-nov-40c-3p	TCONS_00018023.p1	154	-11.6	-25.4	+	E3 SUMO-protein ligase RanBP2 OS=Homo sapiens GN=RANBP2 PE=1 SV=2
Nlu-nov-40c-3p	TCONS_00018024.p1	154	-11.6	-25.4	+	E3 SUMO-protein ligase RanBP2 OS=Homo sapiens GN=RANBP2 PE=1 SV=2
Nlu-nov-40c-3p	TCONS_00018714.p2	143	-12.29	-25.7	+	Putative uncharacterized protein
Nlu-nov-40c-3p	TCONS_00018715.p1	143	-12.29	-25.7	+	Putative uncharacterized protein
Nlu-nov-40c-3p	TCONS_00018716.p1	143	-12.29	-25.7	+	Putative uncharacterized protein
Nlu-nov-40c-3p	TCONS_00018717.p1	143	-12.29	-25.7	+	Putative uncharacterized protein
Nlu-nov-40c-3p	TCONS_00020747.p1	166	-13.6	-25.5	+	KAT8 regulatory NSL complex subunit 2 OS=Bos taurus GN=KANSL2 PE=2 SV=1
Nlu-nov-40c-3p	TCONS_00020748.p1	166	-13.6	-25.5	+	KAT8 regulatory NSL complex subunit 2 OS=Bos taurus GN=KANSL2 PE=2 SV=1
Nlu-nov-40c-3p	TCONS_00020749.p1	166	-13.6	-25.5	+	KAT8 regulatory NSL complex subunit 2 OS=Bos taurus GN=KANSL2 PE=2 SV=1
Nlu-nov-40c-3p	TCONS_00025853.p1	181	-13	-26.2	+	Probable uridine-cytidine kinase OS=Drosophila melanogaster GN=CG6364 PE=3 SV=1
Nlu-nov-40c-3p	TCONS_00027411.p1	178	-17.07	-30.4	+	Putative uncharacterized protein
Nlu-nov-40c-3p	TCONS_00031370.p1	146	-11.81	-29.2	+	Putative uncharacterized protein
Nlu-nov-40c-3p	TCONS_00031371.p1	146	-11.81	-29.2	+	Putative uncharacterized protein
Nlu-nov-40c-3p	TCONS_00031373.p1	146	-11.81	-29.2	+	Putative uncharacterized protein
Nlu-nov-40c-3p	TCONS_00031743.p1	157	-4.13	-25.5	+	Glucose dehydrogenase [FAD, quinone] OS=Drosophila melanogaster GN=Gld PE=3 SV=3
Nlu-nov-40c-3p	TCONS_00031744.p1	157	-7.65	-25.5	+	Glucose dehydrogenase [FAD, quinone] OS=Drosophila melanogaster GN=Gld PE=3 SV=3
Nlu-nov-40c-3p	TCONS_00031745.p1	157	-7.65	-25.5	+	Glucose dehydrogenase [FAD, quinone] OS=Drosophila melanogaster GN=Gld PE=3 SV=3
Nlu-nov-40c-3p	TCONS_00031749.p1	157	-8.62	-25.5	+	Glucose dehydrogenase [FAD, quinone] OS=Drosophila melanogaster GN=Gld PE=3 SV=3
Nlu-nov-40c-3p	TCONS_00035358.p1	159	-9.07	-25	+	Protein DEK OS=Mus musculus GN=Dek PE=1 SV=1
Nlu-nov-40c-3p	TCONS_00037645.p1	140	1.33	-24.6	+	Putative uncharacterized protein
Nlu-nov-40c-3p	TCONS_00037647.p1	140	1.33	-24.6	+	Putative uncharacterized protein
Nlu-nov-40c-3p	TCONS_00037649.p1	140	1.33	-24.6	+	Putative uncharacterized protein
Nlu-nov-40c-3p	TCONS_00037652.p1	140	1.33	-24.6	+	Putative uncharacterized protein
Nlu-nov-40c-3p	TCONS_00042387.p1	152	-7.93	-23	+	Putative uncharacterized protein
Nlu-miR-276-3p	TCONS_00016393.p1	155	-8.01	-23.5	+	Cullin-associated NEDD8-dissociated protein 1 OS=Pongo abelii GN=CAND1 PE=2 SV=1
Nlu-miR-276-3p	TCONS_00005056.p2	154	-1.52	-24.4	+	Vitellogenin-A1 OS=Aedes aegypti GN=VGA1 PE=1 SV=2
Nlu-miR-276-3p	TCONS_00000395.p1	166	-11.48	-27.2	+	Putative uncharacterized protein
Nlu-miR-276-3p	TCONS_00001796.p1	155	-0.85	-21.8	+	Ankyrin repeat domain-containing protein 17 OS=Mus musculus GN=Ankrd17 PE=1 SV=2
Nlu-miR-276-3p	TCONS_00001797.p1	155	-0.85	-21.8	+	Ankyrin repeat domain-containing protein 17 OS=Mus musculus GN=Ankrd17 PE=1 SV=2
Nlu-miR-276-3p	TCONS_00003994.p1	144	-9	-26.1	+	Mediator of RNA polymerase II transcription subunit 13 OS=Drosophila melanogaster GN=skd PE=1 SV=1
Nlu-miR-276-3p	TCONS_00020509.p1	154	-3.05	-24.5	+	High mobility group protein 20A OS=Homo sapiens GN=HMG20A PE=1 SV=1
Nlu-miR-276-3p	TCONS_00021230.p1	150	-6.63	-21.5	+	Otoferlin OS=Danio rerio GN=otof PE=3 SV=1
Nlu-miR-276-3p	TCONS_00022160.p1	166	-9.43	-24.8	+	Probable tyrosyl-DNA phosphodiesterase OS=Drosophila melanogaster GN=gkt PE=2 SV=1
Nlu-miR-276-3p	TCONS_00023337.p1	142	-6.93	-25.8	+	Putative uncharacterized protein
Nlu-miR-276-3p	TCONS_00029595.p1	165	-9.01	-27.5	+	Ras-related protein Rab-39B OS=Mus musculus GN=Rab39b PE=1 SV=1
Nlu-miR-276-3p	TCONS_00029596.p1	165	-9.01	-27.5	+	Ras-related protein Rab-39B OS=Mus musculus GN=Rab39b PE=1 SV=1
Nlu-miR-276-3p	TCONS_00029597.p1	165	-9.01	-27.5	+	Ras-related protein Rab-39B OS=Mus musculus GN=Rab39b PE=1 SV=1
Nlu-miR-276-3p	TCONS_00031131.p1	140	-7	-25.4	+	Putative uncharacterized protein
Nlu-miR-276-3p	TCONS_00035371.p1	152	-12.31	-26.4	+	Lipoma-preferred partner homolog OS=Gallus gallus GN=LPP PE=2 SV=1
Nlu-miR-276-3p	TCONS_00038148.p1	141	-10.47	-25.4	+	Annexin B9 OS=Drosophila melanogaster GN=AnxB9 PE=2 SV=2
Nlu-miR-276-3p	TCONS_00048276.p1	144	-10.09	-25.9	+	Putative uncharacterized protein
Nlu-miR-276-3p	TCONS_00048279.p2	144	-10.09	-25.9	+	Putative uncharacterized protein
Nlu-nov-11-5p	TCONS_00016393.p1	140	-7.75	-24	+	Cullin-associated NEDD8-dissociated protein 1 OS=Pongo abelii GN=CAND1 PE=2 SV=1
Nlu-nov-11-5p	TCONS_00043026.p1	149	-9.84	-27.2	+	Putative uncharacterized protein
Nlu-nov-11-5p	TCONS_00023910.p1	152	-12.22	-28.3	+	Putative uncharacterized protein
Nlu-nov-11-5p	TCONS_00012873.p3	160	-14.68	-26.3	+	Putative uncharacterized protein
Nlu-nov-11-5p	TCONS_00000007.p1	141	-12.38	-27.1	+	Esterase E4 OS=Myzus persicae PE=1 SV=1
Nlu-nov-11-5p	TCONS_00000008.p1	141	-12.38	-27.1	+	Esterase E4 OS=Myzus persicae PE=1 SV=1
Nlu-nov-11-5p	TCONS_00000009.p1	141	-12.38	-27.1	+	Esterase E4 OS=Myzus persicae PE=1 SV=1
Nlu-nov-11-5p	TCONS_00026984.p1	153	-8.49	-27.9	+	Lipase 3 OS=Drosophila melanogaster GN=Lip3 PE=2 SV=1
Nlu-nov-11-5p	TCONS_00042491.p1	162	-6.18	-29.5	+	Myotubularin-related protein 6 OS=Caenorhabditis elegans GN=mtm-6 PE=1 SV=1
Nlu-nov-11-5p	TCONS_00042492.p1	162	-6.18	-29.5	+	Myotubularin-related protein 6 OS=Caenorhabditis elegans GN=mtm-6 PE=1 SV=1
Nlu-nov-11-5p	TCONS_00042493.p1	162	-6.18	-29.5	+	Myotubularin-related protein 6 OS=Caenorhabditis elegans GN=mtm-6 PE=1 SV=1
Nlu-nov-11-5p	TCONS_00042494.p1	162	-6.18	-29.5	+	Myotubularin-related protein 6 OS=Caenorhabditis elegans GN=mtm-6 PE=1 SV=1
Nlu-nov-11-5p	TCONS_00042495.p1	162	-6.18	-29.5	+	Myotubularin-related protein 6 OS=Caenorhabditis elegans GN=mtm-6 PE=1 SV=1
Nlu-nov-11-5p	TCONS_00007987.p1	156	-8.58	-26.6	+	Transmembrane protein 132E OS=Danio rerio GN=tmem132e PE=2 SV=1
Nlu-nov-11-5p	TCONS_00000658.p1	153	-12.85	-26.1	+	Microtubule-associated protein 2 OS=Rattus norvegicus GN=Map2 PE=1 SV=3
Nlu-nov-11-5p	TCONS_00000665.p1	153	-12.85	-26.1	+	Microtubule-associated protein 2 OS=Rattus norvegicus GN=Map2 PE=1 SV=3
Nlu-nov-11-5p	TCONS_00005470.p1	173	-12.96	-29.1	+	Protein yellow OS=Drosophila pseudoobscura pseudoobscura GN=y PE=3 SV=2
Nlu-nov-11-5p	TCONS_00008356.p1	150	-13.09	-26.8	+	Putative uncharacterized protein
Nlu-nov-11-5p	TCONS_00008357.p1	150	-13.09	-26.8	+	Putative uncharacterized protein
Nlu-nov-11-5p	TCONS_00008813.p1	173	-16.28	-27	+	Protein AAR2 homolog OS=Pongo abelii GN=AAR2 PE=2 SV=1
Nlu-nov-11-5p	TCONS_00010861.p1	152	-7.86	-23.5	+	Ras-like protein family member 10B OS=Homo sapiens GN=RASL10B PE=2 SV=1
Nlu-nov-11-5p	TCONS_00011814.p1	151	-18.14	-27.6	+	Actin-binding LIM protein 1 OS=Homo sapiens GN=ABLIM1 PE=1 SV=3
Nlu-nov-11-5p	TCONS_00011815.p1	151	-18.14	-27.6	+	Actin-binding LIM protein 1 OS=Mus musculus GN=Ablim1 PE=1 SV=1
Nlu-nov-11-5p	TCONS_00011817.p1	151	-18.14	-27.6	+	Actin-binding LIM protein 1 OS=Homo sapiens GN=ABLIM1 PE=1 SV=3
Nlu-nov-11-5p	TCONS_00011819.p1	151	-18.14	-27.6	+	Actin-binding LIM protein 1 OS=Homo sapiens GN=ABLIM1 PE=1 SV=3
Nlu-nov-11-5p	TCONS_00011825.p1	151	-18.14	-27.6	+	Actin-binding LIM protein 1 OS=Mus musculus GN=Ablim1 PE=1 SV=1
Nlu-nov-11-5p	TCONS_00011828.p1	151	-18.14	-27.6	+	Actin-binding LIM protein 1 OS=Homo sapiens GN=ABLIM1 PE=1 SV=3
Nlu-nov-11-5p	TCONS_00011837.p1	151	-18.14	-27.6	+	Actin-binding LIM protein 1 OS=Homo sapiens GN=ABLIM1 PE=1 SV=3
Nlu-nov-11-5p	TCONS_00011839.p1	151	-18.14	-27.6	+	Actin-binding LIM protein 1 OS=Homo sapiens GN=ABLIM1 PE=1 SV=3
Nlu-nov-11-5p	TCONS_00011840.p1	151	-18.14	-27.6	+	Actin-binding LIM protein 1 OS=Homo sapiens GN=ABLIM1 PE=1 SV=3
Nlu-nov-11-5p	TCONS_00018146.p1	147	-15.15	-28.3	+	Doublesex- and mab-3-related transcription factor 3 OS=Homo sapiens GN=DMRT3 PE=1 SV=1
Nlu-nov-11-5p	TCONS_00018147.p1	147	-15.15	-28.3	+	Doublesex- and mab-3-related transcription factor 3 OS=Homo sapiens GN=DMRT3 PE=1 SV=1
Nlu-nov-11-5p	TCONS_00019141.p1	165	-18.12	-28.1	+	T-complex protein 1 subunit beta OS=Bos taurus GN=CCT2 PE=1 SV=3
Nlu-nov-11-5p	TCONS_00019224.p1	155	-14.68	-26.9	+	Endophilin-A OS=Drosophila virilis GN=EndoA PE=3 SV=1
Nlu-nov-11-5p	TCONS_00019225.p1	155	-14.68	-26.9	+	Endophilin-A OS=Drosophila pseudoobscura pseudoobscura GN=EndoA PE=3 SV=1
Nlu-nov-11-5p	TCONS_00019226.p1	155	-14.68	-26.9	+	Endophilin-A OS=Drosophila pseudoobscura pseudoobscura GN=EndoA PE=3 SV=1
Nlu-nov-11-5p	TCONS_00019227.p1	155	-14.68	-26.9	+	Endophilin-A OS=Drosophila virilis GN=EndoA PE=3 SV=1
Nlu-nov-11-5p	TCONS_00020665.p1	169	-14.34	-26.7	+	Urea amidolyase OS=Lachancea kluyveri GN=DUR1,2 PE=3 SV=1
Nlu-nov-11-5p	TCONS_00023239.p1	190	-23.58	-33.8	+	Down syndrome cell adhesion molecule-like protein Dscam2 OS=Drosophila melanogaster GN=Dscam2 PE=2 SV=3
Nlu-nov-11-5p	TCONS_00023851.p1	173	-14.46	-26.8	+	Vesicular integral-membrane protein VIP36 OS=Canis lupus familiaris GN=LMAN2 PE=1 SV=1
Nlu-nov-11-5p	TCONS_00025985.p1	164	-13.91	-26	+	Striatin-interacting protein 1 OS=Bos taurus GN=STRIP1 PE=2 SV=1
Nlu-nov-11-5p	TCONS_00026922.p1	149	-14.12	-29.2	+	Protein decapentaplegic OS=Drosophila melanogaster GN=dpp PE=1 SV=2
Nlu-nov-11-5p	TCONS_00026923.p1	149	-14.12	-29.2	+	Protein decapentaplegic OS=Drosophila melanogaster GN=dpp PE=1 SV=2
Nlu-nov-11-5p	TCONS_00026924.p1	149	-14.12	-29.2	+	Protein decapentaplegic OS=Drosophila melanogaster GN=dpp PE=1 SV=2
Nlu-nov-11-5p	TCONS_00028586.p1	166	-13.7	-27.7	+	Putative uncharacterized protein
Nlu-nov-11-5p	TCONS_00031192.p1	152	-9.78	-24.6	+	Lutropin-choriogonadotropic hormone receptor OS=Mus musculus GN=Lhcgr PE=2 SV=1
Nlu-nov-11-5p	TCONS_00034339.p1	160	-15.64	-27.2	+	Putative uncharacterized protein
Nlu-nov-11-5p	TCONS_00035443.p1	157	-5.82	-28.1	+	Putative uncharacterized protein
Nlu-nov-11-5p	TCONS_00035692.p1	142	-5.88	-25	+	Protein GDAP2 homolog OS=Nematostella vectensis GN=gdap2 PE=3 SV=1
Nlu-nov-11-5p	TCONS_00036478.p1	147	-5.33	-23.7	+	Casein kinase I isoform gamma-3 OS=Rattus norvegicus GN=Csnk1g3 PE=1 SV=1
Nlu-nov-11-5p	TCONS_00036479.p1	147	-6.28	-23.7	+	Casein kinase I isoform gamma-3 OS=Rattus norvegicus GN=Csnk1g3 PE=1 SV=1
Nlu-nov-11-5p	TCONS_00036662.p1	147	-10.2	-24.1	+	Glutaminyl-peptide cyclotransferase OS=Mus musculus GN=Qpct PE=1 SV=2
Nlu-nov-11-5p	TCONS_00038648.p1	147	-2.05	-30.8	+	Putative uncharacterized protein
Nlu-nov-11-5p	TCONS_00038879.p1	164	-10.07	-26.6	+	U3 small nucleolar RNA-associated protein 18 homolog OS=Drosophila melanogaster GN=wcd PE=1 SV=1
Nlu-nov-11-5p	TCONS_00039566.p1	157	-10.7	-27.9	+	Putative uncharacterized protein
Nlu-nov-11-5p	TCONS_00039567.p1	157	-10.7	-27.9	+	Putative uncharacterized protein
Nlu-nov-11-5p	TCONS_00039568.p1	157	-10.7	-27.9	+	Putative uncharacterized protein
Nlu-nov-11-5p	TCONS_00045584.p1	152	-7.19	-25.2	+	Putative uncharacterized protein
Nlu-nov-11-5p	TCONS_00046330.p1	162	-15.93	-25.1	+	Bis(5'-nucleosyl)-tetraphosphatase [asymmetrical] OS=Caenorhabditis elegans GN=ndx-4 PE=1 SV=1
Nlu-nov-11-5p	TCONS_00048514.p1	165	-10.51	-23.2	+	ATP-citrate synthase OS=Mus musculus GN=Acly PE=1 SV=1
Nlu-nov-21a-5p	TCONS_00005437.p1	164	-16.97	-25.9	+	Gibberellin 20 oxidase 2 OS=Arabidopsis thaliana GN=GA20OX2 PE=2 SV=1
Nlu-nov-21a-5p	TCONS_00029816.p1	165	-15.62	-25.7	+	Zinc finger protein 84 OS=Homo sapiens GN=ZNF84 PE=1 SV=2
Nlu-nov-21a-5p	TCONS_00029817.p1	165	-15.62	-25.7	+	Zinc finger protein 84 OS=Homo sapiens GN=ZNF84 PE=1 SV=2
Nlu-nov-21a-5p	TCONS_00029818.p1	165	-15.62	-25.7	+	Zinc finger protein 84 OS=Homo sapiens GN=ZNF84 PE=1 SV=2
Nlu-nov-21a-5p	TCONS_00029819.p1	165	-15.62	-25.7	+	Zinc finger protein 84 OS=Homo sapiens GN=ZNF84 PE=1 SV=2
Nlu-nov-21a-5p	TCONS_00029820.p1	165	-15.62	-25.7	+	Zinc finger protein 84 OS=Homo sapiens GN=ZNF84 PE=1 SV=2
Nlu-nov-21a-5p	TCONS_00029821.p1	165	-15.62	-25.7	+	Zinc finger protein 84 OS=Homo sapiens GN=ZNF84 PE=1 SV=2
Nlu-nov-21a-5p	TCONS_00029822.p1	165	-15.62	-25.7	+	Zinc finger protein 84 OS=Homo sapiens GN=ZNF84 PE=1 SV=2
Nlu-nov-21a-5p	TCONS_00029844.p1	165	-15.62	-25.7	+	Zinc finger protein 84 OS=Homo sapiens GN=ZNF84 PE=1 SV=2
Nlu-nov-21a-5p	TCONS_00003683.p1	147	-13.46	-25	+	Putative uncharacterized protein
Nlu-nov-21a-5p	TCONS_00003684.p1	147	-13.46	-25	+	Putative uncharacterized protein
Nlu-nov-21a-5p	TCONS_00003685.p1	147	-13.46	-25	+	Putative uncharacterized protein
Nlu-nov-21a-5p	TCONS_00003696.p3	170	-9.04	-24.6	+	Putative uncharacterized protein
Nlu-nov-21a-5p	TCONS_00006582.p1	152	-15.27	-26.4	+	Two pore calcium channel protein 1 OS=Rattus norvegicus GN=Tpcn1 PE=1 SV=2
Nlu-nov-21a-5p	TCONS_00011605.p1	148	-12.66	-28.4	+	Suppressor of fused homolog OS=Homo sapiens GN=SUFU PE=1 SV=2
Nlu-nov-21a-5p	TCONS_00013655.p1	162	-12.78	-27.3	+	Probable nuclear transport factor 2 OS=Caenorhabditis elegans GN=ran-4 PE=3 SV=1
Nlu-nov-21a-5p	TCONS_00014026.p1	173	-10.28	-26.5	+	Inositol hexakisphosphate kinase 3 OS=Homo sapiens GN=IP6K3 PE=1 SV=2
Nlu-nov-21a-5p	TCONS_00014029.p1	173	-10.28	-26.5	+	Inositol hexakisphosphate kinase 3 OS=Homo sapiens GN=IP6K3 PE=1 SV=2
Nlu-nov-21a-5p	TCONS_00022922.p1	149	-14.89	-29	+	Putative uncharacterized protein
Nlu-nov-21a-5p	TCONS_00024918.p1	168	-7.33	-23.8	+	UPF0518 protein AGAP011705 OS=Anopheles gambiae GN=AGAP011705 PE=3 SV=4
Nlu-nov-21a-5p	TCONS_00025621.p1	154	-5.09	-24.2	+	Putative uncharacterized protein
Nlu-nov-21a-5p	TCONS_00025622.p1	154	-5.09	-24.2	+	Putative uncharacterized protein
Nlu-nov-21a-5p	TCONS_00026549.p1	152	-7.37	-22.7	+	Transposon Tf2-9 polyprotein OS=Schizosaccharomyces pombe (strain 972 / ATCC 24843) GN=Tf2-9 PE=3 SV=1
Nlu-nov-21a-5p	TCONS_00030374.p1	152	-4.08	-25.1	+	Putative uncharacterized protein
Nlu-nov-21a-5p	TCONS_00031044.p1	145	-13.82	-25	+	Putative uncharacterized transposon-derived protein F52C9.6 OS=Caenorhabditis elegans GN=F52C9.6 PE=5 SV=1
Nlu-nov-21a-5p	TCONS_00038049.p1	159	-10.48	-25	+	Cholesterol 7-desaturase OS=Caenorhabditis elegans GN=daf-36 PE=1 SV=2
Nlu-nov-21a-5p	TCONS_00042688.p1	169	-16.21	-27.3	+	Terminal uridylyltransferase 7 OS=Mus musculus GN=Zcchc6 PE=1 SV=3
Nlu-nov-21a-5p	TCONS_00042689.p1	169	-16.21	-27.3	+	Terminal uridylyltransferase 7 OS=Mus musculus GN=Zcchc6 PE=1 SV=3
Nlu-nov-21a-5p	TCONS_00045666.p1	145	-12.21	-27.1	+	Protein timeless OS=Drosophila melanogaster GN=tim PE=1 SV=3
Nlu-nov-21a-5p	TCONS_00048380.p2	159	-9.53	-25.1	+	Putative uncharacterized protein
Nlu-miR-184b-5p	TCONS_00000072.p1	158	-8.79	-29.6	+	Nose resistant to fluoxetine protein 6 OS=Caenorhabditis elegans GN=nrf-6 PE=1 SV=3
Nlu-miR-184b-5p	TCONS_00000073.p1	158	-8.79	-29.6	+	Nose resistant to fluoxetine protein 6 OS=Caenorhabditis elegans GN=nrf-6 PE=1 SV=3
Nlu-miR-184b-5p	TCONS_00002905.p1	146	-11.4	-28	+	Serine/threonine-protein kinase/endoribonuclease IRE1 OS=Mus musculus GN=Ern1 PE=1 SV=1
Nlu-miR-184b-5p	TCONS_00011085.p1	148	-5.74	-27.3	+	Trafficking protein particle complex subunit 8 OS=Homo sapiens GN=TRAPPC8 PE=1 SV=2
Nlu-miR-184b-5p	TCONS_00028291.p1	168	-19.93	-29.6	+	Dolichyl-diphosphooligosaccharide--protein glycosyltransferase 48 kDa subunit OS=Drosophila melanogaster GN=Ost48 PE=2 SV=2
Nlu-miR-184b-5p	TCONS_00028487.p1	164	-15.52	-20.2	+	E3 ubiquitin-protein ligase MARCH2 OS=Xenopus tropicalis GN=march2 PE=2 SV=1
Nlu-miR-184b-5p	TCONS_00029261.p1	158	-14.56	-31.8	+	Putative uncharacterized protein
Nlu-miR-184b-5p	TCONS_00036507.p1	160	-16.7	-29.1	+	ATP-binding cassette sub-family G member 4 OS=Homo sapiens GN=ABCG4 PE=1 SV=2
Nlu-miR-184b-5p	TCONS_00042195.p1	159	-6.39	-29.5	+	Putative uncharacterized protein
Nlu-miR-184b-5p	TCONS_00010479.p1	165	-12.04	-27.2	+	tRNA (uracil-5-)-methyltransferase homolog A OS=Homo sapiens GN=TRMT2A PE=1 SV=2
Nlu-miR-184b-5p	TCONS_00019383.p1	147	-3.55	-25.9	+	Anaphase-promoting complex subunit 1 OS=Homo sapiens GN=ANAPC1 PE=1 SV=1
Nlu-miR-184b-5p	TCONS_00024336.p1	161	-12.61	-25.4	+	Protein Shroom3 OS=Mus musculus GN=Shroom3 PE=1 SV=2
Nlu-miR-184b-5p	TCONS_00047373.p1	159	-8.74	-25.9	+	Putative uncharacterized protein
Nlu-miR-1175-3p	TCONS_00023052.p1	147	-12.42	-29.4	+	Putative uncharacterized protein
Nlu-miR-1175-3p	TCONS_00036275.p1	148	-11.71	-29.5	+	Cyclic pyranopterin monophosphate synthase OS=Peptoclostridium acidaminophilum GN=moaC PE=3 SV=2
Nlu-miR-1175-3p	TCONS_00023050.p1	147	-12.54	-29.4	+	Putative uncharacterized protein
Nlu-miR-1175-3p	TCONS_00023051.p1	147	-12.42	-29.4	+	Putative uncharacterized protein
Nlu-miR-1175-3p	TCONS_00023053.p1	147	-12.54	-29.4	+	Putative uncharacterized protein
Nlu-miR-1175-3p	TCONS_00020448.p1	145	-10.06	-26.9	+	Protein TRC8 homolog OS=Drosophila melanogaster GN=Trc8 PE=1 SV=1
Nlu-miR-1175-3p	TCONS_00044988.p1	141	-12.67	-26.9	+	Protein TRC8 homolog OS=Drosophila melanogaster GN=Trc8 PE=1 SV=1
Nlu-miR-1175-3p	TCONS_00008047.p1	157	-11.51	-28.3	+	Chitooligosaccharidolytic beta-N-acetylglucosaminidase OS=Bombyx mori PE=1 SV=1
Nlu-miR-1175-3p	TCONS_00008048.p1	157	-11.51	-28.3	+	Chitooligosaccharidolytic beta-N-acetylglucosaminidase OS=Bombyx mori PE=1 SV=1
Nlu-miR-1175-3p	TCONS_00008049.p1	157	-11.51	-28.3	+	Chitooligosaccharidolytic beta-N-acetylglucosaminidase OS=Bombyx mori PE=1 SV=1
Nlu-miR-1175-3p	TCONS_00008050.p1	157	-11.51	-28.3	+	Chitooligosaccharidolytic beta-N-acetylglucosaminidase OS=Bombyx mori PE=1 SV=1
Nlu-miR-1175-3p	TCONS_00008051.p1	157	-11.51	-28.3	+	Chitooligosaccharidolytic beta-N-acetylglucosaminidase OS=Bombyx mori PE=1 SV=1
Nlu-miR-1175-3p	TCONS_00013651.p1	141	-10.36	-26.7	+	Transcription factor Sp9 OS=Xenopus tropicalis GN=sp9 PE=2 SV=1
Nlu-miR-1175-3p	TCONS_00020137.p1	175	-15.47	-30.3	+	Putative uncharacterized protein
Nlu-miR-279a-3p	TCONS_00047532.p2	171	-14.35	-29.4	+	Uncharacterized 50 kDa protein in type I retrotransposable element R1DM OS=Drosophila melanogaster GN=R1A1-element\ORF1 PE=4 SV=1
Nlu-miR-279a-3p	TCONS_00012562.p1	145	-12.74	-25.8	+	Tudor domain-containing protein 7 OS=Mus musculus GN=Tdrd7 PE=1 SV=1
Nlu-miR-279a-3p	TCONS_00047840.p2	156	-14.57	-30.8	+	Galactosylgalactosylxylosylprotein 3-beta-glucuronosyltransferase 3 OS=Cricetulus griseus GN=B3GAT3 PE=2 SV=1
Nlu-miR-279a-3p	TCONS_00046401.p2	157	5.24	-22.8	+	Sorting and assembly machinery component 50 homolog B OS=Xenopus laevis GN=samm50-b PE=2 SV=1
Nlu-miR-279a-3p	TCONS_00027145.p1	171	-16.55	-30.7	+	Ubiquitin carboxyl-terminal hydrolase 20 OS=Xenopus tropicalis GN=usp20 PE=2 SV=1
Nlu-miR-279a-3p	TCONS_00027146.p1	163	-10.27	-26.9	+	Ubiquitin carboxyl-terminal hydrolase 20 OS=Xenopus tropicalis GN=usp20 PE=2 SV=1
Nlu-miR-279a-3p	TCONS_00027147.p1	163	-10.27	-26.9	+	Ubiquitin carboxyl-terminal hydrolase 33 OS=Danio rerio GN=usp33 PE=2 SV=1
Nlu-miR-279a-3p	TCONS_00027148.p1	171	-16.55	-30.7	+	Ubiquitin carboxyl-terminal hydrolase 33 OS=Danio rerio GN=usp33 PE=2 SV=1
Nlu-miR-279a-3p	TCONS_00027149.p1	163	-10.27	-26.9	+	Ubiquitin carboxyl-terminal hydrolase 33 OS=Danio rerio GN=usp33 PE=2 SV=1
Nlu-miR-279a-3p	TCONS_00027150.p1	163	-10.27	-26.9	+	Ubiquitin carboxyl-terminal hydrolase 20 OS=Xenopus tropicalis GN=usp20 PE=2 SV=1
Nlu-miR-279a-3p	TCONS_00027152.p1	171	-16.55	-30.7	+	Ubiquitin carboxyl-terminal hydrolase 20 OS=Xenopus tropicalis GN=usp20 PE=2 SV=1
Nlu-miR-2765d-5p	TCONS_00040841.p1	143	-3.19	-26.1	+	Putative uncharacterized protein
Nlu-miR-2765d-5p	TCONS_00025853.p1	161	-16	-26.5	+	Probable uridine-cytidine kinase OS=Drosophila melanogaster GN=CG6364 PE=3 SV=1
Nlu-miR-2765d-5p	TCONS_00014836.p1	165	-14.95	-26.3	+	Putative uncharacterized protein
Nlu-miR-2765d-5p	TCONS_00015791.p1	162	-11.98	-27.2	+	Chorion peroxidase OS=Anopheles gambiae GN=pxt PE=2 SV=3
Nlu-miR-2765d-5p	TCONS_00015792.p1	162	-11.98	-27.2	+	Chorion peroxidase OS=Anopheles gambiae GN=pxt PE=2 SV=3
Nlu-miR-2765d-5p	TCONS_00001907.p1	141	-12.75	-27.8	+	Cyclic AMP-responsive element-binding protein 1 OS=Bos taurus GN=CREB1 PE=1 SV=2
Nlu-miR-2765d-5p	TCONS_00001908.p1	141	-12.75	-27.8	+	Cyclic AMP-responsive element-binding protein 1 OS=Bos taurus GN=CREB1 PE=1 SV=2
Nlu-miR-2765d-5p	TCONS_00001909.p1	141	-12.75	-27.8	+	Cyclic AMP-responsive element-binding protein 1 OS=Bos taurus GN=CREB1 PE=1 SV=2
Nlu-miR-2765d-5p	TCONS_00029937.p1	147	-10.31	-26.4	+	Putative uncharacterized protein
Nlu-miR-2765d-5p	TCONS_00029938.p1	147	-10.31	-26.4	+	Putative uncharacterized protein
Nlu-miR-2765d-5p	TCONS_00029939.p1	147	-10.31	-26.4	+	Putative uncharacterized protein
Nlu-miR-2765d-5p	TCONS_00029940.p1	147	-10.31	-26.4	+	Putative uncharacterized protein
Nlu-miR-2765d-5p	TCONS_00029941.p1	147	-10.31	-26.4	+	Putative uncharacterized protein
Nlu-miR-2765d-5p	TCONS_00029942.p1	147	-10.31	-26.4	+	Putative uncharacterized protein
Nlu-miR-2765d-5p	TCONS_00029943.p1	147	-10.31	-26.4	+	Putative uncharacterized protein
Nlu-miR-2765d-5p	TCONS_00037665.p1	149	-12.98	-25.1	+	Putative uncharacterized protein
Nlu-miR-2765d-5p	TCONS_00040787.p1	153	-12.26	-27.3	+	Putative uncharacterized protein
Nlu-miR-2765d-5p	TCONS_00032899.p1	179	-13.69	-28.1	+	Extended synaptotagmin-2 OS=Homo sapiens GN=ESYT2 PE=1 SV=1
Nlu-miR-2765d-5p	TCONS_00020714.p1	163	-16.52	-25.8	+	Putative RNA-binding protein 15B OS=Mus musculus GN=Rbm15b PE=1 SV=2
Nlu-miR-2765d-5p	TCONS_00000455.p1	169	-13.9	-29.1	+	Monocyte to macrophage differentiation factor OS=Homo sapiens GN=MMD PE=2 SV=2
Nlu-miR-2765d-5p	TCONS_00000457.p1	169	-13.9	-29.1	+	Monocyte to macrophage differentiation factor OS=Homo sapiens GN=MMD PE=2 SV=2
Nlu-miR-2765d-5p	TCONS_00002993.p1	161	-19.66	-30.7	+	Gastrula zinc finger protein XlCGF57.1 (Fragment) OS=Xenopus laevis PE=3 SV=1
Nlu-miR-2765d-5p	TCONS_00002994.p1	161	-19.66	-30.7	+	Gastrula zinc finger protein XlCGF57.1 (Fragment) OS=Xenopus laevis PE=3 SV=1
Nlu-miR-2765d-5p	TCONS_00009130.p1	140	-2.51	-22.4	+	Zinc finger CCCH domain-containing protein 13 OS=Mus musculus GN=Zc3h13 PE=1 SV=1
Nlu-miR-2765d-5p	TCONS_00012348.p1	171	-14.79	-24.9	+	Hepatocyte growth factor OS=Canis lupus familiaris GN=HGF PE=2 SV=1
Nlu-miR-2765d-5p	TCONS_00023163.p1	155	-12.43	-28.1	+	Putative diacyglycerol O-acyltransferase Rv1425 OS=Mycobacterium tuberculosis (strain ATCC 25618 / H37Rv) GN=Rv1425 PE=1 SV=1
Nlu-miR-2765d-5p	TCONS_00024186.p1	176	-16.56	-28.1	+	Epidermal growth factor receptor kinase substrate 8 OS=Mus musculus GN=Eps8 PE=1 SV=2
Nlu-miR-2765d-5p	TCONS_00024187.p1	176	-16.56	-28.1	+	Epidermal growth factor receptor kinase substrate 8 OS=Mus musculus GN=Eps8 PE=1 SV=2
Nlu-miR-2765d-5p	TCONS_00024188.p1	176	-16.56	-28.1	+	Epidermal growth factor receptor kinase substrate 8 OS=Mus musculus GN=Eps8 PE=1 SV=2
Nlu-miR-2765d-5p	TCONS_00025212.p1	170	-15.8	-25.5	+	Conserved oligomeric Golgi complex subunit 6 OS=Drosophila melanogaster GN=CG1968 PE=2 SV=1
Nlu-miR-2765d-5p	TCONS_00025242.p1	149	-11.46	-25.6	+	Importin subunit alpha-7 OS=Mus musculus GN=Kpna6 PE=1 SV=2
Nlu-miR-2765d-5p	TCONS_00027774.p1	165	-7.64	-28.9	+	Histone H3.3 OS=Xenopus tropicalis GN=TGas113e22.1 PE=1 SV=3
Nlu-miR-2765d-5p	TCONS_00029851.p1	165	-10.67	-26.1	+	Myosin regulatory light chain sqh OS=Drosophila melanogaster GN=sqh PE=1 SV=1
Nlu-miR-2765d-5p	TCONS_00030688.p1	151	-8.81	-26.9	+	Glutamate decarboxylase OS=Drosophila melanogaster GN=Gad1 PE=2 SV=2
Nlu-miR-2765d-5p	TCONS_00031162.p1	153	-7.24	-23.9	+	NADP-dependent malic enzyme OS=Anas platyrhynchos GN=ME1 PE=1 SV=1
Nlu-miR-2765d-5p	TCONS_00042289.p1	152	-13.09	-28	+	Trafficking protein particle complex subunit 12 OS=Mus musculus GN=Trappc12 PE=1 SV=2
Nlu-miR-2765d-5p	TCONS_00050489.p1	148	-16.35	-28	+	Coiled-coil domain-containing protein 124 OS=Danio rerio GN=ccdc124 PE=2 SV=1
Nlu-miR-278-5p	TCONS_00013397.p1	163	-14.77	-28	+	GATOR complex protein NPRL3 OS=Drosophila melanogaster GN=Nprl3 PE=1 SV=1
Nlu-miR-278-5p	TCONS_00033902.p1	153	-10.25	-24.5	+	F-box/LRR-repeat protein 7 OS=Homo sapiens GN=FBXL7 PE=2 SV=1
Nlu-miR-278-5p	TCONS_00036179.p1	153	-16.57	-30.6	+	Putative uncharacterized protein
Nlu-miR-278-5p	TCONS_00048859.p1	157	-11.81	-22.9	+	Chromosome-associated kinesin KIF4 OS=Xenopus laevis GN=kif4 PE=2 SV=1
Nlu-miR-278-5p	TCONS_00050601.p1	141	-10.85	-29.8	+	Histone-lysine N-methyltransferase, H3 lysine-36 and H4 lysine-20 specific OS=Mus musculus GN=Nsd1 PE=1 SV=1
Nlu-miR-10-4-5p	TCONS_00043167.p1	142	-6.35	-25.2	+	Putative uncharacterized protein
Nlu-miR-10-4-5p	TCONS_00001765.p1	152	-6.01	-27.9	+	Activating signal cointegrator 1 complex subunit 3 OS=Gallus gallus GN=ascc3 PE=3 SV=2
Nlu-miR-10-4-5p	TCONS_00003527.p1	154	-12.33	-26.1	+	Putative uncharacterized protein
Nlu-miR-10-4-5p	TCONS_00003528.p1	154	-12.33	-26.1	+	Putative uncharacterized protein
Nlu-miR-10-4-5p	TCONS_00005523.p1	145	-7.66	-26	+	PiggyBac transposable element-derived protein 4 OS=Homo sapiens GN=PGBD4 PE=2 SV=3
Nlu-miR-10-4-5p	TCONS_00006290.p1	146	-15.91	-31.2	+	PHD finger protein rhinoceros OS=Drosophila pseudoobscura pseudoobscura GN=rno PE=3 SV=2
Nlu-miR-10-4-5p	TCONS_00013927.p1	154	-12.15	-25.2	+	TOX high mobility group box family member 3 OS=Mus musculus GN=Tox3 PE=2 SV=1
Nlu-miR-10-4-5p	TCONS_00013930.p1	154	-12.15	-25.2	+	TOX high mobility group box family member 4 OS=Pongo abelii GN=TOX4 PE=2 SV=2
Nlu-miR-10-4-5p	TCONS_00013935.p1	154	-12.15	-25.2	+	TOX high mobility group box family member 4 OS=Homo sapiens GN=TOX4 PE=1 SV=1
Nlu-miR-10-4-5p	TCONS_00014858.p1	144	-12.37	-27.8	+	GRAM domain-containing protein 1B OS=Homo sapiens GN=GRAMD1B PE=1 SV=1
Nlu-miR-10-4-5p	TCONS_00014860.p1	144	-12.37	-27.8	+	GRAM domain-containing protein 1C OS=Pongo abelii GN=GRAMD1C PE=2 SV=1
Nlu-miR-10-4-5p	TCONS_00019698.p1	165	-10.58	-25.2	+	Golgin subfamily A member 4 OS=Homo sapiens GN=GOLGA4 PE=1 SV=1
Nlu-miR-10-4-5p	TCONS_00019699.p1	165	-11.3	-25.2	+	Golgin subfamily A member 4 OS=Homo sapiens GN=GOLGA4 PE=1 SV=1
Nlu-miR-10-4-5p	TCONS_00019700.p1	165	-10.58	-25.2	+	Golgin subfamily A member 4 OS=Homo sapiens GN=GOLGA4 PE=1 SV=1
Nlu-miR-10-4-5p	TCONS_00019701.p1	165	-10.58	-25.2	+	Golgin subfamily A member 4 OS=Homo sapiens GN=GOLGA4 PE=1 SV=1
Nlu-miR-10-4-5p	TCONS_00019702.p1	165	-10.58	-25.2	+	Golgin subfamily A member 4 OS=Homo sapiens GN=GOLGA4 PE=1 SV=1
Nlu-miR-10-4-5p	TCONS_00019703.p1	165	-11.3	-25.2	+	Golgin subfamily A member 4 OS=Homo sapiens GN=GOLGA4 PE=1 SV=1
Nlu-miR-10-4-5p	TCONS_00019704.p1	165	-10.58	-25.2	+	Golgin subfamily A member 4 OS=Homo sapiens GN=GOLGA4 PE=1 SV=1
Nlu-miR-10-4-5p	TCONS_00019705.p1	165	-11.3	-25.2	+	Golgin subfamily A member 4 OS=Homo sapiens GN=GOLGA4 PE=1 SV=1
Nlu-miR-10-4-5p	TCONS_00019706.p1	165	-10.58	-25.2	+	Golgin subfamily A member 4 OS=Homo sapiens GN=GOLGA4 PE=1 SV=1
Nlu-miR-10-4-5p	TCONS_00019707.p1	165	-10.58	-25.2	+	Golgin subfamily A member 4 OS=Homo sapiens GN=GOLGA4 PE=1 SV=1
Nlu-miR-10-4-5p	TCONS_00019708.p1	165	-10.58	-25.2	+	Golgin subfamily A member 4 OS=Homo sapiens GN=GOLGA4 PE=1 SV=1
Nlu-miR-10-4-5p	TCONS_00019709.p1	165	-11.3	-25.2	+	Golgin subfamily A member 4 OS=Mus musculus GN=Golga4 PE=1 SV=2
Nlu-miR-10-4-5p	TCONS_00019710.p1	165	-11.3	-25.2	+	Golgin subfamily A member 4 OS=Homo sapiens GN=GOLGA4 PE=1 SV=1
Nlu-miR-10-4-5p	TCONS_00028766.p1	152	-10.27	-26.2	+	U7 snRNA-associated Sm-like protein LSm10 OS=Homo sapiens GN=LSM10 PE=1 SV=1
Nlu-miR-10-4-5p	TCONS_00031228.p1	150	-11.69	-26.4	+	Rhythmically expressed gene 5 protein OS=Drosophila melanogaster GN=Reg-5 PE=2 SV=2
Nlu-miR-10-4-5p	TCONS_00031255.p2	170	-15.28	-29.3	+	Dynein heavy chain (Fragment) OS=Oncorhynchus mykiss PE=2 SV=1
Nlu-miR-10-4-5p	TCONS_00031868.p1	140	-1.35	-23.8	+	Neuralized-like protein 4 OS=Homo sapiens GN=NEURL4 PE=1 SV=2
Nlu-miR-10-4-5p	TCONS_00032979.p1	148	-10.17	-25.2	+	Hypoxia up-regulated protein 1 OS=Rattus norvegicus GN=Hyou1 PE=1 SV=1
Nlu-miR-10-4-5p	TCONS_00047588.p1	152	-6.31	-26.5	+	Putative uncharacterized protein
Nlu-miR-10-4-5p	TCONS_00050546.p1	145	-8.04	-24.9	+	Nardilysin OS=Rattus norvegicus GN=Nrdc PE=1 SV=1
Nlu-miR-100-5p	TCONS_00002057.p1	162	-13.2	-30.1	+	Transmembrane protein 208 OS=Mus musculus GN=Tmem208 PE=2 SV=1
Nlu-miR-100-5p	TCONS_00042632.p1	166	-5.81	-28.2	+	Leukocyte elastase inhibitor C OS=Mus musculus GN=Serpinb1c PE=2 SV=1
Nlu-miR-100-5p	TCONS_00042633.p1	166	-5.81	-28.2	+	Leukocyte elastase inhibitor C OS=Mus musculus GN=Serpinb1c PE=2 SV=1
Nlu-miR-100-5p	TCONS_00043551.p1	145	-6.31	-24.3	+	Putative uncharacterized protein
Nlu-miR-100-5p	TCONS_00046339.p1	149	-13.64	-26.5	+	Dynein beta chain, ciliary OS=Tripneustes gratilla PE=1 SV=1
Nlu-miR-100-5p	TCONS_00049007.p1	140	-9.57	-27.6	+	F-box-like/WD repeat-containing protein TBL1XR1-B OS=Xenopus laevis GN=tbl1xr1-b PE=2 SV=1
Nlu-miR-1-5p	TCONS_00046908.p1	165	-9.9	-25.3	+	Spectrin alpha chain, non-erythrocytic 1 OS=Mus musculus GN=Sptan1 PE=1 SV=4
Nlu-miR-1-5p	TCONS_00041510.p2	143	-5.92	-24.1	+	Very low-density lipoprotein receptor OS=Gallus gallus GN=VLDLR PE=1 SV=1
Nlu-miR-1-5p	TCONS_00009754.p1	142	-2.77	-24.2	+	Putative uncharacterized protein
Nlu-miR-1-5p	TCONS_00009758.p1	142	-2.77	-24.2	+	Putative uncharacterized protein
Nlu-miR-1-5p	TCONS_00011065.p2	164	-15.63	-25.7	+	Putative uncharacterized protein
Nlu-miR-1-5p	TCONS_00015768.p1	151	-5.93	-25.1	+	Ubiquitin-conjugating enzyme E2 N OS=Drosophila melanogaster GN=ben PE=1 SV=1
Nlu-miR-1-5p	TCONS_00033558.p1	149	-12.36	-27.8	+	High affinity nerve growth factor receptor (Fragment) OS=Gallus gallus GN=NTRK1 PE=1 SV=1
Nlu-miR-283c-12-5p	TCONS_00019397.p1	147	-10.96	-25.9	+	Vesicular glutamate transporter 1 OS=Homo sapiens GN=SLC17A7 PE=2 SV=1
Nlu-miR-283c-12-5p	TCONS_00044171.p1	160	-9.28	-27.4	+	Putative uncharacterized protein
Nlu-miR-283c-12-5p	TCONS_00020394.p1	327	-9.24	-26	+	Transmembrane emp24 domain-containing protein 6 OS=Homo sapiens GN=TMED6 PE=2 SV=2
Nlu-miR-283c-12-5p	TCONS_00011019.p1	154	-13.25	-27.5	+	Probable aminopeptidase NPEPL1 OS=Pongo abelii GN=NPEPL1 PE=3 SV=2
Nlu-miR-283c-12-5p	TCONS_00045352.p1	165	-7.03	-26.3	+	Vam6/Vps39-like protein OS=Mus musculus GN=Vps39 PE=1 SV=1
Nlu-miR-283c-12-5p	TCONS_00001193.p1	167	-11.77	-25.8	+	Cryptochrome-1 OS=Anopheles gambiae GN=Cry1 PE=2 SV=4
Nlu-miR-283c-12-5p	TCONS_00001194.p1	167	-11.77	-25.8	+	Cryptochrome-1 OS=Anopheles gambiae GN=Cry1 PE=2 SV=4
Nlu-miR-283c-12-5p	TCONS_00003020.p1	164	-2.2	-24.2	+	ABC transporter G family member 20 OS=Dictyostelium discoideum GN=abcG20 PE=3 SV=1
Nlu-miR-283c-12-5p	TCONS_00008577.p1	158	-11.78	-23.7	+	Histone deacetylase complex subunit SAP130 OS=Gallus gallus GN=SAP130 PE=2 SV=1
Nlu-miR-283c-12-5p	TCONS_00008578.p1	158	-11.78	-23.7	+	Histone deacetylase complex subunit SAP130 OS=Gallus gallus GN=SAP130 PE=2 SV=1
Nlu-miR-283c-12-5p	TCONS_00008579.p1	158	-11.78	-23.7	+	Histone deacetylase complex subunit SAP130 OS=Mus musculus GN=Sap130 PE=1 SV=2
Nlu-miR-283c-12-5p	TCONS_00008580.p1	158	-11.78	-23.7	+	Histone deacetylase complex subunit SAP130 OS=Mus musculus GN=Sap130 PE=1 SV=2
Nlu-miR-283c-12-5p	TCONS_00019979.p1	166	-9.83	-24.6	+	5'-3' exoribonuclease 2 homolog OS=Drosophila melanogaster GN=Rat1 PE=1 SV=2
Nlu-miR-283c-12-5p	TCONS_00019980.p1	166	-9.83	-24.6	+	5'-3' exoribonuclease 2 homolog OS=Drosophila melanogaster GN=Rat1 PE=1 SV=2
Nlu-miR-283c-12-5p	TCONS_00019981.p1	166	-9.83	-24.6	+	5'-3' exoribonuclease 2 homolog OS=Drosophila melanogaster GN=Rat1 PE=1 SV=2
Nlu-miR-283c-12-5p	TCONS_00030602.p1	171	-7.27	-24.8	+	NADPH:adrenodoxin oxidoreductase, mitochondrial OS=Homo sapiens GN=FDXR PE=1 SV=3
Nlu-miR-283c-12-5p	TCONS_00038489.p1	154	-6.14	-23.8	+	Putative uncharacterized protein
Nlu-miR-283c-12-5p	TCONS_00038490.p2	154	-7.71	-23.8	+	Putative uncharacterized protein
Nlu-miR-283c-12-5p	TCONS_00039586.p1	171	-7.31	-25.3	+	Collagen alpha chain CG42342 OS=Drosophila melanogaster GN=CG42342 PE=2 SV=1
Nlu-miR-283c-12-5p	TCONS_00039589.p1	171	-7.31	-25.3	+	Collagen alpha chain CG42342 OS=Drosophila melanogaster GN=CG42342 PE=2 SV=1
Nlu-miR-283c-12-5p	TCONS_00039590.p1	171	-7.31	-25.3	+	Collagen alpha chain CG42342 OS=Drosophila melanogaster GN=CG42342 PE=2 SV=1
Nlu-miR-980-3p	TCONS_00001245.p2	151	-6.87	-24.7	+	Putative uncharacterized protein
Nlu-miR-980-3p	TCONS_00033868.p1	161	-6.4	-31.9	+	Protein Fe65 homolog OS=Caenorhabditis elegans GN=feh-1 PE=1 SV=2
Nlu-miR-980-3p	TCONS_00027548.p1	161	-11.33	-26.3	+	Putative uncharacterized protein
Nlu-miR-980-3p	TCONS_00037777.p1	143	-8.76	-26.6	+	Organic solute transporter alpha-like protein OS=Drosophila melanogaster GN=CG6836 PE=2 SV=1
Nlu-miR-980-3p	TCONS_00005486.p1	158	-11.32	-27.2	+	Putative uncharacterized protein
Nlu-miR-980-3p	TCONS_00005487.p1	158	-11.32	-27.2	+	Putative uncharacterized protein
Nlu-miR-980-3p	TCONS_00005490.p1	158	-11.32	-27.2	+	Putative uncharacterized protein
Nlu-miR-980-3p	TCONS_00049536.p1	155	-6	-28.4	+	Membrane-bound transcription factor site-2 protease OS=Mus musculus GN=Mbtps2 PE=2 SV=1
Nlu-miR-980-3p	TCONS_00000513.p1	157	-12.38	-30.2	+	Neurexin-4 OS=Drosophila melanogaster GN=Nrx-IV PE=1 SV=2
Nlu-miR-980-3p	TCONS_00000514.p1	157	-12.38	-30.2	+	Neurexin-4 OS=Drosophila melanogaster GN=Nrx-IV PE=1 SV=2
Nlu-miR-980-3p	TCONS_00011926.p1	304	-8.37	-30.3	+	Nuclear pore membrane glycoprotein 210 OS=Rattus norvegicus GN=Nup210 PE=1 SV=1
Nlu-miR-980-3p	TCONS_00026984.p1	150	-9.62	-28.4	+	Lipase 3 OS=Drosophila melanogaster GN=Lip3 PE=2 SV=1
Nlu-miR-980-3p	TCONS_00047287.p1	151	-7.54	-28.4	+	Putative metal ion transporter C17A12.14 OS=Schizosaccharomyces pombe (strain 972 / ATCC 24843) GN=SPAC17A2.14 PE=1 SV=4
Nlu-miR-980-3p	TCONS_00002580.p1	160	-13.95	-27	+	Alpha- and gamma-adaptin-binding protein p34 OS=Homo sapiens GN=AAGAB PE=1 SV=1
Nlu-miR-980-3p	TCONS_00012669.p1	148	-15.52	-28.1	+	Sphingomyelin phosphodiesterase 4 OS=Xenopus laevis GN=smpd4 PE=2 SV=2
Nlu-miR-980-3p	TCONS_00012670.p1	148	-15.52	-28.1	+	Sphingomyelin phosphodiesterase 4 OS=Xenopus laevis GN=smpd4 PE=2 SV=2
Nlu-miR-980-3p	TCONS_00012671.p1	148	-15.52	-28.1	+	Sphingomyelin phosphodiesterase 4 OS=Xenopus laevis GN=smpd4 PE=2 SV=2
Nlu-miR-980-3p	TCONS_00012672.p1	148	-15.52	-28.1	+	Sphingomyelin phosphodiesterase 4 OS=Xenopus laevis GN=smpd4 PE=2 SV=2
Nlu-miR-980-3p	TCONS_00002850.p2	146	-6.6	-29.4	+	Regulation of nuclear pre-mRNA domain-containing protein 2 OS=Homo sapiens GN=RPRD2 PE=1 SV=1
Nlu-miR-980-3p	TCONS_00002851.p2	146	-7.94	-29.4	+	Regulation of nuclear pre-mRNA domain-containing protein 2 OS=Homo sapiens GN=RPRD2 PE=1 SV=1
Nlu-miR-980-3p	TCONS_00046112.p1	160	-12.7	-24.3	+	Zinc finger protein 64 homolog, isoforms 1 and 2 OS=Homo sapiens GN=ZFP64 PE=1 SV=3
Nlu-miR-980-3p	TCONS_00032958.p1	149	-11.78	-26.8	+	Putative uncharacterized protein
Nlu-miR-980-3p	TCONS_00032959.p1	149	-11.78	-26.8	+	Putative uncharacterized protein
Nlu-miR-980-3p	TCONS_00012959.p1	161	-12.5	-27.3	+	Rho GTPase-activating protein 39 OS=Homo sapiens GN=ARHGAP39 PE=1 SV=2
Nlu-miR-980-3p	TCONS_00012960.p1	161	-12.5	-27.3	+	Rho GTPase-activating protein 39 OS=Homo sapiens GN=ARHGAP39 PE=1 SV=2
Nlu-miR-980-3p	TCONS_00012961.p1	161	-12.5	-27.3	+	Rho GTPase-activating protein 39 OS=Homo sapiens GN=ARHGAP39 PE=1 SV=2
Nlu-miR-980-3p	TCONS_00012962.p1	161	-12.5	-27.3	+	Rho GTPase-activating protein 39 OS=Homo sapiens GN=ARHGAP39 PE=1 SV=2
Nlu-miR-980-3p	TCONS_00030033.p1	168	-11.7	-26.7	+	Putative uncharacterized protein
Nlu-miR-980-3p	TCONS_00004099.p1	151	-9.75	-27.9	+	mRNA-decapping enzyme 1B OS=Bos taurus GN=DCP1B PE=2 SV=1
Nlu-miR-980-3p	TCONS_00009209.p1	177	-14.68	-27.5	+	Putative uncharacterized protein
Nlu-miR-980-3p	TCONS_00014766.p1	167	-10.66	-29.6	+	Cyclin-dependent kinase 2-interacting protein OS=Mus musculus GN=Cinp PE=2 SV=1
Nlu-miR-980-3p	TCONS_00018430.p1	154	-11.41	-29.4	+	Serine/threonine-protein kinase SIK3 OS=Mus musculus GN=Sik3 PE=1 SV=3
Nlu-miR-980-3p	TCONS_00021832.p1	164	-19.89	-29.5	+	RNA binding protein fox-1 homolog 1 OS=Mus musculus GN=Rbfox1 PE=1 SV=3
Nlu-miR-980-3p	TCONS_00021835.p1	164	-19.89	-29.5	+	RNA binding protein fox-1 homolog 1 OS=Mus musculus GN=Rbfox1 PE=1 SV=3
Nlu-miR-980-3p	TCONS_00021837.p1	164	-19.89	-29.5	+	RNA binding protein fox-1 homolog 1 OS=Mus musculus GN=Rbfox1 PE=1 SV=3
Nlu-miR-980-3p	TCONS_00021838.p1	164	-19.89	-29.5	+	Putative uncharacterized protein
Nlu-miR-980-3p	TCONS_00021839.p1	164	-19.89	-29.5	+	Putative uncharacterized protein
Nlu-miR-980-3p	TCONS_00021840.p1	164	-19.89	-29.5	+	Putative uncharacterized protein
Nlu-miR-980-3p	TCONS_00022486.p1	158	-7.95	-29	+	MAP kinase-activating death domain protein OS=Drosophila melanogaster GN=Rab3-GEF PE=2 SV=2
Nlu-miR-980-3p	TCONS_00022488.p1	158	-7.95	-29	+	MAP kinase-activating death domain protein OS=Drosophila melanogaster GN=Rab3-GEF PE=2 SV=2
Nlu-miR-980-3p	TCONS_00022495.p1	158	-7.95	-29	+	MAP kinase-activating death domain protein OS=Drosophila melanogaster GN=Rab3-GEF PE=2 SV=2
Nlu-miR-980-3p	TCONS_00026503.p1	165	-9.36	-26.5	+	Slowpoke-binding protein OS=Drosophila melanogaster GN=Slob PE=1 SV=2
Nlu-miR-980-3p	TCONS_00027173.p1	148	-9.12	-26.1	+	Apolipoprotein D OS=Cavia porcellus GN=APOD PE=2 SV=1
Nlu-miR-980-3p	TCONS_00027174.p1	148	-9.12	-26.1	+	Apolipoprotein D OS=Cavia porcellus GN=APOD PE=2 SV=1
Nlu-miR-980-3p	TCONS_00027175.p1	148	-9.12	-26.1	+	Apolipoprotein D OS=Homo sapiens GN=APOD PE=1 SV=1
Nlu-miR-980-3p	TCONS_00027177.p1	148	-9.12	-26.1	+	Apolipoprotein D OS=Homo sapiens GN=APOD PE=1 SV=1
Nlu-miR-980-3p	TCONS_00028401.p1	166	-16.27	-30.2	+	Kelch domain-containing protein 3 OS=Mus musculus GN=Klhdc3 PE=2 SV=1
Nlu-miR-980-3p	TCONS_00029723.p1	156	-12.65	-28.3	+	Pre-mRNA-splicing factor 18 OS=Danio rerio GN=prpf18 PE=2 SV=1
Nlu-miR-980-3p	TCONS_00029806.p1	166	-13.97	-29.3	+	Max-binding protein MNT OS=Mus musculus GN=Mnt PE=2 SV=2
Nlu-miR-980-3p	TCONS_00046090.p1	153	-8.19	-29.8	+	RalA-binding protein 1 OS=Drosophila melanogaster GN=Rlip PE=1 SV=1
Nlu-miR-980-3p	TCONS_00048492.p1	159	-14.46	-32.4	+	Putative uncharacterized protein
Nlu-miR-3477b-3p	TCONS_00001509.p1	146	-10.65	-25	+	Unconventional myosin-VIIa OS=Homo sapiens GN=MYO7A PE=1 SV=2
Nlu-miR-3477b-3p	TCONS_00007638.p1	159	-10.25	-26.5	+	Cytochrome b561 OS=Sus scrofa GN=CYB561 PE=2 SV=1
Nlu-miR-3477b-3p	TCONS_00008104.p1	151	-3.46	-26.7	+	Protein KRTCAP2 homolog OS=Aedes aegypti GN=AAEL007634 PE=2 SV=1
Nlu-miR-3477b-3p	TCONS_00009210.p1	149	-9.99	-24	+	Zinc finger protein Gfi-1 OS=Rattus norvegicus GN=Gfi1 PE=1 SV=1
Nlu-miR-3477b-3p	TCONS_00009722.p1	148	-17.94	-27.1	+	Putative uncharacterized protein
Nlu-miR-3477b-3p	TCONS_00012307.p1	169	-9.43	-24.7	+	5-formyltetrahydrofolate cyclo-ligase OS=Mus musculus GN=Mthfs PE=2 SV=2
Nlu-miR-3477b-3p	TCONS_00012308.p1	169	-9.43	-24.7	+	5-formyltetrahydrofolate cyclo-ligase OS=Oryctolagus cuniculus GN=MTHFS PE=1 SV=1
Nlu-miR-3477b-3p	TCONS_00013785.p1	159	-5.15	-21.9	+	Trifunctional enzyme subunit beta, mitochondrial OS=Macaca fascicularis GN=HADHB PE=2 SV=1
Nlu-miR-3477b-3p	TCONS_00019308.p1	164	-9.57	-24.2	+	Piwi-like protein Ago3 OS=Bombyx mori GN=AGO3 PE=1 SV=2
Nlu-miR-3477b-3p	TCONS_00027073.p1	158	-8.47	-25.5	+	Transient-receptor-potential-like protein OS=Drosophila melanogaster GN=trpl PE=1 SV=2
Nlu-miR-3477b-3p	TCONS_00042968.p1	159	-9.53	-25.6	+	Pro-resilin OS=Drosophila melanogaster GN=resilin PE=1 SV=1
Nlu-miR-3477b-3p	TCONS_00045761.p1	165	-6.13	-24.9	+	Intraflagellar transport protein 52 homolog OS=Mus musculus GN=Ift52 PE=1 SV=2
Nlu-miR-3477b-3p	TCONS_00046917.p1	155	-11.7	-22.5	+	FAS-associated factor 2-B OS=Xenopus laevis GN=faf2-b PE=2 SV=1
Nlu-nov-28a-3p	TCONS_00044467.p1	192	-23.66	-32.9	+	Pyruvate carboxylase 1 OS=Caenorhabditis elegans GN=pyc-1 PE=1 SV=1
Nlu-nov-28a-3p	TCONS_00041846.p1	162	-12.59	-26.4	+	Synaptic vesicular amine transporter OS=Bos taurus GN=SLC18A2 PE=1 SV=1
Nlu-nov-28a-3p	TCONS_00001672.p2	158	-6.32	-23.8	+	Putative uncharacterized protein
Nlu-nov-28a-3p	TCONS_00001673.p2	158	-6.32	-23.8	+	Putative uncharacterized protein
Nlu-nov-28a-3p	TCONS_00009016.p1	161	-10.9	-26	+	Protein outspread OS=Drosophila melanogaster GN=osp PE=2 SV=5
Nlu-nov-28a-3p	TCONS_00009019.p1	161	-10.9	-26	+	Protein outspread OS=Drosophila melanogaster GN=osp PE=2 SV=5
Nlu-nov-28a-3p	TCONS_00009020.p1	161	-10.9	-26	+	Protein outspread OS=Drosophila melanogaster GN=osp PE=2 SV=5
Nlu-nov-28a-3p	TCONS_00009021.p1	161	-10.9	-26	+	Protein outspread OS=Drosophila melanogaster GN=osp PE=2 SV=5
Nlu-nov-28a-3p	TCONS_00010338.p1	178	-21.57	-29.5	+	Serine protease snake OS=Drosophila melanogaster GN=snk PE=1 SV=2
Nlu-nov-28a-3p	TCONS_00010339.p1	178	-21.57	-29.5	+	Serine protease snake OS=Drosophila melanogaster GN=snk PE=1 SV=2
Nlu-nov-28a-3p	TCONS_00010340.p1	178	-21.57	-29.5	+	Serine protease snake OS=Drosophila melanogaster GN=snk PE=1 SV=2
Nlu-nov-28a-3p	TCONS_00010341.p1	178	-21.57	-29.5	+	Serine protease snake OS=Drosophila melanogaster GN=snk PE=1 SV=2
Nlu-nov-28a-3p	TCONS_00010342.p1	178	-21.57	-29.5	+	Serine protease snake OS=Drosophila melanogaster GN=snk PE=1 SV=2
Nlu-nov-28a-3p	TCONS_00010343.p1	178	-21.57	-29.5	+	Serine protease snake OS=Drosophila melanogaster GN=snk PE=1 SV=2
Nlu-nov-28a-3p	TCONS_00010344.p1	178	-21.57	-29.5	+	Serine protease snake OS=Drosophila melanogaster GN=snk PE=1 SV=2
Nlu-nov-28a-3p	TCONS_00010345.p1	178	-21.57	-29.5	+	Serine protease snake OS=Drosophila melanogaster GN=snk PE=1 SV=2
Nlu-nov-28a-3p	TCONS_00010346.p1	178	-21.57	-29.5	+	Serine protease snake OS=Drosophila melanogaster GN=snk PE=1 SV=2
Nlu-nov-28a-3p	TCONS_00010347.p1	178	-21.57	-29.5	+	Serine protease snake OS=Drosophila melanogaster GN=snk PE=1 SV=2
Nlu-nov-28a-3p	TCONS_00010348.p1	178	-21.57	-29.5	+	Serine protease snake OS=Drosophila melanogaster GN=snk PE=1 SV=2
Nlu-nov-28a-3p	TCONS_00010349.p1	178	-21.57	-29.5	+	Serine protease snake OS=Drosophila melanogaster GN=snk PE=1 SV=2
Nlu-nov-28a-3p	TCONS_00010350.p1	178	-21.57	-29.5	+	Serine protease snake OS=Drosophila melanogaster GN=snk PE=1 SV=2
Nlu-nov-28a-3p	TCONS_00010351.p1	178	-21.57	-29.5	+	Serine protease snake OS=Drosophila melanogaster GN=snk PE=1 SV=2
Nlu-nov-28a-3p	TCONS_00010352.p1	178	-21.57	-29.5	+	Serine protease snake OS=Drosophila melanogaster GN=snk PE=1 SV=2
Nlu-nov-28a-3p	TCONS_00010353.p1	178	-21.57	-29.5	+	Serine protease snake OS=Drosophila melanogaster GN=snk PE=1 SV=2
Nlu-nov-28a-3p	TCONS_00010354.p1	178	-21.57	-29.5	+	Serine protease snake OS=Drosophila melanogaster GN=snk PE=1 SV=2
Nlu-nov-28a-3p	TCONS_00010355.p1	178	-21.57	-29.5	+	Serine protease snake OS=Drosophila melanogaster GN=snk PE=1 SV=2
Nlu-nov-28a-3p	TCONS_00010356.p1	178	-21.57	-29.5	+	Serine protease snake OS=Drosophila melanogaster GN=snk PE=1 SV=2
Nlu-nov-28a-3p	TCONS_00010357.p1	178	-21.57	-29.5	+	Serine protease snake OS=Drosophila melanogaster GN=snk PE=1 SV=2
Nlu-nov-28a-3p	TCONS_00024577.p1	176	-16.28	-25.1	+	Leucine-rich repeat transmembrane neuronal protein 3 OS=Macaca fascicularis GN=LRRTM3 PE=2 SV=1
Nlu-nov-28a-3p	TCONS_00037725.p1	165	-18.23	-26.5	+	Troponin C, isoform 1 OS=Drosophila melanogaster GN=TpnC41C PE=2 SV=2
Nlu-nov-28a-3p	TCONS_00037726.p1	165	-18.23	-26.5	+	Troponin C, isoform 1 OS=Drosophila melanogaster GN=TpnC41C PE=2 SV=2
Nlu-nov-28a-3p	TCONS_00047607.p1	172	-12.27	-26.9	+	Putative uncharacterized protein
Nlu-miR-2c-3p	TCONS_00026408.p1	154	-7.37	-26.9	+	Zinc transporter 7 OS=Gallus gallus GN=SLC30A7 PE=2 SV=1
Nlu-miR-2c-3p	TCONS_00026431.p1	154	-7.36	-26.9	+	Zinc transporter 7 OS=Gallus gallus GN=SLC30A7 PE=2 SV=1
Nlu-miR-2c-3p	TCONS_00008789.p1	146	-6.72	-29.7	+	Rho GTPase-activating protein 44 OS=Rattus norvegicus GN=Arhgap44 PE=1 SV=2
Nlu-miR-2c-3p	TCONS_00008790.p1	146	-6.72	-29.7	+	Putative uncharacterized protein
Nlu-miR-2c-3p	TCONS_00037773.p1	155	-9.21	-27.6	+	V-type proton ATPase subunit D 1 OS=Drosophila melanogaster GN=Vha36-1 PE=2 SV=1
Nlu-miR-2c-3p	TCONS_00043167.p1	155	-7.97	-27.6	+	Putative uncharacterized protein
Nlu-miR-2c-3p	TCONS_00032453.p1	170	-13.35	-26.8	+	Probable E3 ubiquitin-protein ligase HERC4 OS=Rattus norvegicus GN=Herc4 PE=2 SV=1
Nlu-miR-2c-3p	TCONS_00011791.p1	155	-9.88	-26.7	+	Putative uncharacterized protein
Nlu-miR-2c-3p	TCONS_00021067.p1	171	-13.47	-30.5	+	DnaJ homolog subfamily C member 5 homolog OS=Drosophila melanogaster GN=Csp PE=1 SV=1
Nlu-miR-2c-3p	TCONS_00021068.p1	171	-13.47	-30.5	+	DnaJ homolog subfamily C member 5 homolog OS=Drosophila melanogaster GN=Csp PE=1 SV=1
Nlu-miR-2c-3p	TCONS_00025914.p1	140	-10.06	-27.8	+	Cadherin-87A OS=Drosophila melanogaster GN=Cad87A PE=1 SV=4
Nlu-miR-2c-3p	TCONS_00028394.p1	156	-8.91	-24.9	+	Putative uncharacterized protein
Nlu-miR-2c-3p	TCONS_00028395.p1	156	-8.38	-24.9	+	Putative uncharacterized protein
Nlu-miR-2c-3p	TCONS_00030594.p1	161	-10.61	-25.1	+	Protein angel homolog 2 OS=Homo sapiens GN=ANGEL2 PE=2 SV=1
Nlu-miR-2c-3p	TCONS_00030595.p1	161	-10.61	-25.1	+	Protein angel homolog 2 OS=Homo sapiens GN=ANGEL2 PE=2 SV=1
Nlu-miR-2c-3p	TCONS_00031957.p1	162	-12	-29.6	+	Protein FAM91A1 OS=Danio rerio GN=fam91a1 PE=2 SV=2
Nlu-miR-2c-3p	TCONS_00031960.p1	162	-12	-29.6	+	Protein FAM91A1 OS=Danio rerio GN=fam91a1 PE=2 SV=2
Nlu-miR-2c-3p	TCONS_00033203.p1	171	-22.25	-32.6	+	Phosphoacetylglucosamine mutase OS=Homo sapiens GN=PGM3 PE=1 SV=1
Nlu-miR-2c-3p	TCONS_00038321.p1	173	-14.06	-30.1	+	Elongation of very long chain fatty acids protein 7 OS=Rattus norvegicus GN=Elovl7 PE=3 SV=1
Nlu-miR-2c-3p	TCONS_00038322.p1	173	-14.06	-30.1	+	Elongation of very long chain fatty acids protein 7 OS=Rattus norvegicus GN=Elovl7 PE=3 SV=1
Nlu-miR-2c-3p	TCONS_00003357.p1	147	-7.36	-28	+	Putative uncharacterized protein
Nlu-miR-2c-3p	TCONS_00003358.p1	147	-7.36	-28	+	Putative uncharacterized protein
Nlu-miR-2c-3p	TCONS_00005302.p1	157	-11.31	-28.6	+	FAS-associated factor 1 OS=Homo sapiens GN=FAF1 PE=1 SV=2
Nlu-miR-2c-3p	TCONS_00029767.p1	159	-10.62	-28.3	+	E3 SUMO-protein ligase PIAS3 OS=Mus musculus GN=Pias3 PE=1 SV=3
Nlu-miR-2c-3p	TCONS_00029768.p1	159	-10.62	-28.3	+	E3 SUMO-protein ligase PIAS3 OS=Mus musculus GN=Pias3 PE=1 SV=3
Nlu-miR-2c-3p	TCONS_00029769.p1	159	-10.62	-28.3	+	E3 SUMO-protein ligase PIAS3 OS=Mus musculus GN=Pias3 PE=1 SV=3
Nlu-miR-2c-3p	TCONS_00040391.p1	150	-8.09	-26.6	+	Putative uncharacterized protein
Nlu-miR-2c-3p	TCONS_00040392.p1	150	-8.09	-26.6	+	Putative uncharacterized protein
Nlu-miR-2c-3p	TCONS_00040395.p1	150	-8.09	-26.6	+	Putative uncharacterized protein
Nlu-miR-2c-3p	TCONS_00040397.p1	150	-8.09	-26.6	+	Putative uncharacterized protein
Nlu-miR-2c-3p	TCONS_00040398.p1	150	-8.09	-26.6	+	Putative uncharacterized protein
Nlu-miR-2c-3p	TCONS_00040400.p1	150	-8.09	-26.6	+	Putative uncharacterized protein
Nlu-miR-2c-3p	TCONS_00040406.p1	150	-8.09	-26.6	+	Putative uncharacterized protein
Nlu-miR-2c-3p	TCONS_00040407.p1	150	-8.09	-26.6	+	Putative uncharacterized protein
Nlu-miR-2c-3p	TCONS_00002850.p2	146	-12.13	-27.3	+	Regulation of nuclear pre-mRNA domain-containing protein 2 OS=Homo sapiens GN=RPRD2 PE=1 SV=1
Nlu-miR-2c-3p	TCONS_00002851.p2	146	-12.13	-27.3	+	Regulation of nuclear pre-mRNA domain-containing protein 2 OS=Homo sapiens GN=RPRD2 PE=1 SV=1
Nlu-miR-2c-3p	TCONS_00008100.p1	142	-7.88	-25	+	Trypsin-6 OS=Anopheles gambiae GN=TRYP6 PE=2 SV=2
Nlu-miR-2c-3p	TCONS_00009398.p1	150	-7.94	-28.3	+	Leucine-rich repeats and immunoglobulin-like domains protein 3 OS=Mus musculus GN=Lrig3 PE=1 SV=1
Nlu-miR-2c-3p	TCONS_00012127.p1	150	-13.6	-28.1	+	Putative uncharacterized protein
Nlu-miR-2c-3p	TCONS_00016572.p1	154	-12.44	-26.1	+	SH3 domain-containing protein Dlish OS=Drosophila melanogaster GN=Dlish PE=1 SV=1
Nlu-miR-2c-3p	TCONS_00016805.p1	152	-12.2	-25.6	+	Sodium-independent sulfate anion transporter OS=Homo sapiens GN=SLC26A11 PE=2 SV=2
Nlu-miR-2c-3p	TCONS_00016806.p1	152	-12.2	-25.6	+	Sodium-independent sulfate anion transporter OS=Homo sapiens GN=SLC26A11 PE=2 SV=2
Nlu-miR-2c-3p	TCONS_00017004.p1	155	-6.86	-26.6	+	Dynein heavy chain, cytoplasmic OS=Drosophila melanogaster GN=Dhc64C PE=2 SV=2
Nlu-miR-2c-3p	TCONS_00017006.p1	155	-6.86	-26.6	+	Dynein heavy chain, cytoplasmic OS=Drosophila melanogaster GN=Dhc64C PE=2 SV=2
Nlu-miR-2c-3p	TCONS_00020622.p2	164	-7.91	-29	+	Probable ubiquitin carboxyl-terminal hydrolase FAF-X OS=Homo sapiens GN=USP9X PE=1 SV=3
Nlu-miR-2c-3p	TCONS_00023895.p1	142	0.75	-25	+	Putative uncharacterized protein
Nlu-miR-2c-3p	TCONS_00023969.p1	146	-19.44	-30.7	+	Estradiol 17-beta-dehydrogenase 11 OS=Pongo abelii GN=HSD17B11 PE=2 SV=1
Nlu-miR-2c-3p	TCONS_00023970.p1	146	-19.44	-30.7	+	Estradiol 17-beta-dehydrogenase 11 OS=Homo sapiens GN=HSD17B11 PE=1 SV=3
Nlu-miR-2c-3p	TCONS_00024469.p1	156	-11.07	-25.1	+	E3 ubiquitin-protein ligase LRSAM1 OS=Homo sapiens GN=LRSAM1 PE=1 SV=1
Nlu-miR-2c-3p	TCONS_00025765.p1	168	-11.47	-28.3	+	Trehalase OS=Pimpla hypochondriaca GN=tre1 PE=1 SV=1
Nlu-miR-2c-3p	TCONS_00025766.p1	168	-11.47	-28.3	+	Trehalase OS=Pimpla hypochondriaca GN=tre1 PE=1 SV=1
Nlu-miR-2c-3p	TCONS_00025767.p1	168	-11.47	-28.3	+	Trehalase OS=Pimpla hypochondriaca GN=tre1 PE=1 SV=1
Nlu-miR-2c-3p	TCONS_00025768.p1	168	-11.47	-28.3	+	Trehalase OS=Pimpla hypochondriaca GN=tre1 PE=1 SV=1
Nlu-miR-2c-3p	TCONS_00027684.p1	177	-17.08	-27.8	+	CAAX prenyl protease 1 homolog OS=Mus musculus GN=Zmpste24 PE=1 SV=2
Nlu-miR-2c-3p	TCONS_00040399.p1	150	-8.09	-26.6	+	Putative uncharacterized protein
Nlu-miR-2c-3p	TCONS_00040402.p1	150	-8.09	-26.6	+	Putative uncharacterized protein
Nlu-miR-2c-3p	TCONS_00040411.p1	150	-8.09	-26.6	+	Putative uncharacterized protein
Nlu-miR-2c-3p	TCONS_00040502.p1	147	-8	-23.9	+	Acetylcholine receptor subunit alpha-L1 OS=Schistocerca gregaria PE=2 SV=1
Nlu-miR-2c-3p	TCONS_00041725.p1	151	-9.78	-27.9	+	Putative uncharacterized protein
Nlu-miR-2c-3p	TCONS_00043327.p1	147	-6.57	-25.9	+	Venom carboxylesterase-6 OS=Apis mellifera PE=2 SV=1
Nlu-miR-2c-3p	TCONS_00043328.p1	147	-6.57	-25.9	+	Venom carboxylesterase-6 OS=Apis mellifera PE=2 SV=1
Nlu-miR-2c-3p	TCONS_00043329.p1	147	-6.57	-25.9	+	Venom carboxylesterase-6 OS=Apis mellifera PE=2 SV=1
Nlu-miR-2c-3p	TCONS_00043330.p1	147	-6.57	-25.9	+	Venom carboxylesterase-6 OS=Apis mellifera PE=2 SV=1
Nlu-miR-2c-3p	TCONS_00048211.p1	150	3.88	-26.1	+	Putative uncharacterized protein
Nlu-miR-2c-3p	TCONS_00049316.p1	143	-7.09	-25.8	+	Dynein heavy chain 10, axonemal OS=Homo sapiens GN=DNAH10 PE=1 SV=4
Nlu-miR-2c-3p	TCONS_00050196.p1	150	-14.14	-24.6	+	Putative uncharacterized protein
Nlu-miR-2c-3p	TCONS_00051752.p1	153	-8.34	-23.3	+	Putative uncharacterized protein
Nlu-miR-124-3p	TCONS_00010131.p1	157	-6.85	-26.3	+	Putative uncharacterized protein
Nlu-miR-124-3p	TCONS_00010130.p1	157	-6.85	-26.3	+	Putative uncharacterized protein
Nlu-miR-124-3p	TCONS_00026542.p1	141	-11.4	-25.5	+	Putative uncharacterized protein
Nlu-miR-124-3p	TCONS_00029326.p2	153	-12.31	-32.6	+	Putative uncharacterized protein
Nlu-miR-124-3p	TCONS_00011605.p1	161	1	-27.5	+	Suppressor of fused homolog OS=Homo sapiens GN=SUFU PE=1 SV=2
Nlu-miR-124-3p	TCONS_00044821.p1	170	-14.09	-21.1	+	WD repeat-containing protein 19 OS=Mus musculus GN=Wdr19 PE=1 SV=1
Nlu-miR-124-3p	TCONS_00000933.p1	155	-9.97	-24.2	+	Protein bicaudal D OS=Drosophila melanogaster GN=BicD PE=1 SV=2
Nlu-miR-124-3p	TCONS_00001701.p1	149	-3.18	-21.5	+	Protein Wnt-6 OS=Homo sapiens GN=WNT6 PE=1 SV=2
Nlu-miR-124-3p	TCONS_00003394.p1	156	-8.52	-26.2	+	Dual specificity tyrosine-phosphorylation-regulated kinase 2 OS=Drosophila melanogaster GN=Dyrk2 PE=1 SV=1
Nlu-miR-124-3p	TCONS_00003395.p1	156	-8.52	-26.2	+	Dual specificity tyrosine-phosphorylation-regulated kinase 2 OS=Drosophila melanogaster GN=Dyrk2 PE=1 SV=1
Nlu-miR-124-3p	TCONS_00003396.p1	156	-8.52	-26.2	+	Dual specificity tyrosine-phosphorylation-regulated kinase 2 OS=Drosophila melanogaster GN=Dyrk2 PE=1 SV=1
Nlu-miR-124-3p	TCONS_00003397.p1	156	-8.52	-26.2	+	Dual specificity tyrosine-phosphorylation-regulated kinase 2 OS=Drosophila melanogaster GN=Dyrk2 PE=1 SV=1
Nlu-miR-124-3p	TCONS_00005376.p1	162	-10.46	-25.3	+	Ubiquitin carboxyl-terminal hydrolase 48 OS=Homo sapiens GN=USP48 PE=1 SV=1
Nlu-miR-124-3p	TCONS_00006690.p1	161	-15.15	-25.4	+	Genetic suppressor element 1 OS=Mus musculus GN=Gse1 PE=1 SV=2
Nlu-miR-124-3p	TCONS_00006691.p1	161	-15.15	-25.4	+	Genetic suppressor element 1 OS=Mus musculus GN=Gse1 PE=1 SV=2
Nlu-miR-124-3p	TCONS_00006692.p1	161	-15.15	-25.4	+	Genetic suppressor element 1 OS=Mus musculus GN=Gse1 PE=1 SV=2
Nlu-miR-124-3p	TCONS_00006693.p1	161	-15.15	-25.4	+	Genetic suppressor element 1 OS=Mus musculus GN=Gse1 PE=1 SV=2
Nlu-miR-124-3p	TCONS_00014680.p1	161	-8.17	-24.4	+	Cyclic AMP response element-binding protein A OS=Drosophila melanogaster GN=CrebA PE=1 SV=2
Nlu-miR-124-3p	TCONS_00014681.p1	161	-8.17	-24.4	+	Cyclic AMP response element-binding protein A OS=Drosophila melanogaster GN=CrebA PE=1 SV=2
Nlu-miR-124-3p	TCONS_00026128.p1	145	-3.44	-23.2	+	Zinc finger protein 3 OS=Homo sapiens GN=ZNF3 PE=1 SV=3
Nlu-miR-124-3p	TCONS_00030035.p1	145	-9.29	-25.1	+	Tubulin alpha-1A chain OS=Rattus norvegicus GN=Tuba1a PE=1 SV=1
Nlu-miR-124-3p	TCONS_00031067.p1	153	-13.25	-26.8	+	Group XIIA secretory phospholipase A2 OS=Mus musculus GN=Pla2g12a PE=1 SV=2
Nlu-miR-124-3p	TCONS_00031068.p1	153	-13.25	-26.8	+	Group XIIA secretory phospholipase A2 OS=Mus musculus GN=Pla2g12a PE=1 SV=2
Nlu-miR-124-3p	TCONS_00032914.p1	156	-14.91	-25.9	+	Disks large-associated protein 4 OS=Homo sapiens GN=DLGAP4 PE=1 SV=3
Nlu-miR-124-3p	TCONS_00039393.p1	153	-9.09	-27.3	+	Putative uncharacterized protein
Nlu-miR-124-3p	TCONS_00039394.p1	153	-9.09	-27.3	+	Putative uncharacterized protein
Nlu-miR-124-3p	TCONS_00040361.p1	166	-11.35	-25.8	+	PRADC1-like protein OS=Drosophila melanogaster GN=CG9849 PE=2 SV=1
Nlu-miR-124-3p	TCONS_00046269.p1	150	-13.19	-27	+	Putative uncharacterized protein
Nlu-miR-3049-5p	TCONS_00002947.p1	153	-19.68	-32.9	+	Upstream stimulatory factor 2 OS=Rattus norvegicus GN=Usf2 PE=1 SV=2
Nlu-miR-3049-5p	TCONS_00002948.p1	153	-19.68	-32.9	+	Upstream stimulatory factor 2 OS=Rattus norvegicus GN=Usf2 PE=1 SV=2
Nlu-miR-3049-5p	TCONS_00007491.p1	151	-8.06	-30.7	+	Remodeling and spacing factor 1 OS=Homo sapiens GN=RSF1 PE=1 SV=2
Nlu-miR-3049-5p	TCONS_00007492.p1	151	-8.06	-30.7	+	Remodeling and spacing factor 1 OS=Homo sapiens GN=RSF1 PE=1 SV=2
Nlu-miR-3049-5p	TCONS_00007493.p1	151	-8.06	-30.7	+	Remodeling and spacing factor 1 OS=Homo sapiens GN=RSF1 PE=1 SV=2
Nlu-miR-3049-5p	TCONS_00007494.p1	151	-8.06	-30.7	+	Remodeling and spacing factor 1 OS=Homo sapiens GN=RSF1 PE=1 SV=2
Nlu-miR-3049-5p	TCONS_00007495.p1	151	-8.06	-30.7	+	Remodeling and spacing factor 1 OS=Homo sapiens GN=RSF1 PE=1 SV=2
Nlu-miR-3049-5p	TCONS_00007497.p1	151	-8.06	-30.7	+	Remodeling and spacing factor 1 OS=Homo sapiens GN=RSF1 PE=1 SV=2
Nlu-miR-3049-5p	TCONS_00007498.p1	151	-8.06	-30.7	+	Remodeling and spacing factor 1 OS=Homo sapiens GN=RSF1 PE=1 SV=2
Nlu-miR-3049-5p	TCONS_00007499.p1	151	-8.06	-30.7	+	Remodeling and spacing factor 1 OS=Homo sapiens GN=RSF1 PE=1 SV=2
Nlu-miR-3049-5p	TCONS_00028548.p1	151	-12.48	-32.4	+	Voltage-dependent calcium channel type D subunit alpha-1 OS=Drosophila melanogaster GN=Ca-alpha1D PE=1 SV=2
Nlu-miR-3049-5p	TCONS_00028549.p1	151	-12.48	-32.4	+	Voltage-dependent calcium channel type D subunit alpha-1 OS=Drosophila melanogaster GN=Ca-alpha1D PE=1 SV=2
Nlu-miR-3049-5p	TCONS_00022481.p1	142	-14.27	-31.7	+	Putative uncharacterized protein
Nlu-miR-3049-5p	TCONS_00022482.p1	142	-14.27	-31.7	+	Putative uncharacterized protein
Nlu-miR-3049-5p	TCONS_00022483.p1	142	-14.27	-31.7	+	Putative uncharacterized protein
Nlu-miR-3049-5p	TCONS_00022484.p1	142	-14.27	-31.7	+	Putative uncharacterized protein
Nlu-miR-3049-5p	TCONS_00025131.p1	159	-10.93	-28.9	+	Zinc finger protein 208 OS=Homo sapiens GN=ZNF208 PE=2 SV=2
Nlu-miR-3049-5p	TCONS_00025132.p1	159	-10.93	-28.9	+	Zinc finger protein 208 OS=Homo sapiens GN=ZNF208 PE=2 SV=2
Nlu-miR-3049-5p	TCONS_00025133.p1	159	-10.93	-28.9	+	Zinc finger protein 208 OS=Homo sapiens GN=ZNF208 PE=2 SV=2
Nlu-miR-3049-5p	TCONS_00027747.p1	440	-12.99	-33.1	+	ESX-1 secretion-associated protein EspE OS=Mycobacterium tuberculosis (strain ATCC 25618 / H37Rv) GN=espE PE=1 SV=1
Nlu-miR-3049-5p	TCONS_00027748.p1	440	-12.99	-33.1	+	ESX-1 secretion-associated protein EspE OS=Mycobacterium tuberculosis (strain ATCC 25618 / H37Rv) GN=espE PE=1 SV=1
Nlu-miR-3049-5p	TCONS_00027749.p1	149	-10.02	-29.3	+	ESX-1 secretion-associated protein EspE OS=Mycobacterium tuberculosis (strain ATCC 25618 / H37Rv) GN=espE PE=1 SV=1
Nlu-miR-3049-5p	TCONS_00027753.p1	149	-10.02	-29.3	+	ESX-1 secretion-associated protein EspE OS=Mycobacterium tuberculosis (strain ATCC 25618 / H37Rv) GN=espE PE=1 SV=1
Nlu-miR-3049-5p	TCONS_00039361.p2	159	-15.91	-29.8	+	Putative uncharacterized protein
Nlu-miR-3049-5p	TCONS_00039362.p1	159	-15.91	-29.8	+	Putative uncharacterized protein
Nlu-miR-3049-5p	TCONS_00024241.p1	151	-18.33	-31.8	+	Endoplasmic reticulum-Golgi intermediate compartment protein 2 OS=Mus musculus GN=Ergic2 PE=1 SV=1
Nlu-miR-3049-5p	TCONS_00000402.p1	148	-14.5	-28.8	+	Vacuolar protein sorting-associated protein 18 homolog OS=Danio rerio GN=vps18 PE=2 SV=2
Nlu-miR-3049-5p	TCONS_00028050.p1	151	-16.18	-31.8	+	E3 ubiquitin-protein ligase HUWE1 OS=Homo sapiens GN=HUWE1 PE=1 SV=3
Nlu-miR-3049-5p	TCONS_00019931.p1	280	-9.93	-33.8	+	Pleckstrin homology domain-containing family M member 2 OS=Homo sapiens GN=PLEKHM2 PE=1 SV=2
Nlu-miR-3049-5p	TCONS_00050196.p1	166	-19.78	-28.4	+	Putative uncharacterized protein
Nlu-miR-3049-5p	TCONS_00047684.p1	146	-12.9	-26.8	+	Uncharacterized endoplasmic reticulum membrane protein C16E8.02 OS=Schizosaccharomyces pombe (strain 972 / ATCC 24843) GN=SPAC16E8.02 PE=4 SV=2
Nlu-miR-3049-5p	TCONS_00044422.p1	157	-11.55	-30.4	+	SURP and G-patch domain-containing protein 1 OS=Homo sapiens GN=SUGP1 PE=1 SV=2
Nlu-miR-3049-5p	TCONS_00036059.p1	157	-13.81	-28	+	Putative phospholipase B-like 1 OS=Caenorhabditis elegans GN=Y37D8A.2 PE=1 SV=1
Nlu-miR-3049-5p	TCONS_00027752.p1	149	-10.02	-29.5	+	ESX-1 secretion-associated protein EspE OS=Mycobacterium tuberculosis (strain ATCC 25618 / H37Rv) GN=espE PE=1 SV=1
Nlu-miR-3049-5p	TCONS_00001292.p1	144	-15.08	-24.6	+	DNA topoisomerase 3-alpha OS=Homo sapiens GN=TOP3A PE=1 SV=1
Nlu-miR-3049-5p	TCONS_00001293.p1	144	-15.08	-24.6	+	DNA topoisomerase 3-alpha OS=Mus musculus GN=Top3a PE=2 SV=1
Nlu-miR-3049-5p	TCONS_00001821.p1	143	-11.27	-27.1	+	U11/U12 small nuclear ribonucleoprotein 35 kDa protein OS=Danio rerio GN=snrnp35 PE=2 SV=1
Nlu-miR-3049-5p	TCONS_00003007.p1	157	-17.9	-25.2	+	Transcription initiation factor TFIID subunit 4 OS=Drosophila melanogaster GN=Taf4 PE=1 SV=1
Nlu-miR-3049-5p	TCONS_00004995.p1	158	-17.01	-32.5	+	Putative uncharacterized protein
Nlu-miR-3049-5p	TCONS_00005449.p2	152	-9.23	-30.9	+	LDLR chaperone boca OS=Drosophila melanogaster GN=boca PE=1 SV=2
Nlu-miR-3049-5p	TCONS_00012859.p1	159	-23.35	-34	+	PHD and RING finger domain-containing protein 1 OS=Homo sapiens GN=PHRF1 PE=1 SV=3
Nlu-miR-3049-5p	TCONS_00012860.p1	159	-23.35	-34	+	PHD and RING finger domain-containing protein 1 OS=Homo sapiens GN=PHRF1 PE=1 SV=3
Nlu-miR-3049-5p	TCONS_00012861.p1	159	-23.35	-34	+	PHD and RING finger domain-containing protein 1 OS=Homo sapiens GN=PHRF1 PE=1 SV=3
Nlu-miR-3049-5p	TCONS_00014354.p1	156	-14.41	-30.4	+	Putative uncharacterized protein
Nlu-miR-3049-5p	TCONS_00015816.p1	145	-10.38	-31.5	+	Cilia- and flagella-associated protein 47 OS=Homo sapiens GN=CFAP47 PE=2 SV=4
Nlu-miR-3049-5p	TCONS_00015907.p1	150	-5.66	-26.7	+	RNA 3'-terminal phosphate cyclase OS=Homo sapiens GN=RTCA PE=1 SV=1
Nlu-miR-3049-5p	TCONS_00020875.p1	153	-13.06	-29	+	Putative uncharacterized protein
Nlu-miR-3049-5p	TCONS_00023821.p1	150	-14.61	-27.6	+	Pleiotropic regulator 1 OS=Mus musculus GN=Plrg1 PE=1 SV=1
Nlu-miR-3049-5p	TCONS_00023822.p1	150	-14.61	-27.6	+	Pleiotropic regulator 1 OS=Mus musculus GN=Plrg1 PE=1 SV=1
Nlu-miR-3049-5p	TCONS_00023823.p1	150	-14.61	-27.6	+	Pleiotropic regulator 1 OS=Mus musculus GN=Plrg1 PE=1 SV=1
Nlu-miR-3049-5p	TCONS_00023824.p1	150	-14.61	-27.6	+	Pleiotropic regulator 1 OS=Mus musculus GN=Plrg1 PE=1 SV=1
Nlu-miR-3049-5p	TCONS_00025900.p1	155	-9.78	-29.5	+	Cell growth regulator with RING finger domain protein 1 OS=Mus musculus GN=Cgrrf1 PE=2 SV=1
Nlu-miR-3049-5p	TCONS_00025901.p1	155	-9.78	-29.5	+	Cell growth regulator with RING finger domain protein 1 OS=Mus musculus GN=Cgrrf1 PE=2 SV=1
Nlu-miR-3049-5p	TCONS_00025902.p1	155	-9.78	-29.5	+	Cell growth regulator with RING finger domain protein 1 OS=Mus musculus GN=Cgrrf1 PE=2 SV=1
Nlu-miR-3049-5p	TCONS_00026713.p1	157	-12.13	-29.7	+	Ejaculatory bulb-specific protein 3 OS=Drosophila melanogaster GN=EbpIII PE=2 SV=2
Nlu-miR-3049-5p	TCONS_00027751.p1	149	-10.02	-29.3	+	ESX-1 secretion-associated protein EspE OS=Mycobacterium tuberculosis (strain ATCC 25618 / H37Rv) GN=espE PE=1 SV=1
Nlu-miR-3049-5p	TCONS_00029038.p1	149	-14.56	-30.4	+	Zinc finger protein 229 OS=Homo sapiens GN=ZNF229 PE=1 SV=3
Nlu-miR-3049-5p	TCONS_00029287.p1	140	-16.41	-27.7	+	Esterase OVCA2 OS=Danio rerio GN=ovca2 PE=2 SV=1
Nlu-miR-3049-5p	TCONS_00029288.p1	140	-16.41	-27.7	+	Esterase OVCA2 OS=Danio rerio GN=ovca2 PE=2 SV=1
Nlu-miR-3049-5p	TCONS_00034333.p1	180	-27.56	-36.4	+	Run domain Beclin-1-interacting and cysteine-rich domain-containing protein OS=Mus musculus GN=Rubcn PE=1 SV=2
Nlu-miR-3049-5p	TCONS_00035852.p1	153	-9.51	-31.8	+	Spatacsin OS=Homo sapiens GN=SPG11 PE=1 SV=3
Nlu-miR-3049-5p	TCONS_00035853.p1	153	-9.51	-31.8	+	Spatacsin OS=Homo sapiens GN=SPG11 PE=1 SV=3
Nlu-miR-3049-5p	TCONS_00035854.p1	153	-9.51	-31.8	+	Spatacsin OS=Homo sapiens GN=SPG11 PE=1 SV=3
Nlu-miR-3049-5p	TCONS_00038367.p1	174	-16.89	-36.6	+	Putative uncharacterized protein
Nlu-miR-3049-5p	TCONS_00039329.p1	147	-18	-31.4	+	Lysosomal Pro-X carboxypeptidase OS=Bos taurus GN=PRCP PE=2 SV=1
Nlu-miR-3049-5p	TCONS_00044006.p1	142	-10.05	-24.2	+	Putative uncharacterized protein
Nlu-miR-3049-5p	TCONS_00047088.p2	141	-18.5	-31.8	+	Nucleolar protein 14 OS=Homo sapiens GN=NOP14 PE=1 SV=3
Nlu-miR-3049-5p	TCONS_00047562.p1	153	-11.92	-25.8	+	Transposon Tf2-9 polyprotein OS=Schizosaccharomyces pombe (strain 972 / ATCC 24843) GN=Tf2-9 PE=3 SV=1
Nlu-miR-283c-17-5p	TCONS_00004712.p1	158	-9.85	-25.3	+	Nardilysin OS=Homo sapiens GN=NRDC PE=1 SV=2
Nlu-miR-283c-17-5p	TCONS_00020394.p1	158	-9.34	-23.8	+	Transmembrane emp24 domain-containing protein 6 OS=Homo sapiens GN=TMED6 PE=2 SV=2
Nlu-miR-283c-17-5p	TCONS_00003400.p1	154	-1.79	-21.7	+	10 kDa heat shock protein, mitochondrial OS=Schistosoma japonicum GN=SJCHGC01960 PE=3 SV=2
Nlu-miR-283c-17-5p	TCONS_00011019.p1	150	-8.25	-22.5	+	Probable aminopeptidase NPEPL1 OS=Pongo abelii GN=NPEPL1 PE=3 SV=2
Nlu-miR-283c-17-5p	TCONS_00011618.p1	178	-13.6	-23.4	+	Epididymal secretory protein E1 OS=Pan troglodytes GN=NPC2 PE=2 SV=1
Nlu-miR-283c-17-5p	TCONS_00011619.p1	178	-13.6	-23.4	+	Epididymal secretory protein E1 OS=Pan troglodytes GN=NPC2 PE=2 SV=1
Nlu-miR-283c-17-5p	TCONS_00041877.p1	167	-6.93	-25.3	+	Dolichol kinase OS=Bos taurus GN=DOLK PE=2 SV=1
Nlu-miR-283c-17-5p	TCONS_00045352.p1	168	-4.03	-22.8	+	Vam6/Vps39-like protein OS=Mus musculus GN=Vps39 PE=1 SV=1
Nlu-miR-283c-17-5p	TCONS_00045373.p2	162	-5.58	-22.7	+	28S ribosomal protein S30, mitochondrial OS=Bos taurus GN=MRPS30 PE=1 SV=4
Nlu-miR-283c-17-5p	TCONS_00048509.p1	154	-7.17	-21.7	+	Inhibitor of growth protein 1 OS=Mus musculus GN=Ing1 PE=2 SV=1
Nlu-miR-927a-3p	TCONS_00033855.p1	167	-4.45	-25.9	+	Putative uncharacterized protein
Nlu-miR-133-5p	TCONS_00010724.p2	149	-15.49	-27.8	+	Putative uncharacterized protein
Nlu-miR-133-5p	TCONS_00010725.p1	149	-15.49	-27.8	+	Putative uncharacterized protein
Nlu-miR-133-5p	TCONS_00038088.p1	145	-10.95	-29.2	+	Conserved oligomeric Golgi complex subunit 7 OS=Homo sapiens GN=COG7 PE=1 SV=1
Nlu-miR-133-5p	TCONS_00038089.p1	145	-10.95	-29.2	+	Conserved oligomeric Golgi complex subunit 7 OS=Homo sapiens GN=COG7 PE=1 SV=1
Nlu-miR-133-5p	TCONS_00038090.p1	145	-10.95	-29.2	+	Conserved oligomeric Golgi complex subunit 7 OS=Homo sapiens GN=COG7 PE=1 SV=1
Nlu-miR-133-5p	TCONS_00038091.p1	145	-10.95	-29.2	+	Conserved oligomeric Golgi complex subunit 7 OS=Drosophila melanogaster GN=Cog7 PE=2 SV=2
Nlu-miR-133-5p	TCONS_00042195.p1	140	-14.32	-30.6	+	Putative uncharacterized protein
Nlu-miR-133-5p	TCONS_00009428.p1	153	-12.35	-29.9	+	Putative uncharacterized protein
Nlu-miR-133-5p	TCONS_00009430.p1	153	-12.35	-28.2	+	Putative uncharacterized protein
Nlu-miR-133-5p	TCONS_00009431.p1	153	-12.35	-25.1	+	Putative uncharacterized protein
Nlu-miR-133-5p	TCONS_00018737.p1	152	-11.48	-26	+	Biotin--protein ligase OS=Mus musculus GN=Hlcs PE=1 SV=1
Nlu-miR-133-5p	TCONS_00018738.p1	152	-11.48	-26	+	Biotin--protein ligase OS=Mus musculus GN=Hlcs PE=1 SV=1
Nlu-miR-133-5p	TCONS_00007725.p2	149	-8.74	-26.7	+	Aquaporin-11 OS=Milnesium tardigradum GN=AQP11 PE=2 SV=2
Nlu-miR-133-5p	TCONS_00013739.p1	142	-12.8	-26.7	+	Putative uncharacterized protein
Nlu-miR-133-5p	TCONS_00023880.p1	143	-14.35	-29.6	+	Protein bicaudal C OS=Drosophila melanogaster GN=BicC PE=1 SV=2
Nlu-miR-133-5p	TCONS_00023881.p1	143	-10.96	-29.6	+	Protein bicaudal C OS=Drosophila melanogaster GN=BicC PE=1 SV=2
Nlu-miR-133-5p	TCONS_00023882.p1	143	-14.35	-29.6	+	Protein bicaudal C OS=Drosophila melanogaster GN=BicC PE=1 SV=2
Nlu-miR-133-5p	TCONS_00023883.p1	143	-10.96	-29.6	+	Protein bicaudal C OS=Drosophila melanogaster GN=BicC PE=1 SV=2
Nlu-miR-133-5p	TCONS_00007727.p2	157	-15	-29.5	+	Aquaporin-11 OS=Milnesium tardigradum GN=AQP11 PE=2 SV=2
Nlu-miR-133-5p	TCONS_00019245.p2	145	-12.5	-29.3	+	Progestin and adipoQ receptor family member 3 OS=Homo sapiens GN=PAQR3 PE=1 SV=2
Nlu-miR-133-5p	TCONS_00019246.p2	145	-12.5	-29.3	+	Progestin and adipoQ receptor family member 3 OS=Homo sapiens GN=PAQR3 PE=1 SV=2
Nlu-miR-133-5p	TCONS_00001404.p1	165	-16.96	-32	+	Glutathione hydrolase 1 proenzyme OS=Mus musculus GN=Ggt1 PE=1 SV=1
Nlu-miR-133-5p	TCONS_00003272.p1	149	-9.21	-28.3	+	Proclotting enzyme OS=Tachypleus tridentatus PE=1 SV=1
Nlu-miR-133-5p	TCONS_00008178.p1	149	-12.63	-23.6	+	ATP-binding cassette sub-family A member 5 OS=Rattus norvegicus GN=Abca5 PE=2 SV=1
Nlu-miR-133-5p	TCONS_00011676.p1	148	-7.78	-28.1	+	Dolichyl-diphosphooligosaccharide--protein glycosyltransferase subunit 1 OS=Sus scrofa GN=RPN1 PE=1 SV=1
Nlu-miR-133-5p	TCONS_00018385.p1	155	-9.24	-27	+	Down syndrome cell adhesion molecule-like protein Dscam2 OS=Drosophila melanogaster GN=Dscam2 PE=2 SV=3
Nlu-miR-133-5p	TCONS_00020438.p1	157	-11.99	-28.8	+	Putative endothelial lipase OS=Crotalus adamanteus PE=2 SV=1
Nlu-miR-133-5p	TCONS_00020452.p1	140	-11.74	-30.6	+	Putative uncharacterized protein
Nlu-miR-133-5p	TCONS_00032160.p1	145	-14.75	-31.6	+	Putative uncharacterized protein
Nlu-miR-133-5p	TCONS_00033142.p1	148	-12.76	-29.8	+	Ovostatin homolog 2 OS=Homo sapiens GN=OVOS2 PE=2 SV=2
Nlu-miR-133-5p	TCONS_00041260.p1	154	-11.19	-27.7	+	Mitochondrial thiamine pyrophosphate carrier OS=Pongo abelii GN=SLC25A19 PE=2 SV=1
Nlu-miR-133-5p	TCONS_00041263.p1	154	-11.19	-27.7	+	Mitochondrial thiamine pyrophosphate carrier OS=Pongo abelii GN=SLC25A19 PE=2 SV=1
Nlu-miR-133-5p	TCONS_00049613.p1	148	-11.65	-23.2	+	Putative uncharacterized protein
Nlu-miR-133-5p	TCONS_00049750.p1	159	-11.47	-27.9	+	Putative uncharacterized protein
Nlu-miR-2765c-5p	TCONS_00040841.p1	146	-9.69	-31.8	+	Putative uncharacterized protein
Nlu-miR-2765c-5p	TCONS_00001106.p1	165	-13.07	-24.7	+	Zinc finger transcription factor family protein 17 OS=Caenorhabditis elegans GN=ztf-17 PE=1 SV=3
Nlu-miR-2765c-5p	TCONS_00001907.p1	302	-15.11	-31.6	+	Cyclic AMP-responsive element-binding protein 1 OS=Bos taurus GN=CREB1 PE=1 SV=2
Nlu-miR-2765c-5p	TCONS_00001908.p1	302	-15.11	-31.6	+	Cyclic AMP-responsive element-binding protein 1 OS=Bos taurus GN=CREB1 PE=1 SV=2
Nlu-miR-2765c-5p	TCONS_00001909.p1	302	-15.11	-31.6	+	Cyclic AMP-responsive element-binding protein 1 OS=Bos taurus GN=CREB1 PE=1 SV=2
Nlu-miR-2765c-5p	TCONS_00019049.p1	147	-10.3	-27.9	+	DNA replication licensing factor MCM4 OS=Drosophila melanogaster GN=dpa PE=1 SV=2
Nlu-miR-2765c-5p	TCONS_00026609.p1	141	-11.55	-27.6	+	Oxysterol-binding protein-related protein 1 OS=Homo sapiens GN=OSBPL1A PE=1 SV=2
Nlu-miR-2765c-5p	TCONS_00026610.p1	141	-11.55	-27.6	+	Oxysterol-binding protein-related protein 1 OS=Rattus norvegicus GN=Osbpl1a PE=1 SV=1
Nlu-miR-2765c-5p	TCONS_00029937.p1	162	-10.91	-28.3	+	Putative uncharacterized protein
Nlu-miR-2765c-5p	TCONS_00029938.p1	162	-10.91	-28.3	+	Putative uncharacterized protein
Nlu-miR-2765c-5p	TCONS_00029939.p1	162	-10.91	-28.3	+	Putative uncharacterized protein
Nlu-miR-2765c-5p	TCONS_00029940.p1	162	-10.91	-28.3	+	Putative uncharacterized protein
Nlu-miR-2765c-5p	TCONS_00029941.p1	162	-10.91	-28.3	+	Putative uncharacterized protein
Nlu-miR-2765c-5p	TCONS_00029942.p1	162	-10.91	-28.3	+	Putative uncharacterized protein
Nlu-miR-2765c-5p	TCONS_00029943.p1	162	-10.91	-28.3	+	Putative uncharacterized protein
Nlu-miR-2765c-5p	TCONS_00036826.p1	167	-10.71	-28.4	+	Putative protein tag-53 OS=Caenorhabditis elegans GN=tag-53 PE=1 SV=3
Nlu-miR-2765c-5p	TCONS_00036829.p1	167	-10.71	-28.4	+	Attractin OS=Homo sapiens GN=ATRN PE=1 SV=2
Nlu-miR-2765c-5p	TCONS_00043924.p1	142	-11.69	-30.2	+	Diphthine--ammonia ligase OS=Danio rerio GN=dph6 PE=2 SV=1
Nlu-miR-2765c-5p	TCONS_00045360.p2	172	-15.15	-28	+	Putative uncharacterized protein
Nlu-miR-2765c-5p	TCONS_00046351.p2	153	-14.34	-24	+	Thymidylate synthase OS=Drosophila melanogaster GN=Ts PE=1 SV=2
Nlu-miR-2765c-5p	TCONS_00048967.p1	158	-10.04	-24.7	+	Elongation factor-like GTPase 1 OS=Mus musculus GN=Efl1 PE=1 SV=1
Nlu-miR-277-3p	TCONS_00014465.p1	161	-8.61	-23	+	Putative uncharacterized protein
Nlu-miR-277-3p	TCONS_00002728.p1	176	-13.95	-27	+	Putative uncharacterized protein
Nlu-miR-277-3p	TCONS_00002729.p1	176	-13.95	-27	+	Putative uncharacterized protein
Nlu-miR-277-3p	TCONS_00002730.p1	176	-13.95	-27	+	Putative uncharacterized protein
Nlu-miR-277-3p	TCONS_00004095.p1	160	-12.76	-25.7	+	CUE domain-containing protein 2 OS=Danio rerio GN=cuedc2 PE=2 SV=1
Nlu-miR-277-3p	TCONS_00008152.p1	173	-12.92	-28.7	+	3-phosphoinositide-dependent protein kinase 1 OS=Rattus norvegicus GN=Pdpk1 PE=1 SV=2
Nlu-miR-277-3p	TCONS_00008153.p1	173	-12.92	-28.7	+	3-phosphoinositide-dependent protein kinase 1 OS=Rattus norvegicus GN=Pdpk1 PE=1 SV=2
Nlu-miR-277-3p	TCONS_00008154.p1	173	-12.92	-28.7	+	3-phosphoinositide-dependent protein kinase 1 OS=Rattus norvegicus GN=Pdpk1 PE=1 SV=2
Nlu-miR-277-3p	TCONS_00019784.p1	163	-9.18	-25	+	Putative uncharacterized protein
Nlu-miR-277-3p	TCONS_00025030.p1	165	-10.71	-26.4	+	Protein aurora borealis OS=Drosophila pseudoobscura pseudoobscura GN=bora PE=3 SV=2
Nlu-miR-277-3p	TCONS_00026620.p1	157	-9.58	-27.5	+	U5 small nuclear ribonucleoprotein 40 kDa protein OS=Mus musculus GN=Snrnp40 PE=1 SV=1
Nlu-miR-277-3p	TCONS_00026984.p1	167	-10.75	-27.4	+	Lipase 3 OS=Drosophila melanogaster GN=Lip3 PE=2 SV=1
Nlu-miR-277-3p	TCONS_00031519.p1	174	-12.08	-28.6	+	Zinc finger protein 26 OS=Mus musculus GN=Zfp26 PE=2 SV=2
Nlu-miR-277-3p	TCONS_00048986.p1	176	-4.32	-27	+	Putative uncharacterized protein
Nlu-miR-184a-3p	TCONS_00008789.p1	146	-15.51	-31.6	+	Rho GTPase-activating protein 44 OS=Rattus norvegicus GN=Arhgap44 PE=1 SV=2
Nlu-miR-184a-3p	TCONS_00008790.p1	146	-15.51	-31.6	+	Putative uncharacterized protein
Nlu-miR-184a-3p	TCONS_00047283.p1	158	-13.8	-29.3	+	ATP synthase subunit 4, mitochondrial OS=Neurospora crassa (strain ATCC 24698 / 74-OR23-1A / CBS 708.71 / DSM 1257 / FGSC 987) GN=atp-3 PE=3 SV=1
Nlu-miR-184a-3p	TCONS_00002124.p1	147	2.48	-23.5	+	Heterogeneous nuclear ribonucleoprotein U-like protein 1 OS=Homo sapiens GN=HNRNPUL1 PE=1 SV=2
Nlu-miR-184a-3p	TCONS_00002846.p2	151	-11.17	-28.2	+	Putative uncharacterized protein
Nlu-miR-184a-3p	TCONS_00002847.p3	151	-10.09	-28.2	+	Putative uncharacterized protein
Nlu-miR-184a-3p	TCONS_00006228.p1	150	-13.55	-26.7	+	WD repeat and FYVE domain-containing protein 2 OS=Homo sapiens GN=WDFY2 PE=1 SV=2
Nlu-miR-184a-3p	TCONS_00006229.p1	150	-14.17	-26.7	+	WD repeat and FYVE domain-containing protein 2 OS=Homo sapiens GN=WDFY2 PE=1 SV=2
Nlu-miR-184a-3p	TCONS_00006230.p1	150	-13.13	-26.7	+	WD repeat and FYVE domain-containing protein 2 OS=Homo sapiens GN=WDFY2 PE=1 SV=2
Nlu-miR-184a-3p	TCONS_00013949.p3	162	-17.46	-25.6	+	Putative uncharacterized protein
Nlu-miR-184a-3p	TCONS_00016781.p1	146	-8.68	-26.5	+	Cleavage stimulation factor subunit 2 OS=Mus musculus GN=Cstf2 PE=1 SV=2
Nlu-miR-184a-3p	TCONS_00017273.p1	157	-16.64	-28.2	+	Charged multivesicular body protein 5 OS=Drosophila melanogaster GN=Vps60 PE=1 SV=2
Nlu-miR-184a-3p	TCONS_00020008.p1	148	-11.84	-26.2	+	Putative uncharacterized protein
Nlu-miR-184a-3p	TCONS_00022366.p1	150	-13.21	-29.3	+	Protein shank OS=Caenorhabditis elegans GN=shn-1 PE=1 SV=1
Nlu-miR-184a-3p	TCONS_00025317.p1	150	-10.17	-24.3	+	Intraflagellar transport protein 43 homolog B OS=Salmo salar GN=ift43b PE=2 SV=1
Nlu-miR-184a-3p	TCONS_00031974.p1	164	-7.34	-27.3	+	Putative uncharacterized protein
Nlu-miR-184a-3p	TCONS_00033356.p1	170	-18.72	-25.8	+	Rhotekin OS=Mus musculus GN=Rtkn PE=1 SV=3
Nlu-miR-184a-3p	TCONS_00033357.p1	170	-18.72	-25.8	+	Rhotekin OS=Mus musculus GN=Rtkn PE=1 SV=3
Nlu-miR-184a-3p	TCONS_00033358.p1	170	-18.72	-25.8	+	Rhotekin OS=Mus musculus GN=Rtkn PE=1 SV=3
Nlu-miR-184a-3p	TCONS_00033362.p1	170	-18.72	-25.8	+	Rhotekin OS=Mus musculus GN=Rtkn PE=1 SV=3
Nlu-miR-184a-3p	TCONS_00033363.p1	170	-18.72	-25.8	+	Rhotekin OS=Mus musculus GN=Rtkn PE=1 SV=3
Nlu-miR-184a-3p	TCONS_00033364.p1	170	-18.72	-25.8	+	Rhotekin OS=Mus musculus GN=Rtkn PE=1 SV=3
Nlu-miR-184a-3p	TCONS_00033924.p1	159	-7.95	-27.2	+	Putative uncharacterized protein
Nlu-miR-184a-3p	TCONS_00043979.p1	160	-7.26	-27.6	+	Putative pyridoxal kinase C18.10 OS=Schizosaccharomyces pombe (strain 972 / ATCC 24843) GN=SPCC18.10 PE=3 SV=1
Nlu-miR-184a-3p	TCONS_00045598.p1	145	-13.39	-24.5	+	2-phosphoxylose phosphatase 1 OS=Xenopus tropicalis GN=pxylp1 PE=2 SV=1
Nlu-miR-184a-3p	TCONS_00046579.p1	144	-6.62	-26	+	Putative uncharacterized protein
Nlu-miR-184a-3p	TCONS_00047388.p1	142	-7.77	-24.8	+	60S ribosomal protein L25 OS=Puccinia graminis PE=2 SV=2
Nlu-miR-184a-3p	TCONS_00047465.p1	147	-7.24	-25.3	+	DNA replication complex GINS protein PSF1 OS=Gibberella zeae (strain PH-1 / ATCC MYA-4620 / FGSC 9075 / NRRL 31084) GN=PSF1 PE=3 SV=1
Nlu-miR-184a-3p	TCONS_00049042.p1	151	-18.08	-29.2	+	DNA mismatch repair protein Msh6 OS=Gallus gallus GN=MSH6 PE=3 SV=2
Nlu-miR-252a-5p	TCONS_00009914.p1	150	-10.8	-25.7	+	Arrestin domain-containing protein 2 OS=Homo sapiens GN=ARRDC2 PE=1 SV=2
Nlu-miR-252a-5p	TCONS_00036878.p1	157	-9.29	-25.9	+	Katanin p60 ATPase-containing subunit A-like 1 OS=Sorex araneus GN=KATNAL1 PE=3 SV=1
Nlu-miR-252a-5p	TCONS_00001136.p1	177	-14.67	-25.3	+	Choline/ethanolamine kinase OS=Rattus norvegicus GN=Chkb PE=1 SV=3
Nlu-miR-252a-5p	TCONS_00001138.p1	177	-14.67	-25.3	+	Choline/ethanolamine kinase OS=Homo sapiens GN=CHKB PE=1 SV=3
Nlu-miR-252a-5p	TCONS_00001140.p1	177	-14.67	-25.3	+	Choline/ethanolamine kinase OS=Rattus norvegicus GN=Chkb PE=1 SV=3
Nlu-miR-252a-5p	TCONS_00001141.p1	177	-14.67	-25.3	+	Choline/ethanolamine kinase OS=Rattus norvegicus GN=Chkb PE=1 SV=3
Nlu-miR-252a-5p	TCONS_00001581.p1	160	-5.28	-29.6	+	Endoplasmic reticulum resident protein 44 OS=Mus musculus GN=Erp44 PE=1 SV=1
Nlu-miR-252a-5p	TCONS_00001582.p1	160	-5.28	-29.6	+	Endoplasmic reticulum resident protein 44 OS=Mus musculus GN=Erp44 PE=1 SV=1
Nlu-miR-252a-5p	TCONS_00004807.p1	157	-10.56	-25.5	+	Ectonucleotide pyrophosphatase/phosphodiesterase family member 5 OS=Rattus norvegicus GN=Enpp5 PE=1 SV=2
Nlu-miR-252a-5p	TCONS_00004808.p1	157	-10.56	-25.5	+	Ectonucleotide pyrophosphatase/phosphodiesterase family member 5 OS=Rattus norvegicus GN=Enpp5 PE=1 SV=2
Nlu-miR-252a-5p	TCONS_00015142.p1	140	-2.35	-26.1	+	Transmembrane and coiled-coil domains protein 1 OS=Mus musculus GN=Tmcc1 PE=1 SV=2
Nlu-miR-252a-5p	TCONS_00015143.p1	140	-2.35	-26.1	+	Transmembrane and coiled-coil domains protein 1 OS=Mus musculus GN=Tmcc1 PE=1 SV=2
Nlu-miR-252a-5p	TCONS_00015144.p1	140	-2.35	-26.1	+	Transmembrane and coiled-coil domains protein 1 OS=Mus musculus GN=Tmcc1 PE=1 SV=2
Nlu-miR-252a-5p	TCONS_00019951.p1	147	-5.87	-23.3	+	Zinc finger protein SNAI2 OS=Rattus norvegicus GN=Snai2 PE=2 SV=2
Nlu-miR-252a-5p	TCONS_00026960.p1	163	-10.5	-20.5	+	Helix-loop-helix protein delilah OS=Drosophila melanogaster GN=tx PE=1 SV=3
Nlu-miR-252a-5p	TCONS_00033582.p1	159	-13.06	-24	+	NADPH:adrenodoxin oxidoreductase, mitochondrial OS=Homo sapiens GN=FDXR PE=1 SV=3
Nlu-miR-252a-5p	TCONS_00034259.p1	159	-10.97	-23	+	Putative uncharacterized protein
Nlu-miR-252a-5p	TCONS_00045882.p1	166	-15.33	-25.3	+	Putative uncharacterized protein
Nlu-miR-252a-5p	TCONS_00045883.p1	166	-15.33	-25.3	+	Transcription factor Adf-1 OS=Drosophila melanogaster GN=Adf1 PE=2 SV=2
Nlu-miR-263b-5p	TCONS_00029587.p2	167	-3.27	-25	+	Putative uncharacterized protein
Nlu-miR-263b-5p	TCONS_00039436.p1	163	-15.81	-26.5	+	Box C/D snoRNA protein 1 OS=Mus musculus GN=Znhit6 PE=1 SV=2
Nlu-miR-263b-5p	TCONS_00039437.p1	163	-15.81	-26.5	+	Box C/D snoRNA protein 1 OS=Mus musculus GN=Znhit6 PE=1 SV=2
Nlu-miR-263b-5p	TCONS_00039438.p1	163	-15.81	-26.5	+	Box C/D snoRNA protein 1 OS=Mus musculus GN=Znhit6 PE=1 SV=2
Nlu-miR-263b-5p	TCONS_00039439.p1	163	-15.81	-26.5	+	Box C/D snoRNA protein 1 OS=Mus musculus GN=Znhit6 PE=1 SV=2
Nlu-miR-263b-5p	TCONS_00039440.p1	163	-15.81	-26.5	+	Box C/D snoRNA protein 1 OS=Mus musculus GN=Znhit6 PE=1 SV=2
Nlu-miR-263b-5p	TCONS_00039441.p1	163	-15.81	-26.5	+	Box C/D snoRNA protein 1 OS=Mus musculus GN=Znhit6 PE=1 SV=2
Nlu-miR-263b-5p	TCONS_00039442.p1	163	-15.81	-26.5	+	Box C/D snoRNA protein 1 OS=Mus musculus GN=Znhit6 PE=1 SV=2
Nlu-miR-263b-5p	TCONS_00007725.p2	149	-6.03	-24.2	+	Aquaporin-11 OS=Milnesium tardigradum GN=AQP11 PE=2 SV=2
Nlu-miR-263b-5p	TCONS_00005491.p1	141	-10.63	-25.2	+	Putative uncharacterized protein
Nlu-miR-263b-5p	TCONS_00005492.p1	141	-10.63	-25.2	+	Putative uncharacterized protein
Nlu-miR-263b-5p	TCONS_00005493.p1	141	-10.63	-25.2	+	Putative uncharacterized protein
Nlu-miR-263b-5p	TCONS_00005494.p1	141	-10.63	-25.2	+	Putative uncharacterized protein
Nlu-miR-263b-5p	TCONS_00006210.p1	151	-8.7	-23.8	+	Peroxisomal membrane protein 11C OS=Homo sapiens GN=PEX11G PE=1 SV=1
Nlu-miR-263b-5p	TCONS_00011531.p1	142	-13.43	-24.3	+	Sorbin and SH3 domain-containing protein 1 OS=Mus musculus GN=Sorbs1 PE=1 SV=2
Nlu-miR-263b-5p	TCONS_00011532.p1	142	-13.43	-24.3	+	Sorbin and SH3 domain-containing protein 1 OS=Mus musculus GN=Sorbs1 PE=1 SV=2
Nlu-miR-263b-5p	TCONS_00011533.p1	142	-13.43	-24.3	+	Sorbin and SH3 domain-containing protein 1 OS=Mus musculus GN=Sorbs1 PE=1 SV=2
Nlu-miR-263b-5p	TCONS_00011534.p1	142	-13.43	-24.3	+	Sorbin and SH3 domain-containing protein 1 OS=Mus musculus GN=Sorbs1 PE=1 SV=2
Nlu-miR-263b-5p	TCONS_00011536.p1	142	-13.43	-24.3	+	Sorbin and SH3 domain-containing protein 1 OS=Mus musculus GN=Sorbs1 PE=1 SV=2
Nlu-miR-263b-5p	TCONS_00011538.p1	142	-13.43	-24.3	+	Sorbin and SH3 domain-containing protein 1 OS=Mus musculus GN=Sorbs1 PE=1 SV=2
Nlu-miR-263b-5p	TCONS_00011540.p1	142	-13.43	-24.3	+	Sorbin and SH3 domain-containing protein 1 OS=Mus musculus GN=Sorbs1 PE=1 SV=2
Nlu-miR-263b-5p	TCONS_00011543.p1	142	-13.43	-24.3	+	Sorbin and SH3 domain-containing protein 1 OS=Mus musculus GN=Sorbs1 PE=1 SV=2
Nlu-miR-263b-5p	TCONS_00011544.p1	142	-13.43	-24.3	+	Sorbin and SH3 domain-containing protein 1 OS=Mus musculus GN=Sorbs1 PE=1 SV=2
Nlu-miR-263b-5p	TCONS_00011547.p1	142	-13.43	-24.3	+	Sorbin and SH3 domain-containing protein 1 OS=Mus musculus GN=Sorbs1 PE=1 SV=2
Nlu-miR-263b-5p	TCONS_00011548.p1	142	-13.43	-24.3	+	Sorbin and SH3 domain-containing protein 1 OS=Mus musculus GN=Sorbs1 PE=1 SV=2
Nlu-miR-263b-5p	TCONS_00011550.p1	142	-13.43	-24.3	+	Sorbin and SH3 domain-containing protein 1 OS=Mus musculus GN=Sorbs1 PE=1 SV=2
Nlu-miR-263b-5p	TCONS_00011552.p1	142	-13.43	-24.3	+	Sorbin and SH3 domain-containing protein 1 OS=Mus musculus GN=Sorbs1 PE=1 SV=2
Nlu-miR-263b-5p	TCONS_00011553.p1	142	-13.43	-24.3	+	Sorbin and SH3 domain-containing protein 1 OS=Mus musculus GN=Sorbs1 PE=1 SV=2
Nlu-miR-263b-5p	TCONS_00011554.p1	142	-13.43	-24.3	+	Sorbin and SH3 domain-containing protein 1 OS=Mus musculus GN=Sorbs1 PE=1 SV=2
Nlu-miR-263b-5p	TCONS_00011555.p1	142	-13.43	-24.3	+	Sorbin and SH3 domain-containing protein 1 OS=Mus musculus GN=Sorbs1 PE=1 SV=2
Nlu-miR-263b-5p	TCONS_00011556.p1	142	-13.43	-24.3	+	Sorbin and SH3 domain-containing protein 1 OS=Mus musculus GN=Sorbs1 PE=1 SV=2
Nlu-miR-263b-5p	TCONS_00011557.p1	142	-13.43	-24.3	+	Sorbin and SH3 domain-containing protein 1 OS=Mus musculus GN=Sorbs1 PE=1 SV=2
Nlu-miR-263b-5p	TCONS_00011559.p1	142	-13.43	-24.3	+	Sorbin and SH3 domain-containing protein 1 OS=Mus musculus GN=Sorbs1 PE=1 SV=2
Nlu-miR-263b-5p	TCONS_00011562.p1	142	-13.43	-24.3	+	Sorbin and SH3 domain-containing protein 1 OS=Mus musculus GN=Sorbs1 PE=1 SV=2
Nlu-miR-263b-5p	TCONS_00011567.p1	142	-13.43	-24.3	+	Sorbin and SH3 domain-containing protein 1 OS=Mus musculus GN=Sorbs1 PE=1 SV=2
Nlu-miR-263b-5p	TCONS_00012719.p1	155	-12.31	-29.7	+	Golgin subfamily A member 1 OS=Mus musculus GN=Golga1 PE=1 SV=2
Nlu-miR-263b-5p	TCONS_00012720.p1	155	-12.31	-29.7	+	Golgin subfamily A member 1 OS=Mus musculus GN=Golga1 PE=1 SV=2
Nlu-miR-263b-5p	TCONS_00012721.p1	155	-12.31	-29.7	+	Golgin subfamily A member 1 OS=Mus musculus GN=Golga1 PE=1 SV=2
Nlu-miR-263b-5p	TCONS_00012722.p1	155	-12.31	-29.7	+	Golgin subfamily A member 1 OS=Mus musculus GN=Golga1 PE=1 SV=2
Nlu-miR-263b-5p	TCONS_00012723.p1	155	-12.31	-29.7	+	Golgin subfamily A member 1 OS=Mus musculus GN=Golga1 PE=1 SV=2
Nlu-miR-263b-5p	TCONS_00012725.p1	155	-12.31	-29.7	+	Golgin subfamily A member 1 OS=Mus musculus GN=Golga1 PE=1 SV=2
Nlu-miR-263b-5p	TCONS_00021104.p1	174	-17.58	-26.5	+	Cysteine-rich with EGF-like domain protein 2-B OS=Xenopus laevis GN=creld2-b PE=2 SV=1
Nlu-miR-263b-5p	TCONS_00021105.p1	174	-17.58	-26.5	+	Cysteine-rich with EGF-like domain protein 2 OS=Danio rerio GN=creld2 PE=2 SV=2
Nlu-miR-263b-5p	TCONS_00024025.p1	148	6.12	-22.9	+	Acid sphingomyelinase-like phosphodiesterase 3a OS=Bos taurus GN=SMPDL3A PE=2 SV=1
Nlu-miR-263b-5p	TCONS_00040528.p1	154	-8.81	-25	+	Putative uncharacterized protein
Nlu-miR-125-5p	TCONS_00001509.p1	159	-12.75	-29	+	Unconventional myosin-VIIa OS=Homo sapiens GN=MYO7A PE=1 SV=2
Nlu-miR-125-5p	TCONS_00016772.p1	151	-7.84	-24.1	+	HD domain-containing protein 2 OS=Xenopus laevis GN=hddc2 PE=2 SV=1
Nlu-miR-125-5p	TCONS_00016773.p1	151	-7.84	-24.1	+	HD domain-containing protein 2 OS=Xenopus laevis GN=hddc2 PE=2 SV=1
Nlu-miR-125-5p	TCONS_00016774.p1	151	-7.84	-24.1	+	HD domain-containing protein 2 OS=Xenopus laevis GN=hddc2 PE=2 SV=1
Nlu-miR-125-5p	TCONS_00016775.p1	151	-7.84	-24.1	+	HD domain-containing protein 2 OS=Xenopus laevis GN=hddc2 PE=2 SV=1
Nlu-miR-125-5p	TCONS_00016776.p1	151	-7.84	-24.1	+	HD domain-containing protein 2 OS=Xenopus laevis GN=hddc2 PE=2 SV=1
Nlu-miR-125-5p	TCONS_00010703.p1	157	-9.55	-27.5	+	Major facilitator superfamily domain-containing protein 6 OS=Mus musculus GN=Mfsd6 PE=1 SV=1
Nlu-miR-125-5p	TCONS_00006058.p1	158	-15.05	-30.8	+	Unconventional myosin-Va OS=Homo sapiens GN=MYO5A PE=1 SV=2
Nlu-miR-125-5p	TCONS_00006059.p1	158	-15.05	-30.8	+	Unconventional myosin-Va OS=Homo sapiens GN=MYO5A PE=1 SV=2
Nlu-miR-125-5p	TCONS_00045876.p1	153	-3.59	-24.8	+	26S proteasome non-ATPase regulatory subunit 2 OS=Rattus norvegicus GN=Psmd2 PE=1 SV=1
Nlu-miR-125-5p	TCONS_00000873.p1	157	-11.6	-27.4	+	Putative uncharacterized protein
Nlu-miR-125-5p	TCONS_00004814.p1	153	-10.31	-26.1	+	Nuclear fragile X mental retardation-interacting protein 1 OS=Rattus norvegicus GN=Nufip1 PE=1 SV=1
Nlu-miR-125-5p	TCONS_00004815.p1	153	-10.31	-26.1	+	Nuclear fragile X mental retardation-interacting protein 1 OS=Mus musculus GN=Nufip1 PE=1 SV=1
Nlu-miR-125-5p	TCONS_00007280.p1	157	-7.55	-22.1	+	Putative uncharacterized protein
Nlu-miR-125-5p	TCONS_00008391.p1	140	-13.14	-28.8	+	Serine/threonine-protein kinase SBK1 OS=Mus musculus GN=Sbk1 PE=2 SV=1
Nlu-miR-125-5p	TCONS_00015326.p1	144	-12.83	-24.5	+	Putative uncharacterized protein
Nlu-miR-125-5p	TCONS_00017145.p1	159	-6.93	-27.7	+	Monocarboxylate transporter 5 OS=Homo sapiens GN=SLC16A4 PE=2 SV=1
Nlu-miR-125-5p	TCONS_00017146.p1	159	-6.93	-27.7	+	Monocarboxylate transporter 12 OS=Xenopus tropicalis GN=slc16a12 PE=2 SV=1
Nlu-miR-125-5p	TCONS_00032256.p1	153	-4.52	-29.3	+	tRNA pseudouridine synthase-like 1 OS=Homo sapiens GN=PUSL1 PE=1 SV=1
Nlu-miR-125-5p	TCONS_00034479.p1	154	-21.28	-34.7	+	Serum response factor-binding protein 1 OS=Xenopus tropicalis GN=srfbp1 PE=2 SV=1
Nlu-miR-125-5p	TCONS_00034496.p1	154	-19.91	-34.7	+	Putative uncharacterized protein
Nlu-miR-125-5p	TCONS_00035780.p1	153	-4.65	-23	+	39S ribosomal protein L48, mitochondrial OS=Homo sapiens GN=MRPL48 PE=1 SV=2
Nlu-miR-125-5p	TCONS_00040329.p1	146	-13.01	-27.3	+	Reticulocyte-binding protein 2 homolog a OS=Plasmodium falciparum (isolate 3D7) GN=PF13_0198 PE=1 SV=1
Nlu-miR-125-5p	TCONS_00042543.p1	163	-9.12	-23.2	+	RNA-binding protein 39 OS=Pongo abelii GN=RBM39 PE=2 SV=1
Nlu-miR-275-5p	TCONS_00029326.p2	159	-16.28	-32.1	+	Putative uncharacterized protein
Nlu-miR-275-5p	TCONS_00014650.p1	159	-15.17	-32.7	+	Tetratricopeptide repeat protein 28 OS=Homo sapiens GN=TTC28 PE=1 SV=4
Nlu-miR-275-5p	TCONS_00014651.p1	159	-15.17	-32.7	+	Tetratricopeptide repeat protein 28 OS=Homo sapiens GN=TTC28 PE=1 SV=4
Nlu-miR-275-5p	TCONS_00014652.p1	159	-15.17	-32.7	+	Tetratricopeptide repeat protein 28 OS=Homo sapiens GN=TTC28 PE=1 SV=4
Nlu-miR-275-5p	TCONS_00024230.p1	168	-13.62	-25.4	+	Longitudinals lacking protein, isoforms J/P/Q/S/Z OS=Drosophila melanogaster GN=lola PE=1 SV=4
Nlu-miR-275-5p	TCONS_00012118.p1	167	-19.53	-29.9	+	Putative epidermal cell surface receptor OS=Drosophila melanogaster GN=sas PE=2 SV=2
Nlu-miR-275-5p	TCONS_00038404.p1	162	-17.42	-31.7	+	Putative uncharacterized protein
Nlu-miR-275-5p	TCONS_00008525.p2	151	-18.28	-35.1	+	Putative uncharacterized protein
Nlu-miR-275-5p	TCONS_00009106.p1	141	-18.08	-29.7	+	AMP deaminase 2 OS=Rattus norvegicus GN=Ampd2 PE=1 SV=2
Nlu-miR-275-5p	TCONS_00009424.p1	149	-7.56	-25.1	+	Protein couch potato OS=Drosophila melanogaster GN=cpo PE=2 SV=4
Nlu-miR-275-5p	TCONS_00009429.p1	149	-7.56	-25.1	+	Protein couch potato OS=Drosophila melanogaster GN=cpo PE=2 SV=4
Nlu-miR-275-5p	TCONS_00009433.p1	149	-7.56	-25.1	+	Protein couch potato OS=Drosophila melanogaster GN=cpo PE=2 SV=4
Nlu-miR-275-5p	TCONS_00010618.p1	150	-16.36	-30.3	+	Low-density lipoprotein receptor-related protein 2 OS=Rattus norvegicus GN=Lrp2 PE=1 SV=1
Nlu-miR-275-5p	TCONS_00012117.p1	163	-19.73	-31.2	+	Putative epidermal cell surface receptor OS=Drosophila melanogaster GN=sas PE=2 SV=2
Nlu-miR-275-5p	TCONS_00014981.p1	162	-11.05	-28.9	+	Troponin I OS=Drosophila melanogaster GN=wupA PE=2 SV=3
Nlu-miR-275-5p	TCONS_00017994.p1	158	-14.46	-28.7	+	Putative uncharacterized protein
Nlu-miR-275-5p	TCONS_00022962.p1	149	-10.98	-28.1	+	Long-chain fatty acid transport protein 4 OS=Macaca fascicularis GN=SLC27A4 PE=2 SV=2
Nlu-miR-275-5p	TCONS_00024603.p1	153	-22.19	-30.4	+	Retrovirus-related Pol polyprotein from transposon opus OS=Drosophila melanogaster GN=pol PE=3 SV=1
Nlu-miR-275-5p	TCONS_00037345.p1	148	-16.89	-26.5	+	Rho GTPase-activating protein 26 OS=Homo sapiens GN=ARHGAP26 PE=1 SV=1
Nlu-miR-275-5p	TCONS_00038562.p1	161	-10.86	-28.6	+	Putative uncharacterized protein
Nlu-miR-275-5p	TCONS_00040214.p1	162	-13.77	-27	+	Potassium channel subfamily T member 1 OS=Homo sapiens GN=KCNT1 PE=1 SV=2
Nlu-miR-275-5p	TCONS_00045018.p1	314	-14.61	-27.4	+	Uncharacterized protein L116 OS=Acanthamoeba polyphaga mimivirus GN=MIMI_L116 PE=3 SV=1
Nlu-miR-283a-5p	TCONS_00004712.p1	167	-12.05	-27.4	+	Nardilysin OS=Homo sapiens GN=NRDC PE=1 SV=2
Nlu-miR-283a-5p	TCONS_00027500.p1	178	-12.15	-26.1	+	Putative uncharacterized protein
Nlu-miR-283a-5p	TCONS_00038397.p1	147	-16.19	-25.6	+	TBC1 domain family member 14 OS=Bos taurus GN=TBC1D14 PE=2 SV=2
Nlu-miR-283a-5p	TCONS_00038398.p1	147	-16.19	-25.6	+	TBC1 domain family member 14 OS=Bos taurus GN=TBC1D14 PE=2 SV=2
Nlu-miR-283a-5p	TCONS_00038399.p1	147	-16.19	-25.6	+	TBC1 domain family member 14 OS=Bos taurus GN=TBC1D14 PE=2 SV=2
Nlu-miR-283a-5p	TCONS_00045352.p1	169	-6.93	-24	+	Vam6/Vps39-like protein OS=Mus musculus GN=Vps39 PE=1 SV=1
Nlu-miR-283a-5p	TCONS_00012200.p1	158	-8.27	-23.1	+	Longitudinals lacking protein, isoforms H/M/V OS=Drosophila melanogaster GN=lola PE=1 SV=2
Nlu-miR-283a-5p	TCONS_00040846.p1	141	-9.32	-24.2	+	Glutamate receptor ionotropic, kainate 2 OS=Mus musculus GN=Grik2 PE=1 SV=4
Nlu-miR-283a-5p	TCONS_00040847.p1	141	-9.32	-24.2	+	Glutamate receptor ionotropic, kainate 2 OS=Mus musculus GN=Grik2 PE=1 SV=4
Nlu-miR-2765c-3p	TCONS_00034212.p1	165	-15.17	-32.3	+	Probable nuclear hormone receptor HR3 OS=Drosophila melanogaster GN=Hr46 PE=2 SV=1
Nlu-miR-2765c-3p	TCONS_00034214.p1	165	-15.17	-32.3	+	Probable nuclear hormone receptor HR3 OS=Drosophila melanogaster GN=Hr46 PE=2 SV=1
Nlu-miR-2765c-3p	TCONS_00034218.p1	165	-15.17	-32.3	+	Probable nuclear hormone receptor HR3 OS=Drosophila melanogaster GN=Hr46 PE=2 SV=1
Nlu-miR-2765c-3p	TCONS_00034221.p1	165	-15.17	-32.3	+	Probable nuclear hormone receptor HR3 OS=Drosophila melanogaster GN=Hr46 PE=2 SV=1
Nlu-miR-2765c-3p	TCONS_00034223.p2	165	-15.17	-32.3	+	Probable nuclear hormone receptor HR3 OS=Drosophila melanogaster GN=Hr46 PE=2 SV=1
Nlu-miR-2765c-3p	TCONS_00009923.p1	161	-21.72	-39.3	+	Interleukin enhancer-binding factor 2 homolog OS=Xenopus tropicalis GN=ilf2 PE=2 SV=1
Nlu-miR-2765c-3p	TCONS_00011085.p1	144	-12.86	-29.9	+	Trafficking protein particle complex subunit 8 OS=Homo sapiens GN=TRAPPC8 PE=1 SV=2
Nlu-miR-2765c-3p	TCONS_00000748.p1	164	-17.81	-35.6	+	Putative uncharacterized protein
Nlu-miR-2765c-3p	TCONS_00000749.p1	164	-17.81	-35.6	+	Putative uncharacterized protein
Nlu-miR-2765c-3p	TCONS_00000752.p1	164	-17.81	-35.6	+	Putative uncharacterized protein
Nlu-miR-2765c-3p	TCONS_00000754.p1	164	-17.81	-35.6	+	Putative uncharacterized protein
Nlu-miR-2765c-3p	TCONS_00000755.p1	164	-17.81	-35.6	+	Putative uncharacterized protein
Nlu-miR-2765c-3p	TCONS_00000863.p1	151	-12.38	-23.9	+	Replication factor C subunit 4 OS=Homo sapiens GN=RFC4 PE=1 SV=2
Nlu-miR-2765c-3p	TCONS_00000990.p1	168	-22.09	-34.5	+	Down syndrome cell adhesion molecule-like protein Dscam2 OS=Drosophila melanogaster GN=Dscam2 PE=2 SV=3
Nlu-miR-2765c-3p	TCONS_00000991.p1	168	-22.09	-34.5	+	Down syndrome cell adhesion molecule-like protein Dscam2 OS=Drosophila melanogaster GN=Dscam2 PE=2 SV=3
Nlu-miR-2765c-3p	TCONS_00000992.p1	168	-22.09	-34.5	+	Down syndrome cell adhesion molecule-like protein Dscam2 OS=Drosophila melanogaster GN=Dscam2 PE=2 SV=3
Nlu-miR-2765c-3p	TCONS_00001683.p1	151	-14.66	-32.2	+	Inactive rhomboid protein 1 OS=Danio rerio GN=rhbdf1 PE=2 SV=1
Nlu-miR-2765c-3p	TCONS_00001684.p1	151	-14.66	-32.2	+	Inactive rhomboid protein 1 OS=Danio rerio GN=rhbdf1 PE=2 SV=1
Nlu-miR-2765c-3p	TCONS_00001722.p1	147	-6.43	-31.4	+	ELKS/Rab6-interacting/CAST family member 1 OS=Rattus norvegicus GN=Erc1 PE=1 SV=1
Nlu-miR-2765c-3p	TCONS_00003357.p1	159	-20.22	-29.6	+	Putative uncharacterized protein
Nlu-miR-2765c-3p	TCONS_00003358.p1	159	-20.22	-29.6	+	Putative uncharacterized protein
Nlu-miR-2765c-3p	TCONS_00003885.p1	160	-13.85	-25	+	Roundabout homolog 2 OS=Homo sapiens GN=ROBO2 PE=1 SV=2
Nlu-miR-2765c-3p	TCONS_00005260.p2	165	-19.18	-31.5	+	Mediator of RNA polymerase II transcription subunit 29 OS=Bombyx mori GN=ix PE=2 SV=1
Nlu-miR-2765c-3p	TCONS_00009695.p1	144	-11.88	-29	+	Nitric oxide synthase, salivary gland OS=Rhodnius prolixus PE=2 SV=1
Nlu-miR-2765c-3p	TCONS_00009696.p1	144	-11.88	-29	+	Nitric oxide synthase, salivary gland OS=Rhodnius prolixus PE=2 SV=1
Nlu-miR-2765c-3p	TCONS_00011746.p3	140	-4.03	-27.3	+	Ribonuclease HI OS=Pseudomonas aeruginosa (strain ATCC 15692 / DSM 22644 / CIP 104116 / JCM 14847 / LMG 12228 / 1C / PRS 101 / PAO1) GN=rnhA PE=3 SV=1
Nlu-miR-2765c-3p	TCONS_00011747.p2	140	3.78	-24.9	+	Ribonuclease HI OS=Pseudomonas aeruginosa (strain ATCC 15692 / DSM 22644 / CIP 104116 / JCM 14847 / LMG 12228 / 1C / PRS 101 / PAO1) GN=rnhA PE=3 SV=1
Nlu-miR-2765c-3p	TCONS_00014278.p2	151	-16.41	-26.5	+	Putative uncharacterized protein
Nlu-miR-2765c-3p	TCONS_00016383.p1	142	-17.3	-33.5	+	Transmembrane protein adipocyte-associated 1 homolog OS=Danio rerio GN=tpra1 PE=2 SV=1
Nlu-miR-2765c-3p	TCONS_00017533.p1	167	-10.27	-33.6	+	Elongation factor 2 OS=Drosophila melanogaster GN=EF2 PE=1 SV=4
Nlu-miR-2765c-3p	TCONS_00021638.p1	161	-11.23	-29.5	+	Snurportin-1 OS=Bos taurus GN=SNUPN PE=2 SV=1
Nlu-miR-2765c-3p	TCONS_00025080.p1	145	-14.89	-25.6	+	Succinate--CoA ligase [ADP/GDP-forming] subunit alpha, mitochondrial OS=Drosophila melanogaster GN=Scsalpha PE=2 SV=3
Nlu-miR-2765c-3p	TCONS_00030548.p1	147	-11.84	-24.4	+	Chromodomain-helicase-DNA-binding protein Mi-2 homolog OS=Drosophila melanogaster GN=Mi-2 PE=1 SV=2
Nlu-miR-2765c-3p	TCONS_00030549.p1	147	-11.84	-24.4	+	Chromodomain-helicase-DNA-binding protein Mi-2 homolog OS=Drosophila melanogaster GN=Mi-2 PE=1 SV=2
Nlu-miR-2765c-3p	TCONS_00030999.p1	148	-12.74	-25.1	+	PHD finger protein 7 OS=Homo sapiens GN=PHF7 PE=1 SV=1
Nlu-miR-2765c-3p	TCONS_00033898.p1	156	-9.3	-29	+	Glucose dehydrogenase [FAD, quinone] OS=Drosophila pseudoobscura pseudoobscura GN=Gld PE=3 SV=4
Nlu-miR-2765c-3p	TCONS_00034115.p1	149	-13.26	-28.4	+	Putative uncharacterized protein
Nlu-miR-2765c-3p	TCONS_00035710.p1	163	-14.4	-31.2	+	Probable syntaxin-8B OS=Dictyostelium discoideum GN=syn8B PE=3 SV=1
Nlu-miR-2765c-3p	TCONS_00038509.p1	149	-4.92	-27.6	+	Putative uncharacterized protein
Nlu-miR-2765c-3p	TCONS_00039098.p1	162	-14.57	-28.4	+	Guanylate cyclase soluble subunit beta-1 OS=Mus musculus GN=Gucy1b3 PE=1 SV=1
Nlu-miR-2765c-3p	TCONS_00039100.p1	162	-14.57	-28.4	+	Guanylate cyclase soluble subunit beta-1 OS=Canis lupus familiaris GN=GUCY1B3 PE=2 SV=1
Nlu-miR-2765c-3p	TCONS_00045272.p1	150	-19.32	-34.3	+	Leucine-rich repeat-containing protein 15 OS=Mus musculus GN=Lrrc15 PE=2 SV=1
Nlu-miR-2765c-3p	TCONS_00045785.p1	140	-11.3	-28.6	+	Dynein heavy chain, cytoplasmic OS=Drosophila melanogaster GN=Dhc64C PE=2 SV=2
Nlu-miR-2765c-3p	TCONS_00045916.p2	146	-9.01	-27.1	+	Retrovirus-related Pol polyprotein from type-2 retrotransposable element R2DM OS=Drosophila melanogaster GN=pol PE=3 SV=1
Nlu-miR-2765c-3p	TCONS_00046089.p1	161	-17.1	-30.9	+	RalA-binding protein 1 OS=Drosophila melanogaster GN=Rlip PE=1 SV=1
Nlu-miR-2765c-3p	TCONS_00047386.p1	147	-5.57	-26.8	+	Cytoplasmic tRNA 2-thiolation protein 2 OS=Phaeosphaeria nodorum (strain SN15 / ATCC MYA-4574 / FGSC 10173) GN=NCS2 PE=3 SV=1
Nlu-miR-2765c-3p	TCONS_00047613.p1	153	-12.96	-26.7	+	Putative uncharacterized protein
Nlu-miR-2765c-3p	TCONS_00048169.p1	142	-3.79	-25.7	+	Benzoylformate decarboxylase OS=Pseudomonas putida GN=mdlC PE=1 SV=2
Nlu-miR-2765c-3p	TCONS_00049536.p1	157	-9.87	-26.7	+	Membrane-bound transcription factor site-2 protease OS=Mus musculus GN=Mbtps2 PE=2 SV=1
Nlu-nov-15-5p	TCONS_00027696.p1	173	-7.61	-29.5	+	Hormone receptor 4 OS=Drosophila melanogaster GN=Hr4 PE=1 SV=4
Nlu-nov-15-5p	TCONS_00027697.p1	173	-7.61	-29.5	+	Hormone receptor 4 OS=Drosophila melanogaster GN=Hr4 PE=1 SV=4
Nlu-nov-15-5p	TCONS_00027698.p1	173	-7.61	-29.5	+	Hormone receptor 4 OS=Drosophila melanogaster GN=Hr4 PE=1 SV=4
Nlu-nov-15-5p	TCONS_00027699.p1	173	-7.61	-29.5	+	Hormone receptor 4 OS=Drosophila melanogaster GN=Hr4 PE=1 SV=4
Nlu-nov-15-5p	TCONS_00027700.p1	173	-7.61	-29.5	+	Hormone receptor 4 OS=Drosophila melanogaster GN=Hr4 PE=1 SV=4
Nlu-nov-15-5p	TCONS_00027701.p1	173	-7.61	-29.5	+	Hormone receptor 4 OS=Drosophila melanogaster GN=Hr4 PE=1 SV=4
Nlu-nov-15-5p	TCONS_00018230.p1	142	-6.18	-25.1	+	Putative uncharacterized protein
Nlu-nov-15-5p	TCONS_00018231.p1	142	-6.18	-25.1	+	Bifunctional arginine demethylase and lysyl-hydroxylase psr-1 OS=Caenorhabditis elegans GN=psr-1 PE=1 SV=2
Nlu-nov-15-5p	TCONS_00018232.p2	142	-6.18	-25.1	+	Putative uncharacterized protein
Nlu-nov-15-5p	TCONS_00035300.p1	146	-8.31	-27.6	+	Putative uncharacterized protein
Nlu-nov-15-5p	TCONS_00024241.p1	166	-12.96	-27.7	+	Endoplasmic reticulum-Golgi intermediate compartment protein 2 OS=Mus musculus GN=Ergic2 PE=1 SV=1
Nlu-nov-15-5p	TCONS_00042664.p1	155	-14.55	-29.1	+	Zinc finger protein 112 OS=Homo sapiens GN=ZNF112 PE=1 SV=2
Nlu-nov-15-5p	TCONS_00000298.p1	166	-12.32	-26.3	+	Lysophospholipase D GDPD1 OS=Rattus norvegicus GN=Gdpd1 PE=2 SV=1
Nlu-nov-15-5p	TCONS_00000927.p1	149	-9.19	-27.1	+	Putative uncharacterized protein
Nlu-nov-15-5p	TCONS_00008234.p1	173	-8.7	-25	+	Translationally-controlled tumor protein homolog OS=Drosophila melanogaster GN=Tctp PE=1 SV=1
Nlu-nov-15-5p	TCONS_00008235.p1	173	-8.7	-25	+	Translationally-controlled tumor protein homolog OS=Drosophila melanogaster GN=Tctp PE=1 SV=1
Nlu-nov-15-5p	TCONS_00008236.p1	173	-8.7	-25	+	Translationally-controlled tumor protein homolog OS=Drosophila melanogaster GN=Tctp PE=1 SV=1
Nlu-nov-15-5p	TCONS_00008237.p1	173	-8.7	-25	+	Translationally-controlled tumor protein homolog OS=Drosophila melanogaster GN=Tctp PE=1 SV=1
Nlu-nov-15-5p	TCONS_00008240.p1	173	-8.7	-25	+	Translationally-controlled tumor protein homolog OS=Drosophila melanogaster GN=Tctp PE=1 SV=1
Nlu-nov-15-5p	TCONS_00008241.p1	173	-8.7	-25	+	Translationally-controlled tumor protein homolog OS=Drosophila melanogaster GN=Tctp PE=1 SV=1
Nlu-nov-15-5p	TCONS_00008515.p1	157	-14.27	-28.9	+	Double-strand-break repair protein rad21 homolog OS=Bos taurus GN=RAD21 PE=2 SV=1
Nlu-nov-15-5p	TCONS_00012758.p1	194	-12.53	-28.1	+	Adhesion G-protein coupled receptor G4 OS=Mus musculus GN=Adgrg4 PE=3 SV=1
Nlu-nov-15-5p	TCONS_00013915.p1	149	-7.04	-26.6	+	Arginine/serine-rich protein PNISR OS=Homo sapiens GN=PNISR PE=1 SV=2
Nlu-nov-15-5p	TCONS_00016879.p1	166	-13.42	-25.2	+	Transmembrane protein 145 OS=Mus musculus GN=Tmem145 PE=1 SV=1
Nlu-nov-15-5p	TCONS_00020982.p1	141	-13.62	-27.3	+	Bromodomain adjacent to zinc finger domain protein 1A OS=Homo sapiens GN=BAZ1A PE=1 SV=2
Nlu-nov-15-5p	TCONS_00020983.p1	141	-13.62	-27.3	+	Bromodomain adjacent to zinc finger domain protein 1A OS=Homo sapiens GN=BAZ1A PE=1 SV=2
Nlu-nov-15-5p	TCONS_00023517.p1	143	-10.45	-27.8	+	Serine/threonine-protein kinase WNK2 OS=Mus musculus GN=Wnk2 PE=1 SV=2
Nlu-nov-15-5p	TCONS_00024119.p2	153	-8.88	-27.2	+	Putative uncharacterized protein
Nlu-nov-15-5p	TCONS_00027746.p1	178	-8.05	-23.1	+	EF-hand domain-containing protein 1 OS=Homo sapiens GN=EFHC1 PE=1 SV=1
Nlu-nov-15-5p	TCONS_00029499.p1	141	1.25	-26.1	+	Pumilio homolog 23 OS=Arabidopsis thaliana GN=APUM23 PE=1 SV=1
Nlu-nov-15-5p	TCONS_00035687.p1	182	-14.37	-25	+	Homeotic protein antennapedia OS=Drosophila subobscura GN=Antp PE=3 SV=1
Nlu-nov-15-5p	TCONS_00044643.p1	160	-8.58	-25	+	Putative uncharacterized protein
Nlu-nov-15-5p	TCONS_00047276.p1	140	-2.95	-25.6	+	Alpha-2-macroglobulin receptor-associated protein OS=Mus musculus GN=Lrpap1 PE=1 SV=1
Nlu-nov-15-5p	TCONS_00049306.p1	157	-12.91	-28.9	+	Double-strand-break repair protein rad21 homolog OS=Bos taurus GN=RAD21 PE=2 SV=1
Nlu-miR-281-3p	TCONS_00042515.p2	141	-9.91	-23.4	+	Ryanodine receptor OS=Drosophila melanogaster GN=RyR PE=1 SV=3
Nlu-miR-281-3p	TCONS_00000221.p1	159	-9.61	-27.8	+	Protein purity of essence OS=Drosophila melanogaster GN=poe PE=1 SV=1
Nlu-miR-281-3p	TCONS_00000222.p1	159	-9.61	-27.8	+	Protein purity of essence OS=Drosophila melanogaster GN=poe PE=1 SV=1
Nlu-miR-281-3p	TCONS_00040787.p1	159	-13.08	-27.7	+	Putative uncharacterized protein
Nlu-miR-281-3p	TCONS_00002312.p1	159	-13.34	-31	+	DENN domain-containing protein 5B OS=Homo sapiens GN=DENND5B PE=1 SV=2
Nlu-miR-281-3p	TCONS_00029615.p1	165	-15.39	-26.6	+	Involucrin OS=Pongo pygmaeus GN=IVL PE=2 SV=1
Nlu-miR-281-3p	TCONS_00008708.p1	151	-9.58	-23.8	+	26S proteasome non-ATPase regulatory subunit 4 homolog OS=Arabidopsis thaliana GN=RPN10 PE=1 SV=1
Nlu-miR-281-3p	TCONS_00008722.p1	151	-9.96	-23.8	+	26S proteasome non-ATPase regulatory subunit 4 homolog OS=Arabidopsis thaliana GN=RPN10 PE=1 SV=1
Nlu-miR-281-3p	TCONS_00002659.p1	151	-8.04	-26.5	+	Importin subunit beta OS=Drosophila melanogaster GN=Fs(2)Ket PE=2 SV=2
Nlu-miR-281-3p	TCONS_00003031.p1	169	-16.66	-29.5	+	Glycine cleavage system H protein, mitochondrial OS=Drosophila melanogaster GN=ppl PE=2 SV=1
Nlu-miR-281-3p	TCONS_00003032.p1	169	-16.66	-29.5	+	Glycine cleavage system H protein, mitochondrial OS=Drosophila melanogaster GN=ppl PE=2 SV=1
Nlu-miR-281-3p	TCONS_00003827.p1	147	-11.48	-22.8	+	GPN-loop GTPase 3 OS=Homo sapiens GN=GPN3 PE=1 SV=2
Nlu-miR-281-3p	TCONS_00008641.p1	161	-10.09	-26.3	+	Putative uncharacterized protein
Nlu-miR-281-3p	TCONS_00008642.p1	161	-10.09	-26.3	+	Putative uncharacterized protein
Nlu-miR-281-3p	TCONS_00018927.p1	159	-14.08	-25.8	+	Pyridoxal kinase OS=Homo sapiens GN=PDXK PE=1 SV=1
Nlu-miR-281-3p	TCONS_00024673.p1	170	-10.87	-26.5	+	Pre-mRNA-splicing regulator female-lethal(2)D OS=Drosophila melanogaster GN=fl(2)d PE=1 SV=2
Nlu-miR-281-3p	TCONS_00024674.p1	170	-10.87	-26.5	+	Pre-mRNA-splicing regulator female-lethal(2)D OS=Drosophila melanogaster GN=fl(2)d PE=1 SV=2
Nlu-miR-281-3p	TCONS_00024675.p1	170	-10.87	-26.5	+	Pre-mRNA-splicing regulator female-lethal(2)D OS=Drosophila melanogaster GN=fl(2)d PE=1 SV=2
Nlu-miR-281-3p	TCONS_00028840.p1	148	-10.24	-29	+	Cell surface glycoprotein 1 OS=Clostridium thermocellum (strain ATCC 27405 / DSM 1237 / NBRC 103400 / NCIMB 10682 / NRRL B-4536 / VPI 7372) GN=olpB PE=3 SV=2
Nlu-miR-281-3p	TCONS_00028841.p1	148	-10.24	-29	+	Cell surface glycoprotein 1 OS=Clostridium thermocellum (strain ATCC 27405 / DSM 1237 / NBRC 103400 / NCIMB 10682 / NRRL B-4536 / VPI 7372) GN=olpB PE=3 SV=2
Nlu-miR-281-3p	TCONS_00032958.p1	153	-15.53	-29.2	+	Putative uncharacterized protein
Nlu-miR-281-3p	TCONS_00032959.p1	153	-15.53	-29.2	+	Putative uncharacterized protein
Nlu-miR-281-3p	TCONS_00043401.p1	142	-5.58	-25.9	+	Gastrula zinc finger protein XlCGF57.1 (Fragment) OS=Xenopus laevis PE=3 SV=1
Nlu-miR-281-3p	TCONS_00044610.p1	160	-10.19	-28.5	+	Small RNA 2'-O-methyltransferase OS=Drosophila melanogaster GN=Hen1 PE=1 SV=1
Nlu-miR-281-3p	TCONS_00044611.p1	160	-10.19	-28.5	+	Small RNA 2'-O-methyltransferase OS=Drosophila melanogaster GN=Hen1 PE=1 SV=1
Nlu-miR-281-3p	TCONS_00044616.p1	160	-10.19	-28.5	+	Small RNA 2'-O-methyltransferase OS=Drosophila melanogaster GN=Hen1 PE=1 SV=1
Nlu-miR-281-3p	TCONS_00047043.p1	162	-12.2	-28.8	+	Putative uncharacterized protein
Nlu-miR-281-3p	TCONS_00048321.p2	144	-0.34	-22.5	+	Uncharacterized oxidoreductase YhhX OS=Escherichia coli (strain K12) GN=yhhX PE=1 SV=1
Nlu-miR-281-3p	TCONS_00048910.p1	141	-8.63	-23.6	+	Putative uncharacterized protein
Nlu-miR-279-5p	TCONS_00000221.p1	161	-13.48	-31.1	+	Protein purity of essence OS=Drosophila melanogaster GN=poe PE=1 SV=1
Nlu-miR-279-5p	TCONS_00000222.p1	161	-13.48	-31.1	+	Protein purity of essence OS=Drosophila melanogaster GN=poe PE=1 SV=1
Nlu-miR-279-5p	TCONS_00001113.p1	152	-10.21	-31	+	Regulator of G-protein signaling loco OS=Drosophila melanogaster GN=loco PE=1 SV=2
Nlu-miR-279-5p	TCONS_00002041.p1	143	-13.79	-29.8	+	Failed axon connections OS=Drosophila melanogaster GN=fax PE=1 SV=1
Nlu-miR-279-5p	TCONS_00002042.p1	143	-13.79	-29.8	+	Failed axon connections OS=Drosophila melanogaster GN=fax PE=1 SV=1
Nlu-miR-279-5p	TCONS_00003041.p1	148	-13.74	-31.9	+	DNA repair and recombination protein RAD54-like (Fragment) OS=Gallus gallus GN=RAD54L PE=2 SV=1
Nlu-miR-279-5p	TCONS_00004028.p1	147	-12.66	-29.1	+	XK-related protein 4 OS=Tetraodon nigroviridis GN=xkr4 PE=2 SV=1
Nlu-miR-279-5p	TCONS_00005313.p1	161	-10.3	-28.4	+	Thymosin beta OS=Caenorhabditis elegans GN=tth-1 PE=1 SV=2
Nlu-miR-279-5p	TCONS_00005314.p1	161	-10.3	-28.4	+	Thymosin beta OS=Caenorhabditis elegans GN=tth-1 PE=1 SV=2
Nlu-miR-279-5p	TCONS_00005315.p1	161	-10.3	-28.4	+	Thymosin beta OS=Caenorhabditis elegans GN=tth-1 PE=1 SV=2
Nlu-miR-279-5p	TCONS_00005316.p1	161	-10.3	-28.4	+	Thymosin beta OS=Caenorhabditis elegans GN=tth-1 PE=1 SV=2
Nlu-miR-279-5p	TCONS_00005489.p1	144	-11.55	-29.7	+	Gamma-tubulin complex component 3 OS=Homo sapiens GN=TUBGCP3 PE=1 SV=2
Nlu-miR-279-5p	TCONS_00009997.p1	161	-16.03	-32.5	+	Coatomer subunit beta OS=Danio rerio GN=copb1 PE=2 SV=1
Nlu-miR-279-5p	TCONS_00010748.p1	160	-15	-27	+	Monocarboxylate transporter 12 OS=Xenopus tropicalis GN=slc16a12 PE=2 SV=1
Nlu-miR-279-5p	TCONS_00011259.p1	151	-9.43	-27.6	+	Transcription initiation factor TFIID subunit 2 OS=Drosophila melanogaster GN=Taf2 PE=1 SV=2
Nlu-miR-279-5p	TCONS_00013841.p2	163	-15.21	-26.8	+	Putative uncharacterized protein
Nlu-miR-279-5p	TCONS_00014147.p1	156	-12.69	-27.5	+	BTB/POZ domain-containing protein 6 OS=Homo sapiens GN=BTBD6 PE=1 SV=3
Nlu-miR-279-5p	TCONS_00014148.p1	156	-12.69	-27.5	+	BTB/POZ domain-containing protein 2 OS=Homo sapiens GN=BTBD2 PE=1 SV=1
Nlu-miR-279-5p	TCONS_00014656.p1	153	-14.84	-28	+	Probable helicase with zinc finger domain OS=Danio rerio GN=helz PE=2 SV=1
Nlu-miR-279-5p	TCONS_00014657.p1	153	-14.84	-28	+	Probable helicase with zinc finger domain OS=Danio rerio GN=helz PE=2 SV=1
Nlu-miR-279-5p	TCONS_00016192.p1	169	-24.9	-38.4	+	Paired amphipathic helix protein Sin3a OS=Mus musculus GN=Sin3a PE=1 SV=3
Nlu-miR-279-5p	TCONS_00016193.p1	169	-23.24	-36.2	+	Paired amphipathic helix protein Sin3a OS=Mus musculus GN=Sin3a PE=1 SV=3
Nlu-miR-279-5p	TCONS_00016393.p1	160	-17.61	-25.8	+	Cullin-associated NEDD8-dissociated protein 1 OS=Pongo abelii GN=CAND1 PE=2 SV=1
Nlu-miR-279-5p	TCONS_00017881.p1	140	-10.44	-25.9	+	Putative uncharacterized protein
Nlu-miR-279-5p	TCONS_00020684.p2	146	-13.48	-24	+	Putative uncharacterized protein
Nlu-miR-279-5p	TCONS_00022424.p1	172	-13.57	-27.9	+	Maltase 2 OS=Drosophila virilis GN=Mal-B2 PE=3 SV=2
Nlu-miR-279-5p	TCONS_00024613.p1	161	-12.61	-26.8	+	Volume-regulated anion channel subunit LRRC8E OS=Mus musculus GN=Lrrc8e PE=2 SV=2
Nlu-miR-279-5p	TCONS_00025222.p1	154	-13.57	-25.4	+	Putative uncharacterized protein
Nlu-miR-279-5p	TCONS_00026853.p1	151	-17.09	-28.3	+	Zinc finger protein 800 OS=Mus musculus GN=Znf800 PE=1 SV=1
Nlu-miR-279-5p	TCONS_00028138.p1	149	-9.46	-32.3	+	Tubulin polyglutamylase TTLL4 OS=Mus musculus GN=Ttll4 PE=2 SV=3
Nlu-miR-279-5p	TCONS_00028141.p1	149	-9.46	-32.3	+	Tubulin polyglutamylase TTLL4 OS=Mus musculus GN=Ttll4 PE=2 SV=3
Nlu-miR-279-5p	TCONS_00030834.p1	161	-18.22	-31.4	+	Carcinine transporter OS=Drosophila melanogaster GN=CarT PE=2 SV=1
Nlu-miR-279-5p	TCONS_00030952.p1	159	-8.84	-30	+	DNA repair protein REV1 OS=Homo sapiens GN=REV1 PE=1 SV=1
Nlu-miR-279-5p	TCONS_00031995.p1	290	-16.81	-30.5	+	Tetraspanin-9 OS=Danio rerio GN=tspan9 PE=2 SV=1
Nlu-miR-279-5p	TCONS_00032314.p1	147	-9.62	-27.5	+	Extracellular tyrosine-protein kinase PKDCC OS=Mus musculus GN=Pkdcc PE=1 SV=2
Nlu-miR-279-5p	TCONS_00033024.p1	145	-20.59	-29.9	+	Ubiquitin-conjugating enzyme E2 Z OS=Xenopus laevis GN=ube2z PE=2 SV=2
Nlu-miR-279-5p	TCONS_00034780.p1	143	-12.37	-27.7	+	Putative uncharacterized protein
Nlu-miR-279-5p	TCONS_00036369.p1	148	-17.06	-29.1	+	Putative uncharacterized protein
Nlu-miR-279-5p	TCONS_00038038.p1	149	-11.87	-27.1	+	Potassium voltage-gated channel protein Shab OS=Drosophila melanogaster GN=Shab PE=1 SV=2
Nlu-miR-279-5p	TCONS_00038291.p1	151	-6.08	-30.6	+	Zinc finger CCCH domain-containing protein 14 OS=Rattus norvegicus GN=Zc3h14 PE=1 SV=1
Nlu-miR-279-5p	TCONS_00039581.p1	155	-12.48	-30.8	+	MDS1 and EVI1 complex locus protein EVI1-A OS=Xenopus laevis GN=mecom-a PE=1 SV=1
Nlu-miR-279-5p	TCONS_00041137.p1	151	-16.57	-28.3	+	Putative uncharacterized protein
Nlu-miR-279-5p	TCONS_00042841.p2	144	-12.8	-27.3	+	Dynein assembly factor with WDR repeat domains 1 OS=Homo sapiens GN=DAW1 PE=1 SV=1
Nlu-miR-279-5p	TCONS_00044777.p1	149	-11.55	-30.5	+	Manganese-transporting ATPase 13A1 OS=Homo sapiens GN=ATP13A1 PE=1 SV=2
Nlu-miR-279-5p	TCONS_00046803.p1	140	2.55	-24.9	+	28S ribosomal protein S2, mitochondrial OS=Homo sapiens GN=MRPS2 PE=1 SV=1
Nlu-miR-279-5p	TCONS_00047041.p2	148	-9.89	-28.3	+	ATP synthase subunit gamma, mitochondrial OS=Kluyveromyces lactis (strain ATCC 8585 / CBS 2359 / DSM 70799 / NBRC 1267 / NRRL Y-1140 / WM37) GN=ATP3 PE=1 SV=1
Nlu-miR-283c-2-5p	TCONS_00002390.p1	144	-5.51	-23.3	+	Dynein heavy chain 8, axonemal OS=Mus musculus GN=Dnah8 PE=1 SV=2
Nlu-miR-283c-2-5p	TCONS_00009560.p1	173	-10.67	-26.6	+	Ras association domain-containing protein 2 OS=Mus musculus GN=Rassf2 PE=1 SV=1
Nlu-miR-283c-2-5p	TCONS_00009561.p1	173	-10.67	-26.6	+	Ras association domain-containing protein 2 OS=Homo sapiens GN=RASSF2 PE=1 SV=1
Nlu-miR-283c-2-5p	TCONS_00014555.p1	170	-8.95	-23.6	+	Myotubularin-related protein 9 OS=Mus musculus GN=Mtmr9 PE=1 SV=2
Nlu-miR-283c-2-5p	TCONS_00019397.p1	151	1.3	-28.7	+	Vesicular glutamate transporter 1 OS=Homo sapiens GN=SLC17A7 PE=2 SV=1
Nlu-miR-283c-2-5p	TCONS_00026408.p1	169	-12.74	-25.8	+	Zinc transporter 7 OS=Gallus gallus GN=SLC30A7 PE=2 SV=1
Nlu-miR-283c-2-5p	TCONS_00026431.p1	169	-12.74	-25.8	+	Zinc transporter 7 OS=Gallus gallus GN=SLC30A7 PE=2 SV=1
Nlu-miR-283c-2-5p	TCONS_00027277.p1	154	-12.77	-23.5	+	Protein sarah OS=Drosophila melanogaster GN=sra PE=1 SV=1
Nlu-miR-283c-2-5p	TCONS_00039487.p1	140	0.58	-28.5	+	Neuroendocrine protein 7B2 (Fragment) OS=Xenopus laevis GN=sgne1 PE=1 SV=1
Nlu-miR-283c-2-5p	TCONS_00039488.p1	140	0.58	-28.5	+	Neuroendocrine protein 7B2 (Fragment) OS=Xenopus laevis GN=sgne1 PE=1 SV=1
Nlu-miR-283c-2-5p	TCONS_00048167.p1	147	-1.16	-25.6	+	Putative uncharacterized protein
Nlu-miR-283c-2-5p	TCONS_00048469.p1	171	-13.75	-24	+	Putative uncharacterized protein
Nlu-miR-283c-3-5p	TCONS_00037316.p1	142	-8.61	-25.8	+	Exostosin-1 OS=Drosophila melanogaster GN=ttv PE=1 SV=1
Nlu-miR-283c-3-5p	TCONS_00001046.p2	159	5.5	-24.2	+	Reversion-inducing cysteine-rich protein with Kazal motifs OS=Mus musculus GN=Reck PE=1 SV=2
Nlu-miR-283c-3-5p	TCONS_00005064.p1	158	-12.94	-27.8	+	Armadillo segment polarity protein OS=Drosophila pseudoobscura pseudoobscura GN=arm PE=3 SV=2
Nlu-miR-283c-3-5p	TCONS_00022425.p1	167	-9.76	-24	+	Gamma-secretase subunit pen-2 OS=Drosophila melanogaster GN=pen-2 PE=1 SV=3
Nlu-miR-283c-3-5p	TCONS_00022426.p1	167	-9.76	-24	+	Gamma-secretase subunit pen-2 OS=Drosophila melanogaster GN=pen-2 PE=1 SV=3
Nlu-miR-283c-3-5p	TCONS_00034091.p1	154	-7.66	-26	+	Arf-GAP with coiled-coil, ANK repeat and PH domain-containing protein 2 OS=Oryctolagus cuniculus GN=ACAP2 PE=2 SV=1
Nlu-miR-283c-3-5p	TCONS_00038397.p1	147	-16.89	-26.1	+	TBC1 domain family member 14 OS=Bos taurus GN=TBC1D14 PE=2 SV=2
Nlu-miR-283c-3-5p	TCONS_00038398.p1	147	-16.89	-26.1	+	TBC1 domain family member 14 OS=Bos taurus GN=TBC1D14 PE=2 SV=2
Nlu-miR-283c-3-5p	TCONS_00038399.p1	147	-16.89	-26.1	+	TBC1 domain family member 14 OS=Bos taurus GN=TBC1D14 PE=2 SV=2
Nlu-miR-283c-3-5p	TCONS_00048736.p1	173	-9.84	-27.4	+	Peptidyl-prolyl cis-trans isomerase A OS=Rattus norvegicus GN=Ppia PE=1 SV=2
Nlu-miR-283c-3-5p	TCONS_00049519.p1	169	-6.06	-26	+	Putative uncharacterized protein
Nlu-miR-1-3p	TCONS_00010131.p1	145	-13.59	-27.4	+	Putative uncharacterized protein
Nlu-miR-1-3p	TCONS_00010130.p1	145	-13.59	-27.4	+	Putative uncharacterized protein
Nlu-miR-1-3p	TCONS_00025834.p1	172	-15.6	-25.7	+	Muscle LIM protein Mlp84B OS=Drosophila melanogaster GN=Mlp84B PE=1 SV=1
Nlu-miR-1-3p	TCONS_00025835.p1	172	-15.6	-25.7	+	Muscle LIM protein Mlp84B OS=Drosophila melanogaster GN=Mlp84B PE=1 SV=1
Nlu-miR-1-3p	TCONS_00025836.p1	172	-15.6	-25.7	+	Muscle LIM protein Mlp84B OS=Drosophila melanogaster GN=Mlp84B PE=1 SV=1
Nlu-miR-1-3p	TCONS_00025837.p1	172	-15.6	-25.7	+	Muscle LIM protein Mlp84B OS=Drosophila melanogaster GN=Mlp84B PE=1 SV=1
Nlu-miR-1-3p	TCONS_00041808.p1	152	-5.6	-25.3	+	Zinc finger protein 569 OS=Homo sapiens GN=ZNF569 PE=1 SV=1
Nlu-miR-1-3p	TCONS_00041809.p1	152	-5.6	-25.3	+	Zinc finger protein 569 OS=Homo sapiens GN=ZNF569 PE=1 SV=1
Nlu-miR-1-3p	TCONS_00041810.p1	152	-5.6	-25.3	+	Zinc finger protein 569 OS=Homo sapiens GN=ZNF569 PE=1 SV=1
Nlu-miR-1-3p	TCONS_00039361.p2	140	-3.21	-22	+	Putative uncharacterized protein
Nlu-miR-1-3p	TCONS_00039362.p1	140	-3.21	-22	+	Putative uncharacterized protein
Nlu-miR-1-3p	TCONS_00041952.p1	147	-8.25	-26.9	+	cAMP-dependent protein kinase type II regulatory subunit OS=Drosophila melanogaster GN=Pka-R2 PE=1 SV=2
Nlu-miR-1-3p	TCONS_00007221.p1	162	-14.26	-24	+	LIM domain kinase 1 OS=Drosophila melanogaster GN=LIMK1 PE=1 SV=1
Nlu-miR-1-3p	TCONS_00000230.p1	166	-17.64	-26	+	Regucalcin OS=Danio rerio GN=rgn PE=2 SV=1
Nlu-miR-1-3p	TCONS_00001146.p1	151	-10.13	-24.8	+	Gametogenetin-binding protein 2 OS=Gallus gallus GN=GGNBP2 PE=2 SV=1
Nlu-miR-1-3p	TCONS_00001147.p1	151	-10.13	-24.8	+	Gametogenetin-binding protein 2-like OS=Drosophila melanogaster GN=CG2182 PE=2 SV=3
Nlu-miR-1-3p	TCONS_00004060.p1	162	-10.44	-26.3	+	Protein phosphatase 1G OS=Bos taurus GN=PPM1G PE=2 SV=2
Nlu-miR-1-3p	TCONS_00009550.p1	151	-15.33	-22.3	+	Protein FAM114A2 OS=Homo sapiens GN=FAM114A2 PE=1 SV=4
Nlu-miR-1-3p	TCONS_00010438.p1	183	-14.76	-27.1	+	V-type proton ATPase subunit e OS=Caenorhabditis elegans GN=vha-17 PE=3 SV=2
Nlu-miR-1-3p	TCONS_00015884.p1	157	-14.01	-25.6	+	Probable Xaa-Pro aminopeptidase P OS=Laccaria bicolor (strain S238N-H82 / ATCC MYA-4686) GN=AMPP PE=3 SV=1
Nlu-miR-1-3p	TCONS_00015885.p1	157	-14.01	-25.6	+	Probable Xaa-Pro aminopeptidase P OS=Laccaria bicolor (strain S238N-H82 / ATCC MYA-4686) GN=AMPP PE=3 SV=1
Nlu-miR-1-3p	TCONS_00015888.p1	162	-8.08	-22.9	+	Long-chain-fatty-acid--CoA ligase ACSBG2 OS=Xenopus laevis GN=acsbg2 PE=2 SV=1
Nlu-miR-1-3p	TCONS_00015889.p1	162	-8.08	-22.9	+	Long-chain-fatty-acid--CoA ligase ACSBG2 OS=Xenopus laevis GN=acsbg2 PE=2 SV=1
Nlu-miR-1-3p	TCONS_00015890.p1	162	-8.08	-22.9	+	Long-chain-fatty-acid--CoA ligase ACSBG2 OS=Xenopus laevis GN=acsbg2 PE=2 SV=1
Nlu-miR-1-3p	TCONS_00015891.p1	162	-8.08	-22.9	+	Long-chain-fatty-acid--CoA ligase ACSBG2 OS=Xenopus laevis GN=acsbg2 PE=2 SV=1
Nlu-miR-1-3p	TCONS_00015892.p1	162	-8.08	-22.9	+	Long-chain-fatty-acid--CoA ligase ACSBG2 OS=Xenopus laevis GN=acsbg2 PE=2 SV=1
Nlu-miR-1-3p	TCONS_00015893.p1	162	-8.08	-22.9	+	Long-chain-fatty-acid--CoA ligase ACSBG2 OS=Xenopus laevis GN=acsbg2 PE=2 SV=1
Nlu-miR-1-3p	TCONS_00015894.p1	162	-8.08	-22.9	+	Long-chain-fatty-acid--CoA ligase ACSBG2 OS=Xenopus laevis GN=acsbg2 PE=2 SV=1
Nlu-miR-1-3p	TCONS_00015895.p1	162	-8.08	-22.9	+	Long-chain-fatty-acid--CoA ligase ACSBG2 OS=Xenopus laevis GN=acsbg2 PE=2 SV=1
Nlu-miR-1-3p	TCONS_00015896.p1	162	-8.08	-22.9	+	Long-chain-fatty-acid--CoA ligase ACSBG2 OS=Xenopus laevis GN=acsbg2 PE=2 SV=1
Nlu-miR-1-3p	TCONS_00015897.p1	162	-8.08	-22.9	+	Long-chain-fatty-acid--CoA ligase ACSBG2 OS=Xenopus laevis GN=acsbg2 PE=2 SV=1
Nlu-miR-1-3p	TCONS_00015898.p1	162	-8.08	-22.9	+	Long-chain-fatty-acid--CoA ligase ACSBG2 OS=Xenopus laevis GN=acsbg2 PE=2 SV=1
Nlu-miR-1-3p	TCONS_00024631.p1	158	-17.1	-25.5	+	Putative uncharacterized protein
Nlu-miR-1-3p	TCONS_00027707.p1	173	-16.92	-23.5	+	Putative uncharacterized protein
Nlu-miR-1-3p	TCONS_00028564.p1	143	-5.37	-22.3	+	Putative uncharacterized protein
Nlu-miR-1-3p	TCONS_00033654.p1	160	-11.4	-24.9	+	Integral membrane protein 2C OS=Pongo abelii GN=ITM2C PE=2 SV=1
Nlu-miR-1-3p	TCONS_00033787.p1	147	-15.33	-27.6	+	F-BAR domain only protein 2 OS=Rattus norvegicus GN=Fcho2 PE=1 SV=1
Nlu-miR-1-3p	TCONS_00035376.p1	154	-7.8	-27.7	+	Protein phosphatase 1 regulatory subunit 14B OS=Rattus norvegicus GN=Ppp1r14b PE=2 SV=1
Nlu-miR-1-3p	TCONS_00036943.p1	175	-16.86	-24	+	PI-PLC X domain-containing protein DDB_G0269228 OS=Dictyostelium discoideum GN=DDB_G0269228 PE=2 SV=1
Nlu-miR-1-3p	TCONS_00046040.p1	158	-16.85	-25.5	+	Putative uncharacterized protein
Nlu-miR-1-3p	TCONS_00046758.p1	142	-16.53	-23.6	+	Branched-chain-amino-acid aminotransferase, cytosolic OS=Rattus norvegicus GN=Bcat1 PE=1 SV=1
Nlu-nov-5-5p	TCONS_00025368.p1	146	-11.34	-28.3	+	Putative uncharacterized protein
Nlu-nov-5-5p	TCONS_00025369.p3	146	-11.34	-28.3	+	Putative uncharacterized protein
Nlu-nov-5-5p	TCONS_00000689.p1	146	-9.94	-26.3	+	E3 ubiquitin-protein ligase Smurf1 OS=Drosophila melanogaster GN=lack PE=1 SV=3
Nlu-nov-5-5p	TCONS_00028766.p1	150	-14.74	-28.2	+	U7 snRNA-associated Sm-like protein LSm10 OS=Homo sapiens GN=LSM10 PE=1 SV=1
Nlu-nov-5-5p	TCONS_00005056.p2	141	-9.37	-25.1	+	Vitellogenin-A1 OS=Aedes aegypti GN=VGA1 PE=1 SV=2
Nlu-nov-5-5p	TCONS_00005350.p1	141	-9.14	-24.7	+	E3 ubiquitin-protein ligase DTX4 OS=Mus musculus GN=Dtx4 PE=1 SV=2
Nlu-nov-5-5p	TCONS_00005351.p1	141	-9.14	-24.7	+	Protein deltex OS=Drosophila melanogaster GN=dx PE=1 SV=2
Nlu-nov-5-5p	TCONS_00005486.p1	150	-14.39	-26.6	+	Putative uncharacterized protein
Nlu-nov-5-5p	TCONS_00005487.p1	150	-14.39	-26.6	+	Putative uncharacterized protein
Nlu-nov-5-5p	TCONS_00005490.p1	150	-14.39	-26.6	+	Putative uncharacterized protein
Nlu-nov-5-5p	TCONS_00007506.p1	143	-8.01	-24.8	+	Glutamyl aminopeptidase OS=Homo sapiens GN=ENPEP PE=1 SV=3
Nlu-nov-5-5p	TCONS_00007507.p1	143	-8.01	-24.8	+	Glutamyl aminopeptidase OS=Sus scrofa GN=ENPEP PE=1 SV=1
Nlu-nov-5-5p	TCONS_00011004.p1	163	-11.59	-28.4	+	Small nuclear ribonucleoprotein Sm D3 OS=Drosophila melanogaster GN=SmD3 PE=1 SV=1
Nlu-nov-5-5p	TCONS_00024583.p1	163	-7.87	-25.7	+	Probable multidrug resistance-associated protein lethal(2)03659 OS=Drosophila melanogaster GN=l(2)03659 PE=2 SV=4
Nlu-nov-5-5p	TCONS_00031405.p1	158	-10.87	-27.7	+	Translational regulator orb2 OS=Drosophila melanogaster GN=orb2 PE=1 SV=1
Nlu-nov-5-5p	TCONS_00032102.p1	145	-5.55	-24.3	+	Putative uncharacterized protein
Nlu-nov-5-5p	TCONS_00032103.p1	145	-5.55	-24.3	+	Putative uncharacterized protein
Nlu-nov-5-5p	TCONS_00032104.p1	145	-5.55	-24.3	+	Putative uncharacterized protein
Nlu-nov-5-5p	TCONS_00032105.p1	145	-5.55	-24.3	+	Nesprin-1 OS=Homo sapiens GN=SYNE1 PE=1 SV=4
Nlu-nov-5-5p	TCONS_00032106.p1	145	-5.55	-24.3	+	Putative uncharacterized protein
Nlu-nov-5-5p	TCONS_00032107.p1	145	-5.55	-24.3	+	Putative uncharacterized protein
Nlu-nov-5-5p	TCONS_00032108.p1	145	-5.55	-24.3	+	Putative uncharacterized protein
Nlu-nov-5-5p	TCONS_00032109.p1	145	-5.55	-24.3	+	Putative uncharacterized protein
Nlu-nov-5-5p	TCONS_00032110.p1	145	-5.55	-24.3	+	Nesprin-1 OS=Homo sapiens GN=SYNE1 PE=1 SV=4
Nlu-nov-5-5p	TCONS_00032111.p1	145	-5.55	-24.3	+	Putative uncharacterized protein
Nlu-nov-5-5p	TCONS_00032113.p1	145	-5.55	-24.3	+	Nesprin-1 OS=Mus musculus GN=Syne1 PE=1 SV=2
Nlu-nov-5-5p	TCONS_00037818.p1	147	-7.86	-25.9	+	ATP-binding cassette sub-family A member 1 OS=Mus musculus GN=Abca1 PE=1 SV=4
Nlu-nov-5-5p	TCONS_00038017.p1	142	-7.09	-26.1	+	Speract receptor OS=Strongylocentrotus purpuratus PE=2 SV=1
Nlu-nov-5-5p	TCONS_00045523.p1	148	-12.19	-30.4	+	Zinc finger protein 202 OS=Homo sapiens GN=ZNF202 PE=1 SV=4
Nlu-miR-971-3p	TCONS_00029930.p1	162	-14.73	-26	+	Putative uncharacterized protein
Nlu-miR-971-3p	TCONS_00029931.p1	162	-14.73	-26	+	Putative uncharacterized protein
Nlu-miR-971-3p	TCONS_00029932.p1	162	-14.73	-26	+	Putative uncharacterized protein
Nlu-miR-971-3p	TCONS_00029933.p1	162	-14.73	-26	+	Putative uncharacterized protein
Nlu-miR-971-3p	TCONS_00031131.p1	153	-6.39	-26.4	+	Putative uncharacterized protein
Nlu-miR-971-3p	TCONS_00007141.p1	140	-7.03	-26.4	+	Helicase domino OS=Drosophila melanogaster GN=dom PE=1 SV=2
Nlu-miR-971-3p	TCONS_00044531.p1	146	-12.45	-27	+	Coiled-coil domain-containing protein CG32809 OS=Drosophila melanogaster GN=CG32809 PE=2 SV=1
Nlu-miR-971-3p	TCONS_00014407.p2	156	-10.5	-24.8	+	Putative uncharacterized protein
Nlu-miR-971-3p	TCONS_00028196.p1	155	-16.63	-25.5	+	Putative uncharacterized protein
Nlu-miR-971-3p	TCONS_00028631.p1	168	-16.3	-27	+	Probable RNA-directed DNA polymerase from transposon BS OS=Drosophila melanogaster GN=RTase PE=2 SV=1
Nlu-miR-971-3p	TCONS_00032239.p1	157	-8.91	-23.9	+	Putative uncharacterized protein
Nlu-miR-971-3p	TCONS_00032308.p1	161	-12.52	-23.5	+	U4/U6.U5 tri-snRNP-associated protein 1 OS=Homo sapiens GN=SART1 PE=1 SV=1
Nlu-miR-971-3p	TCONS_00032590.p1	149	-6.35	-25.4	+	Gastrula zinc finger protein XlCGF57.1 (Fragment) OS=Xenopus laevis PE=3 SV=1
Nlu-miR-971-3p	TCONS_00039961.p1	147	-13.59	-22.1	+	Lysosomal alpha-mannosidase OS=Bos taurus GN=MAN2B1 PE=1 SV=4
Nlu-miR-971-3p	TCONS_00039962.p1	147	-13.59	-22.1	+	Lysosomal alpha-mannosidase OS=Cavia porcellus GN=MAN2B1 PE=1 SV=1
Nlu-miR-971-3p	TCONS_00039963.p1	147	-13.59	-22.1	+	Lysosomal alpha-mannosidase OS=Bos taurus GN=MAN2B1 PE=1 SV=4
Nlu-miR-971-3p	TCONS_00044529.p1	146	-12.46	-27	+	Coiled-coil domain-containing protein CG32809 OS=Drosophila melanogaster GN=CG32809 PE=2 SV=1
Nlu-miR-971-3p	TCONS_00044530.p1	146	-12.46	-27	+	Coiled-coil domain-containing protein CG32809 OS=Drosophila melanogaster GN=CG32809 PE=2 SV=1
Nlu-miR-971-3p	TCONS_00046670.p1	158	-15.12	-24.1	+	Extracellular tyrosine-protein kinase PKDCC OS=Mus musculus GN=Pkdcc PE=1 SV=2
Nlu-miR-971-3p	TCONS_00048198.p1	157	-5.87	-27.5	+	Probable G-protein coupled receptor 179 OS=Homo sapiens GN=GPR179 PE=1 SV=2
Nlu-miR-6012-3p	TCONS_00024668.p1	153	-9.99	-25.4	+	Nucleoplasmin-like protein OS=Drosophila melanogaster GN=Nlp PE=1 SV=1
Nlu-miR-6012-3p	TCONS_00034091.p1	150	-0.71	-27	+	Arf-GAP with coiled-coil, ANK repeat and PH domain-containing protein 2 OS=Oryctolagus cuniculus GN=ACAP2 PE=2 SV=1
Nlu-miR-6012-3p	TCONS_00005393.p1	151	-10.59	-28.3	+	Serine/threonine-protein kinase grp OS=Drosophila melanogaster GN=grp PE=1 SV=2
Nlu-miR-6012-3p	TCONS_00005394.p1	151	-10.59	-28.3	+	Serine/threonine-protein kinase grp OS=Drosophila melanogaster GN=grp PE=1 SV=2
Nlu-miR-6012-3p	TCONS_00005395.p1	151	-10.59	-28.3	+	Serine/threonine-protein kinase grp OS=Drosophila melanogaster GN=grp PE=1 SV=2
Nlu-miR-6012-3p	TCONS_00000219.p1	144	-11.01	-30.3	+	Protein purity of essence OS=Drosophila melanogaster GN=poe PE=1 SV=1
Nlu-miR-6012-3p	TCONS_00000220.p1	144	-11.01	-30.3	+	Protein purity of essence OS=Drosophila melanogaster GN=poe PE=1 SV=1
Nlu-miR-6012-3p	TCONS_00000223.p1	144	-11.01	-30.3	+	Protein purity of essence OS=Drosophila melanogaster GN=poe PE=1 SV=1
Nlu-miR-6012-3p	TCONS_00000224.p1	144	-11.01	-30.3	+	Protein purity of essence OS=Drosophila melanogaster GN=poe PE=1 SV=1
Nlu-miR-6012-3p	TCONS_00014650.p1	167	-13.44	-28.7	+	Tetratricopeptide repeat protein 28 OS=Homo sapiens GN=TTC28 PE=1 SV=4
Nlu-miR-6012-3p	TCONS_00014651.p1	167	-13.44	-28.7	+	Tetratricopeptide repeat protein 28 OS=Homo sapiens GN=TTC28 PE=1 SV=4
Nlu-miR-6012-3p	TCONS_00014652.p1	167	-13.44	-28.7	+	Tetratricopeptide repeat protein 28 OS=Homo sapiens GN=TTC28 PE=1 SV=4
Nlu-miR-6012-3p	TCONS_00024230.p1	153	-14.51	-23.5	+	Longitudinals lacking protein, isoforms J/P/Q/S/Z OS=Drosophila melanogaster GN=lola PE=1 SV=4
Nlu-miR-6012-3p	TCONS_00009826.p1	170	-15.43	-29.6	+	Putative uncharacterized protein
Nlu-miR-6012-3p	TCONS_00040572.p1	161	-19.56	-31.6	+	DnaJ homolog subfamily C member 10 OS=Homo sapiens GN=DNAJC10 PE=1 SV=2
Nlu-miR-6012-3p	TCONS_00015036.p1	158	-8.49	-26.7	+	Octopamine receptor OS=Heliothis virescens PE=2 SV=1
Nlu-miR-6012-3p	TCONS_00032859.p1	148	-11.32	-27.1	+	Discoidin domain-containing receptor 2 OS=Homo sapiens GN=DDR2 PE=1 SV=2
Nlu-miR-6012-3p	TCONS_00006966.p1	153	-10.6	-29.9	+	Insulin-like growth factor-binding protein complex acid labile subunit OS=Mus musculus GN=Igfals PE=1 SV=1
Nlu-miR-6012-3p	TCONS_00037345.p1	140	-12.8	-26.5	+	Rho GTPase-activating protein 26 OS=Homo sapiens GN=ARHGAP26 PE=1 SV=1
Nlu-miR-6012-3p	TCONS_00024402.p1	150	-8.13	-25.7	+	POU domain protein CF1A OS=Drosophila melanogaster GN=vvl PE=2 SV=5
Nlu-miR-6012-3p	TCONS_00043031.p1	165	-21.57	-33.4	+	Methylosome subunit pICln OS=Xenopus laevis GN=clns1a PE=2 SV=1
Nlu-miR-6012-3p	TCONS_00008042.p1	147	-8.97	-31.3	+	Chitooligosaccharidolytic beta-N-acetylglucosaminidase OS=Bombyx mori PE=1 SV=1
Nlu-miR-6012-3p	TCONS_00008043.p1	147	-8.97	-31.3	+	Chitooligosaccharidolytic beta-N-acetylglucosaminidase OS=Bombyx mori PE=1 SV=1
Nlu-miR-6012-3p	TCONS_00040866.p1	161	-13.66	-33	+	Multiple epidermal growth factor-like domains protein 8 OS=Mus musculus GN=Megf8 PE=1 SV=2
Nlu-miR-6012-3p	TCONS_00048670.p1	144	-9.04	-25.6	+	Baculoviral IAP repeat-containing protein 6 OS=Mus musculus GN=Birc6 PE=1 SV=2
Nlu-miR-6012-3p	TCONS_00001587.p2	163	-14.53	-30	+	X-box-binding protein 1 OS=Bos taurus GN=XBP1 PE=2 SV=1
Nlu-miR-6012-3p	TCONS_00001588.p2	163	-14.53	-30	+	X-box-binding protein 1 OS=Bos taurus GN=XBP1 PE=2 SV=1
Nlu-miR-6012-3p	TCONS_00004715.p1	156	-11.65	-28.2	+	Ethanolamine-phosphate cytidylyltransferase OS=Homo sapiens GN=PCYT2 PE=1 SV=1
Nlu-miR-6012-3p	TCONS_00004716.p1	156	-11.65	-28.2	+	Ethanolamine-phosphate cytidylyltransferase OS=Homo sapiens GN=PCYT2 PE=1 SV=1
Nlu-miR-6012-3p	TCONS_00005681.p1	167	-18.97	-36.5	+	Whirlin OS=Mus musculus GN=Whrn PE=1 SV=3
Nlu-miR-6012-3p	TCONS_00005682.p1	167	-18.97	-36.5	+	Whirlin OS=Mus musculus GN=Whrn PE=1 SV=3
Nlu-miR-6012-3p	TCONS_00007710.p2	153	-10.58	-31.6	+	Putative uncharacterized protein
Nlu-miR-6012-3p	TCONS_00007713.p1	152	-10.62	-31.6	+	Putative uncharacterized protein
Nlu-miR-6012-3p	TCONS_00007715.p2	153	-10.58	-31.6	+	Putative uncharacterized protein
Nlu-miR-6012-3p	TCONS_00007716.p1	152	-10.62	-31.6	+	Putative uncharacterized protein
Nlu-miR-6012-3p	TCONS_00011661.p1	154	-12.13	-25.4	+	Dynein heavy chain 6, axonemal OS=Homo sapiens GN=DNAH6 PE=2 SV=3
Nlu-miR-6012-3p	TCONS_00011678.p1	162	-20.62	-27	+	Lipid storage droplets surface-binding protein 1 OS=Drosophila melanogaster GN=Lsd-1 PE=2 SV=2
Nlu-miR-6012-3p	TCONS_00014725.p1	157	-10.25	-31.7	+	Autophagy-related protein 16-1 OS=Pongo abelii GN=ATG16L1 PE=2 SV=1
Nlu-miR-6012-3p	TCONS_00014726.p1	157	-10.25	-31.7	+	Autophagy-related protein 16-1 OS=Pongo abelii GN=ATG16L1 PE=2 SV=1
Nlu-miR-6012-3p	TCONS_00021249.p1	148	-6.31	-25.7	+	S phase cyclin A-associated protein in the endoplasmic reticulum OS=Homo sapiens GN=SCAPER PE=1 SV=2
Nlu-miR-6012-3p	TCONS_00021250.p1	148	-6.31	-25.7	+	S phase cyclin A-associated protein in the endoplasmic reticulum OS=Homo sapiens GN=SCAPER PE=1 SV=2
Nlu-miR-6012-3p	TCONS_00025119.p1	144	-8.04	-29.5	+	Transcription elongation factor SPT5 OS=Drosophila melanogaster GN=Spt5 PE=1 SV=1
Nlu-miR-6012-3p	TCONS_00025121.p1	144	-8.03	-29.5	+	Transcription elongation factor SPT5 OS=Drosophila melanogaster GN=Spt5 PE=1 SV=1
Nlu-miR-6012-3p	TCONS_00025122.p1	144	-8.03	-29.5	+	Transcription elongation factor SPT5 OS=Drosophila melanogaster GN=Spt5 PE=1 SV=1
Nlu-miR-6012-3p	TCONS_00027752.p1	175	-14.96	-37.4	+	ESX-1 secretion-associated protein EspE OS=Mycobacterium tuberculosis (strain ATCC 25618 / H37Rv) GN=espE PE=1 SV=1
Nlu-miR-6012-3p	TCONS_00043776.p2	141	-9.35	-23.3	+	Putative uncharacterized protein
Nlu-miR-6012-3p	TCONS_00048312.p2	147	-11.67	-27.1	+	Putative uncharacterized protein
Nlu-miR-6012-3p	TCONS_00048568.p1	157	-17.82	-29.2	+	Adenosine 3'-phospho 5'-phosphosulfate transporter 2 OS=Anopheles gambiae GN=Papst2 PE=3 SV=4
Nlu-miR-6012-3p	TCONS_00048569.p1	157	-17.82	-29.2	+	Adenosine 3'-phospho 5'-phosphosulfate transporter 2 OS=Anopheles gambiae GN=Papst2 PE=3 SV=4
Nlu-miR-6012-3p	TCONS_00048796.p1	150	-8.18	-23.6	+	U3 small nucleolar RNA-associated protein 12 OS=Saccharomyces cerevisiae (strain ATCC 204508 / S288c) GN=DIP2 PE=1 SV=1
Nlu-miR-6012-3p	TCONS_00049950.p1	145	-2.56	-26.9	+	Enhancer of filamentation 1 OS=Homo sapiens GN=NEDD9 PE=1 SV=1
Nlu-miR-11-3p	TCONS_00003871.p1	149	-13.6	-29.2	+	Transposon Tf2-11 polyprotein OS=Schizosaccharomyces pombe (strain 972 / ATCC 24843) GN=Tf2-11 PE=3 SV=1
Nlu-miR-11-3p	TCONS_00000018.p1	160	-13.63	-29.1	+	Arylsulfatase B OS=Mus musculus GN=Arsb PE=1 SV=3
Nlu-miR-11-3p	TCONS_00000019.p1	160	-13.63	-29.1	+	Arylsulfatase B OS=Mus musculus GN=Arsb PE=1 SV=3
Nlu-miR-11-3p	TCONS_00000020.p1	160	-13.63	-29.1	+	Arylsulfatase B OS=Mus musculus GN=Arsb PE=1 SV=3
Nlu-miR-11-3p	TCONS_00000021.p1	160	-13.63	-29.1	+	Arylsulfatase B OS=Mus musculus GN=Arsb PE=1 SV=3
Nlu-miR-11-3p	TCONS_00000022.p1	160	-13.63	-29.1	+	Arylsulfatase B OS=Mus musculus GN=Arsb PE=1 SV=3
Nlu-miR-11-3p	TCONS_00000023.p1	160	-13.63	-29.1	+	Arylsulfatase B OS=Mus musculus GN=Arsb PE=1 SV=3
Nlu-miR-11-3p	TCONS_00000024.p1	160	-13.63	-29.1	+	Arylsulfatase B OS=Mus musculus GN=Arsb PE=1 SV=3
Nlu-miR-11-3p	TCONS_00000025.p1	160	-13.63	-29.1	+	Arylsulfatase B OS=Mus musculus GN=Arsb PE=1 SV=3
Nlu-miR-11-3p	TCONS_00000026.p1	160	-13.63	-29.1	+	Arylsulfatase B OS=Mus musculus GN=Arsb PE=1 SV=3
Nlu-miR-11-3p	TCONS_00000027.p1	160	-13.63	-29.1	+	Arylsulfatase B OS=Mus musculus GN=Arsb PE=1 SV=3
Nlu-miR-11-3p	TCONS_00000028.p1	160	-13.63	-29.1	+	Arylsulfatase B OS=Mus musculus GN=Arsb PE=1 SV=3
Nlu-miR-11-3p	TCONS_00000029.p1	160	-13.63	-29.1	+	Arylsulfatase B OS=Mus musculus GN=Arsb PE=1 SV=3
Nlu-miR-11-3p	TCONS_00000030.p1	160	-13.63	-29.1	+	Arylsulfatase B OS=Mus musculus GN=Arsb PE=1 SV=3
Nlu-miR-11-3p	TCONS_00000031.p1	160	-13.63	-29.1	+	Arylsulfatase B OS=Mus musculus GN=Arsb PE=1 SV=3
Nlu-miR-11-3p	TCONS_00000032.p1	160	-13.63	-29.1	+	Arylsulfatase B OS=Mus musculus GN=Arsb PE=1 SV=3
Nlu-miR-11-3p	TCONS_00000033.p1	160	-13.63	-29.1	+	Arylsulfatase B OS=Mus musculus GN=Arsb PE=1 SV=3
Nlu-miR-11-3p	TCONS_00000034.p1	160	-13.63	-29.1	+	Arylsulfatase B OS=Mus musculus GN=Arsb PE=1 SV=3
Nlu-miR-11-3p	TCONS_00002905.p1	159	-11.44	-31.5	+	Serine/threonine-protein kinase/endoribonuclease IRE1 OS=Mus musculus GN=Ern1 PE=1 SV=1
Nlu-miR-11-3p	TCONS_00011085.p1	141	-10	-29.7	+	Trafficking protein particle complex subunit 8 OS=Homo sapiens GN=TRAPPC8 PE=1 SV=2
Nlu-miR-11-3p	TCONS_00000771.p2	172	-11.06	-26.7	+	m7GpppX diphosphatase OS=Bos taurus GN=DCPS PE=2 SV=1
Nlu-miR-11-3p	TCONS_00026158.p1	160	-6.06	-29	+	Ras-related protein Rab-11A OS=Rattus norvegicus GN=Rab11a PE=1 SV=3
Nlu-miR-11-3p	TCONS_00049923.p1	148	-8.74	-29.1	+	Zinc finger protein 64 homolog, isoforms 1 and 2 OS=Homo sapiens GN=ZFP64 PE=1 SV=3
Nlu-miR-11-3p	TCONS_00048201.p1	166	-13.92	-28.8	+	Zinc finger protein ush OS=Drosophila melanogaster GN=ush PE=1 SV=2
Nlu-miR-11-3p	TCONS_00003948.p1	158	-4.83	-24.7	+	NSFL1 cofactor p47 OS=Gallus gallus GN=NSFL1C PE=2 SV=1
Nlu-miR-11-3p	TCONS_00007557.p1	162	-11.38	-27.9	+	Ankyrin repeat domain-containing protein 50 OS=Homo sapiens GN=ANKRD50 PE=1 SV=4
Nlu-miR-11-3p	TCONS_00011222.p1	147	-8.76	-24.6	+	Myosin-2 essential light chain OS=Drosophila melanogaster GN=Mlc-c PE=1 SV=1
Nlu-miR-11-3p	TCONS_00011223.p1	147	-8.76	-24.6	+	Myosin-2 essential light chain OS=Drosophila melanogaster GN=Mlc-c PE=1 SV=1
Nlu-miR-11-3p	TCONS_00014911.p1	171	-11.34	-28.7	+	Tyrosine kinase receptor Cad96Ca OS=Drosophila melanogaster GN=Cad96Ca PE=2 SV=2
Nlu-miR-11-3p	TCONS_00015263.p1	158	-8.61	-25.3	+	Ribose-5-phosphate isomerase OS=Mus musculus GN=Rpia PE=1 SV=2
Nlu-miR-11-3p	TCONS_00016782.p1	158	-11.07	-25.6	+	Zinc finger protein 26 OS=Mus musculus GN=Zfp26 PE=2 SV=2
Nlu-miR-11-3p	TCONS_00016783.p1	158	-11.1	-25.6	+	Zinc finger protein 513 OS=Homo sapiens GN=ZNF513 PE=1 SV=2
Nlu-miR-11-3p	TCONS_00024954.p2	154	-17.3	-27.7	+	Facilitated trehalose transporter Tret1 OS=Bombyx mori GN=Tret1 PE=1 SV=1
Nlu-miR-11-3p	TCONS_00024955.p2	154	-17.3	-27.7	+	Facilitated trehalose transporter Tret1 OS=Bombyx mori GN=Tret1 PE=1 SV=1
Nlu-miR-11-3p	TCONS_00025458.p1	164	-12.34	-25.3	+	Cyclin-dependent kinase-like 2 OS=Oryctolagus cuniculus GN=CDKL2 PE=2 SV=1
Nlu-miR-11-3p	TCONS_00027749.p1	162	-11.9	-28.8	+	ESX-1 secretion-associated protein EspE OS=Mycobacterium tuberculosis (strain ATCC 25618 / H37Rv) GN=espE PE=1 SV=1
Nlu-miR-11-3p	TCONS_00027753.p1	162	-11.9	-28.8	+	ESX-1 secretion-associated protein EspE OS=Mycobacterium tuberculosis (strain ATCC 25618 / H37Rv) GN=espE PE=1 SV=1
Nlu-miR-11-3p	TCONS_00030821.p1	156	-9.06	-28.9	+	V-type proton ATPase catalytic subunit A OS=Aedes albopictus GN=VhaA PE=2 SV=1
Nlu-miR-11-3p	TCONS_00030822.p1	156	-9.06	-28.9	+	V-type proton ATPase catalytic subunit A OS=Aedes albopictus GN=VhaA PE=2 SV=1
Nlu-miR-11-3p	TCONS_00034151.p1	143	-11.09	-25.8	+	Apoptosis-inducing factor 1, mitochondrial OS=Rattus norvegicus GN=Aifm1 PE=1 SV=1
Nlu-miR-11-3p	TCONS_00037983.p1	312	-14.11	-29.9	+	60S ribosomal protein L28 OS=Spodoptera frugiperda GN=RpL28 PE=2 SV=1
Nlu-miR-11-3p	TCONS_00037984.p1	312	-14.11	-29.9	+	60S ribosomal protein L28 OS=Spodoptera frugiperda GN=RpL28 PE=2 SV=1
Nlu-miR-11-3p	TCONS_00037985.p1	328	-14.11	-29.9	+	60S ribosomal protein L28 OS=Spodoptera frugiperda GN=RpL28 PE=2 SV=1
Nlu-miR-11-3p	TCONS_00038025.p2	144	-8.55	-23.1	+	Putative uncharacterized protein
Nlu-miR-11-3p	TCONS_00038641.p1	146	-3.91	-32	+	Putative uncharacterized protein
Nlu-miR-11-3p	TCONS_00038642.p1	146	-3.91	-32	+	Putative uncharacterized protein
Nlu-miR-11-3p	TCONS_00039361.p2	162	-6.11	-25.4	+	Putative uncharacterized protein
Nlu-miR-11-3p	TCONS_00039362.p1	162	-6.11	-25.4	+	Putative uncharacterized protein
Nlu-miR-11-3p	TCONS_00039748.p1	176	-15.46	-27.8	+	Hsc70-interacting protein OS=Gallus gallus GN=ST13 PE=2 SV=1
Nlu-miR-11-3p	TCONS_00039749.p1	176	-15.46	-27.8	+	Hsc70-interacting protein OS=Gallus gallus GN=ST13 PE=2 SV=1
Nlu-miR-11-3p	TCONS_00040860.p1	162	-6.94	-30.3	+	NF-X1-type zinc finger protein NFXL1 OS=Xenopus laevis GN=nfxl1 PE=2 SV=1
Nlu-miR-11-3p	TCONS_00041510.p2	162	-5.87	-29.3	+	Very low-density lipoprotein receptor OS=Gallus gallus GN=VLDLR PE=1 SV=1
Nlu-miR-11-3p	TCONS_00043096.p1	153	-15.78	-27	+	Midasin OS=Homo sapiens GN=MDN1 PE=1 SV=2
Nlu-miR-11-3p	TCONS_00046117.p3	150	-7.44	-27.9	+	Putative uncharacterized protein
Nlu-miR-11-3p	TCONS_00046162.p2	162	-9.93	-29.4	+	ATP-binding cassette sub-family F member 3 OS=Pongo abelii GN=ABCF3 PE=2 SV=1
Nlu-miR-11-3p	TCONS_00047036.p1	153	-12.54	-31.8	+	Vacuolar protein sorting-associated protein 33A OS=Rattus norvegicus GN=Vps33a PE=1 SV=1
Nlu-miR-11-3p	TCONS_00049414.p1	165	-12.93	-26.7	+	Non-specific lipid-transfer protein (Fragment) OS=Gallus gallus GN=SCP2 PE=2 SV=1
Nlu-miR-998-3p	TCONS_00016507.p1	151	-9.1	-28.2	+	Protein pangolin, isoform J OS=Drosophila melanogaster GN=pan PE=1 SV=2
Nlu-miR-998-3p	TCONS_00023910.p1	158	-11.26	-26.8	+	Putative uncharacterized protein
Nlu-miR-998-3p	TCONS_00026563.p1	172	-11.14	-28	+	Mediator of RNA polymerase II transcription subunit 4 OS=Aedes aegypti GN=MED4 PE=3 SV=1
Nlu-miR-998-3p	TCONS_00006986.p1	144	-8.22	-26.1	+	Putative uncharacterized protein
Nlu-miR-998-3p	TCONS_00025776.p1	162	-10.47	-27.9	+	Putative uncharacterized protein
Nlu-miR-998-3p	TCONS_00025777.p1	162	-10.47	-27.9	+	Putative uncharacterized protein
Nlu-miR-998-3p	TCONS_00041785.p2	148	-6.05	-30	+	Ankyrin repeat and protein kinase domain-containing protein 1 OS=Homo sapiens GN=ANKK1 PE=2 SV=1
Nlu-miR-998-3p	TCONS_00041916.p1	155	-11.81	-27.1	+	Putative uncharacterized protein
Nlu-miR-998-3p	TCONS_00001306.p1	312	-10.76	-26.2	+	(E3-independent) E2 ubiquitin-conjugating enzyme UBE2O OS=Mus musculus GN=Ube2o PE=1 SV=3
Nlu-miR-998-3p	TCONS_00010133.p1	140	-12.33	-25.6	+	Putative uncharacterized protein
Nlu-miR-998-3p	TCONS_00010141.p1	140	-12.33	-25.6	+	Putative uncharacterized protein
Nlu-miR-998-3p	TCONS_00010146.p1	140	-12.33	-25.6	+	Putative uncharacterized protein
Nlu-miR-998-3p	TCONS_00010148.p1	140	-12.33	-25.6	+	Putative uncharacterized protein
Nlu-miR-998-3p	TCONS_00009754.p1	152	-4.62	-22	+	Putative uncharacterized protein
Nlu-miR-998-3p	TCONS_00009758.p1	152	-4.62	-22	+	Putative uncharacterized protein
Nlu-miR-998-3p	TCONS_00040866.p1	141	-4.35	-24.4	+	Multiple epidermal growth factor-like domains protein 8 OS=Mus musculus GN=Megf8 PE=1 SV=2
Nlu-miR-998-3p	TCONS_00020452.p1	149	-11.63	-29.4	+	Putative uncharacterized protein
Nlu-miR-998-3p	TCONS_00020686.p1	154	-6.39	-28.5	+	Transcriptional regulator NRG1 OS=Candida albicans (strain SC5314 / ATCC MYA-2876) GN=NRG1 PE=2 SV=1
Nlu-miR-998-3p	TCONS_00003774.p1	156	-9.06	-23.6	+	Far upstream element-binding protein 1 OS=Homo sapiens GN=FUBP1 PE=1 SV=3
Nlu-miR-998-3p	TCONS_00003946.p1	164	-13.16	-23.9	+	Putative uncharacterized protein
Nlu-miR-998-3p	TCONS_00010282.p1	141	-10.2	-25.3	+	Inactive dipeptidyl peptidase 10 OS=Rattus norvegicus GN=Dpp10 PE=1 SV=1
Nlu-miR-998-3p	TCONS_00012093.p1	154	-8.63	-25.6	+	Acetylcholine receptor subunit beta-like 2 OS=Drosophila melanogaster GN=nAChRbeta2 PE=2 SV=3
Nlu-miR-998-3p	TCONS_00012625.p1	162	-9.87	-26.3	+	Protein PRRC1-A OS=Xenopus laevis GN=prrc1-a PE=2 SV=1
Nlu-miR-998-3p	TCONS_00012626.p1	162	-9.87	-26.3	+	Protein PRRC1-A OS=Xenopus laevis GN=prrc1-a PE=2 SV=1
Nlu-miR-998-3p	TCONS_00014772.p1	167	-14.7	-33	+	Putative uncharacterized protein
Nlu-miR-998-3p	TCONS_00015277.p1	144	-9.69	-23.7	+	E3 ubiquitin-protein ligase DIS1 OS=Oryza sativa subsp. japonica GN=DIS1 PE=1 SV=1
Nlu-miR-998-3p	TCONS_00018618.p1	150	-0.076	-26.8	+	cAMP-dependent protein kinase regulatory subunit OS=Aplysia californica PE=2 SV=2
Nlu-miR-998-3p	TCONS_00023393.p1	170	-15.21	-30.4	+	Anillin OS=Drosophila melanogaster GN=scra PE=1 SV=3
Nlu-miR-998-3p	TCONS_00023394.p1	170	-15.21	-30.4	+	Anillin OS=Drosophila melanogaster GN=scra PE=1 SV=3
Nlu-miR-998-3p	TCONS_00024751.p1	154	-9.43	-25.1	+	Putative uncharacterized protein
Nlu-miR-998-3p	TCONS_00027863.p2	152	-10.49	-25.4	+	Mariner Mos1 transposase OS=Drosophila mauritiana GN=mariner\T PE=1 SV=1
Nlu-miR-998-3p	TCONS_00030033.p1	147	-13.95	-24.1	+	Putative uncharacterized protein
Nlu-miR-998-3p	TCONS_00031393.p1	153	-1.04	-28.5	+	Putative uncharacterized protein
Nlu-miR-998-3p	TCONS_00031394.p1	153	-1.04	-28.5	+	Putative uncharacterized protein
Nlu-miR-998-3p	TCONS_00044228.p1	148	-17.89	-22.2	+	ATP synthase subunit gamma, mitochondrial OS=Drosophila melanogaster GN=ATPsyngamma PE=2 SV=2
Nlu-miR-263a-3p	TCONS_00006182.p1	163	-12.43	-28.4	+	Mitochondrial uncoupling protein 4 OS=Homo sapiens GN=SLC25A27 PE=2 SV=1
Nlu-miR-263a-3p	TCONS_00025681.p1	152	-13.73	-24.4	+	Protein CEPU-1 OS=Gallus gallus PE=1 SV=1
Nlu-miR-263a-3p	TCONS_00020467.p2	148	-10.14	-30	+	Epidermal growth factor receptor OS=Apis mellifera GN=Egfr PE=2 SV=1
Nlu-miR-263a-3p	TCONS_00020468.p2	148	-10.14	-30	+	Epidermal growth factor receptor OS=Apis mellifera GN=Egfr PE=2 SV=1
Nlu-miR-263a-3p	TCONS_00001281.p1	143	-9.72	-27.3	+	Ras-related GTP-binding protein A OS=Rattus norvegicus GN=Rraga PE=1 SV=1
Nlu-miR-263a-3p	TCONS_00007987.p1	157	-14.16	-23.9	+	Transmembrane protein 132E OS=Danio rerio GN=tmem132e PE=2 SV=1
Nlu-miR-263a-3p	TCONS_00009763.p1	144	-5	-25.5	+	Zinc finger protein 316 OS=Mus musculus GN=Znf316 PE=2 SV=1
Nlu-miR-263a-3p	TCONS_00009764.p1	144	-5	-25.5	+	Zinc finger protein 316 OS=Mus musculus GN=Znf316 PE=2 SV=1
Nlu-miR-263a-3p	TCONS_00028460.p1	153	-17.51	-30.8	+	Activating signal cointegrator 1 complex subunit 1 OS=Mus musculus GN=Ascc1 PE=1 SV=1
Nlu-miR-263a-3p	TCONS_00028461.p1	153	-17.51	-30.8	+	Activating signal cointegrator 1 complex subunit 1 OS=Mus musculus GN=Ascc1 PE=1 SV=1
Nlu-miR-263a-3p	TCONS_00028462.p1	153	-17.51	-30.8	+	Activating signal cointegrator 1 complex subunit 1 OS=Mus musculus GN=Ascc1 PE=1 SV=1
Nlu-miR-263a-3p	TCONS_00028463.p1	153	-17.51	-30.8	+	Activating signal cointegrator 1 complex subunit 1 OS=Mus musculus GN=Ascc1 PE=1 SV=1
Nlu-miR-263a-3p	TCONS_00031970.p2	140	-10.37	-26.9	+	RUN domain-containing protein 1 OS=Mus musculus GN=Rundc1 PE=1 SV=1
Nlu-miR-263a-3p	TCONS_00034973.p2	162	-16.59	-27.5	+	Class E vacuolar protein-sorting machinery protein hse1 OS=Schizosaccharomyces pombe (strain 972 / ATCC 24843) GN=hse1 PE=3 SV=1
Nlu-miR-263a-3p	TCONS_00047287.p1	160	-3.69	-26.7	+	Putative metal ion transporter C17A12.14 OS=Schizosaccharomyces pombe (strain 972 / ATCC 24843) GN=SPAC17A2.14 PE=1 SV=4
Nlu-miR-263a-3p	TCONS_00048212.p1	146	-15.9	-30.8	+	Malate dehydrogenase, cytoplasmic OS=Candida albicans (strain SC5314 / ATCC MYA-2876) GN=MDH1 PE=1 SV=2
Nlu-miR-263a-3p	TCONS_00050552.p1	155	-10.66	-30.2	+	Putative uncharacterized protein
Nlu-miR-2765a-5p	TCONS_00040841.p1	148	-8.29	-30	+	Putative uncharacterized protein
Nlu-miR-2765a-5p	TCONS_00001907.p1	149	-13.81	-29.8	+	Cyclic AMP-responsive element-binding protein 1 OS=Bos taurus GN=CREB1 PE=1 SV=2
Nlu-miR-2765a-5p	TCONS_00001908.p1	149	-13.81	-29.8	+	Cyclic AMP-responsive element-binding protein 1 OS=Bos taurus GN=CREB1 PE=1 SV=2
Nlu-miR-2765a-5p	TCONS_00001909.p1	149	-13.81	-29.8	+	Cyclic AMP-responsive element-binding protein 1 OS=Bos taurus GN=CREB1 PE=1 SV=2
Nlu-miR-2765a-5p	TCONS_00036826.p1	172	-11.51	-28.4	+	Putative protein tag-53 OS=Caenorhabditis elegans GN=tag-53 PE=1 SV=3
Nlu-miR-2765a-5p	TCONS_00036829.p1	172	-11.51	-28.4	+	Attractin OS=Homo sapiens GN=ATRN PE=1 SV=2
Nlu-miR-2765a-5p	TCONS_00046351.p2	150	-14.56	-24.6	+	Thymidylate synthase OS=Drosophila melanogaster GN=Ts PE=1 SV=2
Nlu-miR-2765a-5p	TCONS_00034074.p1	160	-12.07	-25.8	+	Transcription factor AP-1 OS=Gallus gallus GN=JUN PE=1 SV=2
Nlu-nov-35-3p	TCONS_00006670.p1	159	-8.97	-23.5	+	Putative uncharacterized protein
Nlu-nov-36b-5p	TCONS_00014872.p1	171	-10.23	-25.3	+	T-box transcription factor TBX20 OS=Gallus gallus GN=TBX20 PE=2 SV=1
Nlu-nov-36b-5p	TCONS_00014873.p1	171	-10.23	-25.3	+	T-box transcription factor TBX20 OS=Gallus gallus GN=TBX20 PE=2 SV=1
Nlu-nov-36b-5p	TCONS_00037670.p1	168	-11.2	-27.7	+	SH3 domain-binding glutamic acid-rich protein homolog OS=Drosophila melanogaster GN=Sh3beta PE=1 SV=2
Nlu-nov-36b-5p	TCONS_00039893.p1	154	-10.36	-26.3	+	Uncharacterized protein K02A2.6 OS=Caenorhabditis elegans GN=K02A2.6 PE=4 SV=1
Nlu-nov-36b-5p	TCONS_00042499.p1	147	-2.18	-22.6	+	Insulin-degrading enzyme OS=Homo sapiens GN=IDE PE=1 SV=4
Nlu-nov-36b-5p	TCONS_00042505.p1	147	-2.18	-22.6	+	Insulin-degrading enzyme OS=Homo sapiens GN=IDE PE=1 SV=4
Nlu-nov-36b-5p	TCONS_00042506.p1	147	-2.18	-22.6	+	Insulin-degrading enzyme OS=Homo sapiens GN=IDE PE=1 SV=4
Nlu-miR-315-5p	TCONS_00022481.p1	151	-11.54	-23.3	+	Putative uncharacterized protein
Nlu-miR-315-5p	TCONS_00022482.p1	151	-11.54	-23.3	+	Putative uncharacterized protein
Nlu-miR-315-5p	TCONS_00022483.p1	151	-11.54	-23.3	+	Putative uncharacterized protein
Nlu-miR-315-5p	TCONS_00022484.p1	151	-11.54	-23.3	+	Putative uncharacterized protein
Nlu-miR-315-5p	TCONS_00023793.p1	149	-3.3	-25.2	+	SUN domain-containing protein 1 OS=Homo sapiens GN=SUN1 PE=1 SV=3
Nlu-miR-315-5p	TCONS_00023794.p1	149	-3.3	-25.2	+	SUN domain-containing protein 1 OS=Homo sapiens GN=SUN1 PE=1 SV=3
Nlu-miR-315-5p	TCONS_00023795.p1	149	-3.3	-25.2	+	SUN domain-containing protein 1 OS=Homo sapiens GN=SUN1 PE=1 SV=3
Nlu-miR-315-5p	TCONS_00023796.p1	149	-3.3	-25.2	+	SUN domain-containing protein 1 OS=Homo sapiens GN=SUN1 PE=1 SV=3
Nlu-miR-315-5p	TCONS_00031523.p1	165	-10.78	-23.6	+	Regulator of G-protein signaling loco OS=Drosophila melanogaster GN=loco PE=1 SV=2
Nlu-miR-315-5p	TCONS_00012493.p1	171	-11.77	-25.3	+	Titin OS=Drosophila melanogaster GN=sls PE=1 SV=3
Nlu-miR-315-5p	TCONS_00012494.p1	171	-11.77	-25.3	+	Titin OS=Drosophila melanogaster GN=sls PE=1 SV=3
Nlu-miR-315-5p	TCONS_00012495.p1	171	-11.77	-25.3	+	Titin OS=Drosophila melanogaster GN=sls PE=1 SV=3
Nlu-miR-315-5p	TCONS_00012496.p1	171	-11.77	-25.3	+	Titin OS=Drosophila melanogaster GN=sls PE=1 SV=3
Nlu-miR-315-5p	TCONS_00012497.p1	171	-11.77	-25.3	+	Titin OS=Drosophila melanogaster GN=sls PE=1 SV=3
Nlu-miR-315-5p	TCONS_00012498.p1	171	-11.77	-25.3	+	Titin OS=Drosophila melanogaster GN=sls PE=1 SV=3
Nlu-miR-315-5p	TCONS_00015596.p1	156	-12.92	-28.6	+	Pyruvate dehydrogenase E1 component subunit alpha type II, mitochondrial (Fragment) OS=Ascaris suum PE=2 SV=1
Nlu-miR-315-5p	TCONS_00023200.p1	161	-12.68	-23	+	Low-density lipoprotein receptor OS=Rattus norvegicus GN=Ldlr PE=1 SV=1
Nlu-miR-315-5p	TCONS_00026026.p1	159	-6.96	-25.5	+	Lipid storage droplets surface-binding protein 1 OS=Drosophila melanogaster GN=Lsd-1 PE=2 SV=2
Nlu-miR-315-5p	TCONS_00027141.p1	145	-9.03	-23.4	+	Putative uncharacterized protein
Nlu-miR-315-5p	TCONS_00027722.p1	150	-3.6	-24.7	+	Beta-arrestin-1 OS=Macaca fascicularis GN=ARRB1 PE=2 SV=1
Nlu-miR-315-5p	TCONS_00027723.p1	150	-3.6	-24.7	+	Beta-arrestin-1 OS=Macaca fascicularis GN=ARRB1 PE=2 SV=1
Nlu-miR-315-5p	TCONS_00028984.p1	148	-8.57	-23.1	+	Transcription factor Sox-10 OS=Xenopus tropicalis GN=sox10 PE=2 SV=1
Nlu-miR-315-5p	TCONS_00031000.p1	185	-19.92	-31.1	+	PHD finger protein 7 OS=Homo sapiens GN=PHF7 PE=1 SV=1
Nlu-miR-315-5p	TCONS_00032005.p1	152	-12.79	-25.2	+	Cytosol aminopeptidase OS=Xenopus tropicalis GN=lap3 PE=2 SV=1
Nlu-miR-315-5p	TCONS_00040742.p1	144	-8.94	-24.8	+	Myb/SANT-like DNA-binding domain-containing protein 3 OS=Xenopus tropicalis GN=msantd3 PE=2 SV=1
Nlu-miR-315-5p	TCONS_00041587.p1	157	-9.69	-23.7	+	Putative uncharacterized protein
Nlu-miR-315-5p	TCONS_00042856.p1	165	-1.58	-23.4	+	Follistatin-related protein 5 OS=Mus musculus GN=Fstl5 PE=2 SV=1
Nlu-miR-315-5p	TCONS_00045814.p1	155	-10.87	-24.7	+	Putative uncharacterized protein
Nlu-miR-315-5p	TCONS_00050971.p1	160	-8.26	-24	+	Putative uncharacterized protein
Nlu-miR-981-5p	TCONS_00026822.p1	140	-13.24	-26.1	+	Putative uncharacterized protein
Nlu-miR-981-5p	TCONS_00036799.p1	163	-7.3	-25.9	+	Endocuticle structural glycoprotein SgAbd-8 OS=Schistocerca gregaria PE=1 SV=1
Nlu-miR-981-5p	TCONS_00001534.p1	164	-14.71	-24.1	+	Cuticle protein OS=Anopheles gambiae GN=Ccp84Ab PE=2 SV=3
Nlu-miR-981-5p	TCONS_00010094.p1	151	-15.64	-26	+	Elongation of very long chain fatty acids protein 4 OS=Homo sapiens GN=ELOVL4 PE=1 SV=1
Nlu-miR-981-5p	TCONS_00011293.p1	143	-3.1	-24.8	+	Synaptogenesis protein syg-1 OS=Caenorhabditis elegans GN=syg-1 PE=1 SV=1
Nlu-miR-981-5p	TCONS_00011909.p1	140	-12.98	-23.6	+	Putative nuclease HARBI1 OS=Mus musculus GN=Harbi1 PE=2 SV=1
Nlu-miR-981-5p	TCONS_00017685.p1	151	-11.42	-27.9	+	CSC1-like protein 2 OS=Mus musculus GN=Tmem63b PE=1 SV=1
Nlu-miR-981-5p	TCONS_00018255.p2	161	-12.17	-30.1	+	Putative uncharacterized protein
Nlu-miR-981-5p	TCONS_00020686.p1	163	-7.02	-24.3	+	Transcriptional regulator NRG1 OS=Candida albicans (strain SC5314 / ATCC MYA-2876) GN=NRG1 PE=2 SV=1
Nlu-miR-981-5p	TCONS_00031127.p1	151	-10.56	-23.5	+	ATP-binding cassette sub-family B member 6, mitochondrial OS=Xenopus tropicalis GN=abcb6 PE=2 SV=1
Nlu-miR-981-5p	TCONS_00036468.p1	173	-15.52	-26.1	+	Putative uncharacterized protein
Nlu-miR-981-5p	TCONS_00036472.p1	173	-15.52	-26.1	+	Putative uncharacterized protein
Nlu-miR-981-5p	TCONS_00036473.p1	173	-15.52	-26.1	+	Putative uncharacterized protein
Nlu-miR-981-5p	TCONS_00042970.p1	163	-13.09	-25.8	+	Putative uncharacterized protein
Nlu-miR-981-5p	TCONS_00047133.p2	161	-13.1	-25.4	+	60S ribosomal protein L27-A OS=Schizosaccharomyces pombe (strain 972 / ATCC 24843) GN=rpl2701 PE=2 SV=2
Nlu-miR-981-5p	TCONS_00048669.p2	145	-16	-29.6	+	Putative uncharacterized protein
Nlu-miR-981-5p	TCONS_00050055.p1	158	-7.27	-22.1	+	Putative uncharacterized protein
Nlu-nov-44-5p	TCONS_00000689.p1	140	-7.72	-27.5	+	E3 ubiquitin-protein ligase Smurf1 OS=Drosophila melanogaster GN=lack PE=1 SV=3
Nlu-nov-44-5p	TCONS_00003021.p1	178	-16.14	-25.2	+	ABC transporter G family member 23 OS=Dictyostelium discoideum GN=abcG23 PE=3 SV=2
Nlu-nov-44-5p	TCONS_00004195.p1	178	-13.85	-24.8	+	Putative uncharacterized protein
Nlu-nov-44-5p	TCONS_00005393.p1	143	-4.87	-23.9	+	Serine/threonine-protein kinase grp OS=Drosophila melanogaster GN=grp PE=1 SV=2
Nlu-nov-44-5p	TCONS_00005394.p1	143	-4.87	-23.9	+	Serine/threonine-protein kinase grp OS=Drosophila melanogaster GN=grp PE=1 SV=2
Nlu-nov-44-5p	TCONS_00005395.p1	143	-4.87	-23.9	+	Serine/threonine-protein kinase grp OS=Drosophila melanogaster GN=grp PE=1 SV=2
Nlu-nov-44-5p	TCONS_00005555.p1	163	-11.43	-23.9	+	MOXD1 homolog 1 OS=Drosophila melanogaster GN=CG5235 PE=2 SV=2
Nlu-nov-44-5p	TCONS_00005556.p1	163	-11.43	-23.9	+	MOXD1 homolog 1 OS=Drosophila melanogaster GN=CG5235 PE=2 SV=2
Nlu-nov-44-5p	TCONS_00030110.p1	172	-11.09	-24.2	+	Cysteine desulfurase, mitochondrial OS=Homo sapiens GN=NFS1 PE=1 SV=3
Nlu-nov-44-5p	TCONS_00030111.p1	172	-11.09	-24.2	+	Cysteine desulfurase, mitochondrial OS=Homo sapiens GN=NFS1 PE=1 SV=3
Nlu-nov-44-5p	TCONS_00030112.p1	172	-11.09	-24.2	+	Cysteine desulfurase, mitochondrial OS=Homo sapiens GN=NFS1 PE=1 SV=3
Nlu-nov-44-5p	TCONS_00032462.p1	150	-7.58	-22.5	+	Acidic mammalian chitinase OS=Bos taurus GN=CHIA PE=1 SV=1
Nlu-nov-44-5p	TCONS_00039734.p1	176	-5.86	-22.9	+	Putative uncharacterized protein
Nlu-nov-44-5p	TCONS_00039735.p1	176	-5.86	-22.9	+	Putative uncharacterized protein
Nlu-miR-7-5p	TCONS_00002947.p1	177	-17.01	-28.1	+	Upstream stimulatory factor 2 OS=Rattus norvegicus GN=Usf2 PE=1 SV=2
Nlu-miR-7-5p	TCONS_00002948.p1	177	-17.01	-28.1	+	Upstream stimulatory factor 2 OS=Rattus norvegicus GN=Usf2 PE=1 SV=2
Nlu-miR-7-5p	TCONS_00023124.p1	140	-11.17	-24.7	+	Zinc finger protein 771 OS=Homo sapiens GN=ZNF771 PE=1 SV=1
Nlu-miR-7-5p	TCONS_00047390.p1	329	-11.24	-27.9	+	Aldehyde dehydrogenase X, mitochondrial OS=Mus musculus GN=Aldh1b1 PE=1 SV=1
Nlu-miR-7-5p	TCONS_00007660.p1	166	-14.91	-25.6	+	Centaurin-gamma-1A OS=Drosophila melanogaster GN=CenG1A PE=2 SV=2
Nlu-miR-7-5p	TCONS_00009647.p1	159	-12.05	-25.2	+	Putative uncharacterized protein
Nlu-miR-7-5p	TCONS_00017112.p1	173	-11.93	-25.6	+	Kanadaptin OS=Homo sapiens GN=SLC4A1AP PE=1 SV=1
Nlu-miR-7-5p	TCONS_00044643.p1	140	-15.09	-22.6	+	Putative uncharacterized protein
Nlu-miR-7-5p	TCONS_00014922.p4	152	-10.14	-25.2	+	Putative uncharacterized protein
Nlu-miR-7-5p	TCONS_00035735.p1	153	-3.97	-22.8	+	E3 ubiquitin-protein ligase listerin OS=Gallus gallus GN=LTN1 PE=3 SV=1
Nlu-miR-7-5p	TCONS_00044610.p1	149	-17.08	-26.7	+	Small RNA 2'-O-methyltransferase OS=Drosophila melanogaster GN=Hen1 PE=1 SV=1
Nlu-miR-7-5p	TCONS_00044611.p1	149	-17.08	-26.7	+	Small RNA 2'-O-methyltransferase OS=Drosophila melanogaster GN=Hen1 PE=1 SV=1
Nlu-miR-7-5p	TCONS_00044616.p1	149	-17.08	-26.7	+	Small RNA 2'-O-methyltransferase OS=Drosophila melanogaster GN=Hen1 PE=1 SV=1
Nlu-miR-7-5p	TCONS_00016779.p1	164	-12.77	-27.2	+	Negative elongation factor A OS=Drosophila melanogaster GN=Nelf-A PE=1 SV=2
Nlu-miR-7-5p	TCONS_00029779.p1	148	-10.85	-25.5	+	Ecdysone receptor OS=Aedes aegypti GN=EcR PE=1 SV=2
Nlu-miR-7-5p	TCONS_00029780.p1	148	-10.85	-25.5	+	Ecdysone receptor OS=Aedes aegypti GN=EcR PE=1 SV=2
Nlu-miR-7-5p	TCONS_00000240.p1	173	-19.88	-28.4	+	Calcium-transporting ATPase sarcoplasmic/endoplasmic reticulum type OS=Anopheles gambiae GN=Ca-P60A PE=3 SV=5
Nlu-miR-7-5p	TCONS_00001283.p1	161	-20.04	-30.2	+	Midasin OS=Saccharomyces cerevisiae (strain ATCC 204508 / S288c) GN=MDN1 PE=1 SV=1
Nlu-miR-7-5p	TCONS_00003156.p1	177	-13.86	-29.3	+	Aminoacyl tRNA synthase complex-interacting multifunctional protein 1 OS=Cricetulus griseus GN=AIMP1 PE=2 SV=1
Nlu-miR-7-5p	TCONS_00006671.p1	307	-16.13	-27.1	+	Putative uncharacterized protein
Nlu-miR-7-5p	TCONS_00008849.p1	160	-14.28	-21	+	Putative uncharacterized protein
Nlu-miR-7-5p	TCONS_00011466.p1	163	-15.3	-26.6	+	Putative uncharacterized protein
Nlu-miR-7-5p	TCONS_00012783.p1	155	-11.11	-26.5	+	RAB6A-GEF complex partner protein 2 OS=Homo sapiens GN=RGP1 PE=1 SV=1
Nlu-miR-7-5p	TCONS_00012924.p1	140	-9.72	-23.3	+	Zinc finger FYVE domain-containing protein 21 OS=Homo sapiens GN=ZFYVE21 PE=1 SV=1
Nlu-miR-7-5p	TCONS_00013370.p1	168	-12.92	-22	+	Putative uncharacterized protein
Nlu-miR-7-5p	TCONS_00015494.p1	171	-12.19	-28.5	+	Putative uncharacterized protein
Nlu-miR-7-5p	TCONS_00015967.p1	162	-16.25	-26.2	+	Acetylcholinesterase OS=Leptinotarsa decemlineata PE=2 SV=1
Nlu-miR-7-5p	TCONS_00021694.p1	171	-11.11	-26.7	+	Histone acetyltransferase Tip60 OS=Drosophila melanogaster GN=Tip60 PE=1 SV=1
Nlu-miR-7-5p	TCONS_00024117.p1	175	-14	-26.7	+	Putative uncharacterized protein
Nlu-miR-7-5p	TCONS_00030132.p1	165	-15.56	-24.8	+	Lateral signaling target protein 2 homolog OS=Danio rerio GN=zfyve28 PE=2 SV=1
Nlu-miR-7-5p	TCONS_00032344.p1	166	-15.48	-25.7	+	Putative uncharacterized protein
Nlu-miR-7-5p	TCONS_00032461.p1	150	-18.74	-23.2	+	Elongation of very long chain fatty acids protein 4 OS=Homo sapiens GN=ELOVL4 PE=1 SV=1
Nlu-miR-7-5p	TCONS_00032596.p2	145	-9.27	-21.7	+	Putative uncharacterized protein
Nlu-miR-7-5p	TCONS_00045901.p1	150	-20.19	-30.4	+	Elongation of very long chain fatty acids protein 4 OS=Homo sapiens GN=ELOVL4 PE=1 SV=1
Nlu-miR-7-5p	TCONS_00045902.p1	150	-20.19	-30.4	+	Elongation of very long chain fatty acids protein 4 OS=Homo sapiens GN=ELOVL4 PE=1 SV=1
Nlu-miR-7-5p	TCONS_00045904.p1	150	-20.19	-30.4	+	Elongation of very long chain fatty acids protein 4 OS=Homo sapiens GN=ELOVL4 PE=1 SV=1
Nlu-miR-279-3p	TCONS_00007994.p1	150	-6.82	-23.2	+	Putative uncharacterized protein
Nlu-miR-279-3p	TCONS_00007996.p1	150	-6.82	-23.2	+	Putative uncharacterized protein
Nlu-miR-279-3p	TCONS_00007997.p1	150	-6.82	-23.2	+	Putative uncharacterized protein
Nlu-miR-279-3p	TCONS_00007999.p1	150	-6.82	-23.2	+	Putative uncharacterized protein
Nlu-miR-279-3p	TCONS_00008640.p1	160	-13.19	-27.1	+	Potential E3 ubiquitin-protein ligase ariadne-2 OS=Drosophila melanogaster GN=ari-2 PE=2 SV=1
Nlu-miR-279-3p	TCONS_00017620.p1	154	-13.52	-28.3	+	Putative uncharacterized protein
Nlu-miR-279-3p	TCONS_00017621.p1	154	-13.52	-28.3	+	Putative uncharacterized protein
Nlu-miR-279-3p	TCONS_00022872.p1	160	-8.2	-29	+	Zinc finger transcription factor family protein 17 OS=Caenorhabditis elegans GN=ztf-17 PE=1 SV=3
Nlu-miR-279-3p	TCONS_00028663.p1	157	-9.18	-25.7	+	Neurobeachin OS=Homo sapiens GN=NBEA PE=1 SV=3
Nlu-miR-279-3p	TCONS_00044372.p1	140	-5.16	-22.6	+	Tudor domain-containing protein 1 OS=Danio rerio GN=tdrd1 PE=1 SV=2
Nlu-miR-279-3p	TCONS_00047532.p2	167	-12.69	-27.5	+	Uncharacterized 50 kDa protein in type I retrotransposable element R1DM OS=Drosophila melanogaster GN=R1A1-element\ORF1 PE=4 SV=1
Nlu-miR-279-3p	TCONS_00046486.p1	152	-11.44	-30.1	+	Microtubule-associated protein futsch OS=Drosophila melanogaster GN=futsch PE=1 SV=4
Nlu-miR-279-3p	TCONS_00014040.p1	159	-9.57	-25.3	+	Inositol hexakisphosphate kinase 1 OS=Homo sapiens GN=IP6K1 PE=1 SV=3
Nlu-miR-279-3p	TCONS_00049306.p1	141	-13.02	-24.5	+	Double-strand-break repair protein rad21 homolog OS=Bos taurus GN=RAD21 PE=2 SV=1
Nlu-miR-279-3p	TCONS_00008042.p1	141	-5.25	-24.8	+	Chitooligosaccharidolytic beta-N-acetylglucosaminidase OS=Bombyx mori PE=1 SV=1
Nlu-miR-279-3p	TCONS_00008043.p1	141	-5.25	-24.8	+	Chitooligosaccharidolytic beta-N-acetylglucosaminidase OS=Bombyx mori PE=1 SV=1
Nlu-miR-279-3p	TCONS_00030819.p1	166	-11.75	-28.4	+	Putative uncharacterized protein
Nlu-miR-279-3p	TCONS_00043892.p2	167	-11.11	-25.2	+	Mitochondrial import inner membrane translocase subunit Tim10 B OS=Xenopus laevis GN=timm10b PE=2 SV=1
Nlu-miR-279-3p	TCONS_00046401.p2	147	3.67	-23.5	+	Sorting and assembly machinery component 50 homolog B OS=Xenopus laevis GN=samm50-b PE=2 SV=1
Nlu-miR-9a-5p	TCONS_00046826.p1	150	-11.03	-26.4	+	Putative uncharacterized protein
Nlu-miR-9a-5p	TCONS_00034780.p1	142	-10.05	-25.5	+	Putative uncharacterized protein
Nlu-miR-9a-5p	TCONS_00001765.p1	156	-8.66	-24.2	+	Activating signal cointegrator 1 complex subunit 3 OS=Gallus gallus GN=ascc3 PE=3 SV=2
Nlu-miR-9a-5p	TCONS_00004755.p1	140	-8.69	-23.5	+	Coagulation factor VII OS=Bos taurus GN=F7 PE=1 SV=2
Nlu-miR-9a-5p	TCONS_00004756.p1	140	-8.69	-23.5	+	Neurogenic locus protein delta OS=Drosophila melanogaster GN=Dl PE=1 SV=2
Nlu-miR-9a-5p	TCONS_00005444.p1	142	-11.1	-23.9	+	Heterogeneous nuclear ribonucleoprotein A1, A2/B1 homolog OS=Schistocerca americana GN=HNRNP PE=2 SV=1
Nlu-miR-9a-5p	TCONS_00005445.p1	142	-11.1	-23.9	+	Heterogeneous nuclear ribonucleoprotein A1, A2/B1 homolog OS=Schistocerca americana GN=HNRNP PE=2 SV=1
Nlu-miR-9a-5p	TCONS_00009632.p1	162	-7.16	-24	+	RE1-silencing transcription factor OS=Mus musculus GN=Rest PE=1 SV=2
Nlu-miR-9a-5p	TCONS_00009633.p1	162	-7.16	-24	+	Zinc finger protein 782 OS=Homo sapiens GN=ZNF782 PE=2 SV=1
Nlu-miR-9a-5p	TCONS_00009634.p1	162	-7.16	-24	+	Gastrula zinc finger protein XlCGF57.1 (Fragment) OS=Xenopus laevis PE=3 SV=1
Nlu-miR-9a-5p	TCONS_00009635.p1	162	-7.16	-24	+	Gastrula zinc finger protein XlCGF57.1 (Fragment) OS=Xenopus laevis PE=3 SV=1
Nlu-miR-9a-5p	TCONS_00018703.p1	147	-6.25	-25.7	+	Fasciclin-2 OS=Schistocerca americana GN=FAS2 PE=1 SV=2
Nlu-miR-9a-5p	TCONS_00021920.p1	183	-11.55	-29	+	Striatin-3 OS=Bos taurus GN=STRN3 PE=2 SV=1
Nlu-miR-9a-5p	TCONS_00022163.p1	158	-13.97	-25.6	+	F-box/LRR-repeat protein 5 OS=Danio rerio GN=fbxl5 PE=2 SV=2
Nlu-miR-9a-5p	TCONS_00025683.p1	158	-8.86	-23.8	+	Multiple C2 and transmembrane domain-containing protein OS=Drosophila melanogaster GN=Mctp PE=1 SV=3
Nlu-miR-9a-5p	TCONS_00030081.p2	167	-5.37	-23.7	+	DNA damage-binding protein 1 OS=Gallus gallus GN=DDB1 PE=1 SV=1
Nlu-miR-9a-5p	TCONS_00030082.p1	167	-5.37	-23.7	+	DNA damage-binding protein 1 OS=Gallus gallus GN=DDB1 PE=1 SV=1
Nlu-miR-9a-5p	TCONS_00036362.p1	164	-16.59	-26	+	Hemicentin-1 OS=Homo sapiens GN=HMCN1 PE=1 SV=2
Nlu-miR-9a-5p	TCONS_00036363.p1	164	-16.59	-26	+	Hemicentin-1 OS=Homo sapiens GN=HMCN1 PE=1 SV=2
Nlu-miR-9a-5p	TCONS_00036364.p1	164	-16.59	-26	+	Hemicentin-1 OS=Homo sapiens GN=HMCN1 PE=1 SV=2
Nlu-miR-9a-5p	TCONS_00038146.p1	152	-6.84	-25.3	+	Annexin B9 OS=Drosophila melanogaster GN=AnxB9 PE=2 SV=2
Nlu-miR-9a-5p	TCONS_00038147.p1	152	-6.84	-25.3	+	Annexin B9 OS=Drosophila melanogaster GN=AnxB9 PE=2 SV=2
Nlu-miR-9a-5p	TCONS_00040304.p1	146	-12.01	-25.7	+	Putative uncharacterized protein
Nlu-miR-9a-5p	TCONS_00045261.p2	151	-6.74	-23.9	+	Putative uncharacterized protein
Nlu-miR-9a-5p	TCONS_00045262.p2	151	-6.74	-23.9	+	Putative uncharacterized protein
Nlu-miR-9a-5p	TCONS_00045267.p1	151	-6.74	-23.9	+	Putative uncharacterized protein
Nlu-miR-9a-5p	TCONS_00048707.p1	172	-11.6	-24.5	+	Scavenger receptor class B member 1 OS=Cricetulus griseus GN=SCARB1 PE=2 SV=1
Nlu-miR-2765b-5p	TCONS_00000090.p1	155	-8.44	-29.1	+	Serine/threonine-protein phosphatase 1 regulatory subunit 10 OS=Xenopus laevis GN=ppp1r10 PE=2 SV=1
Nlu-miR-2765b-5p	TCONS_00019049.p1	147	-7.29	-25.2	+	DNA replication licensing factor MCM4 OS=Drosophila melanogaster GN=dpa PE=1 SV=2
Nlu-miR-2765b-5p	TCONS_00029937.p1	151	-11.01	-26.7	+	Putative uncharacterized protein
Nlu-miR-2765b-5p	TCONS_00029938.p1	151	-11.01	-26.7	+	Putative uncharacterized protein
Nlu-miR-2765b-5p	TCONS_00029939.p1	151	-11.01	-26.7	+	Putative uncharacterized protein
Nlu-miR-2765b-5p	TCONS_00029940.p1	151	-11.01	-26.7	+	Putative uncharacterized protein
Nlu-miR-2765b-5p	TCONS_00029941.p1	151	-11.01	-26.7	+	Putative uncharacterized protein
Nlu-miR-2765b-5p	TCONS_00029942.p1	151	-11.01	-26.7	+	Putative uncharacterized protein
Nlu-miR-2765b-5p	TCONS_00029943.p1	151	-11.01	-26.7	+	Putative uncharacterized protein
Nlu-miR-2765b-5p	TCONS_00046351.p2	150	-15.44	-25.1	+	Thymidylate synthase OS=Drosophila melanogaster GN=Ts PE=1 SV=2
Nlu-miR-2765b-5p	TCONS_00023847.p1	143	-9.93	-26.4	+	Zinc finger protein 569 OS=Mus musculus GN=Znf569 PE=2 SV=2
Nlu-miR-306-5p	TCONS_00002111.p1	141	-9.93	-27.7	+	Collagen alpha-1(IV) chain OS=Drosophila melanogaster GN=Cg25C PE=1 SV=3
Nlu-miR-306-5p	TCONS_00031519.p1	161	-12.45	-28.4	+	Zinc finger protein 26 OS=Mus musculus GN=Zfp26 PE=2 SV=2
Nlu-miR-306-5p	TCONS_00004654.p1	156	-1.75	-25.3	+	Putative uncharacterized protein
Nlu-miR-306-5p	TCONS_00015036.p1	162	-16.8	-26.2	+	Octopamine receptor OS=Heliothis virescens PE=2 SV=1
Nlu-miR-306-5p	TCONS_00003336.p1	141	-11.08	-28.5	+	G-protein coupled receptor Mth2 OS=Drosophila yakuba GN=mth2 PE=3 SV=1
Nlu-miR-306-5p	TCONS_00003337.p1	141	-11.08	-28.5	+	G-protein coupled receptor Mth2 OS=Drosophila simulans GN=mth2 PE=3 SV=1
Nlu-miR-306-5p	TCONS_00003338.p1	141	-11.08	-28.5	+	G-protein coupled receptor Mth2 OS=Drosophila yakuba GN=mth2 PE=3 SV=1
Nlu-miR-306-5p	TCONS_00015309.p1	157	-1.98	-24.1	+	Ubiquitin-protein ligase E3A OS=Homo sapiens GN=UBE3A PE=1 SV=4
Nlu-miR-306-5p	TCONS_00015310.p1	157	-1.98	-24.1	+	Ubiquitin-protein ligase E3A OS=Homo sapiens GN=UBE3A PE=1 SV=4
Nlu-miR-306-5p	TCONS_00017112.p1	169	-12.56	-27	+	Kanadaptin OS=Homo sapiens GN=SLC4A1AP PE=1 SV=1
Nlu-miR-306-5p	TCONS_00019931.p1	150	-9.28	-30.8	+	Pleckstrin homology domain-containing family M member 2 OS=Homo sapiens GN=PLEKHM2 PE=1 SV=2
Nlu-miR-306-5p	TCONS_00019932.p1	150	-9.28	-30.8	+	Pleckstrin homology domain-containing family M member 2 OS=Homo sapiens GN=PLEKHM2 PE=1 SV=2
Nlu-miR-306-5p	TCONS_00021903.p1	155	-10.58	-23.6	+	Putative uncharacterized protein
Nlu-miR-306-5p	TCONS_00024691.p1	152	-8.62	-23.9	+	Zinc finger protein 28 OS=Homo sapiens GN=ZNF28 PE=1 SV=5
Nlu-miR-306-5p	TCONS_00039769.p1	148	-9.12	-23.8	+	Putative uncharacterized protein
Nlu-miR-306-5p	TCONS_00040218.p2	146	-15.12	-24.3	+	Putative uncharacterized protein
Nlu-miR-306-5p	TCONS_00041942.p1	146	-14.53	-26.5	+	Putative uncharacterized protein
Nlu-miR-306-5p	TCONS_00043851.p1	147	-18.29	-26	+	Putative uncharacterized protein
Nlu-miR-306-5p	TCONS_00044082.p1	156	-7.71	-25.9	+	UbiA prenyltransferase domain-containing protein 1 homolog OS=Drosophila melanogaster GN=heix PE=2 SV=1
Nlu-miR-34-3p	TCONS_00001113.p1	150	-14.35	-32.5	+	Regulator of G-protein signaling loco OS=Drosophila melanogaster GN=loco PE=1 SV=2
Nlu-miR-34-3p	TCONS_00007486.p2	142	-9.03	-29.8	+	Putative uncharacterized protein
Nlu-miR-34-3p	TCONS_00001978.p1	287	-19.86	-32.4	+	Caprin-1 OS=Rattus norvegicus GN=Caprin1 PE=1 SV=2
Nlu-miR-34-3p	TCONS_00031868.p1	161	-13.66	-27.7	+	Neuralized-like protein 4 OS=Homo sapiens GN=NEURL4 PE=1 SV=2
Nlu-miR-34-3p	TCONS_00014650.p1	161	-12.55	-30.6	+	Tetratricopeptide repeat protein 28 OS=Homo sapiens GN=TTC28 PE=1 SV=4
Nlu-miR-34-3p	TCONS_00014651.p1	161	-12.55	-30.6	+	Tetratricopeptide repeat protein 28 OS=Homo sapiens GN=TTC28 PE=1 SV=4
Nlu-miR-34-3p	TCONS_00014652.p1	161	-12.55	-30.6	+	Tetratricopeptide repeat protein 28 OS=Homo sapiens GN=TTC28 PE=1 SV=4
Nlu-miR-34-3p	TCONS_00014300.p1	145	-15.41	-36.3	+	Dual specificity mitogen-activated protein kinase kinase 4 OS=Mus musculus GN=Map2k4 PE=1 SV=2
Nlu-miR-34-3p	TCONS_00004289.p1	144	-9.77	-29.2	+	Capon-like protein OS=Drosophila melanogaster GN=CG42673 PE=2 SV=1
Nlu-miR-34-3p	TCONS_00003288.p1	140	-7.77	-28.5	+	Cohesin subunit SA-2 OS=Homo sapiens GN=STAG2 PE=1 SV=3
Nlu-miR-34-3p	TCONS_00006020.p1	141	-19.06	-33.4	+	Protein disabled OS=Drosophila melanogaster GN=Dab PE=1 SV=2
Nlu-miR-34-3p	TCONS_00006021.p1	141	-19.06	-33.4	+	Protein disabled OS=Drosophila melanogaster GN=Dab PE=1 SV=2
Nlu-miR-34-3p	TCONS_00006022.p1	141	-19.06	-33.4	+	Protein disabled OS=Drosophila melanogaster GN=Dab PE=1 SV=2
Nlu-miR-34-3p	TCONS_00006922.p1	150	-11.05	-26	+	Probable glutamine-dependent NAD(+) synthetase OS=Drosophila melanogaster GN=CG9940 PE=1 SV=1
Nlu-miR-34-3p	TCONS_00012841.p1	150	-10.04	-24.1	+	Omega-amidase NIT2 OS=Bos taurus GN=NIT2 PE=2 SV=1
Nlu-miR-34-3p	TCONS_00016495.p1	153	-9.3	-31.3	+	Protein pangolin, isoforms A/H/I/S OS=Drosophila melanogaster GN=pan PE=1 SV=1
Nlu-miR-34-3p	TCONS_00016496.p1	153	-9.3	-31.3	+	Protein pangolin, isoforms A/H/I/S OS=Drosophila melanogaster GN=pan PE=1 SV=1
Nlu-miR-34-3p	TCONS_00016498.p1	153	-9.3	-31.3	+	Protein pangolin, isoforms A/H/I/S OS=Drosophila melanogaster GN=pan PE=1 SV=1
Nlu-miR-34-3p	TCONS_00016499.p1	153	-9.3	-31.3	+	Protein pangolin, isoforms A/H/I/S OS=Drosophila melanogaster GN=pan PE=1 SV=1
Nlu-miR-34-3p	TCONS_00016502.p1	153	-9.3	-31.3	+	Protein pangolin, isoforms A/H/I/S OS=Drosophila melanogaster GN=pan PE=1 SV=1
Nlu-miR-34-3p	TCONS_00016503.p1	153	-9.3	-31.3	+	Protein pangolin, isoforms A/H/I/S OS=Drosophila melanogaster GN=pan PE=1 SV=1
Nlu-miR-34-3p	TCONS_00018531.p1	143	-7.7	-31.6	+	Collagen alpha-1(VII) chain OS=Homo sapiens GN=COL7A1 PE=1 SV=2
Nlu-miR-34-3p	TCONS_00018534.p1	143	-7.28	-31.6	+	Putative uncharacterized protein
Nlu-miR-34-3p	TCONS_00027222.p1	168	-20.43	-31.9	+	Capsid protein VP1 OS=Galleria mellonella densovirus GN=VP PE=1 SV=1
Nlu-miR-34-3p	TCONS_00028528.p1	146	-7.08	-25.1	+	Ubiquitin-conjugating enzyme E2 L3 OS=Pongo abelii GN=UBE2L3 PE=2 SV=1
Nlu-miR-34-3p	TCONS_00029050.p2	152	-14.96	-35.2	+	Longitudinals lacking protein, isoform G OS=Drosophila melanogaster GN=lola PE=1 SV=2
Nlu-miR-34-3p	TCONS_00030811.p2	152	-9.55	-26.6	+	Putative uncharacterized protein
Nlu-miR-34-3p	TCONS_00031190.p1	142	-10.51	-29.7	+	Ubiquitin-conjugating enzyme E2 L3 OS=Mus musculus GN=Ube2l3 PE=1 SV=1
Nlu-miR-34-3p	TCONS_00034633.p1	146	-6.63	-32.9	+	Synaptic vesicle glycoprotein 2B OS=Homo sapiens GN=SV2B PE=1 SV=1
Nlu-miR-34-3p	TCONS_00039164.p1	144	-10.05	-30.8	+	Putative uncharacterized protein
Nlu-miR-34-3p	TCONS_00048500.p1	141	-13.23	-27.3	+	Putative uncharacterized protein
Nlu-miR-9c-5p	TCONS_00041877.p1	143	-7.31	-25.9	+	Dolichol kinase OS=Bos taurus GN=DOLK PE=2 SV=1
Nlu-miR-9c-5p	TCONS_00021920.p1	157	-7.64	-21.8	+	Striatin-3 OS=Bos taurus GN=STRN3 PE=2 SV=1
Nlu-miR-9c-5p	TCONS_00040304.p1	143	-14.81	-27.4	+	Putative uncharacterized protein
Nlu-miR-9c-5p	TCONS_00045261.p2	151	-6.24	-23.3	+	Putative uncharacterized protein
Nlu-miR-9c-5p	TCONS_00045262.p2	151	-6.24	-23.3	+	Putative uncharacterized protein
Nlu-miR-9c-5p	TCONS_00045267.p1	151	-6.24	-23.3	+	Putative uncharacterized protein
Nlu-miR-9c-5p	TCONS_00001042.p1	151	-12.22	-24.6	+	Reversion-inducing cysteine-rich protein with Kazal motifs OS=Homo sapiens GN=RECK PE=1 SV=1
Nlu-miR-9c-5p	TCONS_00025529.p2	152	-10.32	-27.3	+	Putative uncharacterized protein
Nlu-miR-9c-5p	TCONS_00025530.p2	152	-10.32	-27.3	+	Putative uncharacterized protein
Nlu-miR-9c-5p	TCONS_00025531.p2	152	-10.32	-27.3	+	Putative uncharacterized protein
Nlu-miR-9c-5p	TCONS_00042024.p1	171	-10.9	-25.7	+	Protein wntless OS=Drosophila virilis GN=wls PE=3 SV=1
Nlu-nov-17-3p	TCONS_00014915.p1	158	-10.48	-26.3	+	Protein kinase DC2 OS=Drosophila melanogaster GN=Pka-C3 PE=2 SV=2
Nlu-nov-17-3p	TCONS_00042515.p2	143	-7.82	-26.6	+	Ryanodine receptor OS=Drosophila melanogaster GN=RyR PE=1 SV=3
Nlu-nov-17-3p	TCONS_00049947.p1	149	-12.28	-27.3	+	Leucine--tRNA ligase, cytoplasmic OS=Mus musculus GN=Lars PE=1 SV=2
Nlu-miR-2a-1-3p	TCONS_00003871.p1	151	-7.67	-24.6	+	Transposon Tf2-11 polyprotein OS=Schizosaccharomyces pombe (strain 972 / ATCC 24843) GN=Tf2-11 PE=3 SV=1
Nlu-miR-2a-1-3p	TCONS_00015415.p1	151	-11.51	-30.8	+	Putative uncharacterized protein
Nlu-miR-2a-1-3p	TCONS_00015416.p1	151	-11.51	-30.8	+	Putative uncharacterized protein
Nlu-miR-2a-1-3p	TCONS_00008789.p1	140	-6.92	-31.4	+	Rho GTPase-activating protein 44 OS=Rattus norvegicus GN=Arhgap44 PE=1 SV=2
Nlu-miR-2a-1-3p	TCONS_00008790.p1	140	-6.92	-31.4	+	Putative uncharacterized protein
Nlu-miR-2a-1-3p	TCONS_00002385.p1	152	-12.02	-29.6	+	Myosin heavy chain 95F OS=Drosophila melanogaster GN=jar PE=2 SV=4
Nlu-miR-2a-1-3p	TCONS_00002386.p1	152	-12.02	-29.6	+	Myosin heavy chain 95F OS=Drosophila melanogaster GN=jar PE=2 SV=4
Nlu-miR-2a-1-3p	TCONS_00002387.p1	152	-12.02	-29.6	+	Myosin heavy chain 95F OS=Drosophila melanogaster GN=jar PE=2 SV=4
Nlu-miR-2a-1-3p	TCONS_00002388.p1	152	-12.02	-29.6	+	Myosin heavy chain 95F OS=Drosophila melanogaster GN=jar PE=2 SV=4
Nlu-miR-2a-1-3p	TCONS_00032453.p1	164	-15.78	-29.7	+	Probable E3 ubiquitin-protein ligase HERC4 OS=Rattus norvegicus GN=Herc4 PE=2 SV=1
Nlu-miR-2a-1-3p	TCONS_00031228.p1	165	-15.59	-34.1	+	Rhythmically expressed gene 5 protein OS=Drosophila melanogaster GN=Reg-5 PE=2 SV=2
Nlu-miR-2a-1-3p	TCONS_00000280.p1	161	-13.65	-30.2	+	Glutathione hydrolase 1 proenzyme OS=Rattus norvegicus GN=Ggt1 PE=1 SV=4
Nlu-miR-2a-1-3p	TCONS_00000281.p1	161	-13.65	-30.2	+	Glutathione hydrolase 1 proenzyme OS=Rattus norvegicus GN=Ggt1 PE=1 SV=4
Nlu-miR-2a-1-3p	TCONS_00000771.p2	154	-9.26	-25.8	+	m7GpppX diphosphatase OS=Bos taurus GN=DCPS PE=2 SV=1
Nlu-miR-2a-1-3p	TCONS_00003019.p1	164	-12.89	-28	+	ABC transporter G family member 23 OS=Dictyostelium discoideum GN=abcG23 PE=3 SV=2
Nlu-miR-2a-1-3p	TCONS_00015016.p1	141	-15.17	-26.7	+	Putative uncharacterized protein
Nlu-miR-2a-1-3p	TCONS_00021067.p1	181	-14.99	-31.3	+	DnaJ homolog subfamily C member 5 homolog OS=Drosophila melanogaster GN=Csp PE=1 SV=1
Nlu-miR-2a-1-3p	TCONS_00021068.p1	181	-14.99	-31.3	+	DnaJ homolog subfamily C member 5 homolog OS=Drosophila melanogaster GN=Csp PE=1 SV=1
Nlu-miR-2a-1-3p	TCONS_00024249.p1	170	-10.38	-26.5	+	Transferrin OS=Blaberus discoidalis PE=1 SV=1
Nlu-miR-2a-1-3p	TCONS_00025914.p1	174	-11.97	-28.6	+	Cadherin-87A OS=Drosophila melanogaster GN=Cad87A PE=1 SV=4
Nlu-miR-2a-1-3p	TCONS_00028394.p1	166	-12.05	-32.5	+	Putative uncharacterized protein
Nlu-miR-2a-1-3p	TCONS_00028395.p1	166	-11.54	-32.5	+	Putative uncharacterized protein
Nlu-miR-2a-1-3p	TCONS_00030594.p1	171	-12.17	-27.7	+	Protein angel homolog 2 OS=Homo sapiens GN=ANGEL2 PE=2 SV=1
Nlu-miR-2a-1-3p	TCONS_00030595.p1	171	-12.17	-27.7	+	Protein angel homolog 2 OS=Homo sapiens GN=ANGEL2 PE=2 SV=1
Nlu-miR-2a-1-3p	TCONS_00031866.p1	165	-14.35	-28.2	+	pre-mRNA 3' end processing protein WDR33 OS=Mus musculus GN=Wdr33 PE=1 SV=1
Nlu-miR-2a-1-3p	TCONS_00031957.p1	172	-15.25	-32	+	Protein FAM91A1 OS=Danio rerio GN=fam91a1 PE=2 SV=2
Nlu-miR-2a-1-3p	TCONS_00031960.p1	172	-15.25	-32	+	Protein FAM91A1 OS=Danio rerio GN=fam91a1 PE=2 SV=2
Nlu-miR-2a-1-3p	TCONS_00049923.p1	155	-7.83	-28.9	+	Zinc finger protein 64 homolog, isoforms 1 and 2 OS=Homo sapiens GN=ZFP64 PE=1 SV=3
Nlu-miR-2a-1-3p	TCONS_00011222.p1	144	-10.06	-25.8	+	Myosin-2 essential light chain OS=Drosophila melanogaster GN=Mlc-c PE=1 SV=1
Nlu-miR-2a-1-3p	TCONS_00011223.p1	144	-10.06	-25.8	+	Myosin-2 essential light chain OS=Drosophila melanogaster GN=Mlc-c PE=1 SV=1
Nlu-miR-2a-1-3p	TCONS_00014911.p1	161	-13.03	-30.6	+	Tyrosine kinase receptor Cad96Ca OS=Drosophila melanogaster GN=Cad96Ca PE=2 SV=2
Nlu-miR-2a-1-3p	TCONS_00039361.p2	149	-7.01	-25.2	+	Putative uncharacterized protein
Nlu-miR-2a-1-3p	TCONS_00039362.p1	149	-7.01	-25.2	+	Putative uncharacterized protein
Nlu-miR-2a-1-3p	TCONS_00040860.p1	143	-2.84	-25.3	+	NF-X1-type zinc finger protein NFXL1 OS=Xenopus laevis GN=nfxl1 PE=2 SV=1
Nlu-miR-2a-1-3p	TCONS_00046117.p3	144	-14.24	-33.9	+	Putative uncharacterized protein
Nlu-miR-2a-1-3p	TCONS_00046162.p2	170	-12.23	-31.6	+	ATP-binding cassette sub-family F member 3 OS=Pongo abelii GN=ABCF3 PE=2 SV=1
Nlu-miR-2a-1-3p	TCONS_00027754.p1	172	-17.02	-28.8	+	ESX-1 secretion-associated protein EspE OS=Mycobacterium tuberculosis (strain ATCC 25618 / H37Rv) GN=espE PE=1 SV=1
Nlu-miR-2a-1-3p	TCONS_00047941.p1	163	-13.87	-28.1	+	D-2-hydroxyglutarate dehydrogenase, mitochondrial OS=Danio rerio GN=d2hgdh PE=2 SV=1
Nlu-miR-2a-1-3p	TCONS_00027684.p1	155	-12.99	-27.4	+	CAAX prenyl protease 1 homolog OS=Mus musculus GN=Zmpste24 PE=1 SV=2
Nlu-miR-2a-1-3p	TCONS_00041725.p1	161	-12.01	-28.2	+	Putative uncharacterized protein
Nlu-miR-2a-1-3p	TCONS_00000083.p1	160	-12.38	-28.6	+	DNA replication complex GINS protein SLD5 OS=Rattus norvegicus GN=Gins4 PE=1 SV=1
Nlu-miR-2a-1-3p	TCONS_00006371.p1	148	-9.03	-30.4	+	Zinc finger protein Xfin OS=Xenopus laevis PE=1 SV=1
Nlu-miR-2a-1-3p	TCONS_00006372.p1	148	-9.03	-30.4	+	Zinc finger protein Xfin OS=Xenopus laevis PE=1 SV=1
Nlu-miR-2a-1-3p	TCONS_00006373.p1	144	-8.28	-30.2	+	Zinc finger protein Xfin OS=Xenopus laevis PE=1 SV=1
Nlu-miR-2a-1-3p	TCONS_00006376.p1	148	-9.03	-30.4	+	Zinc finger protein Xfin OS=Xenopus laevis PE=1 SV=1
Nlu-miR-2a-1-3p	TCONS_00007680.p1	148	-13.92	-26.7	+	TATA-binding protein-associated factor 172 OS=Homo sapiens GN=BTAF1 PE=1 SV=2
Nlu-miR-2a-1-3p	TCONS_00008810.p1	149	-7.65	-24.4	+	Putative uncharacterized protein
Nlu-miR-2a-1-3p	TCONS_00011109.p1	143	-13.34	-25.7	+	Homocysteine-responsive endoplasmic reticulum-resident ubiquitin-like domain member 2 protein OS=Bos taurus GN=HERPUD2 PE=2 SV=1
Nlu-miR-2a-1-3p	TCONS_00014154.p1	153	-11.63	-27.7	+	Coatomer subunit zeta-1 OS=Bos taurus GN=COPZ1 PE=1 SV=2
Nlu-miR-2a-1-3p	TCONS_00014156.p1	153	-9.1	-27.7	+	Coatomer subunit zeta-1 OS=Bos taurus GN=COPZ1 PE=1 SV=2
Nlu-miR-2a-1-3p	TCONS_00014329.p1	148	-9.98	-25	+	WD repeat-containing protein 89 OS=Homo sapiens GN=WDR89 PE=2 SV=1
Nlu-miR-2a-1-3p	TCONS_00014330.p1	148	-9.98	-25	+	WD repeat-containing protein 89 OS=Homo sapiens GN=WDR89 PE=2 SV=1
Nlu-miR-2a-1-3p	TCONS_00024240.p1	159	-12.26	-24.1	+	Endoplasmic reticulum-Golgi intermediate compartment protein 2 OS=Mus musculus GN=Ergic2 PE=1 SV=1
Nlu-miR-2a-1-3p	TCONS_00024956.p1	145	-3.53	-25.5	+	Facilitated trehalose transporter Tret1-2 homolog OS=Drosophila melanogaster GN=Tret1-2 PE=2 SV=1
Nlu-miR-2a-1-3p	TCONS_00024957.p1	145	-2.16	-25.5	+	Facilitated trehalose transporter Tret1-2 homolog OS=Drosophila melanogaster GN=Tret1-2 PE=2 SV=1
Nlu-miR-2a-1-3p	TCONS_00026641.p1	164	-12.98	-27.8	+	Mothers against decapentaplegic homolog 3 OS=Rattus norvegicus GN=Smad3 PE=1 SV=1
Nlu-miR-2a-1-3p	TCONS_00028875.p1	156	-11.83	-27	+	F-box only protein 28 OS=Mus musculus GN=Fbxo28 PE=1 SV=1
Nlu-miR-2a-1-3p	TCONS_00028879.p1	156	-11.83	-27	+	Putative uncharacterized protein
Nlu-miR-2a-1-3p	TCONS_00033911.p1	140	-12.22	-25	+	Putative uncharacterized protein
Nlu-miR-2a-1-3p	TCONS_00034322.p1	152	-10.68	-26.5	+	Enkurin domain-containing protein 1 OS=Mus musculus GN=Enkd1 PE=1 SV=1
Nlu-miR-2a-1-3p	TCONS_00035721.p1	172	-11.53	-21.8	+	Venom acid phosphatase Acph-1 OS=Apis mellifera PE=1 SV=1
Nlu-miR-2a-1-3p	TCONS_00035726.p1	172	-11.1	-21.8	+	Venom acid phosphatase Acph-1 OS=Apis mellifera PE=1 SV=1
Nlu-miR-2a-1-3p	TCONS_00037727.p1	162	-13.89	-25.4	+	Troponin C, isoform 1 OS=Drosophila melanogaster GN=TpnC41C PE=2 SV=2
Nlu-miR-2a-1-3p	TCONS_00041174.p1	146	-13.58	-26.5	+	HemK methyltransferase family member 1 OS=Mus musculus GN=Hemk1 PE=2 SV=2
Nlu-miR-2a-1-3p	TCONS_00044679.p1	163	-14.8	-30	+	Alpha-N-acetylglucosaminidase OS=Homo sapiens GN=NAGLU PE=1 SV=2
Nlu-miR-2a-1-3p	TCONS_00046846.p1	150	-11	-29.3	+	Probable dolichyl pyrophosphate Glc1Man9GlcNAc2 alpha-1,3-glucosyltransferase OS=Homo sapiens GN=ALG8 PE=1 SV=2
Nlu-miR-283c-1-3p	TCONS_00015663.p1	154	-18.2	-33.5	+	Protein Star OS=Drosophila melanogaster GN=S PE=2 SV=1
Nlu-miR-283c-1-3p	TCONS_00018111.p2	157	-11.13	-30.1	+	Putative uncharacterized protein
Nlu-miR-283c-1-3p	TCONS_00020650.p1	163	-4.93	-25.1	+	Bromodomain-containing factor 1 OS=Saccharomyces cerevisiae (strain ATCC 204508 / S288c) GN=BDF1 PE=1 SV=3
Nlu-miR-283c-1-3p	TCONS_00036280.p1	158	-12.66	-28.9	+	Spectrin alpha chain OS=Drosophila melanogaster GN=alpha-Spec PE=1 SV=2
Nlu-miR-283c-1-3p	TCONS_00036281.p1	158	-12.66	-28.9	+	Spectrin alpha chain OS=Drosophila melanogaster GN=alpha-Spec PE=1 SV=2
Nlu-miR-283c-1-3p	TCONS_00036282.p1	158	-12.66	-28.9	+	Spectrin alpha chain OS=Drosophila melanogaster GN=alpha-Spec PE=1 SV=2
Nlu-miR-283c-1-3p	TCONS_00036283.p1	158	-12.66	-28.9	+	Spectrin alpha chain OS=Drosophila melanogaster GN=alpha-Spec PE=1 SV=2
Nlu-miR-283c-1-3p	TCONS_00036284.p1	158	-12.66	-28.9	+	Spectrin alpha chain OS=Drosophila melanogaster GN=alpha-Spec PE=1 SV=2
Nlu-miR-283c-1-3p	TCONS_00036285.p1	158	-12.66	-28.9	+	Spectrin alpha chain OS=Drosophila melanogaster GN=alpha-Spec PE=1 SV=2
Nlu-miR-283c-1-3p	TCONS_00036286.p1	158	-12.66	-28.9	+	Spectrin alpha chain OS=Drosophila melanogaster GN=alpha-Spec PE=1 SV=2
Nlu-miR-283c-1-3p	TCONS_00036287.p1	158	-12.66	-28.9	+	Spectrin alpha chain OS=Drosophila melanogaster GN=alpha-Spec PE=1 SV=2
Nlu-miR-283c-1-3p	TCONS_00036288.p1	158	-12.66	-28.9	+	Spectrin alpha chain OS=Drosophila melanogaster GN=alpha-Spec PE=1 SV=2
Nlu-miR-283c-1-3p	TCONS_00036630.p1	166	-15.37	-28.4	+	Putative uncharacterized protein
Nlu-miR-283c-1-3p	TCONS_00036631.p1	166	-15.37	-28.4	+	Putative uncharacterized protein
Nlu-miR-283c-1-3p	TCONS_00040185.p1	150	-5.23	-25.1	+	Ankyrin repeat and LEM domain-containing protein 2 OS=Homo sapiens GN=ANKLE2 PE=1 SV=4
Nlu-miR-283c-1-3p	TCONS_00049087.p1	152	-8.85	-27.3	+	Pyrroline-5-carboxylate reductase 2 OS=Bos taurus GN=PYCR2 PE=2 SV=1
Nlu-miR-283c-1-3p	TCONS_00021283.p1	140	-8.1	-23.7	+	Putative uncharacterized protein
Nlu-miR-317-3p	TCONS_00003959.p1	142	-12.54	-26.7	+	Cathepsin B OS=Rattus norvegicus GN=Ctsb PE=1 SV=2
Nlu-miR-317-3p	TCONS_00026813.p1	300	-14.69	-24.9	+	Zinc finger HIT domain-containing protein 1 OS=Homo sapiens GN=ZNHIT1 PE=1 SV=1
Nlu-miR-317-3p	TCONS_00026814.p1	300	-14.69	-24.9	+	Zinc finger HIT domain-containing protein 1 OS=Homo sapiens GN=ZNHIT1 PE=1 SV=1
Nlu-miR-317-3p	TCONS_00026815.p1	300	-14.69	-24.9	+	Zinc finger HIT domain-containing protein 1 OS=Homo sapiens GN=ZNHIT1 PE=1 SV=1
Nlu-miR-317-3p	TCONS_00037323.p1	158	-10.61	-26.3	+	Xenotropic and polytropic retrovirus receptor 1 homolog OS=Danio rerio GN=xpr1 PE=3 SV=1
Nlu-miR-317-3p	TCONS_00000113.p1	153	-15.35	-25	+	Sodium-driven chloride bicarbonate exchanger OS=Bos taurus GN=SLC4A10 PE=2 SV=1
Nlu-miR-317-3p	TCONS_00000114.p1	153	-15.35	-25	+	Sodium-driven chloride bicarbonate exchanger OS=Bos taurus GN=SLC4A10 PE=2 SV=1
Nlu-miR-317-3p	TCONS_00000115.p1	148	-12.52	-21.9	+	Electroneutral sodium bicarbonate exchanger 1 OS=Mus musculus GN=Slc4a8 PE=2 SV=1
Nlu-miR-317-3p	TCONS_00000117.p1	153	-15.35	-25	+	Sodium-driven chloride bicarbonate exchanger OS=Bos taurus GN=SLC4A10 PE=2 SV=1
Nlu-miR-317-3p	TCONS_00000119.p1	153	-15.35	-25	+	Electroneutral sodium bicarbonate exchanger 1 OS=Mus musculus GN=Slc4a8 PE=2 SV=1
Nlu-miR-317-3p	TCONS_00000120.p1	153	-15.35	-25	+	Sodium-driven chloride bicarbonate exchanger OS=Bos taurus GN=SLC4A10 PE=2 SV=1
Nlu-miR-317-3p	TCONS_00000121.p1	153	-15.35	-25	+	Electroneutral sodium bicarbonate exchanger 1 OS=Mus musculus GN=Slc4a8 PE=2 SV=1
Nlu-miR-317-3p	TCONS_00009457.p1	499	-15.33	-26	+	Zinc finger protein 782 OS=Homo sapiens GN=ZNF782 PE=2 SV=1
Nlu-miR-317-3p	TCONS_00011266.p1	156	-16.06	-30.7	+	Putative uncharacterized protein
Nlu-miR-317-3p	TCONS_00014040.p1	167	-13.27	-27.5	+	Inositol hexakisphosphate kinase 1 OS=Homo sapiens GN=IP6K1 PE=1 SV=3
Nlu-miR-317-3p	TCONS_00021244.p1	161	-14.78	-26.5	+	RWD domain-containing protein 1 OS=Mus musculus GN=Rwdd1 PE=1 SV=1
Nlu-miR-317-3p	TCONS_00021820.p1	147	-9.59	-23.7	+	Putative uncharacterized protein
Nlu-miR-317-3p	TCONS_00021821.p1	147	-9.59	-23.7	+	Putative uncharacterized protein
Nlu-miR-317-3p	TCONS_00023232.p3	153	-5.56	-23.8	+	Putative uncharacterized protein
Nlu-miR-317-3p	TCONS_00025938.p1	162	-13.55	-25	+	Putative uncharacterized protein
Nlu-miR-317-3p	TCONS_00028015.p1	154	-10.38	-23.2	+	Gamma-aminobutyric acid type B receptor subunit 2 OS=Homo sapiens GN=GABBR2 PE=1 SV=1
Nlu-miR-317-3p	TCONS_00029767.p1	157	-8.05	-27.1	+	E3 SUMO-protein ligase PIAS3 OS=Mus musculus GN=Pias3 PE=1 SV=3
Nlu-miR-317-3p	TCONS_00029768.p1	157	-8.05	-27.1	+	E3 SUMO-protein ligase PIAS3 OS=Mus musculus GN=Pias3 PE=1 SV=3
Nlu-miR-317-3p	TCONS_00029769.p1	157	-8.05	-27.1	+	E3 SUMO-protein ligase PIAS3 OS=Mus musculus GN=Pias3 PE=1 SV=3
Nlu-miR-317-3p	TCONS_00031341.p1	167	-3.73	-22.3	+	Glyoxylate reductase/hydroxypyruvate reductase OS=Mus musculus GN=Grhpr PE=1 SV=1
Nlu-miR-317-3p	TCONS_00031344.p1	167	-3.73	-22.3	+	Glyoxylate reductase/hydroxypyruvate reductase OS=Mus musculus GN=Grhpr PE=1 SV=1
Nlu-miR-317-3p	TCONS_00031736.p2	143	-21.49	-25.7	+	Putative uncharacterized protein
Nlu-miR-317-3p	TCONS_00032952.p1	143	-15.6	-25.6	+	Elongation factor G, mitochondrial OS=Culex quinquefasciatus GN=CPIJ005834 PE=3 SV=1
Nlu-miR-317-3p	TCONS_00034334.p1	162	-12.32	-26.9	+	Run domain Beclin-1-interacting and cysteine-rich domain-containing protein OS=Mus musculus GN=Rubcn PE=1 SV=2
Nlu-miR-317-3p	TCONS_00034335.p1	162	-12.32	-26.9	+	Run domain Beclin-1-interacting and cysteine-rich domain-containing protein OS=Mus musculus GN=Rubcn PE=1 SV=2
Nlu-miR-317-3p	TCONS_00034593.p1	140	-16.42	-27.7	+	Putative uncharacterized protein
Nlu-miR-317-3p	TCONS_00034594.p1	140	-16.42	-27.7	+	Putative uncharacterized protein
Nlu-miR-317-3p	TCONS_00034595.p1	140	-16.42	-27.7	+	Putative uncharacterized protein
Nlu-miR-317-3p	TCONS_00038842.p1	156	-7.28	-24.9	+	Mitochondrial proton/calcium exchanger protein OS=Drosophila melanogaster GN=Letm1 PE=2 SV=2
Nlu-miR-317-3p	TCONS_00038843.p1	156	-7.28	-24.9	+	Mitochondrial proton/calcium exchanger protein OS=Drosophila melanogaster GN=Letm1 PE=2 SV=2
Nlu-miR-317-3p	TCONS_00038844.p1	156	-7.28	-24.9	+	Mitochondrial proton/calcium exchanger protein OS=Drosophila melanogaster GN=Letm1 PE=2 SV=2
Nlu-miR-317-3p	TCONS_00039328.p1	154	-4	-26.2	+	Zinc finger protein 26 OS=Mus musculus GN=Zfp26 PE=2 SV=2
Nlu-miR-317-3p	TCONS_00043272.p1	155	-8.31	-24.1	+	Protein odd-skipped-related 1 OS=Danio rerio GN=osr1 PE=2 SV=1
Nlu-miR-317-3p	TCONS_00043273.p1	155	-8.31	-24.1	+	Protein odd-skipped-related 1 OS=Danio rerio GN=osr1 PE=2 SV=1
Nlu-miR-317-3p	TCONS_00043274.p1	155	-8.31	-24.1	+	Protein odd-skipped-related 1 OS=Danio rerio GN=osr1 PE=2 SV=1
Nlu-miR-317-3p	TCONS_00044390.p1	153	-10.95	-26	+	Bifunctional trehalose-6-phosphate synthase/phosphatase OS=Thermoproteus tenax (strain ATCC 35583 / DSM 2078 / JCM 9277 / NBRC 100435 / Kra 1) GN=tpsp PE=1 SV=1
Nlu-miR-317-3p	TCONS_00044841.p1	156	-13.22	-26.4	+	Putative uncharacterized protein
Nlu-miR-317-3p	TCONS_00045976.p1	142	-11.12	-25.8	+	Putative uncharacterized protein
Nlu-miR-317-3p	TCONS_00050087.p1	142	-5.87	-26.4	+	Histone-lysine N-methyltransferase SUV39H2 OS=Bos taurus GN=SUV39H2 PE=2 SV=1
Nlu-miR-317-3p	TCONS_00051302.p1	155	-10.87	-28.1	+	Gamma-glutamyl hydrolase A OS=Dictyostelium discoideum GN=gghA PE=3 SV=1
Nlu-miR-190f-3p	TCONS_00021459.p1	156	-12.35	-25.8	+	60S ribosomal protein L27 OS=Danio rerio GN=rpl27 PE=2 SV=3
Nlu-miR-2b-3p	TCONS_00035049.p1	176	-13.53	-23.9	+	Protein FAM184A OS=Homo sapiens GN=FAM184A PE=2 SV=3
Nlu-miR-2b-3p	TCONS_00035050.p1	176	-13.53	-23.9	+	Protein FAM184A OS=Homo sapiens GN=FAM184A PE=2 SV=3
Nlu-miR-2b-3p	TCONS_00035053.p1	176	-13.53	-23.9	+	Protein FAM184A OS=Homo sapiens GN=FAM184A PE=2 SV=3
Nlu-miR-2b-3p	TCONS_00035055.p1	176	-13.53	-23.9	+	Protein FAM184A OS=Homo sapiens GN=FAM184A PE=2 SV=3
Nlu-miR-2b-3p	TCONS_00035056.p1	176	-13.53	-23.9	+	Putative uncharacterized protein
Nlu-miR-2b-3p	TCONS_00035057.p1	176	-13.53	-23.9	+	Putative uncharacterized protein
Nlu-miR-2b-3p	TCONS_00035059.p1	176	-13.53	-23.9	+	Protein FAM184A OS=Homo sapiens GN=FAM184A PE=2 SV=3
Nlu-miR-2b-3p	TCONS_00039297.p1	159	-10.38	-23.7	+	Armadillo repeat-containing protein 2 OS=Bos taurus GN=ARMC2 PE=4 SV=1
Nlu-miR-2b-3p	TCONS_00042933.p1	155	-11.92	-26.7	+	Nesprin-1 OS=Mus musculus GN=Syne1 PE=1 SV=2
Nlu-miR-2b-3p	TCONS_00042934.p1	155	-11.92	-26.7	+	Nesprin-1 OS=Mus musculus GN=Syne1 PE=1 SV=2
Nlu-miR-2b-3p	TCONS_00032453.p1	162	-16.78	-30.7	+	Probable E3 ubiquitin-protein ligase HERC4 OS=Rattus norvegicus GN=Herc4 PE=2 SV=1
Nlu-miR-2b-3p	TCONS_00031868.p1	165	-5.64	-25.6	+	Neuralized-like protein 4 OS=Homo sapiens GN=NEURL4 PE=1 SV=2
Nlu-miR-2b-3p	TCONS_00000280.p1	173	-15.85	-31.5	+	Glutathione hydrolase 1 proenzyme OS=Rattus norvegicus GN=Ggt1 PE=1 SV=4
Nlu-miR-2b-3p	TCONS_00000281.p1	173	-15.85	-31.5	+	Glutathione hydrolase 1 proenzyme OS=Rattus norvegicus GN=Ggt1 PE=1 SV=4
Nlu-miR-2b-3p	TCONS_00000771.p2	157	-9.06	-25.9	+	m7GpppX diphosphatase OS=Bos taurus GN=DCPS PE=2 SV=1
Nlu-miR-2b-3p	TCONS_00008973.p1	156	-13.38	-29.3	+	Acyl-CoA synthetase family member 3, mitochondrial OS=Mus musculus GN=Acsf3 PE=1 SV=2
Nlu-miR-2b-3p	TCONS_00008974.p1	156	-13.38	-29.3	+	Acyl-CoA synthetase family member 3, mitochondrial OS=Mus musculus GN=Acsf3 PE=1 SV=2
Nlu-miR-2b-3p	TCONS_00008975.p1	156	-13.38	-29.3	+	Acyl-CoA synthetase family member 3, mitochondrial OS=Mus musculus GN=Acsf3 PE=1 SV=2
Nlu-miR-2b-3p	TCONS_00028394.p1	160	-8.78	-26.3	+	Putative uncharacterized protein
Nlu-miR-2b-3p	TCONS_00028395.p1	160	-8.27	-26.3	+	Putative uncharacterized protein
Nlu-miR-2b-3p	TCONS_00030594.p1	161	-9.77	-26.3	+	Protein angel homolog 2 OS=Homo sapiens GN=ANGEL2 PE=2 SV=1
Nlu-miR-2b-3p	TCONS_00030595.p1	161	-9.77	-26.3	+	Protein angel homolog 2 OS=Homo sapiens GN=ANGEL2 PE=2 SV=1
Nlu-miR-2b-3p	TCONS_00031866.p1	169	-17.05	-30.5	+	pre-mRNA 3' end processing protein WDR33 OS=Mus musculus GN=Wdr33 PE=1 SV=1
Nlu-miR-2b-3p	TCONS_00031957.p1	174	-11.95	-29	+	Protein FAM91A1 OS=Danio rerio GN=fam91a1 PE=2 SV=2
Nlu-miR-2b-3p	TCONS_00031960.p1	174	-11.95	-29	+	Protein FAM91A1 OS=Danio rerio GN=fam91a1 PE=2 SV=2
Nlu-miR-2b-3p	TCONS_00049923.p1	157	-8.04	-26.6	+	Zinc finger protein 64 homolog, isoforms 1 and 2 OS=Homo sapiens GN=ZFP64 PE=1 SV=3
Nlu-miR-2b-3p	TCONS_00002728.p1	141	-6.32	-24.5	+	Putative uncharacterized protein
Nlu-miR-2b-3p	TCONS_00002729.p1	141	-6.32	-24.5	+	Putative uncharacterized protein
Nlu-miR-2b-3p	TCONS_00002730.p1	141	-6.32	-24.5	+	Putative uncharacterized protein
Nlu-miR-2b-3p	TCONS_00041847.p1	159	-13.86	-30.5	+	Synaptic vesicular amine transporter OS=Bos taurus GN=SLC18A2 PE=1 SV=1
Nlu-miR-2b-3p	TCONS_00041848.p1	159	-13.86	-30.5	+	Synaptic vesicular amine transporter OS=Bos taurus GN=SLC18A2 PE=1 SV=1
Nlu-miR-2b-3p	TCONS_00041849.p1	159	-13.86	-30.5	+	Synaptic vesicular amine transporter OS=Bos taurus GN=SLC18A2 PE=1 SV=1
Nlu-miR-2b-3p	TCONS_00041850.p1	159	-13.86	-30.5	+	Synaptic vesicular amine transporter OS=Bos taurus GN=SLC18A2 PE=1 SV=1
Nlu-miR-2b-3p	TCONS_00044679.p1	167	-10.2	-24.7	+	Alpha-N-acetylglucosaminidase OS=Homo sapiens GN=NAGLU PE=1 SV=2
Nlu-miR-2b-3p	TCONS_00046846.p1	162	-7.32	-25.4	+	Probable dolichyl pyrophosphate Glc1Man9GlcNAc2 alpha-1,3-glucosyltransferase OS=Homo sapiens GN=ALG8 PE=1 SV=2
Nlu-miR-2b-3p	TCONS_00008404.p1	177	-14.65	-25.7	+	Serum response factor homolog OS=Drosophila melanogaster GN=bs PE=1 SV=2
Nlu-miR-2b-3p	TCONS_00021811.p1	170	-9.83	-23.3	+	Ras-related and estrogen-regulated growth inhibitor OS=Bos taurus GN=RERG PE=2 SV=1
Nlu-miR-2b-3p	TCONS_00027946.p1	147	-4.55	-21	+	Transcription factor Adf-1 OS=Drosophila melanogaster GN=Adf1 PE=2 SV=2
Nlu-miR-2b-3p	TCONS_00033415.p1	144	-6.15	-28.3	+	Polypeptide N-acetylgalactosaminyltransferase 2 OS=Drosophila melanogaster GN=pgant2 PE=2 SV=2
Nlu-miR-2b-3p	TCONS_00036178.p1	163	-10.68	-26.7	+	Putative uncharacterized protein
Nlu-miR-2b-3p	TCONS_00036180.p1	163	-10.68	-26.7	+	Putative uncharacterized protein
Nlu-miR-2b-3p	TCONS_00036181.p1	163	-10.68	-26.7	+	Putative uncharacterized protein
Nlu-miR-2b-3p	TCONS_00036182.p1	163	-10.68	-26.7	+	Putative uncharacterized protein
Nlu-miR-190c-3p	TCONS_00003499.p1	161	-9.99	-27	+	60S ribosomal protein L26 OS=Littorina littorea GN=RPL26 PE=2 SV=1
Nlu-miR-190c-3p	TCONS_00013698.p1	175	-10.09	-26.2	+	Protein bowel OS=Drosophila melanogaster GN=bowl PE=1 SV=1
Nlu-miR-190c-3p	TCONS_00013702.p1	175	-10.09	-26.2	+	Protein bowel OS=Drosophila melanogaster GN=bowl PE=1 SV=1
Nlu-miR-190c-3p	TCONS_00014096.p1	163	-10.1	-25.8	+	Protein gustavus OS=Drosophila melanogaster GN=gus PE=1 SV=2
Nlu-miR-190c-3p	TCONS_00014097.p1	163	-10.1	-25.8	+	Protein gustavus OS=Drosophila melanogaster GN=gus PE=1 SV=2
Nlu-miR-190c-3p	TCONS_00014098.p1	163	-10.1	-25.8	+	Protein gustavus OS=Drosophila melanogaster GN=gus PE=1 SV=2
Nlu-miR-190c-3p	TCONS_00014099.p1	163	-10.1	-25.8	+	Protein gustavus OS=Drosophila melanogaster GN=gus PE=1 SV=2
Nlu-miR-190c-3p	TCONS_00014100.p1	163	-10.1	-25.8	+	Protein gustavus OS=Drosophila melanogaster GN=gus PE=1 SV=2
Nlu-miR-190c-3p	TCONS_00014101.p1	163	-10.1	-25.8	+	Protein gustavus OS=Drosophila melanogaster GN=gus PE=1 SV=2
Nlu-miR-190c-3p	TCONS_00014102.p1	163	-10.1	-25.8	+	Protein gustavus OS=Drosophila melanogaster GN=gus PE=1 SV=2
Nlu-miR-190c-3p	TCONS_00014103.p1	163	-10.1	-25.8	+	Protein gustavus OS=Drosophila melanogaster GN=gus PE=1 SV=2
Nlu-miR-190c-3p	TCONS_00014104.p1	163	-10.1	-25.8	+	Protein gustavus OS=Drosophila melanogaster GN=gus PE=1 SV=2
Nlu-miR-190c-3p	TCONS_00014105.p1	163	-10.1	-25.8	+	Protein gustavus OS=Drosophila melanogaster GN=gus PE=1 SV=2
Nlu-miR-190c-3p	TCONS_00014106.p1	163	-10.1	-25.8	+	Protein gustavus OS=Drosophila melanogaster GN=gus PE=1 SV=2
Nlu-miR-190c-3p	TCONS_00014107.p1	163	-10.1	-25.8	+	Protein gustavus OS=Drosophila melanogaster GN=gus PE=1 SV=2
Nlu-miR-190c-3p	TCONS_00014108.p1	163	-10.1	-25.8	+	Protein gustavus OS=Drosophila melanogaster GN=gus PE=1 SV=2
Nlu-miR-190c-3p	TCONS_00014109.p1	163	-10.1	-25.8	+	Protein gustavus OS=Drosophila melanogaster GN=gus PE=1 SV=2
Nlu-miR-190c-3p	TCONS_00014110.p1	163	-10.1	-25.8	+	Protein gustavus OS=Drosophila melanogaster GN=gus PE=1 SV=2
Nlu-miR-190c-3p	TCONS_00014111.p1	163	-10.1	-25.8	+	Protein gustavus OS=Drosophila melanogaster GN=gus PE=1 SV=2
Nlu-miR-190c-3p	TCONS_00018870.p2	142	-9	-26	+	Putative uncharacterized protein
Nlu-miR-190c-3p	TCONS_00018871.p2	142	-9	-26	+	Putative uncharacterized protein
Nlu-miR-190c-3p	TCONS_00021911.p1	151	-12.66	-26	+	Conserved oligomeric Golgi complex subunit 8 OS=Drosophila melanogaster GN=CG6488 PE=2 SV=1
Nlu-miR-190c-3p	TCONS_00026175.p1	171	-10.85	-25.9	+	Putative uncharacterized protein
Nlu-miR-190c-3p	TCONS_00036775.p1	155	-9.49	-23.4	+	Glycoprotein 3-alpha-L-fucosyltransferase A OS=Drosophila melanogaster GN=FucTA PE=2 SV=2
Nlu-miR-190c-3p	TCONS_00036777.p1	155	-9.49	-23.4	+	Glycoprotein 3-alpha-L-fucosyltransferase A OS=Drosophila melanogaster GN=FucTA PE=2 SV=2
Nlu-miR-190c-3p	TCONS_00040937.p1	142	-8.73	-25.1	+	Putative uncharacterized protein
Nlu-miR-190c-3p	TCONS_00041842.p1	150	-11.18	-25.1	+	EKC/KEOPS complex subunit SPAP27G11.07c OS=Schizosaccharomyces pombe (strain 972 / ATCC 24843) GN=SPAP27G11.07c PE=3 SV=1
Nlu-miR-190c-3p	TCONS_00041843.p1	150	-11.18	-25.1	+	EKC/KEOPS complex subunit bud32 OS=Dictyostelium discoideum GN=bud32 PE=3 SV=1
Nlu-miR-307-3p	TCONS_00000262.p1	148	-11.37	-28	+	GTP-binding protein 1 OS=Rattus norvegicus GN=Gtpbp1 PE=1 SV=1
Nlu-miR-307-3p	TCONS_00000263.p1	148	-11.37	-28	+	GTP-binding protein 1 OS=Rattus norvegicus GN=Gtpbp1 PE=1 SV=1
Nlu-miR-307-3p	TCONS_00000264.p1	148	-11.37	-28	+	GTP-binding protein 1 OS=Rattus norvegicus GN=Gtpbp1 PE=1 SV=1
Nlu-miR-307-3p	TCONS_00000265.p1	148	-11.37	-28	+	GTP-binding protein 1 OS=Rattus norvegicus GN=Gtpbp1 PE=1 SV=1
Nlu-miR-307-3p	TCONS_00000317.p1	154	-2.55	-24.2	+	RNA-directed DNA polymerase from mobile element jockey OS=Drosophila funebris GN=jockey\pol PE=1 SV=1
Nlu-miR-307-3p	TCONS_00001279.p1	148	-17.51	-36	+	Ras-related GTP-binding protein A OS=Rattus norvegicus GN=Rraga PE=1 SV=1
Nlu-miR-307-3p	TCONS_00001280.p1	148	-17.51	-36	+	Ras-related GTP-binding protein A OS=Rattus norvegicus GN=Rraga PE=1 SV=1
Nlu-miR-307-3p	TCONS_00002245.p1	150	-8.98	-26.1	+	Protein virilizer homolog OS=Mus musculus GN=Virma PE=1 SV=1
Nlu-miR-307-3p	TCONS_00002246.p1	150	-8.98	-26.1	+	Protein virilizer homolog OS=Mus musculus GN=Virma PE=1 SV=1
Nlu-miR-307-3p	TCONS_00005438.p1	166	-11.26	-27.4	+	Gibberellin 20 oxidase 2 OS=Arabidopsis thaliana GN=GA20OX2 PE=2 SV=1
Nlu-miR-307-3p	TCONS_00005439.p1	147	-4.06	-25.1	+	Fatty acyl-CoA reductase wat OS=Drosophila melanogaster GN=wat PE=1 SV=1
Nlu-miR-307-3p	TCONS_00010724.p2	165	-13.26	-28.4	+	Putative uncharacterized protein
Nlu-miR-307-3p	TCONS_00010725.p1	165	-13.26	-28.4	+	Putative uncharacterized protein
Nlu-miR-307-3p	TCONS_00010806.p1	160	-15.19	-25.9	+	Enkurin OS=Mus musculus GN=Enkur PE=1 SV=1
Nlu-miR-307-3p	TCONS_00016843.p1	146	-11.82	-27.1	+	Signal recognition particle 14 kDa protein OS=Pongo abelii GN=SRP14 PE=2 SV=1
Nlu-miR-307-3p	TCONS_00017182.p2	149	-7.96	-24.2	+	Putative uncharacterized protein
Nlu-miR-307-3p	TCONS_00018838.p1	163	-11.69	-30	+	Putative uncharacterized protein
Nlu-miR-307-3p	TCONS_00019110.p1	152	-16.25	-26.4	+	Transmembrane protein 134 OS=Homo sapiens GN=TMEM134 PE=1 SV=1
Nlu-miR-307-3p	TCONS_00019511.p1	155	-11.5	-27.2	+	Synaptoporin OS=Mus musculus GN=Synpr PE=1 SV=1
[truncated: 228 more rows]
