# Supplementary material for: Identification and Analysis of MicroRNAs Associated with Wing Polyphenism in the Brown Planthopper, Nilaparvata lugens
Source: Int J Mol Sci. 2020 Dec 21;21(24):9754. doi: 10.3390/ijms21249754 (PMC7767257; doi:10.3390/ijms21249754)
Supplement: Supplementary file 1 [file ijms-21-09754-s001.zip › ijms-supplementary-20201214/Supplement_TableS5 Differentially expressed miRNAs targets in SW strain BPH.xlsx]

## Sheet: SW
Supplement Table5 Differentially expressed miRNAs targets in SW strain BPH
miRNA	gene	miRanda score	PITA score	RNAhybrid score (MFE)	TargetScan	Annotation
Nlu-miR-316-3p	TCONS_00010689.p1	150	-6.7	-28	+	Putative uncharacterized protein
Nlu-miR-316-3p	TCONS_00015191.p1	160	-8.98	-30.2	+	N-alpha-acetyltransferase 10 OS=Bos taurus GN=NAA10 PE=2 SV=1
Nlu-miR-316-3p	TCONS_00015194.p1	160	-8.98	-30.2	+	N-alpha-acetyltransferase 10 OS=Bos taurus GN=NAA10 PE=2 SV=1
Nlu-miR-316-3p	TCONS_00001986.p1	154	-11.3	-26.4	+	Alpha-1,3-mannosyl-glycoprotein 4-beta-N-acetylglucosaminyltransferase B OS=Danio rerio GN=mgat4b PE=2 SV=1
Nlu-miR-316-3p	TCONS_00001987.p1	154	-11.3	-26.4	+	Alpha-1,3-mannosyl-glycoprotein 4-beta-N-acetylglucosaminyltransferase B OS=Danio rerio GN=mgat4b PE=2 SV=1
Nlu-miR-316-3p	TCONS_00001989.p1	154	-11.3	-26.4	+	Alpha-1,3-mannosyl-glycoprotein 4-beta-N-acetylglucosaminyltransferase B OS=Homo sapiens GN=MGAT4B PE=1 SV=1
Nlu-miR-316-3p	TCONS_00010514.p2	160	-4.69	-25.1	+	Flotillin-1 OS=Sus scrofa GN=FLOT1 PE=3 SV=1
Nlu-miR-316-3p	TCONS_00012482.p1	150	-15.37	-27.1	+	cAMP-specific 3',5'-cyclic phosphodiesterase 7B OS=Mus musculus GN=Pde7b PE=1 SV=1
Nlu-miR-316-3p	TCONS_00012832.p1	154	-11.19	-27	+	Neurobeachin-like protein 1 OS=Homo sapiens GN=NBEAL1 PE=2 SV=3
Nlu-miR-316-3p	TCONS_00019960.p1	168	-14.22	-26.1	+	tRNA-specific adenosine deaminase 1 OS=Homo sapiens GN=ADAT1 PE=1 SV=1
Nlu-miR-316-3p	TCONS_00019961.p1	168	-14.22	-26.1	+	tRNA-specific adenosine deaminase 1 OS=Homo sapiens GN=ADAT1 PE=1 SV=1
Nlu-miR-316-3p	TCONS_00025224.p1	176	-14.45	-27.9	+	Putative uncharacterized protein
Nlu-miR-316-3p	TCONS_00026852.p1	156	-12.61	-25.5	+	Zinc finger protein 800 OS=Mus musculus GN=Znf800 PE=1 SV=1
Nlu-miR-316-3p	TCONS_00029800.p1	151	-13.28	-25.8	+	Histone-arginine methyltransferase CARMER OS=Culex quinquefasciatus GN=Art4 PE=3 SV=1
Nlu-miR-316-3p	TCONS_00039883.p1	154	-15.01	-25.5	+	WD repeat-containing protein 26 OS=Rattus norvegicus GN=Wdr26 PE=3 SV=2
Nlu-miR-316-3p	TCONS_00040440.p1	160	-18.75	-30.2	+	Polycomb protein Sfmbt OS=Drosophila melanogaster GN=Sfmbt PE=1 SV=2
Nlu-miR-316-3p	TCONS_00041134.p1	156	-13.38	-25.5	+	Putative uncharacterized protein
Nlu-miR-316-3p	TCONS_00041138.p1	156	-13.84	-25.5	+	Putative uncharacterized protein
Nlu-miR-316-3p	TCONS_00050342.p1	161	-7.65	-23.6	+	Putative uncharacterized protein
Nlu-miR-316-3p	TCONS_00050398.p2	171	-10.8	-27.1	+	Coiled-coil domain-containing protein 43 OS=Danio rerio GN=ccdc43 PE=2 SV=1
Nlu-nov-6-5p	TCONS_00008680.p1	151	-15.43	-29	+	Putative uncharacterized protein
Nlu-nov-6-5p	TCONS_00002850.p2	153	-10.5	-28.4	+	Regulation of nuclear pre-mRNA domain-containing protein 2 OS=Homo sapiens GN=RPRD2 PE=1 SV=1
Nlu-nov-6-5p	TCONS_00002851.p2	153	-12.44	-28.4	+	Regulation of nuclear pre-mRNA domain-containing protein 2 OS=Homo sapiens GN=RPRD2 PE=1 SV=1
Nlu-nov-6-5p	TCONS_00007270.p1	165	-13.48	-26.7	+	RNA-binding protein 42 OS=Danio rerio GN=rbm42 PE=2 SV=2
Nlu-nov-6-5p	TCONS_00007699.p1	156	-6.68	-25.9	+	Heterogeneous nuclear ribonucleoprotein Q OS=Mus musculus GN=Syncrip PE=1 SV=2
Nlu-nov-6-5p	TCONS_00007700.p1	156	-6.68	-25.9	+	Heterogeneous nuclear ribonucleoprotein Q OS=Mus musculus GN=Syncrip PE=1 SV=2
Nlu-nov-6-5p	TCONS_00007703.p1	156	-6.68	-25.9	+	Heterogeneous nuclear ribonucleoprotein Q OS=Mus musculus GN=Syncrip PE=1 SV=2
Nlu-nov-6-5p	TCONS_00011681.p2	159	-6.57	-28.4	+	Putative uncharacterized protein
Nlu-nov-6-5p	TCONS_00011682.p2	159	-6.56	-28.4	+	Putative uncharacterized protein
Nlu-nov-6-5p	TCONS_00016080.p1	156	-16.03	-27.7	+	5'-3' exoribonuclease 1 OS=Mus musculus GN=Xrn1 PE=1 SV=1
Nlu-nov-6-5p	TCONS_00020648.p1	160	-21.74	-24.9	+	Ubiquitin-conjugating enzyme E2-16 kDa OS=Colletotrichum gloeosporioides GN=UBC1 PE=2 SV=1
Nlu-nov-6-5p	TCONS_00022481.p1	143	-4.12	-25.2	+	Putative uncharacterized protein
Nlu-nov-6-5p	TCONS_00022482.p1	143	-4.12	-25.2	+	Putative uncharacterized protein
Nlu-nov-6-5p	TCONS_00022483.p1	143	-4.12	-25.2	+	Putative uncharacterized protein
Nlu-nov-6-5p	TCONS_00022484.p1	143	-4.12	-25.2	+	Putative uncharacterized protein
Nlu-nov-6-5p	TCONS_00022892.p1	155	-11.42	-23.9	+	Ecotropic viral integration site 5 ortholog OS=Drosophila melanogaster GN=Evi5 PE=1 SV=3
Nlu-nov-6-5p	TCONS_00027140.p1	140	-9.92	-25.8	+	Putative uncharacterized protein
Nlu-nov-6-5p	TCONS_00027825.p1	156	-12.17	-28.9	+	Tyrosine decarboxylase OS=Caenorhabditis elegans GN=tdc-1 PE=2 SV=1
Nlu-nov-6-5p	TCONS_00027829.p1	156	-12.17	-28.9	+	Tyrosine decarboxylase OS=Caenorhabditis elegans GN=tdc-1 PE=2 SV=1
Nlu-nov-6-5p	TCONS_00027830.p1	156	-12.17	-28.9	+	Tyrosine decarboxylase OS=Caenorhabditis elegans GN=tdc-1 PE=2 SV=1
Nlu-nov-6-5p	TCONS_00032971.p1	170	-13.53	-32.6	+	Neuroglobin OS=Tetraodon nigroviridis GN=ngb PE=2 SV=1
Nlu-nov-6-5p	TCONS_00032972.p1	170	-13.53	-32.6	+	Neuroglobin OS=Tetraodon nigroviridis GN=ngb PE=2 SV=1
Nlu-nov-6-5p	TCONS_00032973.p1	170	-13.53	-32.6	+	Neuroglobin OS=Tetraodon nigroviridis GN=ngb PE=2 SV=1
Nlu-nov-6-5p	TCONS_00032974.p1	170	-13.53	-32.6	+	Neuroglobin OS=Tetraodon nigroviridis GN=ngb PE=2 SV=1
Nlu-nov-6-5p	TCONS_00032975.p1	170	-13.53	-32.6	+	Neuroglobin OS=Tetraodon nigroviridis GN=ngb PE=2 SV=1
Nlu-nov-6-5p	TCONS_00033981.p1	164	-14.64	-29.8	+	Beta-1,4-glucuronyltransferase 1 OS=Mus musculus GN=B4gat1 PE=1 SV=1
Nlu-nov-6-5p	TCONS_00047549.p1	167	-10.72	-24.7	+	Protein FAM234B OS=Mus musculus GN=Fam234b PE=1 SV=1
Nlu-nov-6-5p	TCONS_00047986.p1	147	-8.32	-23.8	+	DmX-like protein 2 OS=Mus musculus GN=Dmxl2 PE=1 SV=3
Nlu-nov-6-5p	TCONS_00048778.p1	164	-8.65	-22.4	+	Putative uncharacterized protein
Nlu-miR-275-3p	TCONS_00015255.p1	140	-14.61	-28.1	+	Putative uncharacterized protein
Nlu-miR-275-3p	TCONS_00004654.p1	154	-3.25	-24.8	+	Putative uncharacterized protein
Nlu-miR-275-3p	TCONS_00013120.p1	151	-15.57	-29.8	+	Pancreatic lipase-related protein 2 OS=Myocastor coypus GN=PNLIPRP2 PE=1 SV=1
Nlu-miR-275-3p	TCONS_00013121.p1	151	-15.57	-29.8	+	Pancreatic lipase-related protein 2 OS=Myocastor coypus GN=PNLIPRP2 PE=1 SV=1
Nlu-miR-275-3p	TCONS_00013123.p1	151	-15.57	-29.8	+	Pancreatic lipase-related protein 2 OS=Myocastor coypus GN=PNLIPRP2 PE=1 SV=1
Nlu-miR-275-3p	TCONS_00013124.p1	151	-15.57	-29.8	+	Pancreatic lipase-related protein 2 OS=Myocastor coypus GN=PNLIPRP2 PE=1 SV=1
Nlu-miR-275-3p	TCONS_00013125.p1	151	-15.57	-29.8	+	Pancreatic lipase-related protein 2 OS=Myocastor coypus GN=PNLIPRP2 PE=1 SV=1
Nlu-miR-275-3p	TCONS_00013126.p1	151	-15.57	-29.8	+	Pancreatic lipase-related protein 2 OS=Myocastor coypus GN=PNLIPRP2 PE=1 SV=1
Nlu-miR-275-3p	TCONS_00000101.p1	150	-13.38	-23.5	+	Cholecystokinin receptor OS=Xenopus laevis GN=cckar PE=2 SV=1
Nlu-miR-275-3p	TCONS_00009613.p1	154	-9.34	-26.1	+	F-box/LRR-repeat protein 16 OS=Mus musculus GN=Fbxl16 PE=1 SV=1
Nlu-miR-275-3p	TCONS_00012310.p1	155	-16.14	-30.9	+	Putative uncharacterized protein
Nlu-miR-275-3p	TCONS_00016327.p1	152	-13.46	-29.9	+	Lysosomal-trafficking regulator OS=Mus musculus GN=Lyst PE=1 SV=1
Nlu-miR-275-3p	TCONS_00030733.p1	160	-11.69	-25.9	+	Lachesin OS=Schistocerca americana GN=LAC PE=1 SV=1
Nlu-miR-275-3p	TCONS_00038451.p1	148	-11.78	-28.2	+	GRIP and coiled-coil domain-containing protein 1 OS=Mus musculus GN=Gcc1 PE=1 SV=2
Nlu-miR-275-3p	TCONS_00038452.p1	148	-11.78	-28.2	+	GRIP and coiled-coil domain-containing protein 1 OS=Mus musculus GN=Gcc1 PE=1 SV=2
Nlu-miR-275-3p	TCONS_00050231.p1	152	-9.22	-31.1	+	SEC14-like protein 5 OS=Xenopus tropicalis GN=sec14l1 PE=2 SV=1
Nlu-nov-38e-3p	TCONS_00026553.p1	143	-9.09	-25.4	+	Leucine-rich repeat-containing protein 7 OS=Mus musculus GN=Lrrc7 PE=1 SV=2
Nlu-nov-38e-3p	TCONS_00026555.p1	143	-9.09	-25.4	+	Leucine-rich repeat-containing protein 7 OS=Rattus norvegicus GN=Lrrc7 PE=1 SV=2
Nlu-miR-184b-3p	TCONS_00008789.p1	146	-15.81	-32.9	+	Rho GTPase-activating protein 44 OS=Rattus norvegicus GN=Arhgap44 PE=1 SV=2
Nlu-miR-184b-3p	TCONS_00008790.p1	146	-15.81	-32.9	+	Putative uncharacterized protein
Nlu-miR-184b-3p	TCONS_00002124.p1	147	2.18	-25	+	Heterogeneous nuclear ribonucleoprotein U-like protein 1 OS=Homo sapiens GN=HNRNPUL1 PE=1 SV=2
Nlu-miR-184b-3p	TCONS_00002846.p2	151	-11.47	-28.5	+	Putative uncharacterized protein
Nlu-miR-184b-3p	TCONS_00002847.p3	151	-10.39	-28.5	+	Putative uncharacterized protein
Nlu-miR-184b-3p	TCONS_00006228.p1	150	-13.85	-25.8	+	WD repeat and FYVE domain-containing protein 2 OS=Homo sapiens GN=WDFY2 PE=1 SV=2
Nlu-miR-184b-3p	TCONS_00006230.p1	150	-13.43	-25.8	+	WD repeat and FYVE domain-containing protein 2 OS=Homo sapiens GN=WDFY2 PE=1 SV=2
Nlu-miR-184b-3p	TCONS_00013363.p1	144	-9.29	-26.2	+	cAMP-dependent protein kinase catalytic subunit beta OS=Homo sapiens GN=PRKACB PE=1 SV=2
Nlu-miR-184b-3p	TCONS_00013949.p3	162	-17.76	-25.9	+	Putative uncharacterized protein
Nlu-miR-184b-3p	TCONS_00016781.p1	146	-8.96	-28	+	Cleavage stimulation factor subunit 2 OS=Mus musculus GN=Cstf2 PE=1 SV=2
Nlu-miR-184b-3p	TCONS_00020008.p1	148	-12.14	-25.6	+	Putative uncharacterized protein
Nlu-miR-184b-3p	TCONS_00022366.p1	150	-13.51	-28.4	+	Protein shank OS=Caenorhabditis elegans GN=shn-1 PE=1 SV=1
Nlu-miR-184b-3p	TCONS_00031974.p1	164	-7.64	-27.6	+	Putative uncharacterized protein
Nlu-miR-184b-3p	TCONS_00033356.p1	170	-19.02	-26.1	+	Rhotekin OS=Mus musculus GN=Rtkn PE=1 SV=3
Nlu-miR-184b-3p	TCONS_00033357.p1	170	-19.02	-26.1	+	Rhotekin OS=Mus musculus GN=Rtkn PE=1 SV=3
Nlu-miR-184b-3p	TCONS_00033358.p1	170	-19.02	-26.1	+	Rhotekin OS=Mus musculus GN=Rtkn PE=1 SV=3
Nlu-miR-184b-3p	TCONS_00033362.p1	170	-19.02	-26.1	+	Rhotekin OS=Mus musculus GN=Rtkn PE=1 SV=3
Nlu-miR-184b-3p	TCONS_00033363.p1	170	-19.02	-26.1	+	Rhotekin OS=Mus musculus GN=Rtkn PE=1 SV=3
Nlu-miR-184b-3p	TCONS_00033364.p1	170	-19.02	-26.1	+	Rhotekin OS=Mus musculus GN=Rtkn PE=1 SV=3
Nlu-miR-184b-3p	TCONS_00033924.p1	159	-8.25	-26.5	+	Putative uncharacterized protein
Nlu-miR-184b-3p	TCONS_00043979.p1	160	-7.56	-28.5	+	Putative pyridoxal kinase C18.10 OS=Schizosaccharomyces pombe (strain 972 / ATCC 24843) GN=SPCC18.10 PE=3 SV=1
Nlu-miR-184b-3p	TCONS_00046579.p1	144	-6.92	-27.5	+	Putative uncharacterized protein
Nlu-miR-184b-3p	TCONS_00047461.p1	140	-6.4	-23.6	+	ADP-ribosylation factor OS=Ajellomyces capsulatus GN=ARF PE=1 SV=3
Nlu-miR-184b-3p	TCONS_00047465.p1	147	-7.54	-25.6	+	DNA replication complex GINS protein PSF1 OS=Gibberella zeae (strain PH-1 / ATCC MYA-4620 / FGSC 9075 / NRRL 31084) GN=PSF1 PE=3 SV=1
Nlu-miR-184b-3p	TCONS_00049042.p1	151	-18.38	-30.7	+	DNA mismatch repair protein Msh6 OS=Gallus gallus GN=MSH6 PE=3 SV=2
Nlu-miR-190d-3p	TCONS_00017273.p1	159	-6.6	-23.4	+	Charged multivesicular body protein 5 OS=Drosophila melanogaster GN=Vps60 PE=1 SV=2
Nlu-miR-190d-3p	TCONS_00023907.p1	175	-10.03	-21.3	+	Prolyl endopeptidase OS=Bos taurus GN=PREP PE=2 SV=1
Nlu-miR-190d-3p	TCONS_00017572.p1	171	-8.6	-24	+	Zinc finger protein 235 OS=Homo sapiens GN=ZNF235 PE=2 SV=3
Nlu-miR-190d-3p	TCONS_00017573.p1	171	-8.6	-24	+	Zinc finger protein 235 OS=Homo sapiens GN=ZNF235 PE=2 SV=3
Nlu-nov-41b-3p	TCONS_00037002.p1	148	-10.43	-26.6	+	Breast cancer type 2 susceptibility protein homolog OS=Drosophila sechellia GN=Brca2 PE=3 SV=1
Nlu-nov-41b-3p	TCONS_00008147.p1	156	-8.07	-26.5	+	Protein shuttle craft OS=Drosophila melanogaster GN=stc PE=1 SV=2
Nlu-nov-41b-3p	TCONS_00013057.p1	151	-16.26	-26.5	+	Protein dimmed OS=Drosophila melanogaster GN=dimm PE=1 SV=1
Nlu-nov-41b-3p	TCONS_00013058.p1	151	-16.26	-26.5	+	Protein dimmed OS=Drosophila melanogaster GN=dimm PE=1 SV=1
Nlu-nov-41b-3p	TCONS_00018531.p1	142	-9.77	-26.2	+	Collagen alpha-1(VII) chain OS=Homo sapiens GN=COL7A1 PE=1 SV=2
Nlu-nov-41b-3p	TCONS_00018708.p1	150	-10.91	-22.5	+	Putative cysteine proteinase CG12163 OS=Drosophila melanogaster GN=CG12163 PE=2 SV=2
Nlu-nov-41b-3p	TCONS_00018709.p1	150	-10.91	-22.5	+	Putative cysteine proteinase CG12163 OS=Drosophila melanogaster GN=CG12163 PE=2 SV=2
Nlu-nov-41b-3p	TCONS_00018710.p1	150	-10.91	-22.5	+	Putative cysteine proteinase CG12163 OS=Drosophila melanogaster GN=CG12163 PE=2 SV=2
Nlu-nov-41b-3p	TCONS_00021378.p1	147	-11.33	-27.2	+	Putative uncharacterized protein
Nlu-nov-41b-3p	TCONS_00022203.p1	156	-15.35	-30.2	+	PiggyBac transposable element-derived protein 3 OS=Homo sapiens GN=PGBD3 PE=1 SV=3
Nlu-nov-41b-3p	TCONS_00031003.p1	148	-15.32	-27	+	TFIIA-alpha and beta-like factor OS=Homo sapiens GN=GTF2A1L PE=1 SV=2
Nlu-nov-41b-3p	TCONS_00031004.p1	148	-15.32	-27	+	Transcription initiation factor IIA subunit 1 OS=Drosophila melanogaster GN=TfIIA-L PE=1 SV=2
Nlu-nov-41b-3p	TCONS_00031005.p1	148	-15.32	-27	+	Transcription initiation factor IIA subunit 1 OS=Drosophila melanogaster GN=TfIIA-L PE=1 SV=2
Nlu-nov-41b-3p	TCONS_00031006.p1	148	-15.32	-27	+	Transcription initiation factor IIA subunit 1 OS=Drosophila melanogaster GN=TfIIA-L PE=1 SV=2
Nlu-nov-41b-3p	TCONS_00031007.p1	148	-15.32	-27	+	Transcription initiation factor IIA subunit 1 OS=Drosophila melanogaster GN=TfIIA-L PE=1 SV=2
Nlu-nov-41b-3p	TCONS_00031250.p2	154	-13.3	-25.5	+	Dynein heavy chain (Fragment) OS=Oncorhynchus mykiss PE=2 SV=1
Nlu-nov-41b-3p	TCONS_00031622.p1	150	-10.43	-22.5	+	Putative cysteine proteinase CG12163 OS=Drosophila melanogaster GN=CG12163 PE=2 SV=2
Nlu-nov-41b-3p	TCONS_00031623.p1	150	-10.43	-22.5	+	Putative cysteine proteinase CG12163 OS=Drosophila melanogaster GN=CG12163 PE=2 SV=2
Nlu-nov-41b-3p	TCONS_00032571.p1	140	-13.37	-24.2	+	Putative uncharacterized protein
Nlu-nov-41b-3p	TCONS_00033539.p1	172	-17.21	-24.1	+	Putative uncharacterized protein
Nlu-nov-41b-3p	TCONS_00036771.p1	143	-15.51	-27.7	+	Uncharacterized protein K02A2.6 OS=Caenorhabditis elegans GN=K02A2.6 PE=4 SV=1
Nlu-nov-41b-3p	TCONS_00036913.p1	165	-15.25	-28.5	+	Putative uncharacterized protein
Nlu-nov-41b-3p	TCONS_00038332.p2	169	-20.51	-29.8	+	BTB/POZ domain-containing protein 2 OS=Homo sapiens GN=BTBD2 PE=1 SV=1
Nlu-nov-41b-3p	TCONS_00040787.p1	148	-9.28	-25.2	+	Putative uncharacterized protein
Nlu-nov-41b-3p	TCONS_00042870.p1	159	-7.64	-27.5	+	Tetratricopeptide repeat protein 12 OS=Mus musculus GN=Ttc12 PE=1 SV=1
Nlu-nov-41b-3p	TCONS_00043727.p2	162	-13.94	-26.8	+	Thioredoxin, mitochondrial OS=Bos taurus GN=TXN2 PE=1 SV=2
Nlu-nov-41b-3p	TCONS_00047301.p1	150	-14.29	-26.4	+	Putative uncharacterized protein
Nlu-miR-2765f-3p	TCONS_00039992.p1	165	-12.34	-26.8	+	Anaphase-promoting complex subunit 2 OS=Mus musculus GN=Anapc2 PE=1 SV=2
Nlu-miR-2765f-3p	TCONS_00039993.p1	165	-12.34	-26.8	+	Anaphase-promoting complex subunit 2 OS=Homo sapiens GN=ANAPC2 PE=1 SV=1
Nlu-miR-2765f-3p	TCONS_00012078.p1	158	-12.28	-28.6	+	BLOC-1-related complex subunit 7 OS=Danio rerio GN=borcs7 PE=3 SV=1
Nlu-miR-2765f-3p	TCONS_00048621.p2	149	-13.55	-25.3	+	Putative uncharacterized protein
Nlu-miR-2765f-3p	TCONS_00019736.p1	156	-12.46	-28.8	+	Zinc finger protein 614 OS=Pongo abelii GN=ZNF614 PE=2 SV=1
Nlu-miR-2765f-3p	TCONS_00019737.p1	156	-12.46	-28.8	+	Zinc finger protein 614 OS=Pongo abelii GN=ZNF614 PE=2 SV=1
Nlu-miR-2765f-3p	TCONS_00019738.p1	156	-12.46	-28.8	+	Zinc finger protein 614 OS=Pongo abelii GN=ZNF614 PE=2 SV=1
Nlu-miR-2765f-3p	TCONS_00004288.p1	153	-9.3	-25.3	+	Putative uncharacterized protein
Nlu-miR-2765f-3p	TCONS_00005833.p1	141	-2.47	-22.6	+	Trimethylguanosine synthase OS=Homo sapiens GN=TGS1 PE=1 SV=3
Nlu-miR-2765f-3p	TCONS_00017831.p1	147	-11.68	-26	+	Protein NLRC5 OS=Ictalurus punctatus GN=nlrc5 PE=2 SV=1
Nlu-miR-2765f-3p	TCONS_00040570.p1	164	-12.62	-30.1	+	Pre-mRNA-splicing factor ATP-dependent RNA helicase PRP16 OS=Bos taurus GN=DHX38 PE=2 SV=1
Nlu-miR-2765f-3p	TCONS_00040571.p1	164	-12.51	-30.1	+	Pre-mRNA-splicing factor ATP-dependent RNA helicase PRP16 OS=Bos taurus GN=DHX38 PE=2 SV=1
Nlu-miR-2765f-3p	TCONS_00041022.p1	146	-6.16	-28	+	Colorectal mutant cancer protein OS=Homo sapiens GN=MCC PE=1 SV=2
Nlu-miR-2765f-3p	TCONS_00047966.p1	149	-9.58	-27.1	+	Anion exchange protein 2 OS=Cavia porcellus GN=SLC4A2 PE=2 SV=1
Nlu-miR-2765f-3p	TCONS_00050057.p2	161	-12.4	-27.5	+	Probable lysine-specific demethylase 4B OS=Drosophila melanogaster GN=Kdm4B PE=3 SV=3
Nlu-miR-263a-5p	TCONS_00020841.p1	171	-19.96	-29.6	+	Protein expanded OS=Drosophila melanogaster GN=ex PE=1 SV=3
Nlu-miR-263a-5p	TCONS_00020842.p1	171	-19.96	-29.6	+	Protein expanded OS=Drosophila melanogaster GN=ex PE=1 SV=3
Nlu-miR-263a-5p	TCONS_00010703.p1	155	-8.62	-28.6	+	Major facilitator superfamily domain-containing protein 6 OS=Mus musculus GN=Mfsd6 PE=1 SV=1
Nlu-miR-263a-5p	TCONS_00001971.p1	173	-7.12	-26.7	+	Basement membrane proteoglycan OS=Caenorhabditis elegans GN=unc-52 PE=1 SV=2
Nlu-miR-263a-5p	TCONS_00010266.p1	172	-18.09	-29.8	+	Serine/threonine-protein kinase mos OS=Patiria pectinifera GN=mos PE=1 SV=1
Nlu-miR-263a-5p	TCONS_00013197.p1	164	-12.22	-23.2	+	Putative uncharacterized protein
Nlu-miR-263a-5p	TCONS_00015191.p1	177	-11.52	-27.3	+	N-alpha-acetyltransferase 10 OS=Bos taurus GN=NAA10 PE=2 SV=1
Nlu-miR-263a-5p	TCONS_00015194.p1	177	-11.52	-27.3	+	N-alpha-acetyltransferase 10 OS=Bos taurus GN=NAA10 PE=2 SV=1
Nlu-miR-263a-5p	TCONS_00015553.p1	172	-13.94	-27.1	+	Lipid storage droplets surface-binding protein 1 OS=Drosophila melanogaster GN=Lsd-1 PE=2 SV=2
Nlu-miR-263a-5p	TCONS_00024100.p1	147	-13.17	-26.8	+	Putative uncharacterized protein
Nlu-miR-263a-5p	TCONS_00026958.p1	145	-7.74	-24.9	+	28S ribosomal protein S15, mitochondrial OS=Drosophila melanogaster GN=bonsai PE=2 SV=2
Nlu-miR-263a-5p	TCONS_00026959.p1	145	-7.74	-24.9	+	28S ribosomal protein S15, mitochondrial OS=Drosophila melanogaster GN=bonsai PE=2 SV=2
Nlu-miR-263a-5p	TCONS_00029226.p1	169	-13.2	-27.5	+	Glycogen [starch] synthase OS=Drosophila melanogaster GN=GlyS PE=1 SV=2
Nlu-miR-263a-5p	TCONS_00029634.p1	161	-11.53	-25.5	+	Thioredoxin domain-containing protein 5 homolog OS=Drosophila melanogaster GN=prtp PE=1 SV=2
Nlu-miR-263a-5p	TCONS_00031528.p1	169	-13.5	-26.7	+	Putative uncharacterized protein
Nlu-miR-263a-5p	TCONS_00031847.p1	145	-12.54	-24.9	+	Cuticle protein 6 OS=Blaberus craniifer PE=1 SV=1
Nlu-miR-263a-5p	TCONS_00039436.p1	142	-14.3	-24.9	+	Box C/D snoRNA protein 1 OS=Mus musculus GN=Znhit6 PE=1 SV=2
Nlu-miR-263a-5p	TCONS_00039437.p1	142	-14.3	-24.9	+	Box C/D snoRNA protein 1 OS=Mus musculus GN=Znhit6 PE=1 SV=2
Nlu-miR-263a-5p	TCONS_00039438.p1	142	-14.3	-24.9	+	Box C/D snoRNA protein 1 OS=Mus musculus GN=Znhit6 PE=1 SV=2
Nlu-miR-263a-5p	TCONS_00039439.p1	142	-14.3	-24.9	+	Box C/D snoRNA protein 1 OS=Mus musculus GN=Znhit6 PE=1 SV=2
Nlu-miR-263a-5p	TCONS_00039440.p1	142	-14.3	-24.9	+	Box C/D snoRNA protein 1 OS=Mus musculus GN=Znhit6 PE=1 SV=2
Nlu-miR-263a-5p	TCONS_00039441.p1	142	-14.3	-24.9	+	Box C/D snoRNA protein 1 OS=Mus musculus GN=Znhit6 PE=1 SV=2
Nlu-miR-263a-5p	TCONS_00039442.p1	142	-14.3	-24.9	+	Box C/D snoRNA protein 1 OS=Mus musculus GN=Znhit6 PE=1 SV=2
Nlu-miR-981-3p	TCONS_00041586.p1	149	-9.52	-28.3	+	Protein tirA OS=Dictyostelium discoideum GN=tirA PE=2 SV=1
Nlu-miR-981-3p	TCONS_00007090.p2	144	-5.2	-23.9	+	Cadherin-related tumor suppressor OS=Drosophila melanogaster GN=ft PE=1 SV=3
Nlu-miR-981-3p	TCONS_00002633.p1	147	-6.37	-23.7	+	Putative uncharacterized protein
Nlu-miR-981-3p	TCONS_00016329.p1	149	-7.56	-23.1	+	Lysosomal-trafficking regulator OS=Mus musculus GN=Lyst PE=1 SV=1
Nlu-miR-981-3p	TCONS_00018003.p1	154	-13.32	-27	+	Serine/threonine-protein kinase ATR OS=Homo sapiens GN=ATR PE=1 SV=3
Nlu-miR-981-3p	TCONS_00024865.p1	165	-14.2	-26.4	+	Extracellular sulfatase SULF-1 homolog OS=Drosophila melanogaster GN=Sulf1 PE=1 SV=1
Nlu-miR-981-3p	TCONS_00032871.p1	142	-8.55	-26.7	+	Tyrosine aminotransferase OS=Bos taurus GN=TAT PE=2 SV=1
Nlu-miR-981-3p	TCONS_00036816.p1	140	-13.09	-26.8	+	Cuticlin-1 OS=Caenorhabditis elegans GN=cut-1 PE=2 SV=2
Nlu-miR-133-3p	TCONS_00020539.p1	155	-7.09	-28.4	+	Proton-coupled amino acid transporter 4 OS=Xenopus laevis GN=slc36a4 PE=2 SV=1
Nlu-miR-133-3p	TCONS_00020544.p1	155	-7.09	-28.4	+	Proton-coupled amino acid transporter 4 OS=Xenopus laevis GN=slc36a4 PE=2 SV=1
Nlu-miR-133-3p	TCONS_00049375.p1	161	-6.49	-30.1	+	Transmembrane protein 179 OS=Danio rerio GN=tmem179 PE=2 SV=1
Nlu-miR-133-3p	TCONS_00028806.p1	144	-9.73	-26.2	+	Putative uncharacterized protein
Nlu-miR-133-3p	TCONS_00042688.p1	160	-14.32	-30.1	+	Terminal uridylyltransferase 7 OS=Mus musculus GN=Zcchc6 PE=1 SV=3
Nlu-miR-133-3p	TCONS_00042689.p1	160	-14.32	-30.1	+	Terminal uridylyltransferase 7 OS=Mus musculus GN=Zcchc6 PE=1 SV=3
Nlu-miR-133-3p	TCONS_00033926.p1	151	-11.12	-31.2	+	Doublesex- and mab-3-related transcription factor 2 OS=Mus musculus GN=Dmrt2 PE=1 SV=1
Nlu-miR-133-3p	TCONS_00033928.p1	151	-9.81	-31.2	+	Doublesex- and mab-3-related transcription factor 2 OS=Mus musculus GN=Dmrt2 PE=1 SV=1
Nlu-miR-133-3p	TCONS_00033931.p1	151	-9.81	-31.2	+	Doublesex- and mab-3-related transcription factor 2 OS=Mus musculus GN=Dmrt2 PE=1 SV=1
Nlu-miR-133-3p	TCONS_00005038.p1	151	-6.3	-23.7	+	Leucine-zipper-like transcriptional regulator 1 OS=Mus musculus GN=Lztr1 PE=1 SV=2
Nlu-miR-133-3p	TCONS_00009936.p1	145	-9.43	-28.3	+	Integrin beta-PS OS=Drosophila melanogaster GN=mys PE=1 SV=3
Nlu-miR-133-3p	TCONS_00009937.p1	145	-9.43	-28.3	+	Integrin beta-PS OS=Drosophila melanogaster GN=mys PE=1 SV=3
Nlu-miR-133-3p	TCONS_00009938.p1	145	-9.43	-28.3	+	Integrin beta-PS OS=Drosophila melanogaster GN=mys PE=1 SV=3
Nlu-miR-133-3p	TCONS_00026757.p1	148	-6.2	-28	+	Putative ATP-dependent RNA helicase DHX33 OS=Mus musculus GN=Dhx33 PE=1 SV=1
Nlu-miR-133-3p	TCONS_00028050.p1	150	-6.17	-29.1	+	E3 ubiquitin-protein ligase HUWE1 OS=Homo sapiens GN=HUWE1 PE=1 SV=3
Nlu-miR-133-3p	TCONS_00029837.p1	152	-11.71	-26.4	+	Putative uncharacterized protein
Nlu-miR-133-3p	TCONS_00029838.p1	152	-11.71	-26.4	+	Putative uncharacterized protein
Nlu-miR-133-3p	TCONS_00029839.p1	152	-11.71	-26.4	+	Putative uncharacterized protein
Nlu-miR-133-3p	TCONS_00031961.p1	156	-12.6	-25.9	+	Elongator complex protein 5 OS=Danio rerio GN=elp5 PE=2 SV=1
Nlu-miR-133-3p	TCONS_00035160.p1	168	-17.11	-29.3	+	Anaphase-promoting complex subunit 4 OS=Mus musculus GN=Anapc4 PE=1 SV=1
Nlu-miR-133-3p	TCONS_00039254.p1	147	-2.68	-25.1	+	Putative uncharacterized protein
Nlu-miR-133-3p	TCONS_00043663.p1	168	-11.36	-26.8	+	Lipase 3 OS=Drosophila melanogaster GN=Lip3 PE=2 SV=1
Nlu-miR-133-3p	TCONS_00048393.p2	156	-10.53	-33.5	+	Putative uncharacterized protein
Nlu-miR-133-3p	TCONS_00048670.p1	147	-10.62	-25.4	+	Baculoviral IAP repeat-containing protein 6 OS=Mus musculus GN=Birc6 PE=1 SV=2
Nlu-miR-133-3p	TCONS_00048804.p1	143	-8.03	-27	+	Gag-Pol polyprotein (Fragment) OS=Avian reticuloendotheliosis virus GN=pol PE=1 SV=2
Nlu-miR-276-3p	TCONS_00023337.p1	142	-6.93	-25.8	+	Putative uncharacterized protein
Nlu-miR-276-3p	TCONS_00016393.p1	155	-8.01	-23.5	+	Cullin-associated NEDD8-dissociated protein 1 OS=Pongo abelii GN=CAND1 PE=2 SV=1
Nlu-miR-276-3p	TCONS_00029595.p1	165	-9.01	-27.5	+	Ras-related protein Rab-39B OS=Mus musculus GN=Rab39b PE=1 SV=1
Nlu-miR-276-3p	TCONS_00029596.p1	165	-9.01	-27.5	+	Ras-related protein Rab-39B OS=Mus musculus GN=Rab39b PE=1 SV=1
Nlu-miR-276-3p	TCONS_00029597.p1	165	-9.01	-27.5	+	Ras-related protein Rab-39B OS=Mus musculus GN=Rab39b PE=1 SV=1
Nlu-miR-276-3p	TCONS_00000395.p1	166	-11.48	-27.2	+	Putative uncharacterized protein
Nlu-miR-276-3p	TCONS_00001796.p1	155	-0.85	-21.8	+	Ankyrin repeat domain-containing protein 17 OS=Mus musculus GN=Ankrd17 PE=1 SV=2
Nlu-miR-276-3p	TCONS_00001797.p1	155	-0.85	-21.8	+	Ankyrin repeat domain-containing protein 17 OS=Mus musculus GN=Ankrd17 PE=1 SV=2
Nlu-miR-276-3p	TCONS_00003994.p1	144	-9	-26.1	+	Mediator of RNA polymerase II transcription subunit 13 OS=Drosophila melanogaster GN=skd PE=1 SV=1
Nlu-miR-276-3p	TCONS_00005056.p2	154	-1.52	-24.4	+	Vitellogenin-A1 OS=Aedes aegypti GN=VGA1 PE=1 SV=2
Nlu-miR-276-3p	TCONS_00020509.p1	154	-3.05	-24.5	+	High mobility group protein 20A OS=Homo sapiens GN=HMG20A PE=1 SV=1
Nlu-miR-276-3p	TCONS_00021230.p1	150	-6.63	-21.5	+	Otoferlin OS=Danio rerio GN=otof PE=3 SV=1
Nlu-miR-276-3p	TCONS_00022160.p1	166	-9.43	-24.8	+	Probable tyrosyl-DNA phosphodiesterase OS=Drosophila melanogaster GN=gkt PE=2 SV=1
Nlu-miR-276-3p	TCONS_00031131.p1	140	-7	-25.4	+	Putative uncharacterized protein
Nlu-miR-276-3p	TCONS_00035371.p1	152	-12.31	-26.4	+	Lipoma-preferred partner homolog OS=Gallus gallus GN=LPP PE=2 SV=1
Nlu-miR-276-3p	TCONS_00038148.p1	141	-10.47	-25.4	+	Annexin B9 OS=Drosophila melanogaster GN=AnxB9 PE=2 SV=2
Nlu-miR-276-3p	TCONS_00048276.p1	144	-10.09	-25.9	+	Putative uncharacterized protein
Nlu-miR-276-3p	TCONS_00048279.p2	144	-10.09	-25.9	+	Putative uncharacterized protein
Nlu-miR-305-3p	TCONS_00015309.p1	154	-10.97	-31.7	+	Ubiquitin-protein ligase E3A OS=Homo sapiens GN=UBE3A PE=1 SV=4
Nlu-miR-305-3p	TCONS_00015310.p1	154	-10.97	-31.7	+	Ubiquitin-protein ligase E3A OS=Homo sapiens GN=UBE3A PE=1 SV=4
Nlu-miR-305-3p	TCONS_00000222.p1	142	-13	-32.2	+	Protein purity of essence OS=Drosophila melanogaster GN=poe PE=1 SV=1
Nlu-miR-305-3p	TCONS_00016564.p1	142	-12.36	-29.4	+	Putative 115 kDa protein in type-1 retrotransposable element R1DM OS=Drosophila melanogaster GN=R1A1-element\ORF2 PE=4 SV=1
Nlu-miR-305-3p	TCONS_00042162.p1	155	-8.85	-28.4	+	DNA-directed RNA polymerase III subunit RPC2 OS=Homo sapiens GN=POLR3B PE=1 SV=2
Nlu-miR-305-3p	TCONS_00019828.p1	161	-13.21	-29	+	Transcriptional enhancer factor TEF-1 OS=Homo sapiens GN=TEAD1 PE=1 SV=2
Nlu-miR-305-3p	TCONS_00019829.p1	161	-13.21	-29	+	Protein scalloped OS=Drosophila melanogaster GN=sd PE=1 SV=1
Nlu-miR-305-3p	TCONS_00046839.p2	144	-15.64	-33	+	Protein NLRC5 OS=Ictalurus punctatus GN=nlrc5 PE=2 SV=1
Nlu-miR-305-3p	TCONS_00040910.p1	174	-18.1	-34.4	+	Putative uncharacterized protein
Nlu-miR-305-3p	TCONS_00000659.p1	154	-7.34	-26.2	+	Microtubule-associated protein 2 OS=Rattus norvegicus GN=Map2 PE=1 SV=3
Nlu-miR-305-3p	TCONS_00000662.p1	154	-7.34	-26.2	+	Microtubule-associated protein 2 OS=Rattus norvegicus GN=Map2 PE=1 SV=3
Nlu-miR-305-3p	TCONS_00000666.p1	154	-7.34	-26.2	+	Microtubule-associated protein 2 OS=Rattus norvegicus GN=Map2 PE=1 SV=3
Nlu-miR-305-3p	TCONS_00003817.p1	148	-9.22	-27.6	+	GPI inositol-deacylase OS=Mus musculus GN=Pgap1 PE=1 SV=3
Nlu-miR-305-3p	TCONS_00006374.p1	300	-14.34	-29.3	+	Zinc finger protein Xfin OS=Xenopus laevis PE=1 SV=1
Nlu-miR-305-3p	TCONS_00006375.p1	300	-14.34	-29.3	+	Zinc finger protein Xfin OS=Xenopus laevis PE=1 SV=1
Nlu-miR-305-3p	TCONS_00006377.p1	174	-15.09	-29.9	+	Zinc finger protein Xfin OS=Xenopus laevis PE=1 SV=1
Nlu-miR-305-3p	TCONS_00012731.p1	155	-11.4	-28.6	+	Dynein heavy chain-like protein PF11_0240 OS=Plasmodium falciparum (isolate 3D7) GN=PF11_0240 PE=1 SV=1
Nlu-miR-305-3p	TCONS_00012732.p1	155	-11.4	-28.6	+	Dynein heavy chain-like protein PF11_0240 OS=Plasmodium falciparum (isolate 3D7) GN=PF11_0240 PE=1 SV=1
Nlu-miR-305-3p	TCONS_00012733.p1	155	-11.4	-28.6	+	Dynein heavy chain-like protein PF11_0240 OS=Plasmodium falciparum (isolate 3D7) GN=PF11_0240 PE=1 SV=1
Nlu-miR-305-3p	TCONS_00012734.p1	155	-11.4	-28.6	+	Dynein heavy chain-like protein PF11_0240 OS=Plasmodium falciparum (isolate 3D7) GN=PF11_0240 PE=1 SV=1
Nlu-miR-305-3p	TCONS_00012735.p1	155	-11.4	-28.6	+	Dynein heavy chain-like protein PF11_0240 OS=Plasmodium falciparum (isolate 3D7) GN=PF11_0240 PE=1 SV=1
Nlu-miR-305-3p	TCONS_00012737.p1	155	-11.4	-28.6	+	Dynein heavy chain-like protein PF11_0240 OS=Plasmodium falciparum (isolate 3D7) GN=PF11_0240 PE=1 SV=1
Nlu-miR-305-3p	TCONS_00012738.p1	155	-11.4	-28.6	+	Dynein heavy chain-like protein PF11_0240 OS=Plasmodium falciparum (isolate 3D7) GN=PF11_0240 PE=1 SV=1
Nlu-miR-305-3p	TCONS_00019026.p1	140	-2.04	-23.1	+	Longitudinals lacking protein, isoforms N/O/W/X/Y OS=Drosophila melanogaster GN=lola PE=1 SV=3
Nlu-miR-305-3p	TCONS_00019233.p1	160	-11.72	-26.9	+	Cyclin-dependent kinase 7 OS=Mus musculus GN=Cdk7 PE=1 SV=2
Nlu-miR-305-3p	TCONS_00023268.p1	159	-16.3	-28.5	+	Reticulocalbin-2 OS=Crotalus adamanteus PE=1 SV=1
Nlu-miR-305-3p	TCONS_00027462.p1	140	-9.27	-26.2	+	39S ribosomal protein L15, mitochondrial OS=Danio rerio GN=mrpl15 PE=2 SV=1
Nlu-miR-305-3p	TCONS_00028548.p1	141	-13.77	-25.5	+	Voltage-dependent calcium channel type D subunit alpha-1 OS=Drosophila melanogaster GN=Ca-alpha1D PE=1 SV=2
Nlu-miR-305-3p	TCONS_00028549.p1	141	-13.77	-25.5	+	Voltage-dependent calcium channel type D subunit alpha-1 OS=Drosophila melanogaster GN=Ca-alpha1D PE=1 SV=2
Nlu-miR-305-3p	TCONS_00028671.p1	145	-5.82	-25.9	+	Protein mab-21 OS=Drosophila pseudoobscura pseudoobscura GN=mab-21 PE=3 SV=1
Nlu-miR-305-3p	TCONS_00033603.p1	150	-11	-32.3	+	Putative uncharacterized protein
Nlu-miR-305-3p	TCONS_00037686.p1	159	-9.63	-26.3	+	Ribosomal protein S6 kinase alpha-5 OS=Gallus gallus GN=RPS6KA5 PE=2 SV=1
Nlu-miR-305-3p	TCONS_00043153.p1	180	-15.47	-30.5	+	Persulfide dioxygenase ETHE1, mitochondrial OS=Mus musculus GN=Ethe1 PE=1 SV=2
Nlu-miR-305-3p	TCONS_00043433.p1	163	-18.46	-29.4	+	Delta and Notch-like epidermal growth factor-related receptor OS=Mus musculus GN=Dner PE=1 SV=1
Nlu-miR-305-3p	TCONS_00043434.p1	163	-18.46	-29.4	+	Delta and Notch-like epidermal growth factor-related receptor OS=Mus musculus GN=Dner PE=1 SV=1
Nlu-miR-305-3p	TCONS_00044011.p1	151	-14.46	-33.7	+	Probable ATP-dependent RNA helicase DHX35 OS=Homo sapiens GN=DHX35 PE=1 SV=2
Nlu-miR-305-3p	TCONS_00050328.p1	152	-14.78	-29	+	Putative uncharacterized protein
Nlu-nov-21a-5p	TCONS_00014026.p1	173	-10.28	-26.5	+	Inositol hexakisphosphate kinase 3 OS=Homo sapiens GN=IP6K3 PE=1 SV=2
Nlu-nov-21a-5p	TCONS_00014029.p1	173	-10.28	-26.5	+	Inositol hexakisphosphate kinase 3 OS=Homo sapiens GN=IP6K3 PE=1 SV=2
Nlu-nov-21a-5p	TCONS_00005437.p1	164	-16.97	-25.9	+	Gibberellin 20 oxidase 2 OS=Arabidopsis thaliana GN=GA20OX2 PE=2 SV=1
Nlu-nov-21a-5p	TCONS_00029816.p1	165	-15.62	-25.7	+	Zinc finger protein 84 OS=Homo sapiens GN=ZNF84 PE=1 SV=2
Nlu-nov-21a-5p	TCONS_00029817.p1	165	-15.62	-25.7	+	Zinc finger protein 84 OS=Homo sapiens GN=ZNF84 PE=1 SV=2
Nlu-nov-21a-5p	TCONS_00029818.p1	165	-15.62	-25.7	+	Zinc finger protein 84 OS=Homo sapiens GN=ZNF84 PE=1 SV=2
Nlu-nov-21a-5p	TCONS_00029819.p1	165	-15.62	-25.7	+	Zinc finger protein 84 OS=Homo sapiens GN=ZNF84 PE=1 SV=2
Nlu-nov-21a-5p	TCONS_00029820.p1	165	-15.62	-25.7	+	Zinc finger protein 84 OS=Homo sapiens GN=ZNF84 PE=1 SV=2
Nlu-nov-21a-5p	TCONS_00029821.p1	165	-15.62	-25.7	+	Zinc finger protein 84 OS=Homo sapiens GN=ZNF84 PE=1 SV=2
Nlu-nov-21a-5p	TCONS_00029822.p1	165	-15.62	-25.7	+	Zinc finger protein 84 OS=Homo sapiens GN=ZNF84 PE=1 SV=2
Nlu-nov-21a-5p	TCONS_00029844.p1	165	-15.62	-25.7	+	Zinc finger protein 84 OS=Homo sapiens GN=ZNF84 PE=1 SV=2
Nlu-nov-21a-5p	TCONS_00003683.p1	147	-13.46	-25	+	Putative uncharacterized protein
Nlu-nov-21a-5p	TCONS_00003684.p1	147	-13.46	-25	+	Putative uncharacterized protein
Nlu-nov-21a-5p	TCONS_00003685.p1	147	-13.46	-25	+	Putative uncharacterized protein
Nlu-nov-21a-5p	TCONS_00003696.p3	170	-9.04	-24.6	+	Putative uncharacterized protein
Nlu-nov-21a-5p	TCONS_00006582.p1	152	-15.27	-26.4	+	Two pore calcium channel protein 1 OS=Rattus norvegicus GN=Tpcn1 PE=1 SV=2
Nlu-nov-21a-5p	TCONS_00011605.p1	148	-12.66	-28.4	+	Suppressor of fused homolog OS=Homo sapiens GN=SUFU PE=1 SV=2
Nlu-nov-21a-5p	TCONS_00013655.p1	162	-12.78	-27.3	+	Probable nuclear transport factor 2 OS=Caenorhabditis elegans GN=ran-4 PE=3 SV=1
Nlu-nov-21a-5p	TCONS_00022922.p1	149	-14.89	-29	+	Putative uncharacterized protein
Nlu-nov-21a-5p	TCONS_00024918.p1	168	-7.33	-23.8	+	UPF0518 protein AGAP011705 OS=Anopheles gambiae GN=AGAP011705 PE=3 SV=4
Nlu-nov-21a-5p	TCONS_00025621.p1	154	-5.09	-24.2	+	Putative uncharacterized protein
Nlu-nov-21a-5p	TCONS_00025622.p1	154	-5.09	-24.2	+	Putative uncharacterized protein
Nlu-nov-21a-5p	TCONS_00026549.p1	152	-7.37	-22.7	+	Transposon Tf2-9 polyprotein OS=Schizosaccharomyces pombe (strain 972 / ATCC 24843) GN=Tf2-9 PE=3 SV=1
Nlu-nov-21a-5p	TCONS_00030374.p1	152	-4.08	-25.1	+	Putative uncharacterized protein
Nlu-nov-21a-5p	TCONS_00031044.p1	145	-13.82	-25	+	Putative uncharacterized transposon-derived protein F52C9.6 OS=Caenorhabditis elegans GN=F52C9.6 PE=5 SV=1
Nlu-nov-21a-5p	TCONS_00038049.p1	159	-10.48	-25	+	Cholesterol 7-desaturase OS=Caenorhabditis elegans GN=daf-36 PE=1 SV=2
Nlu-nov-21a-5p	TCONS_00042688.p1	169	-16.21	-27.3	+	Terminal uridylyltransferase 7 OS=Mus musculus GN=Zcchc6 PE=1 SV=3
Nlu-nov-21a-5p	TCONS_00042689.p1	169	-16.21	-27.3	+	Terminal uridylyltransferase 7 OS=Mus musculus GN=Zcchc6 PE=1 SV=3
Nlu-nov-21a-5p	TCONS_00045666.p1	145	-12.21	-27.1	+	Protein timeless OS=Drosophila melanogaster GN=tim PE=1 SV=3
Nlu-nov-21a-5p	TCONS_00048380.p2	159	-9.53	-25.1	+	Putative uncharacterized protein
Nlu-miR-989b-5p	TCONS_00002599.p1	152	-13.62	-28.1	+	Bromodomain and WD repeat-containing protein 3 OS=Mus musculus GN=Brwd3 PE=1 SV=1
Nlu-miR-989b-5p	TCONS_00002600.p1	152	-13.62	-28.1	+	Bromodomain and WD repeat-containing protein 3 OS=Mus musculus GN=Brwd3 PE=1 SV=1
Nlu-miR-989b-5p	TCONS_00003577.p1	150	-14.38	-26.7	+	Putative uncharacterized protein
Nlu-miR-989b-5p	TCONS_00010305.p2	150	-15.82	-29.5	+	Ig-like and fibronectin type-III domain-containing protein 2 OS=Caenorhabditis elegans GN=igdb-2 PE=1 SV=4
Nlu-miR-989b-5p	TCONS_00012682.p1	159	-15.74	-26.2	+	Putative uncharacterized protein
Nlu-miR-989b-5p	TCONS_00013779.p3	306	-14.62	-29.4	+	Putative uncharacterized protein
Nlu-miR-989b-5p	TCONS_00017338.p1	144	-16.03	-29.3	+	Nephrin OS=Homo sapiens GN=NPHS1 PE=1 SV=1
Nlu-miR-989b-5p	TCONS_00017339.p1	144	-16.03	-29.3	+	Nephrin OS=Homo sapiens GN=NPHS1 PE=1 SV=1
Nlu-miR-989b-5p	TCONS_00017340.p1	144	-16.03	-29.3	+	Nephrin OS=Homo sapiens GN=NPHS1 PE=1 SV=1
Nlu-miR-989b-5p	TCONS_00017341.p1	144	-16.03	-29.3	+	Nephrin OS=Homo sapiens GN=NPHS1 PE=1 SV=1
Nlu-miR-989b-5p	TCONS_00019421.p1	147	-10.16	-25.8	+	Cytochrome P450 6a2 OS=Drosophila melanogaster GN=Cyp6a2 PE=2 SV=2
Nlu-miR-989b-5p	TCONS_00019682.p1	148	-4.69	-27.4	+	La-related protein 6 OS=Homo sapiens GN=LARP6 PE=1 SV=1
Nlu-miR-989b-5p	TCONS_00020029.p1	162	-10.42	-24.8	+	DNA polymerase zeta catalytic subunit OS=Homo sapiens GN=REV3L PE=1 SV=2
Nlu-miR-989b-5p	TCONS_00021605.p1	153	-9.38	-21.5	+	Putative uncharacterized protein
Nlu-miR-989b-5p	TCONS_00031341.p1	153	-10.39	-26.4	+	Glyoxylate reductase/hydroxypyruvate reductase OS=Mus musculus GN=Grhpr PE=1 SV=1
Nlu-miR-989b-5p	TCONS_00031344.p1	153	-10.39	-26.4	+	Glyoxylate reductase/hydroxypyruvate reductase OS=Mus musculus GN=Grhpr PE=1 SV=1
Nlu-miR-989b-5p	TCONS_00033402.p1	154	-13.2	-27.6	+	Copper chaperone for superoxide dismutase OS=Sus scrofa GN=CCS PE=2 SV=1
Nlu-miR-989b-5p	TCONS_00043661.p1	143	-3.15	-24	+	Putative uncharacterized protein
Nlu-miR-989b-5p	TCONS_00045352.p1	161	-18.4	-25.3	+	Vam6/Vps39-like protein OS=Mus musculus GN=Vps39 PE=1 SV=1
Nlu-miR-989b-5p	TCONS_00048198.p1	141	-11.15	-24.7	+	Probable G-protein coupled receptor 179 OS=Homo sapiens GN=GPR179 PE=1 SV=2
Nlu-miR-989b-5p	TCONS_00016431.p1	154	-11.19	-28.3	+	Putative uncharacterized protein
Nlu-miR-989b-5p	TCONS_00016432.p1	154	-11.19	-28.3	+	Peptidyl-prolyl cis-trans isomerase-like 4 OS=Homo sapiens GN=PPIL4 PE=1 SV=1
Nlu-miR-989b-5p	TCONS_00013695.p1	148	-17.68	-28.3	+	Zinc finger protein 64 OS=Mus musculus GN=Zfp64 PE=2 SV=1
Nlu-miR-989b-5p	TCONS_00021641.p1	141	-15.13	-25.1	+	Ubiquitin-conjugating enzyme E2 C OS=Xenopus laevis GN=ube2c PE=1 SV=1
Nlu-miR-989b-5p	TCONS_00025274.p1	173	-15.38	-25.8	+	mRNA decay activator protein ZFP36L1 OS=Mus musculus GN=Zfp36l1 PE=1 SV=1
Nlu-miR-989b-5p	TCONS_00025276.p1	173	-15.38	-29.9	+	mRNA decay activator protein ZFP36L1 OS=Mus musculus GN=Zfp36l1 PE=1 SV=1
Nlu-miR-989b-5p	TCONS_00012845.p1	155	-16.85	-25.4	+	Putative uncharacterized protein
Nlu-miR-989b-5p	TCONS_00012846.p1	155	-16.85	-25.4	+	Putative uncharacterized protein
Nlu-miR-989b-5p	TCONS_00012847.p1	155	-16.85	-25.4	+	Putative uncharacterized protein
Nlu-miR-989b-5p	TCONS_00028984.p1	157	-16.09	-24.4	+	Transcription factor Sox-10 OS=Xenopus tropicalis GN=sox10 PE=2 SV=1
Nlu-miR-989b-5p	TCONS_00005027.p1	152	-12.72	-29.3	+	Putative uncharacterized protein
Nlu-miR-989b-5p	TCONS_00032102.p1	163	-9.87	-26	+	Putative uncharacterized protein
Nlu-miR-989b-5p	TCONS_00032103.p1	163	-9.87	-26	+	Putative uncharacterized protein
Nlu-miR-989b-5p	TCONS_00032104.p1	163	-9.87	-26	+	Putative uncharacterized protein
Nlu-miR-989b-5p	TCONS_00032105.p1	163	-9.87	-26	+	Nesprin-1 OS=Homo sapiens GN=SYNE1 PE=1 SV=4
Nlu-miR-989b-5p	TCONS_00032106.p1	163	-9.87	-26	+	Putative uncharacterized protein
Nlu-miR-989b-5p	TCONS_00032107.p1	163	-9.87	-26	+	Putative uncharacterized protein
Nlu-miR-989b-5p	TCONS_00032108.p1	163	-9.87	-26	+	Putative uncharacterized protein
Nlu-miR-989b-5p	TCONS_00032109.p1	163	-9.87	-26	+	Putative uncharacterized protein
Nlu-miR-989b-5p	TCONS_00032110.p1	163	-9.87	-26	+	Nesprin-1 OS=Homo sapiens GN=SYNE1 PE=1 SV=4
Nlu-miR-989b-5p	TCONS_00032111.p1	163	-9.87	-26	+	Putative uncharacterized protein
Nlu-miR-989b-5p	TCONS_00032113.p1	163	-9.87	-26	+	Nesprin-1 OS=Mus musculus GN=Syne1 PE=1 SV=2
Nlu-miR-989b-5p	TCONS_00049194.p1	156	-16.23	-27.3	+	Zinc finger protein 287 OS=Homo sapiens GN=ZNF287 PE=2 SV=1
Nlu-miR-989b-5p	TCONS_00000677.p1	158	-20.13	-27.4	+	Peroxisomal membrane protein 11C OS=Homo sapiens GN=PEX11G PE=1 SV=1
Nlu-miR-989b-5p	TCONS_00002671.p1	147	-14.96	-28.4	+	A disintegrin and metalloproteinase with thrombospondin motifs 7 OS=Homo sapiens GN=ADAMTS7 PE=1 SV=2
Nlu-miR-989b-5p	TCONS_00002672.p1	147	-16.94	-28.4	+	A disintegrin and metalloproteinase with thrombospondin motifs 7 OS=Homo sapiens GN=ADAMTS7 PE=1 SV=2
Nlu-miR-989b-5p	TCONS_00002673.p1	147	-14.23	-28.4	+	A disintegrin and metalloproteinase with thrombospondin motifs 7 OS=Homo sapiens GN=ADAMTS7 PE=1 SV=2
Nlu-miR-989b-5p	TCONS_00004755.p1	161	-16.86	-25.6	+	Coagulation factor VII OS=Bos taurus GN=F7 PE=1 SV=2
Nlu-miR-989b-5p	TCONS_00004756.p1	161	-16.86	-25.6	+	Neurogenic locus protein delta OS=Drosophila melanogaster GN=Dl PE=1 SV=2
Nlu-miR-989b-5p	TCONS_00007643.p1	170	-20.55	-32.1	+	Complement component 1 Q subcomponent-binding protein, mitochondrial OS=Homo sapiens GN=C1QBP PE=1 SV=1
Nlu-miR-989b-5p	TCONS_00008635.p1	141	-19.56	-26.6	+	Fructose-bisphosphate aldolase OS=Drosophila melanogaster GN=Ald PE=1 SV=5
Nlu-miR-989b-5p	TCONS_00009697.p1	164	-12.86	-21.2	+	Protein-S-isoprenylcysteine O-methyltransferase OS=Xenopus laevis GN=icmt PE=2 SV=1
Nlu-miR-989b-5p	TCONS_00010823.p1	315	-18.54	-25	+	Putative uncharacterized protein
Nlu-miR-989b-5p	TCONS_00015220.p2	165	-13.5	-27.3	+	Serine/arginine-rich splicing factor 7 OS=Mus musculus GN=Srsf7 PE=1 SV=1
Nlu-miR-989b-5p	TCONS_00015221.p1	165	-13.5	-27.3	+	Serine/arginine-rich splicing factor 7 OS=Mus musculus GN=Srsf7 PE=1 SV=1
Nlu-miR-989b-5p	TCONS_00015223.p1	165	-13.5	-27.3	+	Serine/arginine-rich splicing factor 7 OS=Mus musculus GN=Srsf7 PE=1 SV=1
Nlu-miR-989b-5p	TCONS_00016721.p1	160	-17.13	-28	+	Scavenger receptor class B member 1 OS=Bos taurus GN=SCARB1 PE=2 SV=1
Nlu-miR-989b-5p	TCONS_00022579.p1	159	-9.79	-26.5	+	Bicaudal D-related protein homolog OS=Drosophila melanogaster GN=CG17365 PE=2 SV=1
Nlu-miR-989b-5p	TCONS_00024808.p1	152	-17.5	-24.3	+	Protein toll OS=Drosophila melanogaster GN=Tl PE=1 SV=1
Nlu-miR-989b-5p	TCONS_00025210.p1	167	-14.45	-29.8	+	Facilitated trehalose transporter Tret1 OS=Culex quinquefasciatus GN=Tret1 PE=3 SV=1
Nlu-miR-989b-5p	TCONS_00028116.p1	156	-15.53	-25.2	+	Gonadotropin-releasing hormone II receptor OS=Clarias gariepinus PE=2 SV=2
Nlu-miR-989b-5p	TCONS_00029022.p1	143	-11.08	-28.6	+	Putative uncharacterized protein
Nlu-miR-989b-5p	TCONS_00029170.p1	154	-19.33	-27.7	+	Protein TEX261 OS=Homo sapiens GN=TEX261 PE=2 SV=1
Nlu-miR-989b-5p	TCONS_00029171.p1	154	-19.33	-27.7	+	Protein TEX261 OS=Homo sapiens GN=TEX261 PE=2 SV=1
Nlu-miR-989b-5p	TCONS_00033804.p2	149	-14.22	-26.8	+	Turripeptide Ici9.2 OS=Iotyrris cingulifera PE=2 SV=1
Nlu-miR-989b-5p	TCONS_00036401.p1	151	-13.91	-26.2	+	Kinesin-like protein unc-104 OS=Aedes aegypti GN=unc-104 PE=3 SV=1
Nlu-miR-989b-5p	TCONS_00036402.p1	151	-13.91	-26.2	+	Kinesin-like protein unc-104 OS=Aedes aegypti GN=unc-104 PE=3 SV=1
Nlu-miR-989b-5p	TCONS_00036822.p1	143	-14.85	-27.1	+	Annexin B10 OS=Drosophila melanogaster GN=AnxB10 PE=2 SV=3
Nlu-miR-989b-5p	TCONS_00042365.p1	156	-15.52	-20.1	+	Guanine nucleotide exchange factor subunit Rich OS=Drosophila melanogaster GN=Rich PE=1 SV=1
Nlu-miR-989b-5p	TCONS_00044223.p1	165	-18.08	-27.3	+	Organic cation transporter-like protein OS=Drosophila melanogaster GN=Orct2 PE=2 SV=2
Nlu-miR-989b-5p	TCONS_00046133.p1	170	-12.88	-28.7	+	Calpain-7 OS=Mus musculus GN=Capn7 PE=2 SV=1
Nlu-miR-989b-5p	TCONS_00046134.p1	170	-12.88	-28.7	+	Calpain-7 OS=Mus musculus GN=Capn7 PE=2 SV=1
Nlu-miR-989b-5p	TCONS_00046135.p1	170	-12.88	-28.7	+	Calpain-7 OS=Mus musculus GN=Capn7 PE=2 SV=1
Nlu-miR-989b-5p	TCONS_00048360.p1	151	-14.73	-26.2	+	Kinesin-like protein unc-104 OS=Aedes aegypti GN=unc-104 PE=3 SV=1
Nlu-miR-989b-5p	TCONS_00050170.p2	140	-14.67	-30.6	+	Putative uncharacterized protein
Nlu-nov-42c-3p	TCONS_00051175.p1	168	-13.96	-25.5	+	Putative uncharacterized protein
Nlu-nov-42c-3p	TCONS_00008789.p1	146	-11.8	-27	+	Rho GTPase-activating protein 44 OS=Rattus norvegicus GN=Arhgap44 PE=1 SV=2
Nlu-nov-42c-3p	TCONS_00008790.p1	146	-11.8	-27	+	Putative uncharacterized protein
Nlu-nov-42c-3p	TCONS_00010160.p1	149	-12.82	-27.9	+	Putative uncharacterized protein
Nlu-nov-42c-3p	TCONS_00047577.p1	160	-9.38	-27.2	+	Putative uncharacterized protein
Nlu-nov-42c-3p	TCONS_00007319.p1	156	-5.65	-24.3	+	Proclotting enzyme OS=Tachypleus tridentatus PE=1 SV=1
Nlu-nov-42c-3p	TCONS_00007320.p1	163	0.28	-22.8	+	Proclotting enzyme OS=Tachypleus tridentatus PE=1 SV=1
Nlu-nov-42c-3p	TCONS_00009958.p1	141	-9.72	-24.7	+	Papilin OS=Drosophila melanogaster GN=Ppn PE=1 SV=2
Nlu-nov-42c-3p	TCONS_00014758.p1	144	-3.46	-29	+	Putative uncharacterized protein
Nlu-nov-42c-3p	TCONS_00016866.p1	152	-0.98	-22.9	+	Digestive organ expansion factor homolog OS=Xenopus tropicalis GN=diexf PE=2 SV=1
Nlu-nov-42c-3p	TCONS_00030641.p1	162	-12.06	-25.3	+	Protein argonaute-2 OS=Xenopus tropicalis GN=ago2 PE=2 SV=1
Nlu-nov-42c-3p	TCONS_00030642.p1	162	-12.06	-25.3	+	Protein argonaute-2 OS=Xenopus tropicalis GN=ago2 PE=2 SV=1
Nlu-nov-42c-3p	TCONS_00030643.p1	162	-12.06	-25.3	+	Protein argonaute-2 OS=Xenopus tropicalis GN=ago2 PE=2 SV=1
Nlu-nov-42c-3p	TCONS_00030644.p1	162	-12.06	-25.3	+	Protein argonaute-2 OS=Xenopus tropicalis GN=ago2 PE=2 SV=1
Nlu-nov-42c-3p	TCONS_00032387.p1	163	-7.15	-24.8	+	Nucleolar protein 58 OS=Homo sapiens GN=NOP58 PE=1 SV=1
Nlu-nov-42c-3p	TCONS_00040818.p1	179	-11.64	-27.8	+	Putative uncharacterized protein
Nlu-nov-42c-3p	TCONS_00041630.p1	148	-5.89	-25.2	+	Zinc phosphodiesterase ELAC protein 2 OS=Homo sapiens GN=ELAC2 PE=1 SV=2
Nlu-nov-42c-3p	TCONS_00042526.p1	162	-7.55	-25.2	+	Ryanodine receptor OS=Drosophila melanogaster GN=RyR PE=1 SV=3
Nlu-nov-42c-3p	TCONS_00047517.p1	173	-7.08	-24.8	+	Putative uncharacterized protein
Nlu-miR-184b-5p	TCONS_00000072.p1	158	-8.79	-29.6	+	Nose resistant to fluoxetine protein 6 OS=Caenorhabditis elegans GN=nrf-6 PE=1 SV=3
Nlu-miR-184b-5p	TCONS_00000073.p1	158	-8.79	-29.6	+	Nose resistant to fluoxetine protein 6 OS=Caenorhabditis elegans GN=nrf-6 PE=1 SV=3
Nlu-miR-184b-5p	TCONS_00002905.p1	146	-11.4	-28	+	Serine/threonine-protein kinase/endoribonuclease IRE1 OS=Mus musculus GN=Ern1 PE=1 SV=1
Nlu-miR-184b-5p	TCONS_00011085.p1	148	-5.74	-27.3	+	Trafficking protein particle complex subunit 8 OS=Homo sapiens GN=TRAPPC8 PE=1 SV=2
Nlu-miR-184b-5p	TCONS_00028291.p1	168	-19.93	-29.6	+	Dolichyl-diphosphooligosaccharide--protein glycosyltransferase 48 kDa subunit OS=Drosophila melanogaster GN=Ost48 PE=2 SV=2
Nlu-miR-184b-5p	TCONS_00028487.p1	164	-15.52	-20.2	+	E3 ubiquitin-protein ligase MARCH2 OS=Xenopus tropicalis GN=march2 PE=2 SV=1
Nlu-miR-184b-5p	TCONS_00029261.p1	158	-14.56	-31.8	+	Putative uncharacterized protein
Nlu-miR-184b-5p	TCONS_00036507.p1	160	-16.7	-29.1	+	ATP-binding cassette sub-family G member 4 OS=Homo sapiens GN=ABCG4 PE=1 SV=2
Nlu-miR-184b-5p	TCONS_00042195.p1	159	-6.39	-29.5	+	Putative uncharacterized protein
Nlu-miR-184b-5p	TCONS_00010479.p1	165	-12.04	-27.2	+	tRNA (uracil-5-)-methyltransferase homolog A OS=Homo sapiens GN=TRMT2A PE=1 SV=2
Nlu-miR-184b-5p	TCONS_00019383.p1	147	-3.55	-25.9	+	Anaphase-promoting complex subunit 1 OS=Homo sapiens GN=ANAPC1 PE=1 SV=1
Nlu-miR-184b-5p	TCONS_00024336.p1	161	-12.61	-25.4	+	Protein Shroom3 OS=Mus musculus GN=Shroom3 PE=1 SV=2
Nlu-miR-184b-5p	TCONS_00047373.p1	159	-8.74	-25.9	+	Putative uncharacterized protein
Nlu-miR-1175-3p	TCONS_00036275.p1	148	-11.71	-29.5	+	Cyclic pyranopterin monophosphate synthase OS=Peptoclostridium acidaminophilum GN=moaC PE=3 SV=2
Nlu-miR-1175-3p	TCONS_00023050.p1	147	-12.54	-29.4	+	Putative uncharacterized protein
Nlu-miR-1175-3p	TCONS_00023051.p1	147	-12.42	-29.4	+	Putative uncharacterized protein
Nlu-miR-1175-3p	TCONS_00023052.p1	147	-12.42	-29.4	+	Putative uncharacterized protein
Nlu-miR-1175-3p	TCONS_00023053.p1	147	-12.54	-29.4	+	Putative uncharacterized protein
Nlu-miR-1175-3p	TCONS_00020448.p1	145	-10.06	-26.9	+	Protein TRC8 homolog OS=Drosophila melanogaster GN=Trc8 PE=1 SV=1
Nlu-miR-1175-3p	TCONS_00044988.p1	141	-12.67	-26.9	+	Protein TRC8 homolog OS=Drosophila melanogaster GN=Trc8 PE=1 SV=1
Nlu-miR-1175-3p	TCONS_00008047.p1	157	-11.51	-28.3	+	Chitooligosaccharidolytic beta-N-acetylglucosaminidase OS=Bombyx mori PE=1 SV=1
Nlu-miR-1175-3p	TCONS_00008048.p1	157	-11.51	-28.3	+	Chitooligosaccharidolytic beta-N-acetylglucosaminidase OS=Bombyx mori PE=1 SV=1
Nlu-miR-1175-3p	TCONS_00008049.p1	157	-11.51	-28.3	+	Chitooligosaccharidolytic beta-N-acetylglucosaminidase OS=Bombyx mori PE=1 SV=1
Nlu-miR-1175-3p	TCONS_00008050.p1	157	-11.51	-28.3	+	Chitooligosaccharidolytic beta-N-acetylglucosaminidase OS=Bombyx mori PE=1 SV=1
Nlu-miR-1175-3p	TCONS_00008051.p1	157	-11.51	-28.3	+	Chitooligosaccharidolytic beta-N-acetylglucosaminidase OS=Bombyx mori PE=1 SV=1
Nlu-miR-1175-3p	TCONS_00013651.p1	141	-10.36	-26.7	+	Transcription factor Sp9 OS=Xenopus tropicalis GN=sp9 PE=2 SV=1
Nlu-miR-1175-3p	TCONS_00020137.p1	175	-15.47	-30.3	+	Putative uncharacterized protein
Nlu-nov-38c-3p	TCONS_00041137.p1	166	-9.78	-23.4	+	Putative uncharacterized protein
Nlu-nov-38c-3p	TCONS_00004805.p1	165	-8.86	-23.9	+	Calcium-responsive transcription factor OS=Rattus norvegicus GN=Carf PE=1 SV=1
Nlu-nov-38c-3p	TCONS_00007232.p1	149	-11	-25.3	+	Paired amphipathic helix protein Sin3a OS=Mus musculus GN=Sin3a PE=1 SV=3
Nlu-nov-38c-3p	TCONS_00007233.p1	149	-11	-25.3	+	Paired amphipathic helix protein Sin3a OS=Mus musculus GN=Sin3a PE=1 SV=3
Nlu-nov-38c-3p	TCONS_00016695.p1	142	-10.56	-27.3	+	WD repeat-containing protein 18 OS=Mus musculus GN=Wdr18 PE=1 SV=1
Nlu-nov-38c-3p	TCONS_00027439.p1	158	-7.89	-27.5	+	Microtubule-associated tumor suppressor candidate 2 homolog OS=Mus musculus GN=Mtus2 PE=1 SV=1
Nlu-nov-38c-3p	TCONS_00027440.p1	158	-7.89	-27.5	+	Microtubule-associated tumor suppressor candidate 2 homolog OS=Mus musculus GN=Mtus2 PE=1 SV=1
Nlu-nov-38c-3p	TCONS_00027441.p1	158	-7.89	-27.5	+	Microtubule-associated tumor suppressor candidate 2 homolog OS=Mus musculus GN=Mtus2 PE=1 SV=1
Nlu-nov-38c-3p	TCONS_00028427.p1	158	-10.33	-24.3	+	Putative uncharacterized protein
Nlu-nov-38c-3p	TCONS_00032160.p1	169	-11.77	-26.9	+	Putative uncharacterized protein
Nlu-nov-38c-3p	TCONS_00036052.p1	148	-1.78	-26.5	+	RNA-binding protein MEX3A OS=Homo sapiens GN=MEX3A PE=1 SV=1
Nlu-miR-279a-3p	TCONS_00012562.p1	145	-12.74	-25.8	+	Tudor domain-containing protein 7 OS=Mus musculus GN=Tdrd7 PE=1 SV=1
Nlu-miR-279a-3p	TCONS_00047532.p2	171	-14.35	-29.4	+	Uncharacterized 50 kDa protein in type I retrotransposable element R1DM OS=Drosophila melanogaster GN=R1A1-element\ORF1 PE=4 SV=1
Nlu-miR-279a-3p	TCONS_00046401.p2	157	5.24	-22.8	+	Sorting and assembly machinery component 50 homolog B OS=Xenopus laevis GN=samm50-b PE=2 SV=1
Nlu-miR-279a-3p	TCONS_00027145.p1	171	-16.55	-30.7	+	Ubiquitin carboxyl-terminal hydrolase 20 OS=Xenopus tropicalis GN=usp20 PE=2 SV=1
Nlu-miR-279a-3p	TCONS_00027146.p1	163	-10.27	-26.9	+	Ubiquitin carboxyl-terminal hydrolase 20 OS=Xenopus tropicalis GN=usp20 PE=2 SV=1
Nlu-miR-279a-3p	TCONS_00027147.p1	163	-10.27	-26.9	+	Ubiquitin carboxyl-terminal hydrolase 33 OS=Danio rerio GN=usp33 PE=2 SV=1
Nlu-miR-279a-3p	TCONS_00027148.p1	171	-16.55	-30.7	+	Ubiquitin carboxyl-terminal hydrolase 33 OS=Danio rerio GN=usp33 PE=2 SV=1
Nlu-miR-279a-3p	TCONS_00027149.p1	163	-10.27	-26.9	+	Ubiquitin carboxyl-terminal hydrolase 33 OS=Danio rerio GN=usp33 PE=2 SV=1
Nlu-miR-279a-3p	TCONS_00027150.p1	163	-10.27	-26.9	+	Ubiquitin carboxyl-terminal hydrolase 20 OS=Xenopus tropicalis GN=usp20 PE=2 SV=1
Nlu-miR-279a-3p	TCONS_00027152.p1	171	-16.55	-30.7	+	Ubiquitin carboxyl-terminal hydrolase 20 OS=Xenopus tropicalis GN=usp20 PE=2 SV=1
Nlu-miR-279a-3p	TCONS_00047840.p2	156	-14.57	-30.8	+	Galactosylgalactosylxylosylprotein 3-beta-glucuronosyltransferase 3 OS=Cricetulus griseus GN=B3GAT3 PE=2 SV=1
Nlu-nov-40b-5p	TCONS_00008779.p2	166	-11.42	-27.8	+	Vacuolar protein sorting-associated protein 16 homolog OS=Mus musculus GN=Vps16 PE=1 SV=3
Nlu-nov-40b-5p	TCONS_00011598.p1	143	-10.7	-26.7	+	Cytochrome P450 9e2 OS=Blattella germanica GN=CYP9E2 PE=2 SV=1
Nlu-nov-40b-5p	TCONS_00011599.p1	143	-10.7	-26.7	+	Cytochrome P450 9e2 OS=Blattella germanica GN=CYP9E2 PE=2 SV=1
Nlu-nov-40b-5p	TCONS_00027972.p1	155	-15.28	-27.8	+	Protein singed OS=Drosophila melanogaster GN=sn PE=3 SV=1
Nlu-nov-40b-5p	TCONS_00040326.p1	161	-12.58	-26.3	+	Pro-resilin OS=Drosophila melanogaster GN=resilin PE=1 SV=1
Nlu-miR-278-5p	TCONS_00013397.p1	163	-14.77	-28	+	GATOR complex protein NPRL3 OS=Drosophila melanogaster GN=Nprl3 PE=1 SV=1
Nlu-miR-278-5p	TCONS_00033902.p1	153	-10.25	-24.5	+	F-box/LRR-repeat protein 7 OS=Homo sapiens GN=FBXL7 PE=2 SV=1
Nlu-miR-278-5p	TCONS_00036179.p1	153	-16.57	-30.6	+	Putative uncharacterized protein
Nlu-miR-278-5p	TCONS_00048859.p1	157	-11.81	-22.9	+	Chromosome-associated kinesin KIF4 OS=Xenopus laevis GN=kif4 PE=2 SV=1
Nlu-miR-278-5p	TCONS_00050601.p1	141	-10.85	-29.8	+	Histone-lysine N-methyltransferase, H3 lysine-36 and H4 lysine-20 specific OS=Mus musculus GN=Nsd1 PE=1 SV=1
Nlu-miR-10-4-5p	TCONS_00032979.p1	148	-10.17	-25.2	+	Hypoxia up-regulated protein 1 OS=Rattus norvegicus GN=Hyou1 PE=1 SV=1
Nlu-miR-10-4-5p	TCONS_00013927.p1	154	-12.15	-25.2	+	TOX high mobility group box family member 3 OS=Mus musculus GN=Tox3 PE=2 SV=1
Nlu-miR-10-4-5p	TCONS_00013930.p1	154	-12.15	-25.2	+	TOX high mobility group box family member 4 OS=Pongo abelii GN=TOX4 PE=2 SV=2
Nlu-miR-10-4-5p	TCONS_00013935.p1	154	-12.15	-25.2	+	TOX high mobility group box family member 4 OS=Homo sapiens GN=TOX4 PE=1 SV=1
Nlu-miR-10-4-5p	TCONS_00043167.p1	142	-6.35	-25.2	+	Putative uncharacterized protein
Nlu-miR-10-4-5p	TCONS_00031255.p2	170	-15.28	-29.3	+	Dynein heavy chain (Fragment) OS=Oncorhynchus mykiss PE=2 SV=1
Nlu-miR-10-4-5p	TCONS_00031228.p1	150	-11.69	-26.4	+	Rhythmically expressed gene 5 protein OS=Drosophila melanogaster GN=Reg-5 PE=2 SV=2
Nlu-miR-10-4-5p	TCONS_00014858.p1	144	-12.37	-27.8	+	GRAM domain-containing protein 1B OS=Homo sapiens GN=GRAMD1B PE=1 SV=1
Nlu-miR-10-4-5p	TCONS_00014860.p1	144	-12.37	-27.8	+	GRAM domain-containing protein 1C OS=Pongo abelii GN=GRAMD1C PE=2 SV=1
Nlu-miR-10-4-5p	TCONS_00001765.p1	152	-6.01	-27.9	+	Activating signal cointegrator 1 complex subunit 3 OS=Gallus gallus GN=ascc3 PE=3 SV=2
Nlu-miR-10-4-5p	TCONS_00003527.p1	154	-12.33	-26.1	+	Putative uncharacterized protein
Nlu-miR-10-4-5p	TCONS_00003528.p1	154	-12.33	-26.1	+	Putative uncharacterized protein
Nlu-miR-10-4-5p	TCONS_00005523.p1	145	-7.66	-26	+	PiggyBac transposable element-derived protein 4 OS=Homo sapiens GN=PGBD4 PE=2 SV=3
Nlu-miR-10-4-5p	TCONS_00006290.p1	146	-15.91	-31.2	+	PHD finger protein rhinoceros OS=Drosophila pseudoobscura pseudoobscura GN=rno PE=3 SV=2
Nlu-miR-10-4-5p	TCONS_00019698.p1	165	-10.58	-25.2	+	Golgin subfamily A member 4 OS=Homo sapiens GN=GOLGA4 PE=1 SV=1
Nlu-miR-10-4-5p	TCONS_00019699.p1	165	-11.3	-25.2	+	Golgin subfamily A member 4 OS=Homo sapiens GN=GOLGA4 PE=1 SV=1
Nlu-miR-10-4-5p	TCONS_00019700.p1	165	-10.58	-25.2	+	Golgin subfamily A member 4 OS=Homo sapiens GN=GOLGA4 PE=1 SV=1
Nlu-miR-10-4-5p	TCONS_00019701.p1	165	-10.58	-25.2	+	Golgin subfamily A member 4 OS=Homo sapiens GN=GOLGA4 PE=1 SV=1
Nlu-miR-10-4-5p	TCONS_00019702.p1	165	-10.58	-25.2	+	Golgin subfamily A member 4 OS=Homo sapiens GN=GOLGA4 PE=1 SV=1
Nlu-miR-10-4-5p	TCONS_00019703.p1	165	-11.3	-25.2	+	Golgin subfamily A member 4 OS=Homo sapiens GN=GOLGA4 PE=1 SV=1
Nlu-miR-10-4-5p	TCONS_00019704.p1	165	-10.58	-25.2	+	Golgin subfamily A member 4 OS=Homo sapiens GN=GOLGA4 PE=1 SV=1
Nlu-miR-10-4-5p	TCONS_00019705.p1	165	-11.3	-25.2	+	Golgin subfamily A member 4 OS=Homo sapiens GN=GOLGA4 PE=1 SV=1
Nlu-miR-10-4-5p	TCONS_00019706.p1	165	-10.58	-25.2	+	Golgin subfamily A member 4 OS=Homo sapiens GN=GOLGA4 PE=1 SV=1
Nlu-miR-10-4-5p	TCONS_00019707.p1	165	-10.58	-25.2	+	Golgin subfamily A member 4 OS=Homo sapiens GN=GOLGA4 PE=1 SV=1
Nlu-miR-10-4-5p	TCONS_00019708.p1	165	-10.58	-25.2	+	Golgin subfamily A member 4 OS=Homo sapiens GN=GOLGA4 PE=1 SV=1
Nlu-miR-10-4-5p	TCONS_00019709.p1	165	-11.3	-25.2	+	Golgin subfamily A member 4 OS=Mus musculus GN=Golga4 PE=1 SV=2
Nlu-miR-10-4-5p	TCONS_00019710.p1	165	-11.3	-25.2	+	Golgin subfamily A member 4 OS=Homo sapiens GN=GOLGA4 PE=1 SV=1
Nlu-miR-10-4-5p	TCONS_00028766.p1	152	-10.27	-26.2	+	U7 snRNA-associated Sm-like protein LSm10 OS=Homo sapiens GN=LSM10 PE=1 SV=1
Nlu-miR-10-4-5p	TCONS_00031868.p1	140	-1.35	-23.8	+	Neuralized-like protein 4 OS=Homo sapiens GN=NEURL4 PE=1 SV=2
Nlu-miR-10-4-5p	TCONS_00047588.p1	152	-6.31	-26.5	+	Putative uncharacterized protein
Nlu-miR-10-4-5p	TCONS_00050546.p1	145	-8.04	-24.9	+	Nardilysin OS=Rattus norvegicus GN=Nrdc PE=1 SV=1
Nlu-miR-100-5p	TCONS_00043551.p1	145	-6.31	-24.3	+	Putative uncharacterized protein
Nlu-miR-100-5p	TCONS_00002057.p1	162	-13.2	-30.1	+	Transmembrane protein 208 OS=Mus musculus GN=Tmem208 PE=2 SV=1
Nlu-miR-100-5p	TCONS_00042632.p1	166	-5.81	-28.2	+	Leukocyte elastase inhibitor C OS=Mus musculus GN=Serpinb1c PE=2 SV=1
Nlu-miR-100-5p	TCONS_00042633.p1	166	-5.81	-28.2	+	Leukocyte elastase inhibitor C OS=Mus musculus GN=Serpinb1c PE=2 SV=1
Nlu-miR-100-5p	TCONS_00046339.p1	149	-13.64	-26.5	+	Dynein beta chain, ciliary OS=Tripneustes gratilla PE=1 SV=1
Nlu-miR-100-5p	TCONS_00049007.p1	140	-9.57	-27.6	+	F-box-like/WD repeat-containing protein TBL1XR1-B OS=Xenopus laevis GN=tbl1xr1-b PE=2 SV=1
Nlu-miR-1-5p	TCONS_00011065.p2	164	-15.63	-25.7	+	Putative uncharacterized protein
Nlu-miR-1-5p	TCONS_00046908.p1	165	-9.9	-25.3	+	Spectrin alpha chain, non-erythrocytic 1 OS=Mus musculus GN=Sptan1 PE=1 SV=4
Nlu-miR-1-5p	TCONS_00015768.p1	151	-5.93	-25.1	+	Ubiquitin-conjugating enzyme E2 N OS=Drosophila melanogaster GN=ben PE=1 SV=1
Nlu-miR-1-5p	TCONS_00009754.p1	142	-2.77	-24.2	+	Putative uncharacterized protein
Nlu-miR-1-5p	TCONS_00009758.p1	142	-2.77	-24.2	+	Putative uncharacterized protein
Nlu-miR-1-5p	TCONS_00033558.p1	149	-12.36	-27.8	+	High affinity nerve growth factor receptor (Fragment) OS=Gallus gallus GN=NTRK1 PE=1 SV=1
Nlu-miR-1-5p	TCONS_00041510.p2	143	-5.92	-24.1	+	Very low-density lipoprotein receptor OS=Gallus gallus GN=VLDLR PE=1 SV=1
Nlu-nov-23-3p	TCONS_00040082.p1	160	-10.92	-27.8	+	Putative uncharacterized protein
Nlu-nov-23-3p	TCONS_00002565.p1	161	-11.13	-28.2	+	Synaptic vesicle membrane protein VAT-1 homolog-like OS=Mus musculus GN=Vat1l PE=1 SV=2
Nlu-nov-23-3p	TCONS_00005778.p1	141	-2.02	-26.9	+	Putative uncharacterized protein
Nlu-nov-23-3p	TCONS_00007486.p2	150	-7.4	-26	+	Putative uncharacterized protein
Nlu-nov-23-3p	TCONS_00008439.p1	147	-9.25	-30.9	+	Integrator complex subunit 14 OS=Gallus gallus GN=INTS14 PE=2 SV=1
Nlu-nov-23-3p	TCONS_00015596.p1	140	-12.11	-27.8	+	Pyruvate dehydrogenase E1 component subunit alpha type II, mitochondrial (Fragment) OS=Ascaris suum PE=2 SV=1
Nlu-nov-23-3p	TCONS_00017209.p1	162	-12.82	-25.9	+	Zinc finger C4H2 domain-containing protein OS=Mus musculus GN=Zc4h2 PE=2 SV=1
Nlu-nov-23-3p	TCONS_00017509.p1	169	-13.47	-28.2	+	Neuronal acetylcholine receptor subunit alpha-7 OS=Gallus gallus GN=CHRNA7 PE=1 SV=1
Nlu-nov-23-3p	TCONS_00017510.p1	169	-13.47	-28.2	+	Neuronal acetylcholine receptor subunit alpha-7 OS=Gallus gallus GN=CHRNA7 PE=1 SV=1
Nlu-nov-23-3p	TCONS_00023404.p1	161	-12.39	-25.1	+	Putative uncharacterized protein
Nlu-nov-23-3p	TCONS_00026177.p1	161	-7.04	-26.2	+	Putative uncharacterized protein
Nlu-nov-23-3p	TCONS_00040081.p1	160	-10.92	-27.8	+	Putative uncharacterized protein
Nlu-nov-23-3p	TCONS_00042018.p1	147	-15.82	-28.6	+	Peptidylglycine alpha-hydroxylating monooxygenase OS=Drosophila melanogaster GN=Phm PE=1 SV=2
Nlu-nov-23-3p	TCONS_00045705.p1	164	-6.46	-26	+	Eukaryotic translation initiation factor 3 subunit B OS=Bombyx mori GN=eIF3-S9 PE=2 SV=1
Nlu-nov-23-3p	TCONS_00046364.p1	141	-19.26	-25.2	+	Polycomb protein Asx OS=Drosophila melanogaster GN=Asx PE=1 SV=1
Nlu-nov-23-3p	TCONS_00047434.p1	147	-7.47	-27.1	+	Bifunctional methylenetetrahydrofolate dehydrogenase/cyclohydrolase, mitochondrial OS=Mus musculus GN=Mthfd2 PE=1 SV=1
Nlu-nov-23-3p	TCONS_00051175.p1	150	-7.38	-23.7	+	Putative uncharacterized protein
Nlu-nov-23-3p	TCONS_00051674.p1	153	-4.93	-23.1	+	Aromatic-L-amino-acid decarboxylase OS=Manduca sexta GN=Ddc PE=2 SV=1
Nlu-miR-989a-3p	TCONS_00007847.p2	153	-11.94	-26.1	+	Enteropeptidase OS=Homo sapiens GN=TMPRSS15 PE=1 SV=3
Nlu-miR-989a-3p	TCONS_00003577.p1	160	-13.15	-25.4	+	Putative uncharacterized protein
Nlu-miR-989a-3p	TCONS_00019682.p1	161	-3.49	-23.7	+	La-related protein 6 OS=Homo sapiens GN=LARP6 PE=1 SV=1
Nlu-miR-989a-3p	TCONS_00022506.p1	153	-13.87	-25.5	+	Dephospho-CoA kinase domain-containing protein OS=Xenopus tropicalis GN=dcakd PE=2 SV=1
Nlu-miR-989a-3p	TCONS_00045750.p1	145	-12.75	-24.9	+	Protein lethal(2)essential for life OS=Drosophila melanogaster GN=l(2)efl PE=1 SV=1
Nlu-miR-989a-3p	TCONS_00011165.p1	168	-11.19	-23.7	+	Protein E(sev)2B OS=Drosophila simulans GN=drk PE=3 SV=1
Nlu-miR-989a-3p	TCONS_00006194.p1	145	-14.17	-26.8	+	Putative uncharacterized protein
Nlu-miR-989a-3p	TCONS_00010823.p1	160	-14.52	-21.1	+	Putative uncharacterized protein
Nlu-miR-989a-3p	TCONS_00036822.p1	141	-13.68	-25.5	+	Annexin B10 OS=Drosophila melanogaster GN=AnxB10 PE=2 SV=3
Nlu-miR-989a-3p	TCONS_00003399.p1	157	-15.46	-24.7	+	Ras-related protein Rab-18-B OS=Danio rerio GN=rab18b PE=2 SV=1
Nlu-miR-989a-3p	TCONS_00004282.p1	168	-9.45	-24.7	+	Elongation of very long chain fatty acids protein 6 OS=Gallus gallus GN=ELOVL6 PE=2 SV=1
Nlu-miR-989a-3p	TCONS_00005646.p1	164	-13.91	-27.1	+	Semaphorin-1A OS=Schistocerca americana GN=SEMA-1A PE=1 SV=1
Nlu-miR-989a-3p	TCONS_00010600.p1	150	-14.16	-25.2	+	Enoyl-[acyl-carrier-protein] reductase, mitochondrial OS=Drosophila melanogaster GN=CG16935 PE=3 SV=2
Nlu-miR-989a-3p	TCONS_00019569.p2	161	-9.4	-25.8	+	Tyrosine-protein kinase PR2 OS=Drosophila melanogaster GN=PR2 PE=1 SV=3
Nlu-miR-989a-3p	TCONS_00019595.p2	161	-9.4	-25.8	+	Tyrosine-protein kinase PR2 OS=Drosophila melanogaster GN=PR2 PE=1 SV=3
Nlu-miR-989a-3p	TCONS_00022196.p1	145	-6.41	-20.1	+	Transcription factor GAGA OS=Drosophila melanogaster GN=Trl PE=1 SV=2
Nlu-miR-989a-3p	TCONS_00022209.p1	141	-15.07	-27.6	+	Zinc finger protein 395 OS=Xenopus laevis GN=znf395 PE=2 SV=1
Nlu-miR-989a-3p	TCONS_00022210.p1	141	-15.07	-27.6	+	Zinc finger protein 395 OS=Xenopus laevis GN=znf395 PE=2 SV=1
Nlu-miR-989a-3p	TCONS_00029797.p1	172	-15.52	-28.5	+	Histone-arginine methyltransferase CARMER OS=Culex quinquefasciatus GN=Art4 PE=3 SV=1
Nlu-miR-989a-3p	TCONS_00029799.p1	172	-15.52	-28.5	+	Histone-arginine methyltransferase CARMER OS=Culex quinquefasciatus GN=Art4 PE=3 SV=1
Nlu-miR-989a-3p	TCONS_00030921.p1	156	-10.49	-26.1	+	Adhesion G protein-coupled receptor B1 OS=Mus musculus GN=Adgrb1 PE=1 SV=1
Nlu-miR-989a-3p	TCONS_00030922.p1	156	-10.49	-26.1	+	Adhesion G protein-coupled receptor B1 OS=Homo sapiens GN=ADGRB1 PE=1 SV=2
Nlu-miR-989a-3p	TCONS_00038630.p1	162	-11.04	-25.4	+	Putative uncharacterized protein
Nlu-miR-989a-3p	TCONS_00043805.p1	170	-5.03	-23.7	+	PRELI domain-containing protein 1, mitochondrial OS=Gallus gallus GN=PRELID1 PE=2 SV=1
Nlu-miR-989a-3p	TCONS_00048191.p1	168	-11.31	-24.1	+	Sorting nexin-24 OS=Bos taurus GN=SNX24 PE=2 SV=1
Nlu-miR-989a-3p	TCONS_00049075.p2	161	-13.89	-23.9	+	Putative uncharacterized protein
Nlu-miR-980-3p	TCONS_00027548.p1	161	-11.33	-26.3	+	Putative uncharacterized protein
Nlu-miR-980-3p	TCONS_00022486.p1	158	-7.95	-29	+	MAP kinase-activating death domain protein OS=Drosophila melanogaster GN=Rab3-GEF PE=2 SV=2
Nlu-miR-980-3p	TCONS_00022488.p1	158	-7.95	-29	+	MAP kinase-activating death domain protein OS=Drosophila melanogaster GN=Rab3-GEF PE=2 SV=2
Nlu-miR-980-3p	TCONS_00022495.p1	158	-7.95	-29	+	MAP kinase-activating death domain protein OS=Drosophila melanogaster GN=Rab3-GEF PE=2 SV=2
Nlu-miR-980-3p	TCONS_00049536.p1	155	-6	-28.4	+	Membrane-bound transcription factor site-2 protease OS=Mus musculus GN=Mbtps2 PE=2 SV=1
Nlu-miR-980-3p	TCONS_00000513.p1	157	-12.38	-30.2	+	Neurexin-4 OS=Drosophila melanogaster GN=Nrx-IV PE=1 SV=2
Nlu-miR-980-3p	TCONS_00000514.p1	157	-12.38	-30.2	+	Neurexin-4 OS=Drosophila melanogaster GN=Nrx-IV PE=1 SV=2
Nlu-miR-980-3p	TCONS_00002850.p2	146	-6.6	-29.4	+	Regulation of nuclear pre-mRNA domain-containing protein 2 OS=Homo sapiens GN=RPRD2 PE=1 SV=1
Nlu-miR-980-3p	TCONS_00002851.p2	146	-7.94	-29.4	+	Regulation of nuclear pre-mRNA domain-containing protein 2 OS=Homo sapiens GN=RPRD2 PE=1 SV=1
Nlu-miR-980-3p	TCONS_00005486.p1	158	-11.32	-27.2	+	Putative uncharacterized protein
Nlu-miR-980-3p	TCONS_00005487.p1	158	-11.32	-27.2	+	Putative uncharacterized protein
Nlu-miR-980-3p	TCONS_00005490.p1	158	-11.32	-27.2	+	Putative uncharacterized protein
Nlu-miR-980-3p	TCONS_00026503.p1	165	-9.36	-26.5	+	Slowpoke-binding protein OS=Drosophila melanogaster GN=Slob PE=1 SV=2
Nlu-miR-980-3p	TCONS_00046090.p1	153	-8.19	-29.8	+	RalA-binding protein 1 OS=Drosophila melanogaster GN=Rlip PE=1 SV=1
Nlu-miR-980-3p	TCONS_00011926.p1	304	-8.37	-30.3	+	Nuclear pore membrane glycoprotein 210 OS=Rattus norvegicus GN=Nup210 PE=1 SV=1
Nlu-miR-980-3p	TCONS_00047287.p1	151	-7.54	-28.4	+	Putative metal ion transporter C17A12.14 OS=Schizosaccharomyces pombe (strain 972 / ATCC 24843) GN=SPAC17A2.14 PE=1 SV=4
Nlu-miR-980-3p	TCONS_00026984.p1	150	-9.62	-28.4	+	Lipase 3 OS=Drosophila melanogaster GN=Lip3 PE=2 SV=1
Nlu-miR-980-3p	TCONS_00012669.p1	148	-15.52	-28.1	+	Sphingomyelin phosphodiesterase 4 OS=Xenopus laevis GN=smpd4 PE=2 SV=2
Nlu-miR-980-3p	TCONS_00012670.p1	148	-15.52	-28.1	+	Sphingomyelin phosphodiesterase 4 OS=Xenopus laevis GN=smpd4 PE=2 SV=2
Nlu-miR-980-3p	TCONS_00012671.p1	148	-15.52	-28.1	+	Sphingomyelin phosphodiesterase 4 OS=Xenopus laevis GN=smpd4 PE=2 SV=2
Nlu-miR-980-3p	TCONS_00012672.p1	148	-15.52	-28.1	+	Sphingomyelin phosphodiesterase 4 OS=Xenopus laevis GN=smpd4 PE=2 SV=2
Nlu-miR-980-3p	TCONS_00030033.p1	168	-11.7	-26.7	+	Putative uncharacterized protein
Nlu-miR-980-3p	TCONS_00002580.p1	160	-13.95	-27	+	Alpha- and gamma-adaptin-binding protein p34 OS=Homo sapiens GN=AAGAB PE=1 SV=1
Nlu-miR-980-3p	TCONS_00001245.p2	151	-6.87	-24.7	+	Putative uncharacterized protein
Nlu-miR-980-3p	TCONS_00004099.p1	151	-9.75	-27.9	+	mRNA-decapping enzyme 1B OS=Bos taurus GN=DCP1B PE=2 SV=1
Nlu-miR-980-3p	TCONS_00009209.p1	177	-14.68	-27.5	+	Putative uncharacterized protein
Nlu-miR-980-3p	TCONS_00012959.p1	161	-12.5	-27.3	+	Rho GTPase-activating protein 39 OS=Homo sapiens GN=ARHGAP39 PE=1 SV=2
Nlu-miR-980-3p	TCONS_00012960.p1	161	-12.5	-27.3	+	Rho GTPase-activating protein 39 OS=Homo sapiens GN=ARHGAP39 PE=1 SV=2
Nlu-miR-980-3p	TCONS_00012961.p1	161	-12.5	-27.3	+	Rho GTPase-activating protein 39 OS=Homo sapiens GN=ARHGAP39 PE=1 SV=2
Nlu-miR-980-3p	TCONS_00012962.p1	161	-12.5	-27.3	+	Rho GTPase-activating protein 39 OS=Homo sapiens GN=ARHGAP39 PE=1 SV=2
Nlu-miR-980-3p	TCONS_00014766.p1	167	-10.66	-29.6	+	Cyclin-dependent kinase 2-interacting protein OS=Mus musculus GN=Cinp PE=2 SV=1
Nlu-miR-980-3p	TCONS_00018430.p1	154	-11.41	-29.4	+	Serine/threonine-protein kinase SIK3 OS=Mus musculus GN=Sik3 PE=1 SV=3
Nlu-miR-980-3p	TCONS_00021832.p1	164	-19.89	-29.5	+	RNA binding protein fox-1 homolog 1 OS=Mus musculus GN=Rbfox1 PE=1 SV=3
Nlu-miR-980-3p	TCONS_00021835.p1	164	-19.89	-29.5	+	RNA binding protein fox-1 homolog 1 OS=Mus musculus GN=Rbfox1 PE=1 SV=3
Nlu-miR-980-3p	TCONS_00021837.p1	164	-19.89	-29.5	+	RNA binding protein fox-1 homolog 1 OS=Mus musculus GN=Rbfox1 PE=1 SV=3
Nlu-miR-980-3p	TCONS_00021838.p1	164	-19.89	-29.5	+	Putative uncharacterized protein
Nlu-miR-980-3p	TCONS_00021839.p1	164	-19.89	-29.5	+	Putative uncharacterized protein
Nlu-miR-980-3p	TCONS_00021840.p1	164	-19.89	-29.5	+	Putative uncharacterized protein
Nlu-miR-980-3p	TCONS_00027173.p1	148	-9.12	-26.1	+	Apolipoprotein D OS=Cavia porcellus GN=APOD PE=2 SV=1
Nlu-miR-980-3p	TCONS_00027174.p1	148	-9.12	-26.1	+	Apolipoprotein D OS=Cavia porcellus GN=APOD PE=2 SV=1
Nlu-miR-980-3p	TCONS_00027175.p1	148	-9.12	-26.1	+	Apolipoprotein D OS=Homo sapiens GN=APOD PE=1 SV=1
Nlu-miR-980-3p	TCONS_00027177.p1	148	-9.12	-26.1	+	Apolipoprotein D OS=Homo sapiens GN=APOD PE=1 SV=1
Nlu-miR-980-3p	TCONS_00028401.p1	166	-16.27	-30.2	+	Kelch domain-containing protein 3 OS=Mus musculus GN=Klhdc3 PE=2 SV=1
Nlu-miR-980-3p	TCONS_00029723.p1	156	-12.65	-28.3	+	Pre-mRNA-splicing factor 18 OS=Danio rerio GN=prpf18 PE=2 SV=1
Nlu-miR-980-3p	TCONS_00029806.p1	166	-13.97	-29.3	+	Max-binding protein MNT OS=Mus musculus GN=Mnt PE=2 SV=2
Nlu-miR-980-3p	TCONS_00032958.p1	149	-11.78	-26.8	+	Putative uncharacterized protein
Nlu-miR-980-3p	TCONS_00032959.p1	149	-11.78	-26.8	+	Putative uncharacterized protein
Nlu-miR-980-3p	TCONS_00033868.p1	161	-6.4	-31.9	+	Protein Fe65 homolog OS=Caenorhabditis elegans GN=feh-1 PE=1 SV=2
Nlu-miR-980-3p	TCONS_00037777.p1	143	-8.76	-26.6	+	Organic solute transporter alpha-like protein OS=Drosophila melanogaster GN=CG6836 PE=2 SV=1
Nlu-miR-980-3p	TCONS_00046112.p1	160	-12.7	-24.3	+	Zinc finger protein 64 homolog, isoforms 1 and 2 OS=Homo sapiens GN=ZFP64 PE=1 SV=3
Nlu-miR-980-3p	TCONS_00048492.p1	159	-14.46	-32.4	+	Putative uncharacterized protein
Nlu-nov-1-3p	TCONS_00012517.p1	158	-9.3	-24.5	+	Titin OS=Drosophila melanogaster GN=sls PE=1 SV=3
Nlu-nov-1-3p	TCONS_00029260.p1	160	-7.59	-23.2	+	Carbohydrate sulfotransferase 11 OS=Rattus norvegicus GN=Chst11 PE=1 SV=1
Nlu-nov-1-3p	TCONS_00029262.p1	160	-7.59	-23.2	+	Carbohydrate sulfotransferase 11 OS=Rattus norvegicus GN=Chst11 PE=1 SV=1
Nlu-nov-1-3p	TCONS_00021029.p1	177	-6.72	-25.1	+	Gastrula zinc finger protein XlCGF57.1 (Fragment) OS=Xenopus laevis PE=3 SV=1
Nlu-nov-1-3p	TCONS_00016080.p1	152	-2.65	-25.1	+	5'-3' exoribonuclease 1 OS=Mus musculus GN=Xrn1 PE=1 SV=1
Nlu-nov-1-3p	TCONS_00039841.p2	171	-6.27	-21.8	+	Maltase 2 OS=Drosophila virilis GN=Mal-B2 PE=3 SV=2
Nlu-nov-1-3p	TCONS_00034789.p2	155	-12	-24.3	+	Acyl-CoA Delta(11) desaturase OS=Trichoplusia ni GN=D11DS PE=1 SV=2
Nlu-nov-1-3p	TCONS_00001329.p1	162	-17.22	-28.3	+	Nucleobindin-2 OS=Rattus norvegicus GN=Nucb2 PE=1 SV=1
Nlu-nov-1-3p	TCONS_00001336.p1	162	-18.53	-28.3	+	Nucleobindin-2 OS=Rattus norvegicus GN=Nucb2 PE=1 SV=1
Nlu-nov-1-3p	TCONS_00003107.p1	162	-11.49	-26.7	+	Zinc finger protein 805 OS=Homo sapiens GN=ZNF805 PE=2 SV=3
Nlu-nov-1-3p	TCONS_00015531.p1	146	-1.62	-22	+	Synapse-associated protein of 47 kDa OS=Drosophila melanogaster GN=Sap47 PE=1 SV=1
Nlu-nov-1-3p	TCONS_00019029.p1	162	-15.42	-26.1	+	Longitudinals lacking protein, isoforms A/B/D/L OS=Drosophila melanogaster GN=lola PE=1 SV=1
Nlu-nov-1-3p	TCONS_00023444.p1	154	-9.54	-23.8	+	Enteropeptidase OS=Mus musculus GN=Tmprss15 PE=2 SV=1
Nlu-nov-1-3p	TCONS_00035271.p1	156	-15.11	-24.3	+	Actin-related protein 2/3 complex subunit 2 OS=Drosophila melanogaster GN=Arpc2 PE=2 SV=2
Nlu-nov-1-3p	TCONS_00036682.p1	169	-0.56	-24	+	Carbonic anhydrase 2 OS=Tribolodon hakonensis GN=ca2 PE=2 SV=3
Nlu-nov-1-3p	TCONS_00036683.p1	169	-0.56	-24	+	Carbonic anhydrase 2 OS=Tribolodon hakonensis GN=ca2 PE=2 SV=3
Nlu-nov-1-3p	TCONS_00036684.p1	169	-0.56	-24	+	Carbonic anhydrase 2 OS=Tribolodon hakonensis GN=ca2 PE=2 SV=3
Nlu-nov-1-3p	TCONS_00036687.p1	169	-0.56	-24	+	Carbonic anhydrase 2 OS=Tribolodon hakonensis GN=ca2 PE=2 SV=3
Nlu-nov-1-3p	TCONS_00036688.p1	169	-0.56	-24	+	Carbonic anhydrase 2 OS=Tribolodon hakonensis GN=ca2 PE=2 SV=3
Nlu-nov-1-3p	TCONS_00047705.p1	168	-12.41	-23.6	+	Protein PF14_0175 OS=Plasmodium falciparum (isolate 3D7) GN=PF14_0175 PE=1 SV=1
Nlu-nov-1-3p	TCONS_00048299.p1	173	-11.95	-24.8	+	Major facilitator superfamily domain-containing protein 6 OS=Mus musculus GN=Mfsd6 PE=1 SV=1
Nlu-miR-124-5p	TCONS_00012694.p1	143	-3.72	-27.5	+	Patj homolog OS=Drosophila melanogaster GN=Patj PE=1 SV=2
Nlu-miR-124-5p	TCONS_00030768.p1	165	-18.87	-31	+	Putative uncharacterized protein
Nlu-miR-124-5p	TCONS_00001165.p1	158	-14.29	-27.2	+	14-3-3 protein epsilon OS=Drosophila melanogaster GN=14-3-3epsilon PE=1 SV=2
Nlu-miR-124-5p	TCONS_00002653.p1	157	-6.8	-23.9	+	DNA endonuclease RBBP8 OS=Danio rerio GN=rbbp8 PE=2 SV=1
Nlu-miR-124-5p	TCONS_00002654.p1	157	-6.8	-23.9	+	DNA endonuclease RBBP8 OS=Danio rerio GN=rbbp8 PE=2 SV=1
Nlu-miR-124-5p	TCONS_00002655.p1	157	-6.8	-23.9	+	DNA endonuclease RBBP8 OS=Danio rerio GN=rbbp8 PE=2 SV=1
Nlu-miR-124-5p	TCONS_00005467.p1	168	-8.05	-26.7	+	DnaJ homolog subfamily C member 13 OS=Homo sapiens GN=DNAJC13 PE=1 SV=5
Nlu-miR-124-5p	TCONS_00005468.p1	168	-8.05	-26.7	+	DnaJ homolog subfamily C member 13 OS=Homo sapiens GN=DNAJC13 PE=1 SV=5
Nlu-miR-124-5p	TCONS_00015343.p1	150	-11.23	-25.8	+	Zinc finger MYND domain-containing protein 11 OS=Homo sapiens GN=ZMYND11 PE=1 SV=2
Nlu-miR-124-5p	TCONS_00015344.p1	150	-11.23	-25.8	+	Zinc finger MYND domain-containing protein 11 OS=Homo sapiens GN=ZMYND11 PE=1 SV=2
Nlu-miR-124-5p	TCONS_00015345.p1	150	-11.23	-25.8	+	Zinc finger MYND domain-containing protein 11 OS=Homo sapiens GN=ZMYND11 PE=1 SV=2
Nlu-miR-124-5p	TCONS_00018313.p1	160	-11.45	-25.6	+	Putative uncharacterized protein
Nlu-miR-124-5p	TCONS_00018314.p1	160	-11.45	-25.6	+	Putative uncharacterized protein
Nlu-miR-124-5p	TCONS_00018315.p1	160	-11.45	-25.6	+	Putative uncharacterized protein
Nlu-miR-124-5p	TCONS_00018316.p1	160	-11.45	-25.6	+	Putative uncharacterized protein
Nlu-miR-124-5p	TCONS_00018317.p1	160	-11.45	-25.6	+	Putative uncharacterized protein
Nlu-miR-124-5p	TCONS_00020930.p1	151	-10.37	-30.1	+	Gastrula zinc finger protein XlCGF57.1 (Fragment) OS=Xenopus laevis PE=3 SV=1
Nlu-miR-124-5p	TCONS_00023637.p1	152	-10.06	-24.6	+	FK506-binding protein 59 OS=Drosophila melanogaster GN=FKBP59 PE=1 SV=1
Nlu-miR-124-5p	TCONS_00025048.p1	143	-14.68	-28.6	+	Putative uncharacterized protein
Nlu-miR-124-5p	TCONS_00048211.p1	158	-10.93	-30.3	+	Putative uncharacterized protein
Nlu-nov-28a-3p	TCONS_00041846.p1	162	-12.59	-26.4	+	Synaptic vesicular amine transporter OS=Bos taurus GN=SLC18A2 PE=1 SV=1
Nlu-nov-28a-3p	TCONS_00001672.p2	158	-6.32	-23.8	+	Putative uncharacterized protein
Nlu-nov-28a-3p	TCONS_00001673.p2	158	-6.32	-23.8	+	Putative uncharacterized protein
Nlu-nov-28a-3p	TCONS_00009016.p1	161	-10.9	-26	+	Protein outspread OS=Drosophila melanogaster GN=osp PE=2 SV=5
Nlu-nov-28a-3p	TCONS_00009019.p1	161	-10.9	-26	+	Protein outspread OS=Drosophila melanogaster GN=osp PE=2 SV=5
Nlu-nov-28a-3p	TCONS_00009020.p1	161	-10.9	-26	+	Protein outspread OS=Drosophila melanogaster GN=osp PE=2 SV=5
Nlu-nov-28a-3p	TCONS_00009021.p1	161	-10.9	-26	+	Protein outspread OS=Drosophila melanogaster GN=osp PE=2 SV=5
Nlu-nov-28a-3p	TCONS_00010338.p1	178	-21.57	-29.5	+	Serine protease snake OS=Drosophila melanogaster GN=snk PE=1 SV=2
Nlu-nov-28a-3p	TCONS_00010339.p1	178	-21.57	-29.5	+	Serine protease snake OS=Drosophila melanogaster GN=snk PE=1 SV=2
Nlu-nov-28a-3p	TCONS_00010340.p1	178	-21.57	-29.5	+	Serine protease snake OS=Drosophila melanogaster GN=snk PE=1 SV=2
Nlu-nov-28a-3p	TCONS_00010341.p1	178	-21.57	-29.5	+	Serine protease snake OS=Drosophila melanogaster GN=snk PE=1 SV=2
Nlu-nov-28a-3p	TCONS_00010342.p1	178	-21.57	-29.5	+	Serine protease snake OS=Drosophila melanogaster GN=snk PE=1 SV=2
Nlu-nov-28a-3p	TCONS_00010343.p1	178	-21.57	-29.5	+	Serine protease snake OS=Drosophila melanogaster GN=snk PE=1 SV=2
Nlu-nov-28a-3p	TCONS_00010344.p1	178	-21.57	-29.5	+	Serine protease snake OS=Drosophila melanogaster GN=snk PE=1 SV=2
Nlu-nov-28a-3p	TCONS_00010345.p1	178	-21.57	-29.5	+	Serine protease snake OS=Drosophila melanogaster GN=snk PE=1 SV=2
Nlu-nov-28a-3p	TCONS_00010346.p1	178	-21.57	-29.5	+	Serine protease snake OS=Drosophila melanogaster GN=snk PE=1 SV=2
Nlu-nov-28a-3p	TCONS_00010347.p1	178	-21.57	-29.5	+	Serine protease snake OS=Drosophila melanogaster GN=snk PE=1 SV=2
Nlu-nov-28a-3p	TCONS_00010348.p1	178	-21.57	-29.5	+	Serine protease snake OS=Drosophila melanogaster GN=snk PE=1 SV=2
Nlu-nov-28a-3p	TCONS_00010349.p1	178	-21.57	-29.5	+	Serine protease snake OS=Drosophila melanogaster GN=snk PE=1 SV=2
Nlu-nov-28a-3p	TCONS_00010350.p1	178	-21.57	-29.5	+	Serine protease snake OS=Drosophila melanogaster GN=snk PE=1 SV=2
Nlu-nov-28a-3p	TCONS_00010351.p1	178	-21.57	-29.5	+	Serine protease snake OS=Drosophila melanogaster GN=snk PE=1 SV=2
Nlu-nov-28a-3p	TCONS_00010352.p1	178	-21.57	-29.5	+	Serine protease snake OS=Drosophila melanogaster GN=snk PE=1 SV=2
Nlu-nov-28a-3p	TCONS_00010353.p1	178	-21.57	-29.5	+	Serine protease snake OS=Drosophila melanogaster GN=snk PE=1 SV=2
Nlu-nov-28a-3p	TCONS_00010354.p1	178	-21.57	-29.5	+	Serine protease snake OS=Drosophila melanogaster GN=snk PE=1 SV=2
Nlu-nov-28a-3p	TCONS_00010355.p1	178	-21.57	-29.5	+	Serine protease snake OS=Drosophila melanogaster GN=snk PE=1 SV=2
Nlu-nov-28a-3p	TCONS_00010356.p1	178	-21.57	-29.5	+	Serine protease snake OS=Drosophila melanogaster GN=snk PE=1 SV=2
Nlu-nov-28a-3p	TCONS_00010357.p1	178	-21.57	-29.5	+	Serine protease snake OS=Drosophila melanogaster GN=snk PE=1 SV=2
Nlu-nov-28a-3p	TCONS_00024577.p1	176	-16.28	-25.1	+	Leucine-rich repeat transmembrane neuronal protein 3 OS=Macaca fascicularis GN=LRRTM3 PE=2 SV=1
Nlu-nov-28a-3p	TCONS_00037725.p1	165	-18.23	-26.5	+	Troponin C, isoform 1 OS=Drosophila melanogaster GN=TpnC41C PE=2 SV=2
Nlu-nov-28a-3p	TCONS_00037726.p1	165	-18.23	-26.5	+	Troponin C, isoform 1 OS=Drosophila melanogaster GN=TpnC41C PE=2 SV=2
Nlu-nov-28a-3p	TCONS_00044467.p1	192	-23.66	-32.9	+	Pyruvate carboxylase 1 OS=Caenorhabditis elegans GN=pyc-1 PE=1 SV=1
Nlu-nov-28a-3p	TCONS_00047607.p1	172	-12.27	-26.9	+	Putative uncharacterized protein
Nlu-miR-124-3p	TCONS_00010131.p1	157	-6.85	-26.3	+	Putative uncharacterized protein
Nlu-miR-124-3p	TCONS_00010130.p1	157	-6.85	-26.3	+	Putative uncharacterized protein
Nlu-miR-124-3p	TCONS_00000933.p1	155	-9.97	-24.2	+	Protein bicaudal D OS=Drosophila melanogaster GN=BicD PE=1 SV=2
Nlu-miR-124-3p	TCONS_00011605.p1	161	1	-27.5	+	Suppressor of fused homolog OS=Homo sapiens GN=SUFU PE=1 SV=2
Nlu-miR-124-3p	TCONS_00029326.p2	153	-12.31	-32.6	+	Putative uncharacterized protein
Nlu-miR-124-3p	TCONS_00001701.p1	149	-3.18	-21.5	+	Protein Wnt-6 OS=Homo sapiens GN=WNT6 PE=1 SV=2
Nlu-miR-124-3p	TCONS_00003394.p1	156	-8.52	-26.2	+	Dual specificity tyrosine-phosphorylation-regulated kinase 2 OS=Drosophila melanogaster GN=Dyrk2 PE=1 SV=1
Nlu-miR-124-3p	TCONS_00003395.p1	156	-8.52	-26.2	+	Dual specificity tyrosine-phosphorylation-regulated kinase 2 OS=Drosophila melanogaster GN=Dyrk2 PE=1 SV=1
Nlu-miR-124-3p	TCONS_00003396.p1	156	-8.52	-26.2	+	Dual specificity tyrosine-phosphorylation-regulated kinase 2 OS=Drosophila melanogaster GN=Dyrk2 PE=1 SV=1
Nlu-miR-124-3p	TCONS_00003397.p1	156	-8.52	-26.2	+	Dual specificity tyrosine-phosphorylation-regulated kinase 2 OS=Drosophila melanogaster GN=Dyrk2 PE=1 SV=1
Nlu-miR-124-3p	TCONS_00005376.p1	162	-10.46	-25.3	+	Ubiquitin carboxyl-terminal hydrolase 48 OS=Homo sapiens GN=USP48 PE=1 SV=1
Nlu-miR-124-3p	TCONS_00006690.p1	161	-15.15	-25.4	+	Genetic suppressor element 1 OS=Mus musculus GN=Gse1 PE=1 SV=2
Nlu-miR-124-3p	TCONS_00006691.p1	161	-15.15	-25.4	+	Genetic suppressor element 1 OS=Mus musculus GN=Gse1 PE=1 SV=2
Nlu-miR-124-3p	TCONS_00006692.p1	161	-15.15	-25.4	+	Genetic suppressor element 1 OS=Mus musculus GN=Gse1 PE=1 SV=2
Nlu-miR-124-3p	TCONS_00006693.p1	161	-15.15	-25.4	+	Genetic suppressor element 1 OS=Mus musculus GN=Gse1 PE=1 SV=2
Nlu-miR-124-3p	TCONS_00014680.p1	161	-8.17	-24.4	+	Cyclic AMP response element-binding protein A OS=Drosophila melanogaster GN=CrebA PE=1 SV=2
Nlu-miR-124-3p	TCONS_00014681.p1	161	-8.17	-24.4	+	Cyclic AMP response element-binding protein A OS=Drosophila melanogaster GN=CrebA PE=1 SV=2
Nlu-miR-124-3p	TCONS_00026128.p1	145	-3.44	-23.2	+	Zinc finger protein 3 OS=Homo sapiens GN=ZNF3 PE=1 SV=3
Nlu-miR-124-3p	TCONS_00026542.p1	141	-11.4	-25.5	+	Putative uncharacterized protein
Nlu-miR-124-3p	TCONS_00030035.p1	145	-9.29	-25.1	+	Tubulin alpha-1A chain OS=Rattus norvegicus GN=Tuba1a PE=1 SV=1
Nlu-miR-124-3p	TCONS_00031067.p1	153	-13.25	-26.8	+	Group XIIA secretory phospholipase A2 OS=Mus musculus GN=Pla2g12a PE=1 SV=2
Nlu-miR-124-3p	TCONS_00031068.p1	153	-13.25	-26.8	+	Group XIIA secretory phospholipase A2 OS=Mus musculus GN=Pla2g12a PE=1 SV=2
Nlu-miR-124-3p	TCONS_00032914.p1	156	-14.91	-25.9	+	Disks large-associated protein 4 OS=Homo sapiens GN=DLGAP4 PE=1 SV=3
Nlu-miR-124-3p	TCONS_00039393.p1	153	-9.09	-27.3	+	Putative uncharacterized protein
Nlu-miR-124-3p	TCONS_00039394.p1	153	-9.09	-27.3	+	Putative uncharacterized protein
Nlu-miR-124-3p	TCONS_00040361.p1	166	-11.35	-25.8	+	PRADC1-like protein OS=Drosophila melanogaster GN=CG9849 PE=2 SV=1
Nlu-miR-124-3p	TCONS_00044821.p1	170	-14.09	-21.1	+	WD repeat-containing protein 19 OS=Mus musculus GN=Wdr19 PE=1 SV=1
Nlu-miR-124-3p	TCONS_00046269.p1	150	-13.19	-27	+	Putative uncharacterized protein
Nlu-nov-36g-5p	TCONS_00039834.p1	150	-16.47	-29.6	+	Putative methyltransferase DDB_G0268948 OS=Dictyostelium discoideum GN=DDB_G0268948 PE=1 SV=2
Nlu-nov-36g-5p	TCONS_00004614.p1	158	-11.42	-25.6	+	Acetyl-CoA acetyltransferase, cytosolic OS=Mus musculus GN=Acat2 PE=1 SV=2
Nlu-nov-36g-5p	TCONS_00004615.p1	158	-11.42	-25.6	+	Acetyl-CoA acetyltransferase, cytosolic OS=Mus musculus GN=Acat2 PE=1 SV=2
Nlu-nov-36g-5p	TCONS_00007485.p1	141	-9.6	-23.9	+	AP-2 complex subunit beta OS=Bos taurus GN=AP2B1 PE=1 SV=2
Nlu-nov-36g-5p	TCONS_00010441.p1	149	-11.76	-25	+	Astakine OS=Penaeus monodon PE=2 SV=1
Nlu-nov-36g-5p	TCONS_00013570.p1	156	-10.31	-24.5	+	Serine protease easter OS=Drosophila melanogaster GN=ea PE=1 SV=3
Nlu-nov-36g-5p	TCONS_00026129.p1	167	-7.58	-24.9	+	Zinc finger and SCAN domain-containing protein 22 OS=Homo sapiens GN=ZSCAN22 PE=1 SV=2
Nlu-nov-36g-5p	TCONS_00039893.p1	162	-10.36	-26.3	+	Uncharacterized protein K02A2.6 OS=Caenorhabditis elegans GN=K02A2.6 PE=4 SV=1
Nlu-nov-36g-5p	TCONS_00040108.p1	153	-5.82	-22.4	+	Capsid protein VP1 OS=Diatraea saccharalis densovirus GN=VP PE=3 SV=1
Nlu-nov-36g-5p	TCONS_00042499.p1	143	-1.88	-25.3	+	Insulin-degrading enzyme OS=Homo sapiens GN=IDE PE=1 SV=4
Nlu-nov-36g-5p	TCONS_00042505.p1	143	-1.88	-25.3	+	Insulin-degrading enzyme OS=Homo sapiens GN=IDE PE=1 SV=4
Nlu-nov-36g-5p	TCONS_00042506.p1	143	-1.88	-25.3	+	Insulin-degrading enzyme OS=Homo sapiens GN=IDE PE=1 SV=4
Nlu-nov-36g-5p	TCONS_00045488.p1	162	-14.82	-27.8	+	Cleft lip and palate transmembrane protein 1-like protein OS=Gallus gallus GN=CLPTM1L PE=2 SV=1
Nlu-nov-36h-5p	TCONS_00039834.p1	142	-9.92	-25.5	+	Putative methyltransferase DDB_G0268948 OS=Dictyostelium discoideum GN=DDB_G0268948 PE=1 SV=2
Nlu-nov-36h-5p	TCONS_00022302.p1	174	-11.96	-24.8	+	Putative uncharacterized protein
Nlu-nov-36h-5p	TCONS_00022309.p1	174	-9.98	-25.3	+	Putative uncharacterized protein
Nlu-nov-36h-5p	TCONS_00022311.p1	174	-11.96	-24.8	+	Putative uncharacterized protein
Nlu-nov-36h-5p	TCONS_00022312.p1	174	-11.96	-24.8	+	Putative uncharacterized protein
Nlu-nov-36h-5p	TCONS_00041697.p1	145	-7.81	-25.5	+	Protein cueball OS=Drosophila pseudoobscura pseudoobscura GN=cue PE=3 SV=2
Nlu-nov-36h-5p	TCONS_00039182.p1	141	-4.92	-24.9	+	Putative uncharacterized protein
Nlu-nov-36h-5p	TCONS_00000854.p2	145	-7.59	-24.3	+	Putative uncharacterized protein
Nlu-nov-36h-5p	TCONS_00016405.p1	155	-14.09	-25.7	+	Microtubule-associated serine/threonine-protein kinase 4 OS=Mus musculus GN=Mast4 PE=1 SV=3
Nlu-nov-36h-5p	TCONS_00016406.p1	155	-14.09	-25.7	+	Microtubule-associated serine/threonine-protein kinase 4 OS=Mus musculus GN=Mast4 PE=1 SV=3
Nlu-nov-36h-5p	TCONS_00016407.p1	155	-14.09	-25.7	+	Microtubule-associated serine/threonine-protein kinase 4 OS=Mus musculus GN=Mast4 PE=1 SV=3
Nlu-nov-36h-5p	TCONS_00016408.p1	155	-14.09	-25.7	+	Microtubule-associated serine/threonine-protein kinase 2 OS=Homo sapiens GN=MAST2 PE=1 SV=2
Nlu-nov-36h-5p	TCONS_00022306.p1	174	-11.96	-24.8	+	Putative uncharacterized protein
Nlu-nov-36h-5p	TCONS_00022307.p1	174	-10.42	-25.3	+	Putative uncharacterized protein
Nlu-nov-36h-5p	TCONS_00030397.p1	151	-13.12	-27.2	+	Putative uncharacterized protein
Nlu-nov-36h-5p	TCONS_00032970.p1	151	-10.66	-27	+	Nucleolar and coiled-body phosphoprotein 1 OS=Homo sapiens GN=NOLC1 PE=1 SV=2
Nlu-nov-36h-5p	TCONS_00036272.p1	151	-15.22	-27.5	+	Sorting nexin-12 OS=Homo sapiens GN=SNX12 PE=1 SV=3
Nlu-nov-36h-5p	TCONS_00045493.p1	142	-7.08	-24.4	+	Putative uncharacterized protein
Nlu-miR-927a-3p	TCONS_00033855.p1	167	-4.45	-25.9	+	Putative uncharacterized protein
Nlu-miR-2c-5p	TCONS_00025969.p1	154	-7.73	-23.8	+	Cell adhesion molecule 3 OS=Xenopus laevis GN=cadm3 PE=2 SV=1
Nlu-miR-2c-5p	TCONS_00014435.p1	141	-6.71	-27.2	+	Zinc finger CCCH domain-containing protein 11A OS=Gallus gallus GN=ZC3H11A PE=2 SV=1
Nlu-miR-2c-5p	TCONS_00014979.p1	173	-15	-28	+	Nuclear pore complex protein Nup133 OS=Drosophila melanogaster GN=Nup133 PE=2 SV=2
Nlu-miR-2c-5p	TCONS_00014980.p1	173	-15	-28	+	Nuclear pore complex protein Nup133 OS=Drosophila melanogaster GN=Nup133 PE=2 SV=2
Nlu-miR-2c-5p	TCONS_00030091.p1	158	-8.91	-25.4	+	Structural maintenance of chromosomes protein 4 (Fragment) OS=Microtus arvalis GN=SMC4 PE=2 SV=1
Nlu-miR-2c-5p	TCONS_00012957.p1	157	-9.52	-25.1	+	Endoplasmin OS=Rattus norvegicus GN=Hsp90b1 PE=1 SV=2
Nlu-miR-2c-5p	TCONS_00028280.p1	164	-4.99	-23.8	+	Leucine-rich repeat flightless-interacting protein 2 OS=Bos taurus GN=LRRFIP2 PE=2 SV=1
Nlu-miR-2c-5p	TCONS_00028805.p1	143	-13.68	-25.3	+	Putative uncharacterized protein
Nlu-miR-2c-5p	TCONS_00039544.p1	150	-7.48	-24.4	+	Methionine aminopeptidase 2 OS=Homo sapiens GN=METAP2 PE=1 SV=1
Nlu-miR-2c-5p	TCONS_00041943.p1	161	0.62	-22.1	+	Mitochondrial import receptor subunit TOM22 homolog OS=Bos taurus GN=TOMM22 PE=2 SV=1
Nlu-miR-2c-5p	TCONS_00043031.p1	170	-16.18	-27.5	+	Methylosome subunit pICln OS=Xenopus laevis GN=clns1a PE=2 SV=1
Nlu-miR-2c-5p	TCONS_00047714.p1	167	-8.96	-26.9	+	Spermine synthase OS=Bos taurus GN=SMS PE=2 SV=1
Nlu-miR-2c-5p	TCONS_00047715.p1	167	-8.96	-26.9	+	Spermine synthase OS=Bos taurus GN=SMS PE=2 SV=1
Nlu-miR-2c-5p	TCONS_00047716.p1	167	-9.33	-26.9	+	Spermine synthase OS=Bos taurus GN=SMS PE=2 SV=1
Nlu-miR-2c-5p	TCONS_00047717.p1	167	-7.25	-26.9	+	Spermine synthase OS=Bos taurus GN=SMS PE=2 SV=1
Nlu-miR-2c-5p	TCONS_00047718.p1	167	-7.25	-26.9	+	Spermine synthase OS=Bos taurus GN=SMS PE=2 SV=1
Nlu-miR-133-5p	TCONS_00010724.p2	149	-15.49	-27.8	+	Putative uncharacterized protein
Nlu-miR-133-5p	TCONS_00010725.p1	149	-15.49	-27.8	+	Putative uncharacterized protein
Nlu-miR-133-5p	TCONS_00032160.p1	145	-14.75	-31.6	+	Putative uncharacterized protein
Nlu-miR-133-5p	TCONS_00038088.p1	145	-10.95	-29.2	+	Conserved oligomeric Golgi complex subunit 7 OS=Homo sapiens GN=COG7 PE=1 SV=1
Nlu-miR-133-5p	TCONS_00038089.p1	145	-10.95	-29.2	+	Conserved oligomeric Golgi complex subunit 7 OS=Homo sapiens GN=COG7 PE=1 SV=1
Nlu-miR-133-5p	TCONS_00038090.p1	145	-10.95	-29.2	+	Conserved oligomeric Golgi complex subunit 7 OS=Homo sapiens GN=COG7 PE=1 SV=1
Nlu-miR-133-5p	TCONS_00038091.p1	145	-10.95	-29.2	+	Conserved oligomeric Golgi complex subunit 7 OS=Drosophila melanogaster GN=Cog7 PE=2 SV=2
Nlu-miR-133-5p	TCONS_00042195.p1	140	-14.32	-30.6	+	Putative uncharacterized protein
Nlu-miR-133-5p	TCONS_00033142.p1	148	-12.76	-29.8	+	Ovostatin homolog 2 OS=Homo sapiens GN=OVOS2 PE=2 SV=2
Nlu-miR-133-5p	TCONS_00007725.p2	149	-8.74	-26.7	+	Aquaporin-11 OS=Milnesium tardigradum GN=AQP11 PE=2 SV=2
Nlu-miR-133-5p	TCONS_00007727.p2	157	-15	-29.5	+	Aquaporin-11 OS=Milnesium tardigradum GN=AQP11 PE=2 SV=2
Nlu-miR-133-5p	TCONS_00009428.p1	153	-12.35	-29.9	+	Putative uncharacterized protein
Nlu-miR-133-5p	TCONS_00009430.p1	153	-12.35	-28.2	+	Putative uncharacterized protein
Nlu-miR-133-5p	TCONS_00009431.p1	153	-12.35	-25.1	+	Putative uncharacterized protein
Nlu-miR-133-5p	TCONS_00019245.p2	145	-12.5	-29.3	+	Progestin and adipoQ receptor family member 3 OS=Homo sapiens GN=PAQR3 PE=1 SV=2
Nlu-miR-133-5p	TCONS_00019246.p2	145	-12.5	-29.3	+	Progestin and adipoQ receptor family member 3 OS=Homo sapiens GN=PAQR3 PE=1 SV=2
Nlu-miR-133-5p	TCONS_00001404.p1	165	-16.96	-32	+	Glutathione hydrolase 1 proenzyme OS=Mus musculus GN=Ggt1 PE=1 SV=1
Nlu-miR-133-5p	TCONS_00003272.p1	149	-9.21	-28.3	+	Proclotting enzyme OS=Tachypleus tridentatus PE=1 SV=1
Nlu-miR-133-5p	TCONS_00008178.p1	149	-12.63	-23.6	+	ATP-binding cassette sub-family A member 5 OS=Rattus norvegicus GN=Abca5 PE=2 SV=1
Nlu-miR-133-5p	TCONS_00011676.p1	148	-7.78	-28.1	+	Dolichyl-diphosphooligosaccharide--protein glycosyltransferase subunit 1 OS=Sus scrofa GN=RPN1 PE=1 SV=1
Nlu-miR-133-5p	TCONS_00013739.p1	142	-12.8	-26.7	+	Putative uncharacterized protein
Nlu-miR-133-5p	TCONS_00018385.p1	155	-9.24	-27	+	Down syndrome cell adhesion molecule-like protein Dscam2 OS=Drosophila melanogaster GN=Dscam2 PE=2 SV=3
Nlu-miR-133-5p	TCONS_00018737.p1	152	-11.48	-26	+	Biotin--protein ligase OS=Mus musculus GN=Hlcs PE=1 SV=1
Nlu-miR-133-5p	TCONS_00018738.p1	152	-11.48	-26	+	Biotin--protein ligase OS=Mus musculus GN=Hlcs PE=1 SV=1
Nlu-miR-133-5p	TCONS_00020438.p1	157	-11.99	-28.8	+	Putative endothelial lipase OS=Crotalus adamanteus PE=2 SV=1
Nlu-miR-133-5p	TCONS_00020452.p1	140	-11.74	-30.6	+	Putative uncharacterized protein
Nlu-miR-133-5p	TCONS_00023880.p1	143	-14.35	-29.6	+	Protein bicaudal C OS=Drosophila melanogaster GN=BicC PE=1 SV=2
Nlu-miR-133-5p	TCONS_00023881.p1	143	-10.96	-29.6	+	Protein bicaudal C OS=Drosophila melanogaster GN=BicC PE=1 SV=2
Nlu-miR-133-5p	TCONS_00023882.p1	143	-14.35	-29.6	+	Protein bicaudal C OS=Drosophila melanogaster GN=BicC PE=1 SV=2
Nlu-miR-133-5p	TCONS_00023883.p1	143	-10.96	-29.6	+	Protein bicaudal C OS=Drosophila melanogaster GN=BicC PE=1 SV=2
Nlu-miR-133-5p	TCONS_00041260.p1	154	-11.19	-27.7	+	Mitochondrial thiamine pyrophosphate carrier OS=Pongo abelii GN=SLC25A19 PE=2 SV=1
Nlu-miR-133-5p	TCONS_00041263.p1	154	-11.19	-27.7	+	Mitochondrial thiamine pyrophosphate carrier OS=Pongo abelii GN=SLC25A19 PE=2 SV=1
Nlu-miR-133-5p	TCONS_00049613.p1	148	-11.65	-23.2	+	Putative uncharacterized protein
Nlu-miR-133-5p	TCONS_00049750.p1	159	-11.47	-27.9	+	Putative uncharacterized protein
Nlu-miR-184a-3p	TCONS_00047283.p1	158	-13.8	-29.3	+	ATP synthase subunit 4, mitochondrial OS=Neurospora crassa (strain ATCC 24698 / 74-OR23-1A / CBS 708.71 / DSM 1257 / FGSC 987) GN=atp-3 PE=3 SV=1
Nlu-miR-184a-3p	TCONS_00008789.p1	146	-15.51	-31.6	+	Rho GTPase-activating protein 44 OS=Rattus norvegicus GN=Arhgap44 PE=1 SV=2
Nlu-miR-184a-3p	TCONS_00008790.p1	146	-15.51	-31.6	+	Putative uncharacterized protein
Nlu-miR-184a-3p	TCONS_00002124.p1	147	2.48	-23.5	+	Heterogeneous nuclear ribonucleoprotein U-like protein 1 OS=Homo sapiens GN=HNRNPUL1 PE=1 SV=2
Nlu-miR-184a-3p	TCONS_00002846.p2	151	-11.17	-28.2	+	Putative uncharacterized protein
Nlu-miR-184a-3p	TCONS_00002847.p3	151	-10.09	-28.2	+	Putative uncharacterized protein
Nlu-miR-184a-3p	TCONS_00006228.p1	150	-13.55	-26.7	+	WD repeat and FYVE domain-containing protein 2 OS=Homo sapiens GN=WDFY2 PE=1 SV=2
Nlu-miR-184a-3p	TCONS_00006229.p1	150	-14.17	-26.7	+	WD repeat and FYVE domain-containing protein 2 OS=Homo sapiens GN=WDFY2 PE=1 SV=2
Nlu-miR-184a-3p	TCONS_00006230.p1	150	-13.13	-26.7	+	WD repeat and FYVE domain-containing protein 2 OS=Homo sapiens GN=WDFY2 PE=1 SV=2
Nlu-miR-184a-3p	TCONS_00013949.p3	162	-17.46	-25.6	+	Putative uncharacterized protein
Nlu-miR-184a-3p	TCONS_00016781.p1	146	-8.68	-26.5	+	Cleavage stimulation factor subunit 2 OS=Mus musculus GN=Cstf2 PE=1 SV=2
Nlu-miR-184a-3p	TCONS_00017273.p1	157	-16.64	-28.2	+	Charged multivesicular body protein 5 OS=Drosophila melanogaster GN=Vps60 PE=1 SV=2
Nlu-miR-184a-3p	TCONS_00020008.p1	148	-11.84	-26.2	+	Putative uncharacterized protein
Nlu-miR-184a-3p	TCONS_00022366.p1	150	-13.21	-29.3	+	Protein shank OS=Caenorhabditis elegans GN=shn-1 PE=1 SV=1
Nlu-miR-184a-3p	TCONS_00025317.p1	150	-10.17	-24.3	+	Intraflagellar transport protein 43 homolog B OS=Salmo salar GN=ift43b PE=2 SV=1
Nlu-miR-184a-3p	TCONS_00031974.p1	164	-7.34	-27.3	+	Putative uncharacterized protein
Nlu-miR-184a-3p	TCONS_00033356.p1	170	-18.72	-25.8	+	Rhotekin OS=Mus musculus GN=Rtkn PE=1 SV=3
Nlu-miR-184a-3p	TCONS_00033357.p1	170	-18.72	-25.8	+	Rhotekin OS=Mus musculus GN=Rtkn PE=1 SV=3
Nlu-miR-184a-3p	TCONS_00033358.p1	170	-18.72	-25.8	+	Rhotekin OS=Mus musculus GN=Rtkn PE=1 SV=3
Nlu-miR-184a-3p	TCONS_00033362.p1	170	-18.72	-25.8	+	Rhotekin OS=Mus musculus GN=Rtkn PE=1 SV=3
Nlu-miR-184a-3p	TCONS_00033363.p1	170	-18.72	-25.8	+	Rhotekin OS=Mus musculus GN=Rtkn PE=1 SV=3
Nlu-miR-184a-3p	TCONS_00033364.p1	170	-18.72	-25.8	+	Rhotekin OS=Mus musculus GN=Rtkn PE=1 SV=3
Nlu-miR-184a-3p	TCONS_00033924.p1	159	-7.95	-27.2	+	Putative uncharacterized protein
Nlu-miR-184a-3p	TCONS_00043979.p1	160	-7.26	-27.6	+	Putative pyridoxal kinase C18.10 OS=Schizosaccharomyces pombe (strain 972 / ATCC 24843) GN=SPCC18.10 PE=3 SV=1
Nlu-miR-184a-3p	TCONS_00045598.p1	145	-13.39	-24.5	+	2-phosphoxylose phosphatase 1 OS=Xenopus tropicalis GN=pxylp1 PE=2 SV=1
Nlu-miR-184a-3p	TCONS_00046579.p1	144	-6.62	-26	+	Putative uncharacterized protein
Nlu-miR-184a-3p	TCONS_00047388.p1	142	-7.77	-24.8	+	60S ribosomal protein L25 OS=Puccinia graminis PE=2 SV=2
Nlu-miR-184a-3p	TCONS_00047465.p1	147	-7.24	-25.3	+	DNA replication complex GINS protein PSF1 OS=Gibberella zeae (strain PH-1 / ATCC MYA-4620 / FGSC 9075 / NRRL 31084) GN=PSF1 PE=3 SV=1
Nlu-miR-184a-3p	TCONS_00049042.p1	151	-18.08	-29.2	+	DNA mismatch repair protein Msh6 OS=Gallus gallus GN=MSH6 PE=3 SV=2
Nlu-miR-263b-5p	TCONS_00006210.p1	151	-8.7	-23.8	+	Peroxisomal membrane protein 11C OS=Homo sapiens GN=PEX11G PE=1 SV=1
Nlu-miR-263b-5p	TCONS_00029587.p2	167	-3.27	-25	+	Putative uncharacterized protein
Nlu-miR-263b-5p	TCONS_00039436.p1	163	-15.81	-26.5	+	Box C/D snoRNA protein 1 OS=Mus musculus GN=Znhit6 PE=1 SV=2
Nlu-miR-263b-5p	TCONS_00039437.p1	163	-15.81	-26.5	+	Box C/D snoRNA protein 1 OS=Mus musculus GN=Znhit6 PE=1 SV=2
Nlu-miR-263b-5p	TCONS_00039438.p1	163	-15.81	-26.5	+	Box C/D snoRNA protein 1 OS=Mus musculus GN=Znhit6 PE=1 SV=2
Nlu-miR-263b-5p	TCONS_00039439.p1	163	-15.81	-26.5	+	Box C/D snoRNA protein 1 OS=Mus musculus GN=Znhit6 PE=1 SV=2
Nlu-miR-263b-5p	TCONS_00039440.p1	163	-15.81	-26.5	+	Box C/D snoRNA protein 1 OS=Mus musculus GN=Znhit6 PE=1 SV=2
Nlu-miR-263b-5p	TCONS_00039441.p1	163	-15.81	-26.5	+	Box C/D snoRNA protein 1 OS=Mus musculus GN=Znhit6 PE=1 SV=2
Nlu-miR-263b-5p	TCONS_00039442.p1	163	-15.81	-26.5	+	Box C/D snoRNA protein 1 OS=Mus musculus GN=Znhit6 PE=1 SV=2
Nlu-miR-263b-5p	TCONS_00007725.p2	149	-6.03	-24.2	+	Aquaporin-11 OS=Milnesium tardigradum GN=AQP11 PE=2 SV=2
Nlu-miR-263b-5p	TCONS_00005491.p1	141	-10.63	-25.2	+	Putative uncharacterized protein
Nlu-miR-263b-5p	TCONS_00005492.p1	141	-10.63	-25.2	+	Putative uncharacterized protein
Nlu-miR-263b-5p	TCONS_00005493.p1	141	-10.63	-25.2	+	Putative uncharacterized protein
Nlu-miR-263b-5p	TCONS_00005494.p1	141	-10.63	-25.2	+	Putative uncharacterized protein
Nlu-miR-263b-5p	TCONS_00011531.p1	142	-13.43	-24.3	+	Sorbin and SH3 domain-containing protein 1 OS=Mus musculus GN=Sorbs1 PE=1 SV=2
Nlu-miR-263b-5p	TCONS_00011532.p1	142	-13.43	-24.3	+	Sorbin and SH3 domain-containing protein 1 OS=Mus musculus GN=Sorbs1 PE=1 SV=2
Nlu-miR-263b-5p	TCONS_00011533.p1	142	-13.43	-24.3	+	Sorbin and SH3 domain-containing protein 1 OS=Mus musculus GN=Sorbs1 PE=1 SV=2
Nlu-miR-263b-5p	TCONS_00011534.p1	142	-13.43	-24.3	+	Sorbin and SH3 domain-containing protein 1 OS=Mus musculus GN=Sorbs1 PE=1 SV=2
Nlu-miR-263b-5p	TCONS_00011536.p1	142	-13.43	-24.3	+	Sorbin and SH3 domain-containing protein 1 OS=Mus musculus GN=Sorbs1 PE=1 SV=2
Nlu-miR-263b-5p	TCONS_00011538.p1	142	-13.43	-24.3	+	Sorbin and SH3 domain-containing protein 1 OS=Mus musculus GN=Sorbs1 PE=1 SV=2
Nlu-miR-263b-5p	TCONS_00011540.p1	142	-13.43	-24.3	+	Sorbin and SH3 domain-containing protein 1 OS=Mus musculus GN=Sorbs1 PE=1 SV=2
Nlu-miR-263b-5p	TCONS_00011543.p1	142	-13.43	-24.3	+	Sorbin and SH3 domain-containing protein 1 OS=Mus musculus GN=Sorbs1 PE=1 SV=2
Nlu-miR-263b-5p	TCONS_00011544.p1	142	-13.43	-24.3	+	Sorbin and SH3 domain-containing protein 1 OS=Mus musculus GN=Sorbs1 PE=1 SV=2
Nlu-miR-263b-5p	TCONS_00011547.p1	142	-13.43	-24.3	+	Sorbin and SH3 domain-containing protein 1 OS=Mus musculus GN=Sorbs1 PE=1 SV=2
Nlu-miR-263b-5p	TCONS_00011548.p1	142	-13.43	-24.3	+	Sorbin and SH3 domain-containing protein 1 OS=Mus musculus GN=Sorbs1 PE=1 SV=2
Nlu-miR-263b-5p	TCONS_00011550.p1	142	-13.43	-24.3	+	Sorbin and SH3 domain-containing protein 1 OS=Mus musculus GN=Sorbs1 PE=1 SV=2
Nlu-miR-263b-5p	TCONS_00011552.p1	142	-13.43	-24.3	+	Sorbin and SH3 domain-containing protein 1 OS=Mus musculus GN=Sorbs1 PE=1 SV=2
Nlu-miR-263b-5p	TCONS_00011553.p1	142	-13.43	-24.3	+	Sorbin and SH3 domain-containing protein 1 OS=Mus musculus GN=Sorbs1 PE=1 SV=2
Nlu-miR-263b-5p	TCONS_00011554.p1	142	-13.43	-24.3	+	Sorbin and SH3 domain-containing protein 1 OS=Mus musculus GN=Sorbs1 PE=1 SV=2
Nlu-miR-263b-5p	TCONS_00011555.p1	142	-13.43	-24.3	+	Sorbin and SH3 domain-containing protein 1 OS=Mus musculus GN=Sorbs1 PE=1 SV=2
Nlu-miR-263b-5p	TCONS_00011556.p1	142	-13.43	-24.3	+	Sorbin and SH3 domain-containing protein 1 OS=Mus musculus GN=Sorbs1 PE=1 SV=2
Nlu-miR-263b-5p	TCONS_00011557.p1	142	-13.43	-24.3	+	Sorbin and SH3 domain-containing protein 1 OS=Mus musculus GN=Sorbs1 PE=1 SV=2
Nlu-miR-263b-5p	TCONS_00011559.p1	142	-13.43	-24.3	+	Sorbin and SH3 domain-containing protein 1 OS=Mus musculus GN=Sorbs1 PE=1 SV=2
Nlu-miR-263b-5p	TCONS_00011562.p1	142	-13.43	-24.3	+	Sorbin and SH3 domain-containing protein 1 OS=Mus musculus GN=Sorbs1 PE=1 SV=2
Nlu-miR-263b-5p	TCONS_00011567.p1	142	-13.43	-24.3	+	Sorbin and SH3 domain-containing protein 1 OS=Mus musculus GN=Sorbs1 PE=1 SV=2
Nlu-miR-263b-5p	TCONS_00012719.p1	155	-12.31	-29.7	+	Golgin subfamily A member 1 OS=Mus musculus GN=Golga1 PE=1 SV=2
Nlu-miR-263b-5p	TCONS_00012720.p1	155	-12.31	-29.7	+	Golgin subfamily A member 1 OS=Mus musculus GN=Golga1 PE=1 SV=2
Nlu-miR-263b-5p	TCONS_00012721.p1	155	-12.31	-29.7	+	Golgin subfamily A member 1 OS=Mus musculus GN=Golga1 PE=1 SV=2
Nlu-miR-263b-5p	TCONS_00012722.p1	155	-12.31	-29.7	+	Golgin subfamily A member 1 OS=Mus musculus GN=Golga1 PE=1 SV=2
Nlu-miR-263b-5p	TCONS_00012723.p1	155	-12.31	-29.7	+	Golgin subfamily A member 1 OS=Mus musculus GN=Golga1 PE=1 SV=2
Nlu-miR-263b-5p	TCONS_00012725.p1	155	-12.31	-29.7	+	Golgin subfamily A member 1 OS=Mus musculus GN=Golga1 PE=1 SV=2
Nlu-miR-263b-5p	TCONS_00021104.p1	174	-17.58	-26.5	+	Cysteine-rich with EGF-like domain protein 2-B OS=Xenopus laevis GN=creld2-b PE=2 SV=1
Nlu-miR-263b-5p	TCONS_00021105.p1	174	-17.58	-26.5	+	Cysteine-rich with EGF-like domain protein 2 OS=Danio rerio GN=creld2 PE=2 SV=2
Nlu-miR-263b-5p	TCONS_00024025.p1	148	6.12	-22.9	+	Acid sphingomyelinase-like phosphodiesterase 3a OS=Bos taurus GN=SMPDL3A PE=2 SV=1
Nlu-miR-263b-5p	TCONS_00040528.p1	154	-8.81	-25	+	Putative uncharacterized protein
Nlu-miR-275-5p	TCONS_00014981.p1	162	-11.05	-28.9	+	Troponin I OS=Drosophila melanogaster GN=wupA PE=2 SV=3
Nlu-miR-275-5p	TCONS_00040214.p1	162	-13.77	-27	+	Potassium channel subfamily T member 1 OS=Homo sapiens GN=KCNT1 PE=1 SV=2
Nlu-miR-275-5p	TCONS_00014650.p1	159	-15.17	-32.7	+	Tetratricopeptide repeat protein 28 OS=Homo sapiens GN=TTC28 PE=1 SV=4
Nlu-miR-275-5p	TCONS_00014651.p1	159	-15.17	-32.7	+	Tetratricopeptide repeat protein 28 OS=Homo sapiens GN=TTC28 PE=1 SV=4
Nlu-miR-275-5p	TCONS_00014652.p1	159	-15.17	-32.7	+	Tetratricopeptide repeat protein 28 OS=Homo sapiens GN=TTC28 PE=1 SV=4
Nlu-miR-275-5p	TCONS_00024230.p1	168	-13.62	-25.4	+	Longitudinals lacking protein, isoforms J/P/Q/S/Z OS=Drosophila melanogaster GN=lola PE=1 SV=4
Nlu-miR-275-5p	TCONS_00038404.p1	162	-17.42	-31.7	+	Putative uncharacterized protein
Nlu-miR-275-5p	TCONS_00008525.p2	151	-18.28	-35.1	+	Putative uncharacterized protein
Nlu-miR-275-5p	TCONS_00009106.p1	141	-18.08	-29.7	+	AMP deaminase 2 OS=Rattus norvegicus GN=Ampd2 PE=1 SV=2
Nlu-miR-275-5p	TCONS_00009424.p1	149	-7.56	-25.1	+	Protein couch potato OS=Drosophila melanogaster GN=cpo PE=2 SV=4
Nlu-miR-275-5p	TCONS_00009429.p1	149	-7.56	-25.1	+	Protein couch potato OS=Drosophila melanogaster GN=cpo PE=2 SV=4
Nlu-miR-275-5p	TCONS_00009433.p1	149	-7.56	-25.1	+	Protein couch potato OS=Drosophila melanogaster GN=cpo PE=2 SV=4
Nlu-miR-275-5p	TCONS_00010618.p1	150	-16.36	-30.3	+	Low-density lipoprotein receptor-related protein 2 OS=Rattus norvegicus GN=Lrp2 PE=1 SV=1
Nlu-miR-275-5p	TCONS_00012117.p1	163	-19.73	-31.2	+	Putative epidermal cell surface receptor OS=Drosophila melanogaster GN=sas PE=2 SV=2
Nlu-miR-275-5p	TCONS_00012118.p1	167	-19.53	-29.9	+	Putative epidermal cell surface receptor OS=Drosophila melanogaster GN=sas PE=2 SV=2
Nlu-miR-275-5p	TCONS_00017994.p1	158	-14.46	-28.7	+	Putative uncharacterized protein
Nlu-miR-275-5p	TCONS_00022962.p1	149	-10.98	-28.1	+	Long-chain fatty acid transport protein 4 OS=Macaca fascicularis GN=SLC27A4 PE=2 SV=2
Nlu-miR-275-5p	TCONS_00024603.p1	153	-22.19	-30.4	+	Retrovirus-related Pol polyprotein from transposon opus OS=Drosophila melanogaster GN=pol PE=3 SV=1
Nlu-miR-275-5p	TCONS_00029326.p2	159	-16.28	-32.1	+	Putative uncharacterized protein
Nlu-miR-275-5p	TCONS_00037345.p1	148	-16.89	-26.5	+	Rho GTPase-activating protein 26 OS=Homo sapiens GN=ARHGAP26 PE=1 SV=1
Nlu-miR-275-5p	TCONS_00038562.p1	161	-10.86	-28.6	+	Putative uncharacterized protein
Nlu-miR-275-5p	TCONS_00045018.p1	314	-14.61	-27.4	+	Uncharacterized protein L116 OS=Acanthamoeba polyphaga mimivirus GN=MIMI_L116 PE=3 SV=1
Nlu-miR-2765c-3p	TCONS_00034212.p1	165	-15.17	-32.3	+	Probable nuclear hormone receptor HR3 OS=Drosophila melanogaster GN=Hr46 PE=2 SV=1
Nlu-miR-2765c-3p	TCONS_00034214.p1	165	-15.17	-32.3	+	Probable nuclear hormone receptor HR3 OS=Drosophila melanogaster GN=Hr46 PE=2 SV=1
Nlu-miR-2765c-3p	TCONS_00034218.p1	165	-15.17	-32.3	+	Probable nuclear hormone receptor HR3 OS=Drosophila melanogaster GN=Hr46 PE=2 SV=1
Nlu-miR-2765c-3p	TCONS_00034221.p1	165	-15.17	-32.3	+	Probable nuclear hormone receptor HR3 OS=Drosophila melanogaster GN=Hr46 PE=2 SV=1
Nlu-miR-2765c-3p	TCONS_00034223.p2	165	-15.17	-32.3	+	Probable nuclear hormone receptor HR3 OS=Drosophila melanogaster GN=Hr46 PE=2 SV=1
Nlu-miR-2765c-3p	TCONS_00009923.p1	161	-21.72	-39.3	+	Interleukin enhancer-binding factor 2 homolog OS=Xenopus tropicalis GN=ilf2 PE=2 SV=1
Nlu-miR-2765c-3p	TCONS_00011085.p1	144	-12.86	-29.9	+	Trafficking protein particle complex subunit 8 OS=Homo sapiens GN=TRAPPC8 PE=1 SV=2
Nlu-miR-2765c-3p	TCONS_00045916.p2	146	-9.01	-27.1	+	Retrovirus-related Pol polyprotein from type-2 retrotransposable element R2DM OS=Drosophila melanogaster GN=pol PE=3 SV=1
Nlu-miR-2765c-3p	TCONS_00000748.p1	164	-17.81	-35.6	+	Putative uncharacterized protein
Nlu-miR-2765c-3p	TCONS_00000749.p1	164	-17.81	-35.6	+	Putative uncharacterized protein
Nlu-miR-2765c-3p	TCONS_00000752.p1	164	-17.81	-35.6	+	Putative uncharacterized protein
Nlu-miR-2765c-3p	TCONS_00000754.p1	164	-17.81	-35.6	+	Putative uncharacterized protein
Nlu-miR-2765c-3p	TCONS_00000755.p1	164	-17.81	-35.6	+	Putative uncharacterized protein
Nlu-miR-2765c-3p	TCONS_00000863.p1	151	-12.38	-23.9	+	Replication factor C subunit 4 OS=Homo sapiens GN=RFC4 PE=1 SV=2
Nlu-miR-2765c-3p	TCONS_00000990.p1	168	-22.09	-34.5	+	Down syndrome cell adhesion molecule-like protein Dscam2 OS=Drosophila melanogaster GN=Dscam2 PE=2 SV=3
Nlu-miR-2765c-3p	TCONS_00000991.p1	168	-22.09	-34.5	+	Down syndrome cell adhesion molecule-like protein Dscam2 OS=Drosophila melanogaster GN=Dscam2 PE=2 SV=3
Nlu-miR-2765c-3p	TCONS_00000992.p1	168	-22.09	-34.5	+	Down syndrome cell adhesion molecule-like protein Dscam2 OS=Drosophila melanogaster GN=Dscam2 PE=2 SV=3
Nlu-miR-2765c-3p	TCONS_00001683.p1	151	-14.66	-32.2	+	Inactive rhomboid protein 1 OS=Danio rerio GN=rhbdf1 PE=2 SV=1
Nlu-miR-2765c-3p	TCONS_00001684.p1	151	-14.66	-32.2	+	Inactive rhomboid protein 1 OS=Danio rerio GN=rhbdf1 PE=2 SV=1
Nlu-miR-2765c-3p	TCONS_00001722.p1	147	-6.43	-31.4	+	ELKS/Rab6-interacting/CAST family member 1 OS=Rattus norvegicus GN=Erc1 PE=1 SV=1
Nlu-miR-2765c-3p	TCONS_00003357.p1	159	-20.22	-29.6	+	Putative uncharacterized protein
Nlu-miR-2765c-3p	TCONS_00003358.p1	159	-20.22	-29.6	+	Putative uncharacterized protein
Nlu-miR-2765c-3p	TCONS_00003885.p1	160	-13.85	-25	+	Roundabout homolog 2 OS=Homo sapiens GN=ROBO2 PE=1 SV=2
Nlu-miR-2765c-3p	TCONS_00005260.p2	165	-19.18	-31.5	+	Mediator of RNA polymerase II transcription subunit 29 OS=Bombyx mori GN=ix PE=2 SV=1
Nlu-miR-2765c-3p	TCONS_00009695.p1	144	-11.88	-29	+	Nitric oxide synthase, salivary gland OS=Rhodnius prolixus PE=2 SV=1
Nlu-miR-2765c-3p	TCONS_00009696.p1	144	-11.88	-29	+	Nitric oxide synthase, salivary gland OS=Rhodnius prolixus PE=2 SV=1
Nlu-miR-2765c-3p	TCONS_00011746.p3	140	-4.03	-27.3	+	Ribonuclease HI OS=Pseudomonas aeruginosa (strain ATCC 15692 / DSM 22644 / CIP 104116 / JCM 14847 / LMG 12228 / 1C / PRS 101 / PAO1) GN=rnhA PE=3 SV=1
Nlu-miR-2765c-3p	TCONS_00011747.p2	140	3.78	-24.9	+	Ribonuclease HI OS=Pseudomonas aeruginosa (strain ATCC 15692 / DSM 22644 / CIP 104116 / JCM 14847 / LMG 12228 / 1C / PRS 101 / PAO1) GN=rnhA PE=3 SV=1
Nlu-miR-2765c-3p	TCONS_00014278.p2	151	-16.41	-26.5	+	Putative uncharacterized protein
Nlu-miR-2765c-3p	TCONS_00016383.p1	142	-17.3	-33.5	+	Transmembrane protein adipocyte-associated 1 homolog OS=Danio rerio GN=tpra1 PE=2 SV=1
Nlu-miR-2765c-3p	TCONS_00017533.p1	167	-10.27	-33.6	+	Elongation factor 2 OS=Drosophila melanogaster GN=EF2 PE=1 SV=4
Nlu-miR-2765c-3p	TCONS_00021638.p1	161	-11.23	-29.5	+	Snurportin-1 OS=Bos taurus GN=SNUPN PE=2 SV=1
Nlu-miR-2765c-3p	TCONS_00025080.p1	145	-14.89	-25.6	+	Succinate--CoA ligase [ADP/GDP-forming] subunit alpha, mitochondrial OS=Drosophila melanogaster GN=Scsalpha PE=2 SV=3
Nlu-miR-2765c-3p	TCONS_00030548.p1	147	-11.84	-24.4	+	Chromodomain-helicase-DNA-binding protein Mi-2 homolog OS=Drosophila melanogaster GN=Mi-2 PE=1 SV=2
Nlu-miR-2765c-3p	TCONS_00030549.p1	147	-11.84	-24.4	+	Chromodomain-helicase-DNA-binding protein Mi-2 homolog OS=Drosophila melanogaster GN=Mi-2 PE=1 SV=2
Nlu-miR-2765c-3p	TCONS_00030999.p1	148	-12.74	-25.1	+	PHD finger protein 7 OS=Homo sapiens GN=PHF7 PE=1 SV=1
Nlu-miR-2765c-3p	TCONS_00033898.p1	156	-9.3	-29	+	Glucose dehydrogenase [FAD, quinone] OS=Drosophila pseudoobscura pseudoobscura GN=Gld PE=3 SV=4
Nlu-miR-2765c-3p	TCONS_00034115.p1	149	-13.26	-28.4	+	Putative uncharacterized protein
Nlu-miR-2765c-3p	TCONS_00035710.p1	163	-14.4	-31.2	+	Probable syntaxin-8B OS=Dictyostelium discoideum GN=syn8B PE=3 SV=1
Nlu-miR-2765c-3p	TCONS_00038509.p1	149	-4.92	-27.6	+	Putative uncharacterized protein
Nlu-miR-2765c-3p	TCONS_00039098.p1	162	-14.57	-28.4	+	Guanylate cyclase soluble subunit beta-1 OS=Mus musculus GN=Gucy1b3 PE=1 SV=1
Nlu-miR-2765c-3p	TCONS_00039100.p1	162	-14.57	-28.4	+	Guanylate cyclase soluble subunit beta-1 OS=Canis lupus familiaris GN=GUCY1B3 PE=2 SV=1
Nlu-miR-2765c-3p	TCONS_00045272.p1	150	-19.32	-34.3	+	Leucine-rich repeat-containing protein 15 OS=Mus musculus GN=Lrrc15 PE=2 SV=1
Nlu-miR-2765c-3p	TCONS_00045785.p1	140	-11.3	-28.6	+	Dynein heavy chain, cytoplasmic OS=Drosophila melanogaster GN=Dhc64C PE=2 SV=2
Nlu-miR-2765c-3p	TCONS_00046089.p1	161	-17.1	-30.9	+	RalA-binding protein 1 OS=Drosophila melanogaster GN=Rlip PE=1 SV=1
Nlu-miR-2765c-3p	TCONS_00047386.p1	147	-5.57	-26.8	+	Cytoplasmic tRNA 2-thiolation protein 2 OS=Phaeosphaeria nodorum (strain SN15 / ATCC MYA-4574 / FGSC 10173) GN=NCS2 PE=3 SV=1
Nlu-miR-2765c-3p	TCONS_00047613.p1	153	-12.96	-26.7	+	Putative uncharacterized protein
Nlu-miR-2765c-3p	TCONS_00048169.p1	142	-3.79	-25.7	+	Benzoylformate decarboxylase OS=Pseudomonas putida GN=mdlC PE=1 SV=2
Nlu-miR-2765c-3p	TCONS_00049536.p1	157	-9.87	-26.7	+	Membrane-bound transcription factor site-2 protease OS=Mus musculus GN=Mbtps2 PE=2 SV=1
Nlu-nov-15-5p	TCONS_00027696.p1	173	-7.61	-29.5	+	Hormone receptor 4 OS=Drosophila melanogaster GN=Hr4 PE=1 SV=4
Nlu-nov-15-5p	TCONS_00027697.p1	173	-7.61	-29.5	+	Hormone receptor 4 OS=Drosophila melanogaster GN=Hr4 PE=1 SV=4
Nlu-nov-15-5p	TCONS_00027698.p1	173	-7.61	-29.5	+	Hormone receptor 4 OS=Drosophila melanogaster GN=Hr4 PE=1 SV=4
Nlu-nov-15-5p	TCONS_00027699.p1	173	-7.61	-29.5	+	Hormone receptor 4 OS=Drosophila melanogaster GN=Hr4 PE=1 SV=4
Nlu-nov-15-5p	TCONS_00027700.p1	173	-7.61	-29.5	+	Hormone receptor 4 OS=Drosophila melanogaster GN=Hr4 PE=1 SV=4
Nlu-nov-15-5p	TCONS_00027701.p1	173	-7.61	-29.5	+	Hormone receptor 4 OS=Drosophila melanogaster GN=Hr4 PE=1 SV=4
Nlu-nov-15-5p	TCONS_00024119.p2	153	-8.88	-27.2	+	Putative uncharacterized protein
Nlu-nov-15-5p	TCONS_00012758.p1	194	-12.53	-28.1	+	Adhesion G-protein coupled receptor G4 OS=Mus musculus GN=Adgrg4 PE=3 SV=1
Nlu-nov-15-5p	TCONS_00008515.p1	157	-14.27	-28.9	+	Double-strand-break repair protein rad21 homolog OS=Bos taurus GN=RAD21 PE=2 SV=1
Nlu-nov-15-5p	TCONS_00049306.p1	157	-12.91	-28.9	+	Double-strand-break repair protein rad21 homolog OS=Bos taurus GN=RAD21 PE=2 SV=1
Nlu-nov-15-5p	TCONS_00024241.p1	166	-12.96	-27.7	+	Endoplasmic reticulum-Golgi intermediate compartment protein 2 OS=Mus musculus GN=Ergic2 PE=1 SV=1
Nlu-nov-15-5p	TCONS_00035300.p1	146	-8.31	-27.6	+	Putative uncharacterized protein
Nlu-nov-15-5p	TCONS_00000298.p1	166	-12.32	-26.3	+	Lysophospholipase D GDPD1 OS=Rattus norvegicus GN=Gdpd1 PE=2 SV=1
Nlu-nov-15-5p	TCONS_00000927.p1	149	-9.19	-27.1	+	Putative uncharacterized protein
Nlu-nov-15-5p	TCONS_00008234.p1	173	-8.7	-25	+	Translationally-controlled tumor protein homolog OS=Drosophila melanogaster GN=Tctp PE=1 SV=1
Nlu-nov-15-5p	TCONS_00008235.p1	173	-8.7	-25	+	Translationally-controlled tumor protein homolog OS=Drosophila melanogaster GN=Tctp PE=1 SV=1
Nlu-nov-15-5p	TCONS_00008236.p1	173	-8.7	-25	+	Translationally-controlled tumor protein homolog OS=Drosophila melanogaster GN=Tctp PE=1 SV=1
Nlu-nov-15-5p	TCONS_00008237.p1	173	-8.7	-25	+	Translationally-controlled tumor protein homolog OS=Drosophila melanogaster GN=Tctp PE=1 SV=1
Nlu-nov-15-5p	TCONS_00008240.p1	173	-8.7	-25	+	Translationally-controlled tumor protein homolog OS=Drosophila melanogaster GN=Tctp PE=1 SV=1
Nlu-nov-15-5p	TCONS_00008241.p1	173	-8.7	-25	+	Translationally-controlled tumor protein homolog OS=Drosophila melanogaster GN=Tctp PE=1 SV=1
Nlu-nov-15-5p	TCONS_00013915.p1	149	-7.04	-26.6	+	Arginine/serine-rich protein PNISR OS=Homo sapiens GN=PNISR PE=1 SV=2
Nlu-nov-15-5p	TCONS_00016879.p1	166	-13.42	-25.2	+	Transmembrane protein 145 OS=Mus musculus GN=Tmem145 PE=1 SV=1
Nlu-nov-15-5p	TCONS_00018230.p1	142	-6.18	-25.1	+	Putative uncharacterized protein
Nlu-nov-15-5p	TCONS_00018231.p1	142	-6.18	-25.1	+	Bifunctional arginine demethylase and lysyl-hydroxylase psr-1 OS=Caenorhabditis elegans GN=psr-1 PE=1 SV=2
Nlu-nov-15-5p	TCONS_00018232.p2	142	-6.18	-25.1	+	Putative uncharacterized protein
Nlu-nov-15-5p	TCONS_00020982.p1	141	-13.62	-27.3	+	Bromodomain adjacent to zinc finger domain protein 1A OS=Homo sapiens GN=BAZ1A PE=1 SV=2
Nlu-nov-15-5p	TCONS_00020983.p1	141	-13.62	-27.3	+	Bromodomain adjacent to zinc finger domain protein 1A OS=Homo sapiens GN=BAZ1A PE=1 SV=2
Nlu-nov-15-5p	TCONS_00023517.p1	143	-10.45	-27.8	+	Serine/threonine-protein kinase WNK2 OS=Mus musculus GN=Wnk2 PE=1 SV=2
Nlu-nov-15-5p	TCONS_00027746.p1	178	-8.05	-23.1	+	EF-hand domain-containing protein 1 OS=Homo sapiens GN=EFHC1 PE=1 SV=1
Nlu-nov-15-5p	TCONS_00029499.p1	141	1.25	-26.1	+	Pumilio homolog 23 OS=Arabidopsis thaliana GN=APUM23 PE=1 SV=1
Nlu-nov-15-5p	TCONS_00035687.p1	182	-14.37	-25	+	Homeotic protein antennapedia OS=Drosophila subobscura GN=Antp PE=3 SV=1
Nlu-nov-15-5p	TCONS_00042664.p1	155	-14.55	-29.1	+	Zinc finger protein 112 OS=Homo sapiens GN=ZNF112 PE=1 SV=2
Nlu-nov-15-5p	TCONS_00044643.p1	160	-8.58	-25	+	Putative uncharacterized protein
Nlu-nov-15-5p	TCONS_00047276.p1	140	-2.95	-25.6	+	Alpha-2-macroglobulin receptor-associated protein OS=Mus musculus GN=Lrpap1 PE=1 SV=1
Nlu-miR-279-5p	TCONS_00023058.p1	147	-15.44	-29.3	+	Repressor of RNA polymerase III transcription MAF1 homolog OS=Danio rerio GN=maf1 PE=2 SV=1
Nlu-miR-279-5p	TCONS_00032979.p1	157	-12.82	-29.8	+	Hypoxia up-regulated protein 1 OS=Rattus norvegicus GN=Hyou1 PE=1 SV=1
Nlu-miR-279-5p	TCONS_00000945.p1	161	-15.21	-28.7	+	Putative uncharacterized protein
Nlu-miR-279-5p	TCONS_00020473.p1	140	-11.28	-27.5	+	Embryonic stem cell-specific 5-hydroxymethylcytosine-binding protein OS=Xenopus tropicalis GN=hmces PE=2 SV=1
Nlu-miR-279-5p	TCONS_00035381.p1	155	-14.38	-28.3	+	Unconventional myosin-Ib OS=Rattus norvegicus GN=Myo1b PE=1 SV=1
Nlu-miR-279-5p	TCONS_00035382.p1	155	-14.38	-28.3	+	Unconventional myosin-Ib OS=Mus musculus GN=Myo1b PE=1 SV=3
Nlu-miR-279-5p	TCONS_00040866.p1	140	-13.34	-27	+	Multiple epidermal growth factor-like domains protein 8 OS=Mus musculus GN=Megf8 PE=1 SV=2
Nlu-miR-279-5p	TCONS_00000221.p1	161	-14.19	-31.1	+	Protein purity of essence OS=Drosophila melanogaster GN=poe PE=1 SV=1
Nlu-miR-279-5p	TCONS_00000222.p1	161	-13.98	-31.1	+	Protein purity of essence OS=Drosophila melanogaster GN=poe PE=1 SV=1
Nlu-miR-279-5p	TCONS_00001113.p1	152	-10.21	-31	+	Regulator of G-protein signaling loco OS=Drosophila melanogaster GN=loco PE=1 SV=2
Nlu-miR-279-5p	TCONS_00002041.p1	143	-13.79	-29.8	+	Failed axon connections OS=Drosophila melanogaster GN=fax PE=1 SV=1
Nlu-miR-279-5p	TCONS_00002042.p1	143	-13.79	-29.8	+	Failed axon connections OS=Drosophila melanogaster GN=fax PE=1 SV=1
Nlu-miR-279-5p	TCONS_00002947.p1	142	-14.7	-28.8	+	Upstream stimulatory factor 2 OS=Rattus norvegicus GN=Usf2 PE=1 SV=2
Nlu-miR-279-5p	TCONS_00002948.p1	142	-14.7	-28.8	+	Upstream stimulatory factor 2 OS=Rattus norvegicus GN=Usf2 PE=1 SV=2
Nlu-miR-279-5p	TCONS_00003041.p1	148	-13.74	-31.9	+	DNA repair and recombination protein RAD54-like (Fragment) OS=Gallus gallus GN=RAD54L PE=2 SV=1
Nlu-miR-279-5p	TCONS_00004028.p1	147	-12.66	-29.1	+	XK-related protein 4 OS=Tetraodon nigroviridis GN=xkr4 PE=2 SV=1
Nlu-miR-279-5p	TCONS_00005313.p1	161	-10.3	-28.4	+	Thymosin beta OS=Caenorhabditis elegans GN=tth-1 PE=1 SV=2
Nlu-miR-279-5p	TCONS_00005314.p1	161	-10.3	-28.4	+	Thymosin beta OS=Caenorhabditis elegans GN=tth-1 PE=1 SV=2
Nlu-miR-279-5p	TCONS_00005315.p1	161	-10.3	-28.4	+	Thymosin beta OS=Caenorhabditis elegans GN=tth-1 PE=1 SV=2
Nlu-miR-279-5p	TCONS_00005316.p1	161	-10.3	-28.4	+	Thymosin beta OS=Caenorhabditis elegans GN=tth-1 PE=1 SV=2
Nlu-miR-279-5p	TCONS_00005489.p1	144	-11.55	-29.7	+	Gamma-tubulin complex component 3 OS=Homo sapiens GN=TUBGCP3 PE=1 SV=2
Nlu-miR-279-5p	TCONS_00009997.p1	161	-16.03	-32.5	+	Coatomer subunit beta OS=Danio rerio GN=copb1 PE=2 SV=1
Nlu-miR-279-5p	TCONS_00010748.p1	160	-15	-27	+	Monocarboxylate transporter 12 OS=Xenopus tropicalis GN=slc16a12 PE=2 SV=1
Nlu-miR-279-5p	TCONS_00011259.p1	151	-9.43	-27.6	+	Transcription initiation factor TFIID subunit 2 OS=Drosophila melanogaster GN=Taf2 PE=1 SV=2
Nlu-miR-279-5p	TCONS_00013841.p2	163	-15.33	-26.8	+	Putative uncharacterized protein
Nlu-miR-279-5p	TCONS_00014147.p1	156	-12.69	-27.5	+	BTB/POZ domain-containing protein 6 OS=Homo sapiens GN=BTBD6 PE=1 SV=3
Nlu-miR-279-5p	TCONS_00014148.p1	156	-12.69	-27.5	+	BTB/POZ domain-containing protein 2 OS=Homo sapiens GN=BTBD2 PE=1 SV=1
Nlu-miR-279-5p	TCONS_00014656.p1	153	-14.84	-28	+	Probable helicase with zinc finger domain OS=Danio rerio GN=helz PE=2 SV=1
Nlu-miR-279-5p	TCONS_00014657.p1	153	-14.84	-28	+	Probable helicase with zinc finger domain OS=Danio rerio GN=helz PE=2 SV=1
Nlu-miR-279-5p	TCONS_00016192.p1	169	-24.9	-38.4	+	Paired amphipathic helix protein Sin3a OS=Mus musculus GN=Sin3a PE=1 SV=3
Nlu-miR-279-5p	TCONS_00016193.p1	169	-23.24	-36.2	+	Paired amphipathic helix protein Sin3a OS=Mus musculus GN=Sin3a PE=1 SV=3
Nlu-miR-279-5p	TCONS_00016393.p1	160	-17.61	-25.8	+	Cullin-associated NEDD8-dissociated protein 1 OS=Pongo abelii GN=CAND1 PE=2 SV=1
Nlu-miR-279-5p	TCONS_00017881.p1	140	-10.44	-25.9	+	Putative uncharacterized protein
Nlu-miR-279-5p	TCONS_00020684.p2	146	-13.48	-24	+	Putative uncharacterized protein
Nlu-miR-279-5p	TCONS_00022424.p1	172	-13.57	-27.9	+	Maltase 2 OS=Drosophila virilis GN=Mal-B2 PE=3 SV=2
Nlu-miR-279-5p	TCONS_00024613.p1	161	-12.61	-26.8	+	Volume-regulated anion channel subunit LRRC8E OS=Mus musculus GN=Lrrc8e PE=2 SV=2
Nlu-miR-279-5p	TCONS_00025222.p1	154	-13.57	-25.4	+	Putative uncharacterized protein
Nlu-miR-279-5p	TCONS_00026853.p1	151	-17.09	-28.3	+	Zinc finger protein 800 OS=Mus musculus GN=Znf800 PE=1 SV=1
Nlu-miR-279-5p	TCONS_00028138.p1	149	-9.46	-32.3	+	Tubulin polyglutamylase TTLL4 OS=Mus musculus GN=Ttll4 PE=2 SV=3
Nlu-miR-279-5p	TCONS_00028141.p1	149	-9.46	-32.3	+	Tubulin polyglutamylase TTLL4 OS=Mus musculus GN=Ttll4 PE=2 SV=3
Nlu-miR-279-5p	TCONS_00030834.p1	161	-18.22	-31.4	+	Carcinine transporter OS=Drosophila melanogaster GN=CarT PE=2 SV=1
Nlu-miR-279-5p	TCONS_00030952.p1	159	-8.84	-30	+	DNA repair protein REV1 OS=Homo sapiens GN=REV1 PE=1 SV=1
Nlu-miR-279-5p	TCONS_00031995.p1	290	-16.81	-30.5	+	Tetraspanin-9 OS=Danio rerio GN=tspan9 PE=2 SV=1
Nlu-miR-279-5p	TCONS_00032314.p1	147	-9.62	-27.5	+	Extracellular tyrosine-protein kinase PKDCC OS=Mus musculus GN=Pkdcc PE=1 SV=2
Nlu-miR-279-5p	TCONS_00033024.p1	145	-20.59	-29.9	+	Ubiquitin-conjugating enzyme E2 Z OS=Xenopus laevis GN=ube2z PE=2 SV=2
Nlu-miR-279-5p	TCONS_00034780.p1	143	-12.37	-27.7	+	Putative uncharacterized protein
Nlu-miR-279-5p	TCONS_00036369.p1	148	-17.06	-29.1	+	Putative uncharacterized protein
Nlu-miR-279-5p	TCONS_00038038.p1	149	-11.95	-27.1	+	Potassium voltage-gated channel protein Shab OS=Drosophila melanogaster GN=Shab PE=1 SV=2
Nlu-miR-279-5p	TCONS_00038291.p1	151	-6.08	-30.6	+	Zinc finger CCCH domain-containing protein 14 OS=Rattus norvegicus GN=Zc3h14 PE=1 SV=1
Nlu-miR-279-5p	TCONS_00039581.p1	155	-12.48	-30.8	+	MDS1 and EVI1 complex locus protein EVI1-A OS=Xenopus laevis GN=mecom-a PE=1 SV=1
Nlu-miR-279-5p	TCONS_00041137.p1	151	-16.57	-28.3	+	Putative uncharacterized protein
Nlu-miR-279-5p	TCONS_00042841.p2	144	-12.8	-27.3	+	Dynein assembly factor with WDR repeat domains 1 OS=Homo sapiens GN=DAW1 PE=1 SV=1
Nlu-miR-279-5p	TCONS_00044777.p1	149	-11.55	-30.5	+	Manganese-transporting ATPase 13A1 OS=Homo sapiens GN=ATP13A1 PE=1 SV=2
Nlu-miR-279-5p	TCONS_00045656.p1	153	-10.29	-26.3	+	Putative uncharacterized protein
Nlu-miR-279-5p	TCONS_00046803.p1	140	1.28	-24.9	+	28S ribosomal protein S2, mitochondrial OS=Homo sapiens GN=MRPS2 PE=1 SV=1
Nlu-miR-279-5p	TCONS_00047041.p2	148	-9.89	-28.3	+	ATP synthase subunit gamma, mitochondrial OS=Kluyveromyces lactis (strain ATCC 8585 / CBS 2359 / DSM 70799 / NBRC 1267 / NRRL Y-1140 / WM37) GN=ATP3 PE=1 SV=1
Nlu-miR-1-3p	TCONS_00010131.p1	145	-13.59	-27.4	+	Putative uncharacterized protein
Nlu-miR-1-3p	TCONS_00024631.p1	158	-17.1	-25.5	+	Putative uncharacterized protein
Nlu-miR-1-3p	TCONS_00010130.p1	145	-13.59	-27.4	+	Putative uncharacterized protein
Nlu-miR-1-3p	TCONS_00039361.p2	140	-3.21	-22	+	Putative uncharacterized protein
Nlu-miR-1-3p	TCONS_00039362.p1	140	-3.21	-22	+	Putative uncharacterized protein
Nlu-miR-1-3p	TCONS_00015888.p1	162	-8.08	-22.9	+	Long-chain-fatty-acid--CoA ligase ACSBG2 OS=Xenopus laevis GN=acsbg2 PE=2 SV=1
Nlu-miR-1-3p	TCONS_00015889.p1	162	-8.08	-22.9	+	Long-chain-fatty-acid--CoA ligase ACSBG2 OS=Xenopus laevis GN=acsbg2 PE=2 SV=1
Nlu-miR-1-3p	TCONS_00015890.p1	162	-8.08	-22.9	+	Long-chain-fatty-acid--CoA ligase ACSBG2 OS=Xenopus laevis GN=acsbg2 PE=2 SV=1
Nlu-miR-1-3p	TCONS_00015891.p1	162	-8.08	-22.9	+	Long-chain-fatty-acid--CoA ligase ACSBG2 OS=Xenopus laevis GN=acsbg2 PE=2 SV=1
Nlu-miR-1-3p	TCONS_00015892.p1	162	-8.08	-22.9	+	Long-chain-fatty-acid--CoA ligase ACSBG2 OS=Xenopus laevis GN=acsbg2 PE=2 SV=1
Nlu-miR-1-3p	TCONS_00015893.p1	162	-8.08	-22.9	+	Long-chain-fatty-acid--CoA ligase ACSBG2 OS=Xenopus laevis GN=acsbg2 PE=2 SV=1
Nlu-miR-1-3p	TCONS_00015894.p1	162	-8.08	-22.9	+	Long-chain-fatty-acid--CoA ligase ACSBG2 OS=Xenopus laevis GN=acsbg2 PE=2 SV=1
Nlu-miR-1-3p	TCONS_00015895.p1	162	-8.08	-22.9	+	Long-chain-fatty-acid--CoA ligase ACSBG2 OS=Xenopus laevis GN=acsbg2 PE=2 SV=1
Nlu-miR-1-3p	TCONS_00015896.p1	162	-8.08	-22.9	+	Long-chain-fatty-acid--CoA ligase ACSBG2 OS=Xenopus laevis GN=acsbg2 PE=2 SV=1
Nlu-miR-1-3p	TCONS_00015897.p1	162	-8.08	-22.9	+	Long-chain-fatty-acid--CoA ligase ACSBG2 OS=Xenopus laevis GN=acsbg2 PE=2 SV=1
Nlu-miR-1-3p	TCONS_00015898.p1	162	-8.08	-22.9	+	Long-chain-fatty-acid--CoA ligase ACSBG2 OS=Xenopus laevis GN=acsbg2 PE=2 SV=1
Nlu-miR-1-3p	TCONS_00025834.p1	172	-15.6	-25.7	+	Muscle LIM protein Mlp84B OS=Drosophila melanogaster GN=Mlp84B PE=1 SV=1
Nlu-miR-1-3p	TCONS_00025835.p1	172	-15.6	-25.7	+	Muscle LIM protein Mlp84B OS=Drosophila melanogaster GN=Mlp84B PE=1 SV=1
Nlu-miR-1-3p	TCONS_00025836.p1	172	-15.6	-25.7	+	Muscle LIM protein Mlp84B OS=Drosophila melanogaster GN=Mlp84B PE=1 SV=1
Nlu-miR-1-3p	TCONS_00025837.p1	172	-15.6	-25.7	+	Muscle LIM protein Mlp84B OS=Drosophila melanogaster GN=Mlp84B PE=1 SV=1
Nlu-miR-1-3p	TCONS_00041808.p1	152	-5.6	-25.3	+	Zinc finger protein 569 OS=Homo sapiens GN=ZNF569 PE=1 SV=1
Nlu-miR-1-3p	TCONS_00041809.p1	152	-5.6	-25.3	+	Zinc finger protein 569 OS=Homo sapiens GN=ZNF569 PE=1 SV=1
Nlu-miR-1-3p	TCONS_00041810.p1	152	-5.6	-25.3	+	Zinc finger protein 569 OS=Homo sapiens GN=ZNF569 PE=1 SV=1
Nlu-miR-1-3p	TCONS_00036943.p1	175	-16.86	-24	+	PI-PLC X domain-containing protein DDB_G0269228 OS=Dictyostelium discoideum GN=DDB_G0269228 PE=2 SV=1
Nlu-miR-1-3p	TCONS_00000230.p1	166	-17.64	-26	+	Regucalcin OS=Danio rerio GN=rgn PE=2 SV=1
Nlu-miR-1-3p	TCONS_00001146.p1	151	-10.13	-24.8	+	Gametogenetin-binding protein 2 OS=Gallus gallus GN=GGNBP2 PE=2 SV=1
Nlu-miR-1-3p	TCONS_00001147.p1	151	-10.13	-24.8	+	Gametogenetin-binding protein 2-like OS=Drosophila melanogaster GN=CG2182 PE=2 SV=3
Nlu-miR-1-3p	TCONS_00004060.p1	162	-10.44	-26.3	+	Protein phosphatase 1G OS=Bos taurus GN=PPM1G PE=2 SV=2
Nlu-miR-1-3p	TCONS_00007221.p1	162	-14.26	-24	+	LIM domain kinase 1 OS=Drosophila melanogaster GN=LIMK1 PE=1 SV=1
Nlu-miR-1-3p	TCONS_00009550.p1	151	-15.33	-22.3	+	Protein FAM114A2 OS=Homo sapiens GN=FAM114A2 PE=1 SV=4
Nlu-miR-1-3p	TCONS_00010438.p1	183	-14.76	-27.1	+	V-type proton ATPase subunit e OS=Caenorhabditis elegans GN=vha-17 PE=3 SV=2
Nlu-miR-1-3p	TCONS_00015884.p1	157	-14.01	-25.6	+	Probable Xaa-Pro aminopeptidase P OS=Laccaria bicolor (strain S238N-H82 / ATCC MYA-4686) GN=AMPP PE=3 SV=1
Nlu-miR-1-3p	TCONS_00015885.p1	157	-14.01	-25.6	+	Probable Xaa-Pro aminopeptidase P OS=Laccaria bicolor (strain S238N-H82 / ATCC MYA-4686) GN=AMPP PE=3 SV=1
Nlu-miR-1-3p	TCONS_00027707.p1	173	-16.92	-23.5	+	Putative uncharacterized protein
Nlu-miR-1-3p	TCONS_00028564.p1	143	-5.37	-22.3	+	Putative uncharacterized protein
Nlu-miR-1-3p	TCONS_00033654.p1	160	-11.4	-24.9	+	Integral membrane protein 2C OS=Pongo abelii GN=ITM2C PE=2 SV=1
Nlu-miR-1-3p	TCONS_00033787.p1	147	-15.33	-27.6	+	F-BAR domain only protein 2 OS=Rattus norvegicus GN=Fcho2 PE=1 SV=1
Nlu-miR-1-3p	TCONS_00035376.p1	154	-7.8	-27.7	+	Protein phosphatase 1 regulatory subunit 14B OS=Rattus norvegicus GN=Ppp1r14b PE=2 SV=1
Nlu-miR-1-3p	TCONS_00041952.p1	147	-8.25	-26.9	+	cAMP-dependent protein kinase type II regulatory subunit OS=Drosophila melanogaster GN=Pka-R2 PE=1 SV=2
Nlu-miR-1-3p	TCONS_00046040.p1	158	-16.85	-25.5	+	Putative uncharacterized protein
Nlu-miR-1-3p	TCONS_00046758.p1	142	-16.53	-23.6	+	Branched-chain-amino-acid aminotransferase, cytosolic OS=Rattus norvegicus GN=Bcat1 PE=1 SV=1
Nlu-miR-971-3p	TCONS_00048198.p1	157	-5.87	-27.5	+	Probable G-protein coupled receptor 179 OS=Homo sapiens GN=GPR179 PE=1 SV=2
Nlu-miR-971-3p	TCONS_00007141.p1	140	-7.03	-26.4	+	Helicase domino OS=Drosophila melanogaster GN=dom PE=1 SV=2
Nlu-miR-971-3p	TCONS_00044529.p1	146	-12.46	-27	+	Coiled-coil domain-containing protein CG32809 OS=Drosophila melanogaster GN=CG32809 PE=2 SV=1
Nlu-miR-971-3p	TCONS_00044530.p1	146	-12.46	-27	+	Coiled-coil domain-containing protein CG32809 OS=Drosophila melanogaster GN=CG32809 PE=2 SV=1
Nlu-miR-971-3p	TCONS_00044531.p1	146	-12.45	-27	+	Coiled-coil domain-containing protein CG32809 OS=Drosophila melanogaster GN=CG32809 PE=2 SV=1
Nlu-miR-971-3p	TCONS_00029930.p1	162	-14.73	-26	+	Putative uncharacterized protein
Nlu-miR-971-3p	TCONS_00029931.p1	162	-14.73	-26	+	Putative uncharacterized protein
Nlu-miR-971-3p	TCONS_00029932.p1	162	-14.73	-26	+	Putative uncharacterized protein
Nlu-miR-971-3p	TCONS_00029933.p1	162	-14.73	-26	+	Putative uncharacterized protein
Nlu-miR-971-3p	TCONS_00031131.p1	153	-6.39	-26.4	+	Putative uncharacterized protein
Nlu-miR-971-3p	TCONS_00032308.p1	161	-12.52	-23.5	+	U4/U6.U5 tri-snRNP-associated protein 1 OS=Homo sapiens GN=SART1 PE=1 SV=1
Nlu-miR-971-3p	TCONS_00046670.p1	158	-15.12	-24.1	+	Extracellular tyrosine-protein kinase PKDCC OS=Mus musculus GN=Pkdcc PE=1 SV=2
Nlu-miR-971-3p	TCONS_00014407.p2	156	-10.5	-24.8	+	Putative uncharacterized protein
Nlu-miR-971-3p	TCONS_00028196.p1	155	-16.63	-25.5	+	Putative uncharacterized protein
Nlu-miR-971-3p	TCONS_00028631.p1	168	-16.3	-27	+	Probable RNA-directed DNA polymerase from transposon BS OS=Drosophila melanogaster GN=RTase PE=2 SV=1
Nlu-miR-971-3p	TCONS_00032239.p1	157	-8.91	-23.9	+	Putative uncharacterized protein
Nlu-miR-971-3p	TCONS_00032590.p1	149	-6.35	-25.4	+	Gastrula zinc finger protein XlCGF57.1 (Fragment) OS=Xenopus laevis PE=3 SV=1
Nlu-miR-971-3p	TCONS_00039961.p1	147	-13.59	-22.1	+	Lysosomal alpha-mannosidase OS=Bos taurus GN=MAN2B1 PE=1 SV=4
Nlu-miR-971-3p	TCONS_00039962.p1	147	-13.59	-22.1	+	Lysosomal alpha-mannosidase OS=Cavia porcellus GN=MAN2B1 PE=1 SV=1
Nlu-miR-971-3p	TCONS_00039963.p1	147	-13.59	-22.1	+	Lysosomal alpha-mannosidase OS=Bos taurus GN=MAN2B1 PE=1 SV=4
Nlu-miR-6012-3p	TCONS_00024668.p1	153	-9.99	-25.4	+	Nucleoplasmin-like protein OS=Drosophila melanogaster GN=Nlp PE=1 SV=1
Nlu-miR-6012-3p	TCONS_00000219.p1	144	-11.01	-30.3	+	Protein purity of essence OS=Drosophila melanogaster GN=poe PE=1 SV=1
Nlu-miR-6012-3p	TCONS_00000220.p1	144	-11.01	-30.3	+	Protein purity of essence OS=Drosophila melanogaster GN=poe PE=1 SV=1
Nlu-miR-6012-3p	TCONS_00000223.p1	144	-11.01	-30.3	+	Protein purity of essence OS=Drosophila melanogaster GN=poe PE=1 SV=1
Nlu-miR-6012-3p	TCONS_00000224.p1	144	-11.01	-30.3	+	Protein purity of essence OS=Drosophila melanogaster GN=poe PE=1 SV=1
Nlu-miR-6012-3p	TCONS_00040866.p1	161	-13.66	-33	+	Multiple epidermal growth factor-like domains protein 8 OS=Mus musculus GN=Megf8 PE=1 SV=2
Nlu-miR-6012-3p	TCONS_00008042.p1	147	-8.97	-31.3	+	Chitooligosaccharidolytic beta-N-acetylglucosaminidase OS=Bombyx mori PE=1 SV=1
Nlu-miR-6012-3p	TCONS_00008043.p1	147	-8.97	-31.3	+	Chitooligosaccharidolytic beta-N-acetylglucosaminidase OS=Bombyx mori PE=1 SV=1
Nlu-miR-6012-3p	TCONS_00025119.p1	144	-8.04	-29.5	+	Transcription elongation factor SPT5 OS=Drosophila melanogaster GN=Spt5 PE=1 SV=1
Nlu-miR-6012-3p	TCONS_00025121.p1	144	-8.03	-29.5	+	Transcription elongation factor SPT5 OS=Drosophila melanogaster GN=Spt5 PE=1 SV=1
Nlu-miR-6012-3p	TCONS_00025122.p1	144	-8.03	-29.5	+	Transcription elongation factor SPT5 OS=Drosophila melanogaster GN=Spt5 PE=1 SV=1
Nlu-miR-6012-3p	TCONS_00048312.p2	147	-11.67	-27.1	+	Putative uncharacterized protein
Nlu-miR-6012-3p	TCONS_00014650.p1	167	-13.44	-28.7	+	Tetratricopeptide repeat protein 28 OS=Homo sapiens GN=TTC28 PE=1 SV=4
Nlu-miR-6012-3p	TCONS_00014651.p1	167	-13.44	-28.7	+	Tetratricopeptide repeat protein 28 OS=Homo sapiens GN=TTC28 PE=1 SV=4
Nlu-miR-6012-3p	TCONS_00014652.p1	167	-13.44	-28.7	+	Tetratricopeptide repeat protein 28 OS=Homo sapiens GN=TTC28 PE=1 SV=4
Nlu-miR-6012-3p	TCONS_00024230.p1	153	-14.51	-23.5	+	Longitudinals lacking protein, isoforms J/P/Q/S/Z OS=Drosophila melanogaster GN=lola PE=1 SV=4
Nlu-miR-6012-3p	TCONS_00006966.p1	153	-10.6	-29.9	+	Insulin-like growth factor-binding protein complex acid labile subunit OS=Mus musculus GN=Igfals PE=1 SV=1
Nlu-miR-6012-3p	TCONS_00027752.p1	175	-14.96	-37.4	+	ESX-1 secretion-associated protein EspE OS=Mycobacterium tuberculosis (strain ATCC 25618 / H37Rv) GN=espE PE=1 SV=1
Nlu-miR-6012-3p	TCONS_00040572.p1	161	-19.56	-31.6	+	DnaJ homolog subfamily C member 10 OS=Homo sapiens GN=DNAJC10 PE=1 SV=2
Nlu-miR-6012-3p	TCONS_00015036.p1	158	-8.49	-26.7	+	Octopamine receptor OS=Heliothis virescens PE=2 SV=1
Nlu-miR-6012-3p	TCONS_00009826.p1	170	-15.43	-29.6	+	Putative uncharacterized protein
Nlu-miR-6012-3p	TCONS_00032859.p1	148	-11.32	-27.1	+	Discoidin domain-containing receptor 2 OS=Homo sapiens GN=DDR2 PE=1 SV=2
Nlu-miR-6012-3p	TCONS_00037345.p1	140	-12.8	-26.5	+	Rho GTPase-activating protein 26 OS=Homo sapiens GN=ARHGAP26 PE=1 SV=1
Nlu-miR-6012-3p	TCONS_00043031.p1	165	-21.57	-33.4	+	Methylosome subunit pICln OS=Xenopus laevis GN=clns1a PE=2 SV=1
Nlu-miR-6012-3p	TCONS_00024402.p1	150	-8.13	-25.7	+	POU domain protein CF1A OS=Drosophila melanogaster GN=vvl PE=2 SV=5
Nlu-miR-6012-3p	TCONS_00048670.p1	144	-9.04	-25.6	+	Baculoviral IAP repeat-containing protein 6 OS=Mus musculus GN=Birc6 PE=1 SV=2
Nlu-miR-6012-3p	TCONS_00001587.p2	163	-14.53	-30	+	X-box-binding protein 1 OS=Bos taurus GN=XBP1 PE=2 SV=1
Nlu-miR-6012-3p	TCONS_00001588.p2	163	-14.53	-30	+	X-box-binding protein 1 OS=Bos taurus GN=XBP1 PE=2 SV=1
Nlu-miR-6012-3p	TCONS_00004715.p1	156	-11.65	-28.2	+	Ethanolamine-phosphate cytidylyltransferase OS=Homo sapiens GN=PCYT2 PE=1 SV=1
Nlu-miR-6012-3p	TCONS_00004716.p1	156	-11.65	-28.2	+	Ethanolamine-phosphate cytidylyltransferase OS=Homo sapiens GN=PCYT2 PE=1 SV=1
Nlu-miR-6012-3p	TCONS_00005393.p1	151	-10.59	-28.3	+	Serine/threonine-protein kinase grp OS=Drosophila melanogaster GN=grp PE=1 SV=2
Nlu-miR-6012-3p	TCONS_00005394.p1	151	-10.59	-28.3	+	Serine/threonine-protein kinase grp OS=Drosophila melanogaster GN=grp PE=1 SV=2
Nlu-miR-6012-3p	TCONS_00005395.p1	151	-10.59	-28.3	+	Serine/threonine-protein kinase grp OS=Drosophila melanogaster GN=grp PE=1 SV=2
Nlu-miR-6012-3p	TCONS_00005681.p1	167	-18.97	-36.5	+	Whirlin OS=Mus musculus GN=Whrn PE=1 SV=3
Nlu-miR-6012-3p	TCONS_00005682.p1	167	-18.97	-36.5	+	Whirlin OS=Mus musculus GN=Whrn PE=1 SV=3
Nlu-miR-6012-3p	TCONS_00007710.p2	153	-10.58	-31.6	+	Putative uncharacterized protein
Nlu-miR-6012-3p	TCONS_00007713.p1	152	-10.62	-31.6	+	Putative uncharacterized protein
Nlu-miR-6012-3p	TCONS_00007715.p2	153	-10.58	-31.6	+	Putative uncharacterized protein
Nlu-miR-6012-3p	TCONS_00007716.p1	152	-10.62	-31.6	+	Putative uncharacterized protein
Nlu-miR-6012-3p	TCONS_00011661.p1	154	-12.13	-25.4	+	Dynein heavy chain 6, axonemal OS=Homo sapiens GN=DNAH6 PE=2 SV=3
Nlu-miR-6012-3p	TCONS_00011678.p1	162	-20.62	-27	+	Lipid storage droplets surface-binding protein 1 OS=Drosophila melanogaster GN=Lsd-1 PE=2 SV=2
Nlu-miR-6012-3p	TCONS_00014725.p1	157	-10.25	-31.7	+	Autophagy-related protein 16-1 OS=Pongo abelii GN=ATG16L1 PE=2 SV=1
Nlu-miR-6012-3p	TCONS_00014726.p1	157	-10.25	-31.7	+	Autophagy-related protein 16-1 OS=Pongo abelii GN=ATG16L1 PE=2 SV=1
Nlu-miR-6012-3p	TCONS_00021249.p1	148	-6.31	-25.7	+	S phase cyclin A-associated protein in the endoplasmic reticulum OS=Homo sapiens GN=SCAPER PE=1 SV=2
Nlu-miR-6012-3p	TCONS_00021250.p1	148	-6.31	-25.7	+	S phase cyclin A-associated protein in the endoplasmic reticulum OS=Homo sapiens GN=SCAPER PE=1 SV=2
Nlu-miR-6012-3p	TCONS_00034091.p1	150	-0.71	-27	+	Arf-GAP with coiled-coil, ANK repeat and PH domain-containing protein 2 OS=Oryctolagus cuniculus GN=ACAP2 PE=2 SV=1
Nlu-miR-6012-3p	TCONS_00043776.p2	141	-9.35	-23.3	+	Putative uncharacterized protein
Nlu-miR-6012-3p	TCONS_00048568.p1	157	-17.82	-29.2	+	Adenosine 3'-phospho 5'-phosphosulfate transporter 2 OS=Anopheles gambiae GN=Papst2 PE=3 SV=4
Nlu-miR-6012-3p	TCONS_00048569.p1	157	-17.82	-29.2	+	Adenosine 3'-phospho 5'-phosphosulfate transporter 2 OS=Anopheles gambiae GN=Papst2 PE=3 SV=4
Nlu-miR-6012-3p	TCONS_00048796.p1	150	-8.18	-23.6	+	U3 small nucleolar RNA-associated protein 12 OS=Saccharomyces cerevisiae (strain ATCC 204508 / S288c) GN=DIP2 PE=1 SV=1
Nlu-miR-6012-3p	TCONS_00049950.p1	145	-2.56	-26.9	+	Enhancer of filamentation 1 OS=Homo sapiens GN=NEDD9 PE=1 SV=1
Nlu-miR-263a-3p	TCONS_00006182.p1	163	-12.43	-28.4	+	Mitochondrial uncoupling protein 4 OS=Homo sapiens GN=SLC25A27 PE=2 SV=1
Nlu-miR-263a-3p	TCONS_00001281.p1	143	-9.72	-27.3	+	Ras-related GTP-binding protein A OS=Rattus norvegicus GN=Rraga PE=1 SV=1
Nlu-miR-263a-3p	TCONS_00048212.p1	146	-15.9	-30.8	+	Malate dehydrogenase, cytoplasmic OS=Candida albicans (strain SC5314 / ATCC MYA-2876) GN=MDH1 PE=1 SV=2
Nlu-miR-263a-3p	TCONS_00007987.p1	157	-14.16	-23.9	+	Transmembrane protein 132E OS=Danio rerio GN=tmem132e PE=2 SV=1
Nlu-miR-263a-3p	TCONS_00009763.p1	144	-5	-25.5	+	Zinc finger protein 316 OS=Mus musculus GN=Znf316 PE=2 SV=1
Nlu-miR-263a-3p	TCONS_00009764.p1	144	-5	-25.5	+	Zinc finger protein 316 OS=Mus musculus GN=Znf316 PE=2 SV=1
Nlu-miR-263a-3p	TCONS_00020467.p2	148	-10.14	-30	+	Epidermal growth factor receptor OS=Apis mellifera GN=Egfr PE=2 SV=1
Nlu-miR-263a-3p	TCONS_00020468.p2	148	-10.14	-30	+	Epidermal growth factor receptor OS=Apis mellifera GN=Egfr PE=2 SV=1
Nlu-miR-263a-3p	TCONS_00025681.p1	152	-13.73	-24.4	+	Protein CEPU-1 OS=Gallus gallus PE=1 SV=1
Nlu-miR-263a-3p	TCONS_00028460.p1	153	-17.51	-30.8	+	Activating signal cointegrator 1 complex subunit 1 OS=Mus musculus GN=Ascc1 PE=1 SV=1
Nlu-miR-263a-3p	TCONS_00028461.p1	153	-17.51	-30.8	+	Activating signal cointegrator 1 complex subunit 1 OS=Mus musculus GN=Ascc1 PE=1 SV=1
Nlu-miR-263a-3p	TCONS_00028462.p1	153	-17.51	-30.8	+	Activating signal cointegrator 1 complex subunit 1 OS=Mus musculus GN=Ascc1 PE=1 SV=1
Nlu-miR-263a-3p	TCONS_00028463.p1	153	-17.51	-30.8	+	Activating signal cointegrator 1 complex subunit 1 OS=Mus musculus GN=Ascc1 PE=1 SV=1
Nlu-miR-263a-3p	TCONS_00031970.p2	140	-10.37	-26.9	+	RUN domain-containing protein 1 OS=Mus musculus GN=Rundc1 PE=1 SV=1
Nlu-miR-263a-3p	TCONS_00034973.p2	162	-16.59	-27.5	+	Class E vacuolar protein-sorting machinery protein hse1 OS=Schizosaccharomyces pombe (strain 972 / ATCC 24843) GN=hse1 PE=3 SV=1
Nlu-miR-263a-3p	TCONS_00047287.p1	160	-3.69	-26.7	+	Putative metal ion transporter C17A12.14 OS=Schizosaccharomyces pombe (strain 972 / ATCC 24843) GN=SPAC17A2.14 PE=1 SV=4
Nlu-miR-263a-3p	TCONS_00050552.p1	155	-10.66	-30.2	+	Putative uncharacterized protein
Nlu-miR-315-5p	TCONS_00015596.p1	156	-12.92	-28.6	+	Pyruvate dehydrogenase E1 component subunit alpha type II, mitochondrial (Fragment) OS=Ascaris suum PE=2 SV=1
Nlu-miR-315-5p	TCONS_00022481.p1	151	-11.54	-23.3	+	Putative uncharacterized protein
Nlu-miR-315-5p	TCONS_00022482.p1	151	-11.54	-23.3	+	Putative uncharacterized protein
Nlu-miR-315-5p	TCONS_00022483.p1	151	-11.54	-23.3	+	Putative uncharacterized protein
Nlu-miR-315-5p	TCONS_00022484.p1	151	-11.54	-23.3	+	Putative uncharacterized protein
Nlu-miR-315-5p	TCONS_00031523.p1	165	-10.78	-23.6	+	Regulator of G-protein signaling loco OS=Drosophila melanogaster GN=loco PE=1 SV=2
Nlu-miR-315-5p	TCONS_00012493.p1	171	-11.77	-25.3	+	Titin OS=Drosophila melanogaster GN=sls PE=1 SV=3
Nlu-miR-315-5p	TCONS_00012494.p1	171	-11.77	-25.3	+	Titin OS=Drosophila melanogaster GN=sls PE=1 SV=3
Nlu-miR-315-5p	TCONS_00012495.p1	171	-11.77	-25.3	+	Titin OS=Drosophila melanogaster GN=sls PE=1 SV=3
Nlu-miR-315-5p	TCONS_00012496.p1	171	-11.77	-25.3	+	Titin OS=Drosophila melanogaster GN=sls PE=1 SV=3
Nlu-miR-315-5p	TCONS_00012497.p1	171	-11.77	-25.3	+	Titin OS=Drosophila melanogaster GN=sls PE=1 SV=3
Nlu-miR-315-5p	TCONS_00012498.p1	171	-11.77	-25.3	+	Titin OS=Drosophila melanogaster GN=sls PE=1 SV=3
Nlu-miR-315-5p	TCONS_00023200.p1	161	-12.68	-23	+	Low-density lipoprotein receptor OS=Rattus norvegicus GN=Ldlr PE=1 SV=1
Nlu-miR-315-5p	TCONS_00023793.p1	149	-3.3	-25.2	+	SUN domain-containing protein 1 OS=Homo sapiens GN=SUN1 PE=1 SV=3
Nlu-miR-315-5p	TCONS_00023794.p1	149	-3.3	-25.2	+	SUN domain-containing protein 1 OS=Homo sapiens GN=SUN1 PE=1 SV=3
Nlu-miR-315-5p	TCONS_00023795.p1	149	-3.3	-25.2	+	SUN domain-containing protein 1 OS=Homo sapiens GN=SUN1 PE=1 SV=3
Nlu-miR-315-5p	TCONS_00023796.p1	149	-3.3	-25.2	+	SUN domain-containing protein 1 OS=Homo sapiens GN=SUN1 PE=1 SV=3
Nlu-miR-315-5p	TCONS_00026026.p1	159	-6.96	-25.5	+	Lipid storage droplets surface-binding protein 1 OS=Drosophila melanogaster GN=Lsd-1 PE=2 SV=2
Nlu-miR-315-5p	TCONS_00027141.p1	145	-9.03	-23.4	+	Putative uncharacterized protein
Nlu-miR-315-5p	TCONS_00027722.p1	150	-3.6	-24.7	+	Beta-arrestin-1 OS=Macaca fascicularis GN=ARRB1 PE=2 SV=1
Nlu-miR-315-5p	TCONS_00027723.p1	150	-3.6	-24.7	+	Beta-arrestin-1 OS=Macaca fascicularis GN=ARRB1 PE=2 SV=1
Nlu-miR-315-5p	TCONS_00028984.p1	148	-8.57	-23.1	+	Transcription factor Sox-10 OS=Xenopus tropicalis GN=sox10 PE=2 SV=1
Nlu-miR-315-5p	TCONS_00031000.p1	185	-19.92	-31.1	+	PHD finger protein 7 OS=Homo sapiens GN=PHF7 PE=1 SV=1
Nlu-miR-315-5p	TCONS_00032005.p1	152	-12.79	-25.2	+	Cytosol aminopeptidase OS=Xenopus tropicalis GN=lap3 PE=2 SV=1
Nlu-miR-315-5p	TCONS_00040742.p1	144	-8.94	-24.8	+	Myb/SANT-like DNA-binding domain-containing protein 3 OS=Xenopus tropicalis GN=msantd3 PE=2 SV=1
Nlu-miR-315-5p	TCONS_00041587.p1	157	-9.69	-23.7	+	Putative uncharacterized protein
Nlu-miR-315-5p	TCONS_00042856.p1	165	-1.58	-23.4	+	Follistatin-related protein 5 OS=Mus musculus GN=Fstl5 PE=2 SV=1
Nlu-miR-315-5p	TCONS_00045814.p1	155	-10.87	-24.7	+	Putative uncharacterized protein
Nlu-miR-315-5p	TCONS_00050971.p1	160	-8.26	-24	+	Putative uncharacterized protein
Nlu-miR-981-5p	TCONS_00026822.p1	140	-13.24	-26.1	+	Putative uncharacterized protein
Nlu-miR-981-5p	TCONS_00020686.p1	163	-7.02	-24.3	+	Transcriptional regulator NRG1 OS=Candida albicans (strain SC5314 / ATCC MYA-2876) GN=NRG1 PE=2 SV=1
Nlu-miR-981-5p	TCONS_00036799.p1	163	-7.3	-25.9	+	Endocuticle structural glycoprotein SgAbd-8 OS=Schistocerca gregaria PE=1 SV=1
Nlu-miR-981-5p	TCONS_00001534.p1	164	-14.71	-24.1	+	Cuticle protein OS=Anopheles gambiae GN=Ccp84Ab PE=2 SV=3
Nlu-miR-981-5p	TCONS_00010094.p1	151	-15.64	-26	+	Elongation of very long chain fatty acids protein 4 OS=Homo sapiens GN=ELOVL4 PE=1 SV=1
Nlu-miR-981-5p	TCONS_00011293.p1	143	-3.1	-24.8	+	Synaptogenesis protein syg-1 OS=Caenorhabditis elegans GN=syg-1 PE=1 SV=1
Nlu-miR-981-5p	TCONS_00011909.p1	140	-12.98	-23.6	+	Putative nuclease HARBI1 OS=Mus musculus GN=Harbi1 PE=2 SV=1
Nlu-miR-981-5p	TCONS_00017685.p1	151	-11.42	-27.9	+	CSC1-like protein 2 OS=Mus musculus GN=Tmem63b PE=1 SV=1
Nlu-miR-981-5p	TCONS_00018255.p2	161	-12.17	-30.1	+	Putative uncharacterized protein
Nlu-miR-981-5p	TCONS_00031127.p1	151	-10.56	-23.5	+	ATP-binding cassette sub-family B member 6, mitochondrial OS=Xenopus tropicalis GN=abcb6 PE=2 SV=1
Nlu-miR-981-5p	TCONS_00036468.p1	173	-15.52	-26.1	+	Putative uncharacterized protein
Nlu-miR-981-5p	TCONS_00036472.p1	173	-15.52	-26.1	+	Putative uncharacterized protein
Nlu-miR-981-5p	TCONS_00036473.p1	173	-15.52	-26.1	+	Putative uncharacterized protein
Nlu-miR-981-5p	TCONS_00042970.p1	163	-13.09	-25.8	+	Putative uncharacterized protein
Nlu-miR-981-5p	TCONS_00047133.p2	161	-13.1	-25.4	+	60S ribosomal protein L27-A OS=Schizosaccharomyces pombe (strain 972 / ATCC 24843) GN=rpl2701 PE=2 SV=2
Nlu-miR-981-5p	TCONS_00048669.p2	145	-16	-29.6	+	Putative uncharacterized protein
Nlu-miR-981-5p	TCONS_00050055.p1	158	-7.27	-22.1	+	Putative uncharacterized protein
Nlu-miR-7-5p	TCONS_00001283.p1	161	-20.04	-30.2	+	Midasin OS=Saccharomyces cerevisiae (strain ATCC 204508 / S288c) GN=MDN1 PE=1 SV=1
Nlu-miR-7-5p	TCONS_00045901.p1	150	-20.19	-30.4	+	Elongation of very long chain fatty acids protein 4 OS=Homo sapiens GN=ELOVL4 PE=1 SV=1
Nlu-miR-7-5p	TCONS_00045902.p1	150	-20.19	-30.4	+	Elongation of very long chain fatty acids protein 4 OS=Homo sapiens GN=ELOVL4 PE=1 SV=1
Nlu-miR-7-5p	TCONS_00045904.p1	150	-20.19	-30.4	+	Elongation of very long chain fatty acids protein 4 OS=Homo sapiens GN=ELOVL4 PE=1 SV=1
Nlu-miR-7-5p	TCONS_00006671.p1	307	-16.13	-27.1	+	Putative uncharacterized protein
Nlu-miR-7-5p	TCONS_00002947.p1	177	-17.01	-28.1	+	Upstream stimulatory factor 2 OS=Rattus norvegicus GN=Usf2 PE=1 SV=2
Nlu-miR-7-5p	TCONS_00002948.p1	177	-17.01	-28.1	+	Upstream stimulatory factor 2 OS=Rattus norvegicus GN=Usf2 PE=1 SV=2
Nlu-miR-7-5p	TCONS_00009647.p1	159	-12.05	-25.2	+	Putative uncharacterized protein
Nlu-miR-7-5p	TCONS_00023124.p1	140	-11.17	-24.7	+	Zinc finger protein 771 OS=Homo sapiens GN=ZNF771 PE=1 SV=1
Nlu-miR-7-5p	TCONS_00007660.p1	166	-14.91	-25.6	+	Centaurin-gamma-1A OS=Drosophila melanogaster GN=CenG1A PE=2 SV=2
Nlu-miR-7-5p	TCONS_00047390.p1	329	-11.24	-27.9	+	Aldehyde dehydrogenase X, mitochondrial OS=Mus musculus GN=Aldh1b1 PE=1 SV=1
Nlu-miR-7-5p	TCONS_00017112.p1	173	-11.93	-25.6	+	Kanadaptin OS=Homo sapiens GN=SLC4A1AP PE=1 SV=1
Nlu-miR-7-5p	TCONS_00044643.p1	140	-15.09	-22.6	+	Putative uncharacterized protein
Nlu-miR-7-5p	TCONS_00014922.p4	152	-10.14	-25.2	+	Putative uncharacterized protein
Nlu-miR-7-5p	TCONS_00044610.p1	149	-17.08	-26.7	+	Small RNA 2'-O-methyltransferase OS=Drosophila melanogaster GN=Hen1 PE=1 SV=1
Nlu-miR-7-5p	TCONS_00044611.p1	149	-17.08	-26.7	+	Small RNA 2'-O-methyltransferase OS=Drosophila melanogaster GN=Hen1 PE=1 SV=1
Nlu-miR-7-5p	TCONS_00044616.p1	149	-17.08	-26.7	+	Small RNA 2'-O-methyltransferase OS=Drosophila melanogaster GN=Hen1 PE=1 SV=1
Nlu-miR-7-5p	TCONS_00029779.p1	148	-10.85	-25.5	+	Ecdysone receptor OS=Aedes aegypti GN=EcR PE=1 SV=2
Nlu-miR-7-5p	TCONS_00029780.p1	148	-10.85	-25.5	+	Ecdysone receptor OS=Aedes aegypti GN=EcR PE=1 SV=2
Nlu-miR-7-5p	TCONS_00000240.p1	173	-19.88	-28.4	+	Calcium-transporting ATPase sarcoplasmic/endoplasmic reticulum type OS=Anopheles gambiae GN=Ca-P60A PE=3 SV=5
Nlu-miR-7-5p	TCONS_00003156.p1	177	-13.86	-29.3	+	Aminoacyl tRNA synthase complex-interacting multifunctional protein 1 OS=Cricetulus griseus GN=AIMP1 PE=2 SV=1
Nlu-miR-7-5p	TCONS_00008849.p1	160	-14.28	-21	+	Putative uncharacterized protein
Nlu-miR-7-5p	TCONS_00011466.p1	163	-15.3	-26.6	+	Putative uncharacterized protein
Nlu-miR-7-5p	TCONS_00012783.p1	155	-11.11	-26.5	+	RAB6A-GEF complex partner protein 2 OS=Homo sapiens GN=RGP1 PE=1 SV=1
Nlu-miR-7-5p	TCONS_00012924.p1	140	-9.72	-23.3	+	Zinc finger FYVE domain-containing protein 21 OS=Homo sapiens GN=ZFYVE21 PE=1 SV=1
Nlu-miR-7-5p	TCONS_00013370.p1	168	-12.92	-22	+	Putative uncharacterized protein
Nlu-miR-7-5p	TCONS_00015494.p1	171	-12.19	-28.5	+	Putative uncharacterized protein
Nlu-miR-7-5p	TCONS_00015967.p1	162	-16.25	-26.2	+	Acetylcholinesterase OS=Leptinotarsa decemlineata PE=2 SV=1
Nlu-miR-7-5p	TCONS_00016779.p1	164	-12.77	-27.2	+	Negative elongation factor A OS=Drosophila melanogaster GN=Nelf-A PE=1 SV=2
Nlu-miR-7-5p	TCONS_00021694.p1	171	-11.11	-26.7	+	Histone acetyltransferase Tip60 OS=Drosophila melanogaster GN=Tip60 PE=1 SV=1
Nlu-miR-7-5p	TCONS_00024117.p1	175	-14	-26.7	+	Putative uncharacterized protein
Nlu-miR-7-5p	TCONS_00030132.p1	165	-15.56	-24.8	+	Lateral signaling target protein 2 homolog OS=Danio rerio GN=zfyve28 PE=2 SV=1
Nlu-miR-7-5p	TCONS_00032344.p1	166	-15.48	-25.7	+	Putative uncharacterized protein
Nlu-miR-7-5p	TCONS_00032461.p1	150	-18.74	-23.2	+	Elongation of very long chain fatty acids protein 4 OS=Homo sapiens GN=ELOVL4 PE=1 SV=1
Nlu-miR-7-5p	TCONS_00032596.p2	145	-9.27	-21.7	+	Putative uncharacterized protein
Nlu-miR-7-5p	TCONS_00035735.p1	153	-3.97	-22.8	+	E3 ubiquitin-protein ligase listerin OS=Gallus gallus GN=LTN1 PE=3 SV=1
Nlu-miR-279-3p	TCONS_00010997.p1	148	-18.37	-29.8	+	B-cell lymphoma/leukemia 11B OS=Homo sapiens GN=BCL11B PE=1 SV=1
Nlu-miR-279-3p	TCONS_00022872.p1	155	-12.2	-28.6	+	Zinc finger transcription factor family protein 17 OS=Caenorhabditis elegans GN=ztf-17 PE=1 SV=3
Nlu-miR-279-3p	TCONS_00009208.p1	161	-13.73	-24.4	+	Putative uncharacterized protein
Nlu-miR-279-3p	TCONS_00027815.p1	165	-8.4	-24.9	+	Putative uncharacterized protein
Nlu-miR-279-3p	TCONS_00027816.p1	165	-8.4	-24.9	+	Putative uncharacterized protein
Nlu-nov-14-5p	TCONS_00047511.p1	161	-13.57	-31.3	+	NASP-related protein sim3 OS=Schizosaccharomyces pombe (strain 972 / ATCC 24843) GN=sim3 PE=1 SV=1
Nlu-nov-14-5p	TCONS_00003352.p1	152	-3.83	-26.8	+	Putative uncharacterized protein
Nlu-nov-14-5p	TCONS_00003355.p1	152	-3.83	-26.8	+	Protein DBF4 homolog A OS=Mus musculus GN=Dbf4 PE=1 SV=1
Nlu-nov-14-5p	TCONS_00009046.p1	146	-10.34	-24.3	+	Putative uncharacterized protein
Nlu-nov-14-5p	TCONS_00010748.p1	159	-8.87	-26.7	+	Monocarboxylate transporter 12 OS=Xenopus tropicalis GN=slc16a12 PE=2 SV=1
Nlu-nov-14-5p	TCONS_00016193.p1	145	-10.64	-28.8	+	Paired amphipathic helix protein Sin3a OS=Mus musculus GN=Sin3a PE=1 SV=3
Nlu-nov-14-5p	TCONS_00007413.p1	143	-19.47	-30.9	+	Potassium/sodium hyperpolarization-activated cyclic nucleotide-gated channel 3 OS=Mus musculus GN=Hcn3 PE=1 SV=1
Nlu-nov-14-5p	TCONS_00004642.p1	161	-17.32	-29.5	+	Putative uncharacterized protein
Nlu-nov-14-5p	TCONS_00004643.p1	161	-17.32	-29.5	+	Putative uncharacterized protein
Nlu-nov-14-5p	TCONS_00004644.p1	161	-17.32	-29.5	+	Putative uncharacterized protein
Nlu-nov-14-5p	TCONS_00004645.p1	161	-17.32	-29.5	+	Putative uncharacterized protein
Nlu-nov-14-5p	TCONS_00004646.p1	161	-17.32	-29.5	+	Putative uncharacterized protein
Nlu-nov-14-5p	TCONS_00002582.p1	296	-10.84	-30.9	+	E3 ubiquitin-protein ligase TRIM71 OS=Gallus gallus GN=TRIM71 PE=2 SV=1
Nlu-nov-14-5p	TCONS_00002583.p1	296	-10.84	-30.9	+	E3 ubiquitin-protein ligase TRIM71 OS=Gallus gallus GN=TRIM71 PE=2 SV=1
Nlu-nov-14-5p	TCONS_00022160.p1	167	-13.18	-26.9	+	Probable tyrosyl-DNA phosphodiesterase OS=Drosophila melanogaster GN=gkt PE=2 SV=1
Nlu-nov-14-5p	TCONS_00011694.p1	162	-18.41	-31.8	+	Homeobox protein PKNOX2 OS=Homo sapiens GN=PKNOX2 PE=2 SV=2
Nlu-nov-14-5p	TCONS_00017786.p1	156	-12.38	-28.5	+	Serine/threonine-protein phosphatase 2A 56 kDa regulatory subunit delta isoform OS=Oryctolagus cuniculus GN=PPP2R5D PE=2 SV=1
Nlu-nov-14-5p	TCONS_00004648.p1	144	-12.51	-26.1	+	Putative uncharacterized protein
Nlu-nov-14-5p	TCONS_00005045.p1	143	-14.52	-22.9	+	Putative uncharacterized protein
Nlu-nov-14-5p	TCONS_00009112.p1	147	-11.98	-28.2	+	Putative uncharacterized protein
Nlu-nov-14-5p	TCONS_00011061.p1	154	-15.38	-31.5	+	Putative uncharacterized protein
Nlu-nov-14-5p	TCONS_00011949.p1	154	-14.48	-26.9	+	Putative uncharacterized protein
Nlu-nov-14-5p	TCONS_00012537.p1	155	-13.95	-29.5	+	Zinc finger protein 26 OS=Mus musculus GN=Zfp26 PE=2 SV=2
Nlu-nov-14-5p	TCONS_00013176.p2	158	-19.73	-37.1	+	Putative uncharacterized protein
Nlu-nov-14-5p	TCONS_00013177.p2	158	-19.73	-37.1	+	Putative uncharacterized protein
Nlu-nov-14-5p	TCONS_00013178.p2	158	-19.73	-37.1	+	Putative uncharacterized protein
Nlu-nov-14-5p	TCONS_00013395.p1	157	-14.91	-26.7	+	GATOR complex protein NPRL3 OS=Mus musculus GN=Nprl3 PE=1 SV=1
Nlu-nov-14-5p	TCONS_00013398.p1	157	-14.91	-26.7	+	GATOR complex protein NPRL3 OS=Mus musculus GN=Nprl3 PE=1 SV=1
Nlu-nov-14-5p	TCONS_00013399.p1	157	-14.91	-26.7	+	GATOR complex protein NPRL3 OS=Drosophila melanogaster GN=Nprl3 PE=1 SV=1
Nlu-nov-14-5p	TCONS_00016387.p1	161	-12.97	-26.2	+	Probable phosphoglycerate kinase OS=Caenorhabditis elegans GN=pgk-1 PE=3 SV=1
Nlu-nov-14-5p	TCONS_00017738.p1	158	-19.66	-30.2	+	Rab proteins geranylgeranyltransferase component A 2 OS=Homo sapiens GN=CHML PE=1 SV=2
Nlu-nov-14-5p	TCONS_00017739.p1	158	-19.66	-30.2	+	Rab proteins geranylgeranyltransferase component A 2 OS=Homo sapiens GN=CHML PE=1 SV=2
Nlu-nov-14-5p	TCONS_00018212.p1	147	-14.73	-24.8	+	Putative uncharacterized protein
Nlu-nov-14-5p	TCONS_00020165.p1	141	-13.44	-26.2	+	Putative uncharacterized protein
Nlu-nov-14-5p	TCONS_00022027.p1	150	-15.67	-32.2	+	Retinol dehydrogenase 12 OS=Homo sapiens GN=RDH12 PE=1 SV=3
Nlu-nov-14-5p	TCONS_00022942.p1	163	-9.29	-30.4	+	Gastrula zinc finger protein XlCGF57.1 (Fragment) OS=Xenopus laevis PE=3 SV=1
Nlu-nov-14-5p	TCONS_00023979.p1	152	-5.42	-26	+	Gastrula zinc finger protein XlCGF57.1 (Fragment) OS=Xenopus laevis PE=3 SV=1
Nlu-nov-14-5p	TCONS_00027575.p1	163	-12.46	-27.3	+	Prefoldin subunit 2 OS=Homo sapiens GN=PFDN2 PE=1 SV=1
Nlu-nov-14-5p	TCONS_00028091.p1	149	-13.71	-30.9	+	Putative uncharacterized protein
Nlu-nov-14-5p	TCONS_00028092.p1	149	-13.71	-30.9	+	Putative uncharacterized protein
Nlu-nov-14-5p	TCONS_00028093.p1	149	-13.71	-30.9	+	Putative uncharacterized protein
Nlu-nov-14-5p	TCONS_00028094.p1	149	-13.71	-30.9	+	Putative uncharacterized protein
Nlu-nov-14-5p	TCONS_00028953.p1	166	-10.32	-29	+	Bifunctional glutamate/proline--tRNA ligase OS=Drosophila melanogaster GN=GluProRS PE=1 SV=2
Nlu-nov-14-5p	TCONS_00029849.p1	157	-14.69	-28.1	+	Proline-rich transmembrane protein 3 OS=Mus musculus GN=Prrt3 PE=1 SV=1
Nlu-nov-14-5p	TCONS_00029850.p1	157	-14.69	-28.1	+	Proline-rich transmembrane protein 3 OS=Mus musculus GN=Prrt3 PE=1 SV=1
Nlu-nov-14-5p	TCONS_00030967.p1	171	-11.25	-26.1	+	Monocarboxylate transporter 14 OS=Homo sapiens GN=SLC16A14 PE=2 SV=1
Nlu-nov-14-5p	TCONS_00032042.p1	151	-14.59	-26.9	+	Protein phosphatase 1 regulatory subunit 7 OS=Xenopus tropicalis GN=ppp1r7 PE=2 SV=1
Nlu-nov-14-5p	TCONS_00032043.p1	151	-14.59	-26.9	+	Protein phosphatase 1 regulatory subunit 7 OS=Xenopus tropicalis GN=ppp1r7 PE=2 SV=1
Nlu-nov-14-5p	TCONS_00034495.p1	160	-10.92	-25.1	+	Putative uncharacterized protein
Nlu-nov-14-5p	TCONS_00034496.p1	160	-9.85	-25.1	+	Putative uncharacterized protein
Nlu-nov-14-5p	TCONS_00036714.p1	182	-19.83	-31.5	+	Tigger transposable element-derived protein 2 OS=Mus musculus GN=Tigd2 PE=2 SV=1
Nlu-nov-14-5p	TCONS_00037318.p1	167	-10.62	-25.5	+	Transmembrane protein fend OS=Drosophila melanogaster GN=fend PE=2 SV=1
Nlu-nov-14-5p	TCONS_00038917.p1	148	-11.83	-27.9	+	Glycylpeptide N-tetradecanoyltransferase OS=Drosophila melanogaster GN=Nmt PE=2 SV=2
Nlu-nov-14-5p	TCONS_00043799.p1	142	-11.87	-25.2	+	Ubiquitin-conjugating enzyme E2Q-like protein CG4502 OS=Drosophila melanogaster GN=CG4502 PE=2 SV=1
Nlu-nov-14-5p	TCONS_00044169.p1	143	-6.93	-27.8	+	Putative uncharacterized protein
Nlu-nov-14-5p	TCONS_00044170.p1	143	-6.93	-27.8	+	Putative uncharacterized protein
Nlu-nov-14-5p	TCONS_00046401.p2	153	-12.25	-30.6	+	Sorting and assembly machinery component 50 homolog B OS=Xenopus laevis GN=samm50-b PE=2 SV=1
Nlu-nov-14-5p	TCONS_00046485.p1	304	-16.81	-33.4	+	Microtubule-associated protein futsch OS=Drosophila melanogaster GN=futsch PE=1 SV=4
Nlu-nov-14-5p	TCONS_00046855.p1	141	-12.42	-29.7	+	Prolow-density lipoprotein receptor-related protein 1 OS=Homo sapiens GN=LRP1 PE=1 SV=2
Nlu-nov-14-5p	TCONS_00048898.p2	141	-4.34	-26.8	+	ATP-binding cassette sub-family G member 1 OS=Homo sapiens GN=ABCG1 PE=1 SV=3
Nlu-nov-14-5p	TCONS_00049842.p1	144	-7.26	-26.1	+	Glycosyltransferase 25 family member OS=Aedes aegypti GN=AAEL003481 PE=3 SV=1
Nlu-nov-14-5p	TCONS_00050020.p1	140	-7.95	-25.6	+	Ets DNA-binding protein pokkuri OS=Drosophila melanogaster GN=aop PE=1 SV=2
Nlu-nov-14-5p	TCONS_00050475.p1	152	-14.78	-28.2	+	Leucine-rich repeats and immunoglobulin-like domains protein 2 OS=Homo sapiens GN=LRIG2 PE=2 SV=3
Nlu-nov-10-5p	TCONS_00031654.p1	145	-3.24	-30.5	+	Innexin inx2 OS=Schistocerca americana GN=inx2 PE=1 SV=1
Nlu-nov-10-5p	TCONS_00014465.p1	141	-10.96	-24.7	+	Putative uncharacterized protein
Nlu-nov-10-5p	TCONS_00046089.p1	152	-5.14	-27.4	+	RalA-binding protein 1 OS=Drosophila melanogaster GN=Rlip PE=1 SV=1
Nlu-nov-10-5p	TCONS_00004173.p1	158	-4.62	-25.6	+	Cysteine and histidine-rich protein 1 homolog OS=Drosophila melanogaster GN=CG32486 PE=2 SV=2
Nlu-nov-10-5p	TCONS_00000309.p1	159	-10.09	-27.6	+	Endoplasmic reticulum membrane-associated RNA degradation protein OS=Homo sapiens GN=ERMARD PE=1 SV=1
Nlu-nov-10-5p	TCONS_00001541.p1	157	-2.72	-21.4	+	Putative uncharacterized protein
Nlu-nov-10-5p	TCONS_00004089.p1	150	-6.15	-23.9	+	Homeobox protein ceh-19 OS=Caenorhabditis elegans GN=ceh-19 PE=2 SV=2
Nlu-nov-10-5p	TCONS_00004153.p2	143	-13.81	-26.2	+	Putative uncharacterized protein
Nlu-nov-10-5p	TCONS_00004954.p1	165	-12.34	-27.3	+	A disintegrin and metalloproteinase with thrombospondin motifs 20 OS=Homo sapiens GN=ADAMTS20 PE=2 SV=2
Nlu-nov-10-5p	TCONS_00006020.p1	146	-7.32	-30.5	+	Protein disabled OS=Drosophila melanogaster GN=Dab PE=1 SV=2
Nlu-nov-10-5p	TCONS_00006021.p1	146	-7.32	-30.5	+	Protein disabled OS=Drosophila melanogaster GN=Dab PE=1 SV=2
Nlu-nov-10-5p	TCONS_00006022.p1	146	-7.32	-30.5	+	Protein disabled OS=Drosophila melanogaster GN=Dab PE=1 SV=2
Nlu-nov-10-5p	TCONS_00008570.p1	141	-10.43	-26	+	Ankyrin repeat and BTB/POZ domain-containing protein BTBD11 OS=Mus musculus GN=Btbd11 PE=2 SV=2
Nlu-nov-10-5p	TCONS_00009907.p1	164	-17.07	-26.3	+	Protein UBASH3A homolog OS=Drosophila melanogaster GN=CG13604 PE=2 SV=1
Nlu-nov-10-5p	TCONS_00010861.p1	143	-5.83	-26.3	+	Ras-like protein family member 10B OS=Homo sapiens GN=RASL10B PE=2 SV=1
Nlu-nov-10-5p	TCONS_00014879.p1	158	-11.73	-24.8	+	Putative uncharacterized protein
Nlu-nov-10-5p	TCONS_00017379.p1	149	1.82	-23.6	+	Longitudinals lacking protein, isoforms A/B/D/L OS=Drosophila melanogaster GN=lola PE=1 SV=1
Nlu-nov-10-5p	TCONS_00017458.p2	170	-19.66	-26.9	+	Putative uncharacterized protein
Nlu-nov-10-5p	TCONS_00017946.p1	157	-11.22	-24.4	+	Serine protease snake OS=Drosophila melanogaster GN=snk PE=1 SV=2
Nlu-nov-10-5p	TCONS_00019378.p1	169	-9.27	-25.3	+	PI-PLC X domain-containing protein DDB_G0269228 OS=Dictyostelium discoideum GN=DDB_G0269228 PE=2 SV=1
Nlu-nov-10-5p	TCONS_00021744.p1	162	-8.57	-26.9	+	Putative uncharacterized protein
Nlu-nov-10-5p	TCONS_00022939.p1	160	-6.77	-24.4	+	Malate dehydrogenase, mitochondrial OS=Sus scrofa GN=MDH2 PE=1 SV=2
Nlu-nov-10-5p	TCONS_00023725.p1	146	-7.23	-26.1	+	Lipoyltransferase 1, mitochondrial OS=Mus musculus GN=Lipt1 PE=1 SV=1
Nlu-nov-10-5p	TCONS_00026545.p1	154	-7.19	-26.9	+	Retrovirus-related Pol polyprotein from transposon 412 OS=Drosophila melanogaster GN=POL PE=3 SV=1
Nlu-nov-10-5p	TCONS_00026768.p1	152	-9.11	-24.1	+	U2 small nuclear ribonucleoprotein auxiliary factor 35 kDa subunit-related protein 1 OS=Homo sapiens GN=ZRSR1 PE=2 SV=2
Nlu-nov-10-5p	TCONS_00028862.p1	165	-9.05	-25.1	+	Putative uncharacterized protein
Nlu-nov-10-5p	TCONS_00028864.p1	165	-9.05	-25.1	+	Putative uncharacterized protein
Nlu-nov-10-5p	TCONS_00028865.p1	165	-9.05	-25.1	+	Putative uncharacterized protein
Nlu-nov-10-5p	TCONS_00029632.p1	166	-7.63	-23.1	+	Putative uncharacterized protein
Nlu-nov-10-5p	TCONS_00029633.p1	166	-7.63	-23.1	+	Putative uncharacterized protein
Nlu-nov-10-5p	TCONS_00029996.p1	160	-13.66	-25.7	+	Longitudinals lacking protein-like OS=Drosophila melanogaster GN=lolal PE=1 SV=1
Nlu-nov-10-5p	TCONS_00030490.p2	159	-11.4	-29.3	+	DNA-directed RNA polymerases I, II, and III subunit RPABC3 OS=Mus musculus GN=Polr2h PE=1 SV=3
Nlu-nov-10-5p	TCONS_00030603.p2	168	-18.38	-29.2	+	NADPH:adrenodoxin oxidoreductase, mitochondrial OS=Drosophila melanogaster GN=dare PE=2 SV=1
Nlu-nov-10-5p	TCONS_00030768.p1	170	-11.8	-26.1	+	Putative uncharacterized protein
Nlu-nov-10-5p	TCONS_00032558.p1	152	-10.42	-26	+	Putative uncharacterized protein
Nlu-nov-10-5p	TCONS_00032559.p1	152	-10.42	-26	+	Putative uncharacterized protein
Nlu-nov-10-5p	TCONS_00032560.p1	152	-10.42	-26	+	Putative uncharacterized protein
Nlu-nov-10-5p	TCONS_00034647.p1	168	-14.78	-30.6	+	Lachesin OS=Schistocerca americana GN=LAC PE=1 SV=1
Nlu-nov-10-5p	TCONS_00034648.p1	168	-14.78	-30.6	+	Lachesin OS=Schistocerca americana GN=LAC PE=1 SV=1
Nlu-nov-10-5p	TCONS_00035084.p1	150	-10.55	-26.8	+	Tuberin OS=Homo sapiens GN=TSC2 PE=1 SV=2
Nlu-nov-10-5p	TCONS_00036512.p1	175	-18.68	-33.3	+	Probable leucine--tRNA ligase, mitochondrial OS=Pongo abelii GN=LARS2 PE=2 SV=1
Nlu-nov-10-5p	TCONS_00036652.p1	160	-5.32	-24.4	+	Malate dehydrogenase, mitochondrial OS=Sus scrofa GN=MDH2 PE=1 SV=2
Nlu-nov-10-5p	TCONS_00039458.p1	143	-16.41	-30.4	+	Putative uncharacterized protein
Nlu-nov-10-5p	TCONS_00039769.p1	151	-9.4	-28.5	+	Putative uncharacterized protein
Nlu-nov-10-5p	TCONS_00041046.p1	144	-12.12	-31.7	+	Putative uncharacterized protein
Nlu-nov-10-5p	TCONS_00041868.p1	165	-1.17	-25.4	+	Probable phospholipase A1 magnifin OS=Vespa magnifica PE=1 SV=1
Nlu-nov-10-5p	TCONS_00046813.p1	164	-8.53	-23.6	+	Putative uncharacterized protein
Nlu-nov-10-5p	TCONS_00048707.p1	147	-4.32	-28.9	+	Scavenger receptor class B member 1 OS=Cricetulus griseus GN=SCARB1 PE=2 SV=1
Nlu-miR-306-5p	TCONS_00015309.p1	157	-1.98	-24.1	+	Ubiquitin-protein ligase E3A OS=Homo sapiens GN=UBE3A PE=1 SV=4
Nlu-miR-306-5p	TCONS_00015310.p1	157	-1.98	-24.1	+	Ubiquitin-protein ligase E3A OS=Homo sapiens GN=UBE3A PE=1 SV=4
Nlu-miR-306-5p	TCONS_00002111.p1	141	-9.93	-27.7	+	Collagen alpha-1(IV) chain OS=Drosophila melanogaster GN=Cg25C PE=1 SV=3
Nlu-miR-306-5p	TCONS_00041942.p1	146	-14.53	-26.5	+	Putative uncharacterized protein
Nlu-miR-306-5p	TCONS_00039769.p1	148	-9.12	-23.8	+	Putative uncharacterized protein
Nlu-miR-306-5p	TCONS_00003336.p1	141	-11.08	-28.5	+	G-protein coupled receptor Mth2 OS=Drosophila yakuba GN=mth2 PE=3 SV=1
Nlu-miR-306-5p	TCONS_00003337.p1	141	-11.08	-28.5	+	G-protein coupled receptor Mth2 OS=Drosophila simulans GN=mth2 PE=3 SV=1
Nlu-miR-306-5p	TCONS_00003338.p1	141	-11.08	-28.5	+	G-protein coupled receptor Mth2 OS=Drosophila yakuba GN=mth2 PE=3 SV=1
Nlu-miR-306-5p	TCONS_00004654.p1	156	-1.75	-25.3	+	Putative uncharacterized protein
Nlu-miR-306-5p	TCONS_00015036.p1	162	-16.8	-26.2	+	Octopamine receptor OS=Heliothis virescens PE=2 SV=1
Nlu-miR-306-5p	TCONS_00017112.p1	169	-12.56	-27	+	Kanadaptin OS=Homo sapiens GN=SLC4A1AP PE=1 SV=1
Nlu-miR-306-5p	TCONS_00019931.p1	150	-9.28	-30.8	+	Pleckstrin homology domain-containing family M member 2 OS=Homo sapiens GN=PLEKHM2 PE=1 SV=2
Nlu-miR-306-5p	TCONS_00019932.p1	150	-9.28	-30.8	+	Pleckstrin homology domain-containing family M member 2 OS=Homo sapiens GN=PLEKHM2 PE=1 SV=2
Nlu-miR-306-5p	TCONS_00021903.p1	155	-10.58	-23.6	+	Putative uncharacterized protein
Nlu-miR-306-5p	TCONS_00024691.p1	152	-8.62	-23.9	+	Zinc finger protein 28 OS=Homo sapiens GN=ZNF28 PE=1 SV=5
Nlu-miR-306-5p	TCONS_00031519.p1	161	-12.45	-28.4	+	Zinc finger protein 26 OS=Mus musculus GN=Zfp26 PE=2 SV=2
Nlu-miR-306-5p	TCONS_00040218.p2	146	-15.12	-24.3	+	Putative uncharacterized protein
Nlu-miR-306-5p	TCONS_00043851.p1	147	-18.29	-26	+	Putative uncharacterized protein
Nlu-miR-306-5p	TCONS_00044082.p1	156	-7.71	-25.9	+	UbiA prenyltransferase domain-containing protein 1 homolog OS=Drosophila melanogaster GN=heix PE=2 SV=1
Nlu-miR-9c-5p	TCONS_00021920.p1	157	-7.64	-21.8	+	Striatin-3 OS=Bos taurus GN=STRN3 PE=2 SV=1
Nlu-miR-9c-5p	TCONS_00001042.p1	151	-12.22	-24.6	+	Reversion-inducing cysteine-rich protein with Kazal motifs OS=Homo sapiens GN=RECK PE=1 SV=1
Nlu-miR-9c-5p	TCONS_00025529.p2	152	-10.32	-27.3	+	Putative uncharacterized protein
Nlu-miR-9c-5p	TCONS_00025530.p2	152	-10.32	-27.3	+	Putative uncharacterized protein
Nlu-miR-9c-5p	TCONS_00025531.p2	152	-10.32	-27.3	+	Putative uncharacterized protein
Nlu-miR-9c-5p	TCONS_00040304.p1	143	-14.81	-27.4	+	Putative uncharacterized protein
Nlu-miR-9c-5p	TCONS_00041877.p1	143	-7.31	-25.9	+	Dolichol kinase OS=Bos taurus GN=DOLK PE=2 SV=1
Nlu-miR-9c-5p	TCONS_00042024.p1	171	-10.9	-25.7	+	Protein wntless OS=Drosophila virilis GN=wls PE=3 SV=1
Nlu-miR-9c-5p	TCONS_00045261.p2	151	-6.24	-23.3	+	Putative uncharacterized protein
Nlu-miR-9c-5p	TCONS_00045262.p2	151	-6.24	-23.3	+	Putative uncharacterized protein
Nlu-miR-9c-5p	TCONS_00045267.p1	151	-6.24	-23.3	+	Putative uncharacterized protein
Nlu-nov-39b-5p	TCONS_00047608.p1	148	-9.91	-29.6	+	Putative uncharacterized protein
Nlu-nov-39b-5p	TCONS_00033024.p1	141	-0.23	-30.2	+	Ubiquitin-conjugating enzyme E2 Z OS=Xenopus laevis GN=ube2z PE=2 SV=2
Nlu-nov-39b-5p	TCONS_00040787.p1	152	-10.09	-24.1	+	Putative uncharacterized protein
Nlu-nov-39b-5p	TCONS_00000398.p1	171	-20.83	-27.7	+	Putative uncharacterized protein
Nlu-nov-39b-5p	TCONS_00003019.p1	157	-10.67	-24.8	+	ABC transporter G family member 23 OS=Dictyostelium discoideum GN=abcG23 PE=3 SV=2
Nlu-nov-39b-5p	TCONS_00005102.p1	167	-16.24	-30.8	+	Putative uncharacterized protein
Nlu-nov-39b-5p	TCONS_00014858.p1	171	-15.64	-30	+	GRAM domain-containing protein 1B OS=Homo sapiens GN=GRAMD1B PE=1 SV=1
Nlu-nov-39b-5p	TCONS_00014860.p1	171	-15.64	-30	+	GRAM domain-containing protein 1C OS=Pongo abelii GN=GRAMD1C PE=2 SV=1
Nlu-nov-39b-5p	TCONS_00029376.p1	152	-9.9	-28.2	+	Deoxynucleoside triphosphate triphosphohydrolase SAMHD1 OS=Mus musculus GN=Samhd1 PE=1 SV=2
Nlu-nov-39b-5p	TCONS_00029377.p1	152	-9.9	-28.2	+	Deoxynucleoside triphosphate triphosphohydrolase SAMHD1 OS=Mus musculus GN=Samhd1 PE=1 SV=2
Nlu-nov-39b-5p	TCONS_00035930.p1	155	-10.71	-26	+	120.7 kDa protein in NOF-FB transposable element OS=Drosophila melanogaster GN=NOF PE=4 SV=2
Nlu-nov-39b-5p	TCONS_00039149.p1	157	-9.94	-24.1	+	Protein fem-1 homolog C OS=Mus musculus GN=Fem1c PE=2 SV=1
Nlu-nov-39b-5p	TCONS_00039150.p1	157	-9.94	-24.1	+	Protein fem-1 homolog C OS=Mus musculus GN=Fem1c PE=2 SV=1
Nlu-nov-39b-5p	TCONS_00039734.p1	158	-16.99	-25.8	+	Putative uncharacterized protein
Nlu-nov-39b-5p	TCONS_00039735.p1	158	-16.99	-25.8	+	Putative uncharacterized protein
Nlu-nov-39b-5p	TCONS_00041182.p1	158	-14.64	-25.2	+	Histone H4 transcription factor OS=Mus musculus GN=Hinfp PE=2 SV=3
Nlu-nov-17-3p	TCONS_00014915.p1	158	-10.48	-26.3	+	Protein kinase DC2 OS=Drosophila melanogaster GN=Pka-C3 PE=2 SV=2
Nlu-nov-17-3p	TCONS_00042515.p2	143	-7.82	-26.6	+	Ryanodine receptor OS=Drosophila melanogaster GN=RyR PE=1 SV=3
Nlu-nov-17-3p	TCONS_00049947.p1	149	-12.28	-27.3	+	Leucine--tRNA ligase, cytoplasmic OS=Mus musculus GN=Lars PE=1 SV=2
Nlu-miR-279b-3p	TCONS_00001581.p1	145	-7.78	-26.8	+	Endoplasmic reticulum resident protein 44 OS=Mus musculus GN=Erp44 PE=1 SV=1
Nlu-miR-279b-3p	TCONS_00001582.p1	145	-7.78	-26.8	+	Endoplasmic reticulum resident protein 44 OS=Mus musculus GN=Erp44 PE=1 SV=1
Nlu-miR-279b-3p	TCONS_00001982.p1	159	-13.53	-24.9	+	Putative uncharacterized protein
Nlu-miR-279b-3p	TCONS_00002368.p1	168	-12.39	-28.7	+	Putative uncharacterized protein
Nlu-miR-279b-3p	TCONS_00002369.p1	168	-12.39	-28.7	+	Putative uncharacterized protein
Nlu-miR-279b-3p	TCONS_00002370.p1	168	-12.39	-28.7	+	Putative uncharacterized protein
Nlu-miR-279b-3p	TCONS_00002430.p1	167	-8.7	-25.6	+	Importin-13 OS=Bos taurus GN=IPO13 PE=2 SV=1
Nlu-miR-279b-3p	TCONS_00003644.p1	161	-4.46	-26.3	+	Probable ATP-dependent RNA helicase kurz OS=Drosophila melanogaster GN=kz PE=1 SV=1
Nlu-miR-279b-3p	TCONS_00003645.p1	161	-4.46	-26.3	+	Probable ATP-dependent RNA helicase kurz OS=Drosophila melanogaster GN=kz PE=1 SV=1
Nlu-miR-279b-3p	TCONS_00005591.p1	164	-5.32	-23.7	+	Esterase FE4 OS=Myzus persicae PE=1 SV=1
Nlu-miR-279b-3p	TCONS_00007923.p1	147	-7.56	-27.3	+	Coiled-coil domain-containing protein 47 OS=Bos taurus GN=CCDC47 PE=2 SV=1
Nlu-miR-279b-3p	TCONS_00009721.p1	167	-12.39	-27.8	+	Putative uncharacterized protein
Nlu-miR-279b-3p	TCONS_00010703.p1	158	0.44	-25.2	+	Major facilitator superfamily domain-containing protein 6 OS=Mus musculus GN=Mfsd6 PE=1 SV=1
Nlu-miR-279b-3p	TCONS_00012058.p1	168	-14.33	-26.3	+	Putative uncharacterized protein
Nlu-miR-279b-3p	TCONS_00020589.p1	163	-14.86	-27.8	+	Ubiquinone biosynthesis monooxygenase COQ6, mitochondrial OS=Xenopus tropicalis GN=coq6 PE=2 SV=1
Nlu-miR-279b-3p	TCONS_00023353.p1	160	-4.07	-26.9	+	Putative uncharacterized protein
Nlu-miR-279b-3p	TCONS_00033983.p1	153	-7.75	-24.2	+	Putative uncharacterized protein
Nlu-miR-279b-3p	TCONS_00043435.p2	147	-10.42	-24.9	+	Craniofacial development protein 2 OS=Bos taurus GN=CFDP2 PE=1 SV=2
Nlu-miR-279b-3p	TCONS_00044078.p1	158	-14.18	-27.2	+	Clathrin interactor 1 OS=Bos taurus GN=CLINT1 PE=2 SV=1
Nlu-miR-279b-3p	TCONS_00044726.p1	159	-12.43	-30.2	+	Secretory carrier-associated membrane protein 1 OS=Homo sapiens GN=SCAMP1 PE=1 SV=2
Nlu-miR-279b-3p	TCONS_00048153.p1	147	-11.24	-25	+	Coiled-coil domain-containing protein 47 OS=Mus musculus GN=Ccdc47 PE=1 SV=2
Nlu-miR-279b-3p	TCONS_00048851.p1	153	-7.02	-27.8	+	Serine/threonine-protein kinase oca2 OS=Schizosaccharomyces pombe (strain 972 / ATCC 24843) GN=oca2 PE=1 SV=1
Nlu-nov-39c-3p	TCONS_00028451.p1	162	-13.99	-27.1	+	T-cell activation inhibitor, mitochondrial OS=Rattus norvegicus GN=Tcaim PE=2 SV=1
Nlu-nov-39c-3p	TCONS_00028452.p1	162	-13.99	-27.1	+	T-cell activation inhibitor, mitochondrial OS=Rattus norvegicus GN=Tcaim PE=2 SV=1
Nlu-nov-39c-3p	TCONS_00028453.p1	162	-13.99	-27.1	+	T-cell activation inhibitor, mitochondrial OS=Rattus norvegicus GN=Tcaim PE=2 SV=1
Nlu-nov-39c-3p	TCONS_00035856.p1	154	-7.45	-27.6	+	Putative uncharacterized protein
Nlu-nov-39c-3p	TCONS_00027376.p1	140	-17.52	-29.1	+	Transcriptional repressor scratch 1 OS=Mus musculus GN=Scrt1 PE=1 SV=1
Nlu-nov-39c-3p	TCONS_00027377.p1	140	-17.52	-29.1	+	Transcriptional repressor scratch 1 OS=Mus musculus GN=Scrt1 PE=1 SV=1
Nlu-nov-39c-3p	TCONS_00001973.p1	167	-6.78	-26	+	Lipid storage droplets surface-binding protein 2 OS=Drosophila melanogaster GN=Lsd-2 PE=1 SV=1
Nlu-nov-39c-3p	TCONS_00001974.p2	167	-7.51	-26	+	Lipid storage droplets surface-binding protein 2 OS=Drosophila melanogaster GN=Lsd-2 PE=1 SV=1
Nlu-nov-39c-3p	TCONS_00001975.p2	167	-7.51	-26	+	Lipid storage droplets surface-binding protein 2 OS=Drosophila melanogaster GN=Lsd-2 PE=1 SV=1
Nlu-nov-39c-3p	TCONS_00004690.p1	167	-8.63	-24.1	+	Menin OS=Rattus norvegicus GN=Men1 PE=1 SV=1
Nlu-nov-39c-3p	TCONS_00018218.p2	164	-7.83	-24.8	+	Putative uncharacterized protein
Nlu-nov-39c-3p	TCONS_00019322.p1	144	-10.26	-26.5	+	Putative uncharacterized protein
Nlu-nov-39c-3p	TCONS_00019323.p1	144	-10.26	-26.5	+	Putative uncharacterized protein
Nlu-nov-39c-3p	TCONS_00023266.p1	176	-13.26	-27.3	+	ATP-dependent RNA helicase vasa, isoform A OS=Drosophila melanogaster GN=vas PE=1 SV=3
Nlu-nov-39c-3p	TCONS_00026557.p1	158	-6.22	-25	+	14-3-3 protein epsilon OS=Drosophila melanogaster GN=14-3-3epsilon PE=1 SV=2
Nlu-nov-39c-3p	TCONS_00026558.p1	158	-6.22	-25	+	14-3-3 protein epsilon OS=Drosophila melanogaster GN=14-3-3epsilon PE=1 SV=2
Nlu-nov-39c-3p	TCONS_00039329.p1	163	-9.78	-26	+	Lysosomal Pro-X carboxypeptidase OS=Bos taurus GN=PRCP PE=2 SV=1
Nlu-nov-39c-3p	TCONS_00043572.p1	152	2.49	-28	+	Protein THEM6 OS=Drosophila melanogaster GN=CG4666 PE=2 SV=1
Nlu-nov-28a-5p	TCONS_00029418.p1	160	-9.11	-24.3	+	Zwei Ig domain protein zig-8 OS=Caenorhabditis elegans GN=zig-8 PE=2 SV=1
Nlu-nov-28a-5p	TCONS_00035381.p1	172	-9.96	-27.6	+	Unconventional myosin-Ib OS=Rattus norvegicus GN=Myo1b PE=1 SV=1
Nlu-nov-28a-5p	TCONS_00035382.p1	172	-9.96	-27.6	+	Unconventional myosin-Ib OS=Mus musculus GN=Myo1b PE=1 SV=3
Nlu-nov-28a-5p	TCONS_00039081.p1	145	-4.89	-25.5	+	Proteasome activator complex subunit 3 OS=Gallus gallus GN=PSME3 PE=1 SV=1
Nlu-nov-28a-5p	TCONS_00037199.p1	145	-4.43	-27	+	Talin-1 OS=Gallus gallus GN=TLN1 PE=1 SV=2
Nlu-nov-28a-5p	TCONS_00007137.p1	316	-8.93	-29.7	+	Telomerase-binding protein EST1A OS=Pongo abelii GN=SMG6 PE=2 SV=1
Nlu-nov-28a-5p	TCONS_00022174.p2	158	-9.96	-29.3	+	Sprouty-related, EVH1 domain-containing protein 2 OS=Mus musculus GN=Spred2 PE=1 SV=1
Nlu-nov-28a-5p	TCONS_00028291.p1	172	-17.14	-27.6	+	Dolichyl-diphosphooligosaccharide--protein glycosyltransferase 48 kDa subunit OS=Drosophila melanogaster GN=Ost48 PE=2 SV=2
Nlu-nov-28a-5p	TCONS_00032475.p1	477	-18.59	-21.2	+	Serine/threonine-protein phosphatase PP1-alpha catalytic subunit OS=Mus musculus GN=Ppp1ca PE=1 SV=1
Nlu-nov-28a-5p	TCONS_00034052.p1	178	-20.79	-25.3	+	Putative uncharacterized protein
Nlu-nov-28a-5p	TCONS_00045357.p1	335	-18.27	-26.2	+	Putative uncharacterized protein
Nlu-nov-28a-5p	TCONS_00029376.p1	320	-14.26	-25.4	+	Deoxynucleoside triphosphate triphosphohydrolase SAMHD1 OS=Mus musculus GN=Samhd1 PE=1 SV=2
Nlu-nov-28a-5p	TCONS_00029377.p1	320	-14.26	-25.4	+	Deoxynucleoside triphosphate triphosphohydrolase SAMHD1 OS=Mus musculus GN=Samhd1 PE=1 SV=2
Nlu-nov-28a-5p	TCONS_00033821.p1	149	-6.43	-24.3	+	Nuclear autoantigenic sperm protein OS=Homo sapiens GN=NASP PE=1 SV=2
Nlu-nov-28a-5p	TCONS_00033822.p1	149	-6.43	-24.3	+	Nuclear autoantigenic sperm protein OS=Homo sapiens GN=NASP PE=1 SV=2
Nlu-nov-28a-5p	TCONS_00033823.p1	149	-6.43	-24.3	+	Nuclear autoantigenic sperm protein OS=Homo sapiens GN=NASP PE=1 SV=2
Nlu-nov-28a-5p	TCONS_00014650.p1	153	-4.45	-31.7	+	Tetratricopeptide repeat protein 28 OS=Homo sapiens GN=TTC28 PE=1 SV=4
Nlu-nov-28a-5p	TCONS_00014651.p1	153	-4.45	-31.7	+	Tetratricopeptide repeat protein 28 OS=Homo sapiens GN=TTC28 PE=1 SV=4
Nlu-nov-28a-5p	TCONS_00014652.p1	153	-4.45	-31.7	+	Tetratricopeptide repeat protein 28 OS=Homo sapiens GN=TTC28 PE=1 SV=4
Nlu-nov-28a-5p	TCONS_00021599.p3	166	-12.69	-25.7	+	Putative uncharacterized protein
Nlu-nov-28a-5p	TCONS_00042688.p1	170	-4.62	-24.4	+	Terminal uridylyltransferase 7 OS=Mus musculus GN=Zcchc6 PE=1 SV=3
Nlu-nov-28a-5p	TCONS_00042689.p1	170	-4.62	-24.4	+	Terminal uridylyltransferase 7 OS=Mus musculus GN=Zcchc6 PE=1 SV=3
Nlu-nov-28a-5p	TCONS_00047166.p1	141	-11.54	-22	+	60S ribosomal protein L31-B OS=Saccharomyces cerevisiae (strain ATCC 204508 / S288c) GN=RPL31B PE=1 SV=1
Nlu-nov-28a-5p	TCONS_00006286.p1	157	-19.24	-20.7	+	Putative uncharacterized protein
Nlu-nov-28a-5p	TCONS_00009218.p1	170	-10.71	-25.8	+	Multiple inositol polyphosphate phosphatase 1 OS=Drosophila melanogaster GN=Mipp1 PE=1 SV=2
Nlu-nov-28a-5p	TCONS_00047532.p2	167	-10.07	-25.3	+	Uncharacterized 50 kDa protein in type I retrotransposable element R1DM OS=Drosophila melanogaster GN=R1A1-element\ORF1 PE=4 SV=1
Nlu-nov-28a-5p	TCONS_00004153.p2	153	-21.22	-29.9	+	Putative uncharacterized protein
Nlu-nov-28a-5p	TCONS_00028290.p1	186	-19.92	-23.9	+	Dolichyl-diphosphooligosaccharide--protein glycosyltransferase 48 kDa subunit OS=Drosophila melanogaster GN=Ost48 PE=2 SV=2
Nlu-nov-28a-5p	TCONS_00016976.p1	150	-11.64	-24.3	+	Exportin-1 OS=Homo sapiens GN=XPO1 PE=1 SV=1
Nlu-nov-28a-5p	TCONS_00012493.p1	168	-17.73	-23.4	+	Titin OS=Drosophila melanogaster GN=sls PE=1 SV=3
Nlu-nov-28a-5p	TCONS_00012494.p1	168	-17.73	-23.4	+	Titin OS=Drosophila melanogaster GN=sls PE=1 SV=3
Nlu-nov-28a-5p	TCONS_00012495.p1	168	-17.73	-21.4	+	Titin OS=Drosophila melanogaster GN=sls PE=1 SV=3
Nlu-nov-28a-5p	TCONS_00012496.p1	168	-17.73	-21.4	+	Titin OS=Drosophila melanogaster GN=sls PE=1 SV=3
Nlu-nov-28a-5p	TCONS_00012497.p1	168	-17.73	-21.4	+	Titin OS=Drosophila melanogaster GN=sls PE=1 SV=3
Nlu-nov-28a-5p	TCONS_00012498.p1	168	-17.73	-21.4	+	Titin OS=Drosophila melanogaster GN=sls PE=1 SV=3
Nlu-nov-28a-5p	TCONS_00035933.p2	147	-9.32	-25.1	+	Alpha-endosulfine OS=Rattus norvegicus GN=Ensa PE=1 SV=1
Nlu-nov-28a-5p	TCONS_00035934.p2	147	-9.32	-25.1	+	Alpha-endosulfine OS=Rattus norvegicus GN=Ensa PE=1 SV=1
Nlu-nov-28a-5p	TCONS_00001171.p1	153	-20.19	-24	+	Putative uncharacterized protein
Nlu-nov-28a-5p	TCONS_00002560.p1	161	-6.54	-26	+	Guanine nucleotide-releasing factor 2 OS=Drosophila melanogaster GN=C3G PE=1 SV=4
Nlu-nov-28a-5p	TCONS_00004287.p1	172	-8.97	-25.1	+	Putative uncharacterized protein
Nlu-nov-28a-5p	TCONS_00004490.p1	151	-12.87	-21.2	+	Facilitated trehalose transporter Tret1 OS=Culex quinquefasciatus GN=Tret1 PE=3 SV=1
Nlu-nov-28a-5p	TCONS_00004493.p1	293	-11.73	-22.8	+	Facilitated trehalose transporter Tret1-2 homolog OS=Drosophila melanogaster GN=Tret1-2 PE=2 SV=1
Nlu-nov-28a-5p	TCONS_00007496.p1	150	-13.98	-23.1	+	Remodeling and spacing factor 1 OS=Homo sapiens GN=RSF1 PE=1 SV=2
Nlu-nov-28a-5p	TCONS_00010766.p1	322	-21.6	-23.5	+	Vacuolar protein sorting-associated protein 45 OS=Homo sapiens GN=VPS45 PE=1 SV=1
Nlu-nov-28a-5p	TCONS_00010966.p1	173	-19.33	-28.7	+	Short transient receptor potential channel 4 OS=Homo sapiens GN=TRPC4 PE=1 SV=1
Nlu-nov-28a-5p	TCONS_00011673.p1	155	-9.98	-25.5	+	Putative uncharacterized protein
Nlu-nov-28a-5p	TCONS_00012842.p1	296	-15.64	-20.7	+	Nucleoporin NUP188 homolog OS=Xenopus tropicalis GN=nup188 PE=2 SV=1
Nlu-nov-28a-5p	TCONS_00012844.p1	296	-15.64	-20.7	+	Nucleoporin NUP188 homolog OS=Xenopus tropicalis GN=nup188 PE=2 SV=1
Nlu-nov-28a-5p	TCONS_00013198.p1	169	-6.6	-25.8	+	PI-PLC X domain-containing protein DDB_G0269228 OS=Dictyostelium discoideum GN=DDB_G0269228 PE=2 SV=1
Nlu-nov-28a-5p	TCONS_00017072.p1	150	-19.02	-25.1	+	BTB/POZ domain-containing protein 6 OS=Homo sapiens GN=BTBD6 PE=1 SV=3
Nlu-nov-28a-5p	TCONS_00017085.p1	150	-19.02	-25.1	+	BTB/POZ domain-containing protein 6 OS=Homo sapiens GN=BTBD6 PE=1 SV=3
Nlu-nov-28a-5p	TCONS_00017555.p1	168	-8.59	-23.8	+	Putative uncharacterized protein
Nlu-nov-28a-5p	TCONS_00020047.p1	607	-21.47	-22.8	+	Serine/threonine-protein kinase nekl-2 OS=Caenorhabditis elegans GN=nekl-2 PE=2 SV=1
Nlu-nov-28a-5p	TCONS_00020048.p1	607	-21.47	-22.8	+	Serine/threonine-protein kinase nekl-2 OS=Caenorhabditis elegans GN=nekl-2 PE=2 SV=1
Nlu-nov-28a-5p	TCONS_00020819.p1	458	-20.57	-20.1	+	Putative uncharacterized protein
Nlu-nov-28a-5p	TCONS_00021233.p1	175	-14.26	-28.3	+	Frizzled-2 OS=Drosophila melanogaster GN=fz2 PE=1 SV=1
Nlu-nov-28a-5p	TCONS_00024739.p1	182	-21.71	-24.9	+	Putative inorganic phosphate cotransporter OS=Drosophila ananassae GN=Picot PE=3 SV=1
Nlu-nov-28a-5p	TCONS_00025447.p2	172	-7.53	-25.4	+	Protein FAM160B1 OS=Homo sapiens GN=FAM160B1 PE=1 SV=1
Nlu-nov-28a-5p	TCONS_00025988.p1	150	-15.1	-25.3	+	C-Jun-amino-terminal kinase-interacting protein 4 OS=Homo sapiens GN=SPAG9 PE=1 SV=4
Nlu-nov-28a-5p	TCONS_00027341.p1	154	1.29	-26.6	+	Transport and Golgi organization protein 11 OS=Drosophila melanogaster GN=Tango11 PE=1 SV=1
Nlu-nov-28a-5p	TCONS_00028289.p1	322	-17.7	-24.8	+	Dolichyl-diphosphooligosaccharide--protein glycosyltransferase 48 kDa subunit OS=Drosophila melanogaster GN=Ost48 PE=2 SV=2
Nlu-nov-28a-5p	TCONS_00028293.p1	175	-17.69	-23.5	+	Dolichyl-diphosphooligosaccharide--protein glycosyltransferase 48 kDa subunit OS=Drosophila melanogaster GN=Ost48 PE=2 SV=2
Nlu-nov-28a-5p	TCONS_00028294.p1	322	-17.7	-24.8	+	Dolichyl-diphosphooligosaccharide--protein glycosyltransferase 48 kDa subunit OS=Drosophila melanogaster GN=Ost48 PE=2 SV=2
Nlu-nov-28a-5p	TCONS_00028304.p1	186	-19.9	-27.4	+	Synaptic functional regulator FMR1 OS=Drosophila melanogaster GN=Fmr1 PE=1 SV=1
Nlu-nov-28a-5p	TCONS_00028305.p1	186	-19.9	-27.4	+	Synaptic functional regulator FMR1 OS=Drosophila melanogaster GN=Fmr1 PE=1 SV=1
Nlu-nov-28a-5p	TCONS_00028306.p1	186	-19.9	-27.4	+	Synaptic functional regulator FMR1 OS=Drosophila melanogaster GN=Fmr1 PE=1 SV=1
Nlu-nov-28a-5p	TCONS_00028307.p1	186	-19.9	-27.4	+	Synaptic functional regulator FMR1 OS=Drosophila melanogaster GN=Fmr1 PE=1 SV=1
Nlu-nov-28a-5p	TCONS_00029975.p2	171	-15.29	-23.3	+	Putative uncharacterized protein
Nlu-nov-28a-5p	TCONS_00029986.p3	171	-15.29	-23.3	+	Putative uncharacterized protein
Nlu-nov-28a-5p	TCONS_00029987.p3	171	-15.29	-23.3	+	Putative uncharacterized protein
Nlu-nov-28a-5p	TCONS_00029988.p3	171	-15.29	-23.3	+	Putative uncharacterized protein
Nlu-nov-28a-5p	TCONS_00030531.p1	168	-12.5	-25.5	+	General transcription factor 3C polypeptide 1 OS=Rattus norvegicus GN=Gtf3c1 PE=1 SV=1
Nlu-nov-28a-5p	TCONS_00031947.p1	170	-10.68	-26.6	+	AP-3 complex subunit delta-1 OS=Mus musculus GN=Ap3d1 PE=1 SV=1
Nlu-nov-28a-5p	TCONS_00032001.p1	152	-2.17	-27	+	Cofilin/actin-depolymerizing factor homolog OS=Drosophila melanogaster GN=tsr PE=1 SV=1
Nlu-nov-28a-5p	TCONS_00032511.p1	300	-19.71	-24.4	+	Elongation of very long chain fatty acids protein 1 OS=Mus musculus GN=Elovl1 PE=1 SV=1
Nlu-nov-28a-5p	TCONS_00033771.p1	149	-10.56	-22.1	+	Putative uncharacterized protein
Nlu-nov-28a-5p	TCONS_00034841.p1	162	-13.11	-24.6	+	Leucine-rich repeat-containing protein 59 OS=Mus musculus GN=Lrrc59 PE=1 SV=1
Nlu-nov-28a-5p	TCONS_00036210.p1	331	-21.91	-26	+	MAP kinase-interacting serine/threonine-protein kinase 2 OS=Homo sapiens GN=MKNK2 PE=1 SV=3
Nlu-nov-28a-5p	TCONS_00036211.p1	331	-21.91	-26	+	MAP kinase-interacting serine/threonine-protein kinase 1 OS=Xenopus tropicalis GN=mknk1 PE=2 SV=1
Nlu-nov-28a-5p	TCONS_00036212.p1	331	-21.91	-26	+	MAP kinase-interacting serine/threonine-protein kinase 1 OS=Xenopus tropicalis GN=mknk1 PE=2 SV=1
Nlu-nov-28a-5p	TCONS_00036213.p1	331	-21.91	-26	+	MAP kinase-interacting serine/threonine-protein kinase 1 OS=Xenopus tropicalis GN=mknk1 PE=2 SV=1
Nlu-nov-28a-5p	TCONS_00037627.p1	148	-13.88	-27.5	+	Muscle M-line assembly protein unc-89 OS=Caenorhabditis elegans GN=unc-89 PE=1 SV=3
Nlu-nov-28a-5p	TCONS_00039214.p1	334	-20.23	-21.1	+	Probable serine hydrolase OS=Drosophila melanogaster GN=kraken PE=2 SV=1
Nlu-nov-28a-5p	TCONS_00040329.p1	288	-17.41	-23.7	+	Reticulocyte-binding protein 2 homolog a OS=Plasmodium falciparum (isolate 3D7) GN=PF13_0198 PE=1 SV=1
Nlu-nov-28a-5p	TCONS_00040553.p1	150	-18.27	-21.9	+	Putative uncharacterized protein
Nlu-nov-28a-5p	TCONS_00041170.p1	147	-5.78	-25.8	+	Probable medium-chain specific acyl-CoA dehydrogenase, mitochondrial OS=Drosophila melanogaster GN=CG12262 PE=2 SV=1
Nlu-nov-28a-5p	TCONS_00041996.p1	172	-14.4	-25.3	+	Ubiquitin-conjugating enzyme E2 H OS=Mus musculus GN=Ube2h PE=1 SV=1
Nlu-nov-28a-5p	TCONS_00041997.p1	172	-14.4	-25.3	+	Ubiquitin-conjugating enzyme E2 H OS=Mus musculus GN=Ube2h PE=1 SV=1
Nlu-nov-28a-5p	TCONS_00043086.p1	166	-20.14	-22.6	+	Facilitated trehalose transporter Tret1 OS=Apis mellifera ligustica GN=Tret1 PE=1 SV=1
Nlu-nov-28a-5p	TCONS_00043099.p1	181	-25.35	-21.8	+	Putative uncharacterized protein
Nlu-nov-28a-5p	TCONS_00044338.p1	168	-14.91	-23.8	+	Phospholipase DDHD1 OS=Mus musculus GN=Ddhd1 PE=1 SV=1
Nlu-nov-28a-5p	TCONS_00045360.p2	319	-17.21	-26.7	+	Putative uncharacterized protein
Nlu-nov-28a-5p	TCONS_00045625.p1	174	-22.63	-23.2	+	Acetyl-coenzyme A transporter 1 OS=Rattus norvegicus GN=Slc33a1 PE=2 SV=1
Nlu-nov-28a-5p	TCONS_00045654.p1	152	-12.94	-27.6	+	Polypeptide N-acetylgalactosaminyltransferase 5 OS=Drosophila melanogaster GN=pgant5 PE=2 SV=2
Nlu-nov-28a-5p	TCONS_00047466.p1	168	-12.95	-29.7	+	Heat shock protein 78, mitochondrial OS=Schizosaccharomyces pombe (strain 972 / ATCC 24843) GN=hsp78 PE=3 SV=1
Nlu-nov-28a-5p	TCONS_00048076.p1	301	-21.62	-28.2	+	Putative uncharacterized protein
Nlu-nov-28a-5p	TCONS_00051288.p1	178	-20.24	-22.4	+	Putative uncharacterized protein
Nlu-nov-28a-5p	TCONS_00051289.p1	178	-20.47	-22.4	+	Putative uncharacterized protein
Nlu-miR-190f-3p	TCONS_00021459.p1	156	-12.35	-25.8	+	60S ribosomal protein L27 OS=Danio rerio GN=rpl27 PE=2 SV=3
Nlu-miR-137-3p	TCONS_00030805.p1	160	-9.49	-22.8	+	ADAM 17-like protease OS=Drosophila melanogaster GN=Tace PE=2 SV=2
Nlu-miR-137-3p	TCONS_00030806.p1	160	-9.49	-22.8	+	ADAM 17-like protease OS=Drosophila melanogaster GN=Tace PE=2 SV=2
Nlu-miR-137-3p	TCONS_00030807.p1	160	-9.49	-22.8	+	ADAM 17-like protease OS=Drosophila melanogaster GN=Tace PE=2 SV=2
Nlu-miR-137-3p	TCONS_00030808.p1	160	-9.49	-22.8	+	ADAM 17-like protease OS=Drosophila melanogaster GN=Tace PE=2 SV=2
Nlu-miR-137-3p	TCONS_00041630.p1	158	-9.1	-26.2	+	Zinc phosphodiesterase ELAC protein 2 OS=Homo sapiens GN=ELAC2 PE=1 SV=2
Nlu-miR-137-3p	TCONS_00004509.p1	161	-11.4	-26.5	+	LIM domain transcription factor LMO4-B OS=Xenopus laevis GN=lmo4-b PE=2 SV=1
Nlu-miR-137-3p	TCONS_00005740.p1	152	-11.07	-25	+	Protein lap4 OS=Drosophila melanogaster GN=scrib PE=1 SV=1
Nlu-miR-137-3p	TCONS_00005742.p1	152	-11.07	-25	+	Protein scribble homolog OS=Mus musculus GN=Scrib PE=1 SV=2
Nlu-miR-137-3p	TCONS_00005748.p1	152	-11.07	-25	+	Protein lap4 OS=Drosophila melanogaster GN=scrib PE=1 SV=1
Nlu-miR-137-3p	TCONS_00005749.p1	152	-11.07	-25	+	Protein lap4 OS=Drosophila melanogaster GN=scrib PE=1 SV=1
Nlu-miR-137-3p	TCONS_00005753.p1	152	-11.07	-25	+	Protein lap4 OS=Drosophila melanogaster GN=scrib PE=1 SV=1
Nlu-miR-137-3p	TCONS_00005754.p1	152	-11.07	-25	+	Protein lap4 OS=Drosophila melanogaster GN=scrib PE=1 SV=1
Nlu-miR-137-3p	TCONS_00007679.p1	142	-7.47	-24.8	+	TATA-binding protein-associated factor 172 OS=Homo sapiens GN=BTAF1 PE=1 SV=2
Nlu-miR-137-3p	TCONS_00032050.p2	169	-9.43	-23.9	+	Transmembrane protein 185B OS=Homo sapiens GN=TMEM185B PE=1 SV=2
Nlu-miR-307-3p	TCONS_00000262.p1	148	-11.37	-28	+	GTP-binding protein 1 OS=Rattus norvegicus GN=Gtpbp1 PE=1 SV=1
Nlu-miR-307-3p	TCONS_00000263.p1	148	-11.37	-28	+	GTP-binding protein 1 OS=Rattus norvegicus GN=Gtpbp1 PE=1 SV=1
Nlu-miR-307-3p	TCONS_00000264.p1	148	-11.37	-28	+	GTP-binding protein 1 OS=Rattus norvegicus GN=Gtpbp1 PE=1 SV=1
Nlu-miR-307-3p	TCONS_00000265.p1	148	-11.37	-28	+	GTP-binding protein 1 OS=Rattus norvegicus GN=Gtpbp1 PE=1 SV=1
Nlu-miR-307-3p	TCONS_00000317.p1	154	-2.55	-24.2	+	RNA-directed DNA polymerase from mobile element jockey OS=Drosophila funebris GN=jockey\pol PE=1 SV=1
Nlu-miR-307-3p	TCONS_00001279.p1	148	-17.51	-36	+	Ras-related GTP-binding protein A OS=Rattus norvegicus GN=Rraga PE=1 SV=1
Nlu-miR-307-3p	TCONS_00001280.p1	148	-17.51	-36	+	Ras-related GTP-binding protein A OS=Rattus norvegicus GN=Rraga PE=1 SV=1
Nlu-miR-307-3p	TCONS_00002245.p1	150	-8.98	-26.1	+	Protein virilizer homolog OS=Mus musculus GN=Virma PE=1 SV=1
Nlu-miR-307-3p	TCONS_00002246.p1	150	-8.98	-26.1	+	Protein virilizer homolog OS=Mus musculus GN=Virma PE=1 SV=1
Nlu-miR-307-3p	TCONS_00005438.p1	166	-11.26	-27.4	+	Gibberellin 20 oxidase 2 OS=Arabidopsis thaliana GN=GA20OX2 PE=2 SV=1
Nlu-miR-307-3p	TCONS_00005439.p1	147	-4.06	-25.1	+	Fatty acyl-CoA reductase wat OS=Drosophila melanogaster GN=wat PE=1 SV=1
Nlu-miR-307-3p	TCONS_00010724.p2	165	-13.26	-28.4	+	Putative uncharacterized protein
Nlu-miR-307-3p	TCONS_00010725.p1	165	-13.26	-28.4	+	Putative uncharacterized protein
Nlu-miR-307-3p	TCONS_00010806.p1	160	-15.19	-25.9	+	Enkurin OS=Mus musculus GN=Enkur PE=1 SV=1
Nlu-miR-307-3p	TCONS_00016843.p1	146	-11.82	-27.1	+	Signal recognition particle 14 kDa protein OS=Pongo abelii GN=SRP14 PE=2 SV=1
Nlu-miR-307-3p	TCONS_00017182.p2	149	-7.96	-24.2	+	Putative uncharacterized protein
Nlu-miR-307-3p	TCONS_00018838.p1	163	-11.69	-30	+	Putative uncharacterized protein
Nlu-miR-307-3p	TCONS_00019110.p1	152	-16.25	-26.4	+	Transmembrane protein 134 OS=Homo sapiens GN=TMEM134 PE=1 SV=1
Nlu-miR-307-3p	TCONS_00019511.p1	155	-11.5	-27.2	+	Synaptoporin OS=Mus musculus GN=Synpr PE=1 SV=1
Nlu-miR-307-3p	TCONS_00024320.p1	140	-9.75	-27.4	+	Immediate early response gene 5-like protein OS=Danio rerio GN=ier5l PE=2 SV=2
Nlu-miR-307-3p	TCONS_00026302.p1	152	-6.07	-26.6	+	Mediator of RNA polymerase II transcription subunit 23 OS=Aedes aegypti GN=MED23 PE=3 SV=1
Nlu-miR-307-3p	TCONS_00026303.p1	152	-6.07	-26.6	+	Mediator of RNA polymerase II transcription subunit 23 OS=Aedes aegypti GN=MED23 PE=3 SV=1
Nlu-miR-307-3p	TCONS_00026304.p1	152	-6.07	-26.6	+	Mediator of RNA polymerase II transcription subunit 23 OS=Aedes aegypti GN=MED23 PE=3 SV=1
Nlu-miR-307-3p	TCONS_00026305.p1	152	-6.07	-26.6	+	Mediator of RNA polymerase II transcription subunit 23 OS=Aedes aegypti GN=MED23 PE=3 SV=1
Nlu-miR-307-3p	TCONS_00026877.p1	164	-12.88	-25	+	Protein FAM173B OS=Xenopus laevis GN=fam173b PE=2 SV=1
Nlu-miR-307-3p	TCONS_00029260.p1	143	-8.71	-29	+	Carbohydrate sulfotransferase 11 OS=Rattus norvegicus GN=Chst11 PE=1 SV=1
Nlu-miR-307-3p	TCONS_00029262.p1	143	-8.71	-29	+	Carbohydrate sulfotransferase 11 OS=Rattus norvegicus GN=Chst11 PE=1 SV=1
Nlu-miR-307-3p	TCONS_00029337.p1	155	-7.67	-25	+	Catalase OS=Rugosa rugosa GN=cat PE=2 SV=3
Nlu-miR-307-3p	TCONS_00029338.p1	155	-7.67	-25	+	Catalase OS=Rugosa rugosa GN=cat PE=2 SV=3
Nlu-miR-307-3p	TCONS_00031501.p2	175	-15.23	-30.8	+	Succinate dehydrogenase [ubiquinone] flavoprotein subunit, mitochondrial OS=Mus musculus GN=Sdha PE=1 SV=1
Nlu-miR-307-3p	TCONS_00033903.p1	156	-9.63	-28.6	+	E3 ubiquitin-protein ligase RNF13 OS=Gallus gallus GN=RNF13 PE=1 SV=1
Nlu-miR-307-3p	TCONS_00033904.p1	156	-9.63	-28.6	+	E3 ubiquitin-protein ligase RNF13 OS=Gallus gallus GN=RNF13 PE=1 SV=1
Nlu-miR-307-3p	TCONS_00033905.p1	156	-9.63	-28.6	+	E3 ubiquitin-protein ligase RNF13 OS=Gallus gallus GN=RNF13 PE=1 SV=1
Nlu-miR-307-3p	TCONS_00033906.p1	156	-9.63	-28.6	+	E3 ubiquitin-protein ligase RNF13 OS=Gallus gallus GN=RNF13 PE=1 SV=1
Nlu-miR-307-3p	TCONS_00033907.p1	156	-9.63	-28.6	+	E3 ubiquitin-protein ligase RNF13 OS=Gallus gallus GN=RNF13 PE=1 SV=1
Nlu-miR-307-3p	TCONS_00033908.p1	156	-9.63	-28.6	+	E3 ubiquitin-protein ligase RNF13 OS=Gallus gallus GN=RNF13 PE=1 SV=1
Nlu-miR-307-3p	TCONS_00033909.p1	156	-9.63	-28.6	+	E3 ubiquitin-protein ligase RNF13 OS=Gallus gallus GN=RNF13 PE=1 SV=1
Nlu-miR-307-3p	TCONS_00033910.p1	156	-9.63	-28.6	+	E3 ubiquitin-protein ligase RNF13 OS=Gallus gallus GN=RNF13 PE=1 SV=1
Nlu-miR-307-3p	TCONS_00040525.p2	143	-18.26	-25.1	+	Putative uncharacterized protein
Nlu-miR-307-3p	TCONS_00040526.p1	143	-19.06	-24.4	+	Putative uncharacterized protein
Nlu-miR-307-3p	TCONS_00041692.p1	140	-11.99	-30.3	+	Alpha,alpha-trehalose-phosphate synthase [UDP-forming] A OS=Dictyostelium discoideum GN=tpsA PE=2 SV=1
Nlu-miR-307-3p	TCONS_00042747.p1	155	-7.68	-28.4	+	Putative uncharacterized protein
Nlu-miR-307-3p	TCONS_00043982.p1	156	-7.23	-27	+	Cytochrome c oxidase assembly protein COX19 OS=Magnaporthe oryzae (strain Y34) GN=COX19 PE=3 SV=1
Nlu-miR-307-3p	TCONS_00047923.p1	156	-7.54	-32.9	+	Putative protein disulfide-isomerase DDB_G0275025 OS=Dictyostelium discoideum GN=DDB_G0275025 PE=1 SV=1
Nlu-miR-307-3p	TCONS_00049879.p1	163	-11.11	-30	+	Golgin subfamily A member 2 OS=Homo sapiens GN=GOLGA2 PE=1 SV=3
Nlu-miR-989c-5p	TCONS_00000582.p1	145	-11.57	-30.8	+	Putative uncharacterized protein
Nlu-miR-989c-5p	TCONS_00000584.p1	145	-11.57	-30.8	+	Putative uncharacterized protein
Nlu-miR-989c-5p	TCONS_00001283.p1	148	-9.79	-28.1	+	Midasin OS=Saccharomyces cerevisiae (strain ATCC 204508 / S288c) GN=MDN1 PE=1 SV=1
Nlu-miR-989c-5p	TCONS_00003577.p1	155	-14.25	-26.9	+	Putative uncharacterized protein
Nlu-miR-989c-5p	TCONS_00004731.p1	155	-7.34	-23.4	+	Staphylococcal nuclease domain-containing protein 1 OS=Pongo abelii GN=SND1 PE=2 SV=1
Nlu-miR-989c-5p	TCONS_00004732.p1	155	-7.34	-23.4	+	Staphylococcal nuclease domain-containing protein 1 OS=Pongo abelii GN=SND1 PE=2 SV=1
Nlu-miR-989c-5p	TCONS_00004733.p1	155	-7.34	-23.4	+	Staphylococcal nuclease domain-containing protein 1 OS=Pongo abelii GN=SND1 PE=2 SV=1
Nlu-miR-989c-5p	TCONS_00005671.p1	145	-18.41	-26.8	+	Cuticle protein 19 OS=Locusta migratoria PE=1 SV=1
Nlu-miR-989c-5p	TCONS_00006823.p1	168	-10.63	-20.8	+	Down syndrome cell adhesion molecule homolog OS=Gallus gallus GN=DSCAM PE=1 SV=3
Nlu-miR-989c-5p	TCONS_00010305.p2	155	-14.51	-26.7	+	Ig-like and fibronectin type-III domain-containing protein 2 OS=Caenorhabditis elegans GN=igdb-2 PE=1 SV=4
Nlu-miR-989c-5p	TCONS_00010584.p1	156	-14.95	-26.7	+	Facilitated trehalose transporter Tret1 OS=Culex quinquefasciatus GN=Tret1 PE=3 SV=1
Nlu-miR-989c-5p	TCONS_00010586.p1	156	-14.95	-26.7	+	Facilitated trehalose transporter Tret1 OS=Culex quinquefasciatus GN=Tret1 PE=3 SV=1
Nlu-miR-989c-5p	TCONS_00011814.p1	141	-14.7	-25.2	+	Actin-binding LIM protein 1 OS=Homo sapiens GN=ABLIM1 PE=1 SV=3
Nlu-miR-989c-5p	TCONS_00011815.p1	141	-14.7	-25.2	+	Actin-binding LIM protein 1 OS=Mus musculus GN=Ablim1 PE=1 SV=1
Nlu-miR-989c-5p	TCONS_00011817.p1	141	-14.7	-25.2	+	Actin-binding LIM protein 1 OS=Homo sapiens GN=ABLIM1 PE=1 SV=3
Nlu-miR-989c-5p	TCONS_00011819.p1	141	-14.7	-25.2	+	Actin-binding LIM protein 1 OS=Homo sapiens GN=ABLIM1 PE=1 SV=3
Nlu-miR-989c-5p	TCONS_00011825.p1	141	-14.7	-25.2	+	Actin-binding LIM protein 1 OS=Mus musculus GN=Ablim1 PE=1 SV=1
Nlu-miR-989c-5p	TCONS_00011828.p1	141	-14.7	-25.2	+	Actin-binding LIM protein 1 OS=Homo sapiens GN=ABLIM1 PE=1 SV=3
Nlu-miR-989c-5p	TCONS_00011837.p1	141	-14.7	-25.2	+	Actin-binding LIM protein 1 OS=Homo sapiens GN=ABLIM1 PE=1 SV=3
Nlu-miR-989c-5p	TCONS_00011839.p1	141	-14.7	-25.2	+	Actin-binding LIM protein 1 OS=Homo sapiens GN=ABLIM1 PE=1 SV=3
Nlu-miR-989c-5p	TCONS_00011840.p1	141	-14.7	-25.2	+	Actin-binding LIM protein 1 OS=Homo sapiens GN=ABLIM1 PE=1 SV=3
Nlu-miR-989c-5p	TCONS_00012682.p1	143	-12.14	-22.9	+	Putative uncharacterized protein
Nlu-miR-989c-5p	TCONS_00013290.p1	144	-7.56	-25.9	+	NIF3-like protein 1 OS=Drosophila melanogaster GN=anon-35F/36A PE=1 SV=3
Nlu-miR-989c-5p	TCONS_00013779.p3	304	-9.75	-23.8	+	Putative uncharacterized protein
Nlu-miR-989c-5p	TCONS_00015176.p1	150	-12.77	-25.2	+	Putative uncharacterized protein
Nlu-miR-989c-5p	TCONS_00015212.p1	158	-6.67	-24.8	+	Exocyst complex component 7 OS=Drosophila melanogaster GN=Exo70 PE=1 SV=2
Nlu-miR-989c-5p	TCONS_00015421.p1	148	-15.49	-25.2	+	Putative uncharacterized protein
Nlu-miR-989c-5p	TCONS_00017338.p1	142	-15.53	-27.6	+	Nephrin OS=Homo sapiens GN=NPHS1 PE=1 SV=1
Nlu-miR-989c-5p	TCONS_00017339.p1	142	-15.53	-27.6	+	Nephrin OS=Homo sapiens GN=NPHS1 PE=1 SV=1
Nlu-miR-989c-5p	TCONS_00017340.p1	142	-15.53	-27.6	+	Nephrin OS=Homo sapiens GN=NPHS1 PE=1 SV=1
Nlu-miR-989c-5p	TCONS_00017341.p1	142	-15.53	-27.6	+	Nephrin OS=Homo sapiens GN=NPHS1 PE=1 SV=1
Nlu-miR-989c-5p	TCONS_00018995.p1	148	-7.43	-24	+	Zinc transporter ZIP9-A OS=Xenopus laevis GN=slc39a9-a PE=2 SV=1
Nlu-miR-989c-5p	TCONS_00018996.p1	148	-7.43	-24	+	Zinc transporter ZIP9-B OS=Xenopus laevis GN=slc39a9-b PE=2 SV=1
Nlu-miR-989c-5p	TCONS_00019421.p1	141	-11.76	-26.4	+	Cytochrome P450 6a2 OS=Drosophila melanogaster GN=Cyp6a2 PE=2 SV=2
Nlu-miR-989c-5p	TCONS_00019682.p1	145	-6.11	-24.7	+	La-related protein 6 OS=Homo sapiens GN=LARP6 PE=1 SV=1
Nlu-miR-989c-5p	TCONS_00020029.p1	159	-10	-24.3	+	DNA polymerase zeta catalytic subunit OS=Homo sapiens GN=REV3L PE=1 SV=2
Nlu-miR-989c-5p	TCONS_00020187.p1	168	-18.17	-25.3	+	Acidic mammalian chitinase OS=Bos taurus GN=CHIA PE=1 SV=1
Nlu-miR-989c-5p	TCONS_00020188.p1	168	-18.17	-25.3	+	Acidic mammalian chitinase OS=Bos taurus GN=CHIA PE=1 SV=1
Nlu-miR-989c-5p	TCONS_00020189.p1	168	-18.17	-25.3	+	Acidic mammalian chitinase OS=Bos taurus GN=CHIA PE=1 SV=1
Nlu-miR-989c-5p	TCONS_00020190.p1	168	-18.17	-25.3	+	Acidic mammalian chitinase OS=Bos taurus GN=CHIA PE=1 SV=1
Nlu-miR-989c-5p	TCONS_00020191.p1	168	-18.17	-25.3	+	Acidic mammalian chitinase OS=Bos taurus GN=CHIA PE=1 SV=1
Nlu-miR-989c-5p	TCONS_00020198.p2	146	-13.18	-22.6	+	Putative uncharacterized protein
Nlu-miR-989c-5p	TCONS_00020665.p1	154	-10.34	-22.6	+	Urea amidolyase OS=Lachancea kluyveri GN=DUR1,2 PE=3 SV=1
Nlu-miR-989c-5p	TCONS_00020860.p1	146	-11.76	-25.9	+	GTP-binding protein Rheb homolog OS=Drosophila melanogaster GN=Rheb PE=1 SV=1
Nlu-miR-989c-5p	TCONS_00021295.p2	178	-21.96	-28.8	+	CCR4-NOT transcription complex subunit 2 OS=Homo sapiens GN=CNOT2 PE=1 SV=1
Nlu-miR-989c-5p	TCONS_00021296.p2	178	-21.96	-28.8	+	CCR4-NOT transcription complex subunit 2 OS=Homo sapiens GN=CNOT2 PE=1 SV=1
Nlu-miR-989c-5p	TCONS_00021297.p1	178	-21.96	-28.8	+	CCR4-NOT transcription complex subunit 2 OS=Homo sapiens GN=CNOT2 PE=1 SV=1
Nlu-miR-989c-5p	TCONS_00021605.p1	169	-11.58	-28.6	+	Putative uncharacterized protein
Nlu-miR-989c-5p	TCONS_00022506.p1	142	-13.67	-25.5	+	Dephospho-CoA kinase domain-containing protein OS=Xenopus tropicalis GN=dcakd PE=2 SV=1
Nlu-miR-989c-5p	TCONS_00022990.p1	170	-8.25	-26.2	+	E3 ubiquitin-protein ligase Su(dx) OS=Drosophila melanogaster GN=Su(dx) PE=1 SV=1
Nlu-miR-989c-5p	TCONS_00022992.p1	170	-8.25	-26.2	+	E3 ubiquitin-protein ligase Su(dx) OS=Drosophila melanogaster GN=Su(dx) PE=1 SV=1
Nlu-miR-989c-5p	TCONS_00022994.p1	170	-8.25	-26.2	+	E3 ubiquitin-protein ligase Su(dx) OS=Drosophila melanogaster GN=Su(dx) PE=1 SV=1
Nlu-miR-989c-5p	TCONS_00023657.p1	150	-14.37	-25.1	+	Zinc finger protein rotund OS=Drosophila melanogaster GN=rn PE=1 SV=2
Nlu-miR-989c-5p	TCONS_00023658.p1	150	-14.37	-25.1	+	Zinc finger protein rotund OS=Drosophila melanogaster GN=rn PE=1 SV=2
Nlu-miR-989c-5p	TCONS_00023659.p1	150	-14.37	-25.1	+	Zinc finger protein rotund OS=Drosophila melanogaster GN=rn PE=1 SV=2
Nlu-miR-989c-5p	TCONS_00024119.p2	163	-15.72	-28.1	+	Putative uncharacterized protein
Nlu-miR-989c-5p	TCONS_00026885.p1	151	-13.23	-25.7	+	GATOR complex protein WDR59 OS=Gallus gallus GN=WDR59 PE=2 SV=1
Nlu-miR-989c-5p	TCONS_00026886.p1	151	-13.23	-25.7	+	GATOR complex protein WDR59 OS=Gallus gallus GN=WDR59 PE=2 SV=1
Nlu-miR-989c-5p	TCONS_00027929.p1	156	-14.63	-25.1	+	Larval cuticle protein LCP-17 OS=Bombyx mori GN=LCP17 PE=2 SV=1
Nlu-miR-989c-5p	TCONS_00027943.p1	156	-14.63	-23.2	+	Adult-specific rigid cuticular protein 12.6 OS=Araneus diadematus PE=1 SV=1
Nlu-miR-989c-5p	TCONS_00031341.p1	164	-8.14	-25.3	+	Glyoxylate reductase/hydroxypyruvate reductase OS=Mus musculus GN=Grhpr PE=1 SV=1
Nlu-miR-989c-5p	TCONS_00031344.p1	164	-8.14	-25.3	+	Glyoxylate reductase/hydroxypyruvate reductase OS=Mus musculus GN=Grhpr PE=1 SV=1
Nlu-miR-989c-5p	TCONS_00032842.p1	142	-6.31	-25.8	+	Anion exchange protein 2 OS=Rattus norvegicus GN=Slc4a2 PE=1 SV=1
Nlu-miR-989c-5p	TCONS_00032843.p1	142	-6.31	-25.8	+	Anion exchange protein 2 OS=Rattus norvegicus GN=Slc4a2 PE=1 SV=1
Nlu-miR-989c-5p	TCONS_00032844.p1	142	-6.31	-25.8	+	Anion exchange protein 2 OS=Rattus norvegicus GN=Slc4a2 PE=1 SV=1
Nlu-miR-989c-5p	TCONS_00032845.p1	142	-6.31	-25.8	+	Anion exchange protein 2 OS=Rattus norvegicus GN=Slc4a2 PE=1 SV=1
Nlu-miR-989c-5p	TCONS_00032846.p1	142	-6.31	-25.8	+	Anion exchange protein 2 OS=Rattus norvegicus GN=Slc4a2 PE=1 SV=1
Nlu-miR-989c-5p	TCONS_00032847.p1	142	-6.31	-25.8	+	Anion exchange protein 2 OS=Rattus norvegicus GN=Slc4a2 PE=1 SV=1
Nlu-miR-989c-5p	TCONS_00032848.p1	142	-6.31	-25.8	+	Anion exchange protein 2 OS=Rattus norvegicus GN=Slc4a2 PE=1 SV=1
Nlu-miR-989c-5p	TCONS_00032849.p1	142	-6.31	-25.8	+	Anion exchange protein 2 OS=Rattus norvegicus GN=Slc4a2 PE=1 SV=1
Nlu-miR-989c-5p	TCONS_00032850.p1	142	-6.31	-25.8	+	Anion exchange protein 2 OS=Rattus norvegicus GN=Slc4a2 PE=1 SV=1
Nlu-miR-989c-5p	TCONS_00032851.p1	142	-6.31	-25.8	+	Anion exchange protein 2 OS=Rattus norvegicus GN=Slc4a2 PE=1 SV=1
Nlu-miR-989c-5p	TCONS_00032852.p1	142	-6.31	-25.8	+	Anion exchange protein 2 OS=Rattus norvegicus GN=Slc4a2 PE=1 SV=1
Nlu-miR-989c-5p	TCONS_00036733.p1	175	-19.62	-29	+	Putative uncharacterized protein
Nlu-miR-989c-5p	TCONS_00039834.p1	155	-14.89	-23.9	+	Putative methyltransferase DDB_G0268948 OS=Dictyostelium discoideum GN=DDB_G0268948 PE=1 SV=2
Nlu-miR-989c-5p	TCONS_00043253.p1	143	-14.19	-24.2	+	ATP-dependent RNA helicase DDX3Y OS=Mus musculus GN=Ddx3y PE=1 SV=2
Nlu-miR-989c-5p	TCONS_00043661.p1	140	-2.45	-24.5	+	Putative uncharacterized protein
Nlu-miR-989c-5p	TCONS_00043925.p1	171	-14.81	-26.7	+	Diphthine--ammonia ligase OS=Homo sapiens GN=DPH6 PE=1 SV=3
Nlu-miR-989c-5p	TCONS_00045352.p1	175	-20.2	-28.7	+	Vam6/Vps39-like protein OS=Mus musculus GN=Vps39 PE=1 SV=1
Nlu-miR-989c-5p	TCONS_00045750.p1	147	-15.55	-27.4	+	Protein lethal(2)essential for life OS=Drosophila melanogaster GN=l(2)efl PE=1 SV=1
Nlu-miR-989c-5p	TCONS_00045901.p1	150	-8.76	-28.4	+	Elongation of very long chain fatty acids protein 4 OS=Homo sapiens GN=ELOVL4 PE=1 SV=1
Nlu-miR-989c-5p	TCONS_00045902.p1	150	-8.76	-28.4	+	Elongation of very long chain fatty acids protein 4 OS=Homo sapiens GN=ELOVL4 PE=1 SV=1
Nlu-miR-989c-5p	TCONS_00045904.p1	150	-8.76	-28.4	+	Elongation of very long chain fatty acids protein 4 OS=Homo sapiens GN=ELOVL4 PE=1 SV=1
Nlu-miR-989c-5p	TCONS_00046122.p1	159	-12.92	-24.2	+	Slowpoke-binding protein OS=Drosophila melanogaster GN=Slob PE=1 SV=2
Nlu-miR-989c-5p	TCONS_00050804.p1	141	-13.93	-23.5	+	Enoyl-[acyl-carrier-protein] reductase, mitochondrial OS=Drosophila melanogaster GN=CG16935 PE=3 SV=2
Nlu-miR-252b-5p	TCONS_00047283.p1	148	-14.18	-30.2	+	ATP synthase subunit 4, mitochondrial OS=Neurospora crassa (strain ATCC 24698 / 74-OR23-1A / CBS 708.71 / DSM 1257 / FGSC 987) GN=atp-3 PE=3 SV=1
Nlu-miR-252b-5p	TCONS_00000513.p1	149	-6.16	-25.9	+	Neurexin-4 OS=Drosophila melanogaster GN=Nrx-IV PE=1 SV=2
Nlu-miR-252b-5p	TCONS_00000514.p1	149	-6.16	-25.9	+	Neurexin-4 OS=Drosophila melanogaster GN=Nrx-IV PE=1 SV=2
Nlu-miR-252b-5p	TCONS_00002581.p1	141	-10.01	-24.3	+	Transcription factor Ovo-like 2 OS=Homo sapiens GN=OVOL2 PE=1 SV=1
Nlu-miR-252b-5p	TCONS_00008238.p1	159	-6.88	-26.3	+	Putative uncharacterized protein
Nlu-miR-252b-5p	TCONS_00008239.p1	159	-6.88	-26.3	+	Putative uncharacterized protein
Nlu-miR-252b-5p	TCONS_00008277.p1	159	-6.88	-26.3	+	Putative uncharacterized protein
Nlu-miR-252b-5p	TCONS_00008278.p1	159	-6.88	-26.3	+	Putative uncharacterized protein
Nlu-miR-252b-5p	TCONS_00008279.p1	159	-6.88	-26.3	+	Putative uncharacterized protein
Nlu-miR-252b-5p	TCONS_00008280.p1	159	-6.88	-26.3	+	Putative uncharacterized protein
Nlu-miR-252b-5p	TCONS_00015454.p1	159	-10.71	-24.8	+	Mitochondrial import receptor subunit TOM70 OS=Homo sapiens GN=TOMM70 PE=1 SV=1
Nlu-miR-252b-5p	TCONS_00015455.p1	159	-10.71	-24.8	+	Mitochondrial import receptor subunit TOM70 OS=Homo sapiens GN=TOMM70 PE=1 SV=1
Nlu-miR-252b-5p	TCONS_00023585.p1	149	-13.06	-23.8	+	Prosaposin OS=Homo sapiens GN=PSAP PE=1 SV=2
Nlu-miR-252b-5p	TCONS_00029426.p1	158	-16.93	-26	+	Putative uncharacterized protein
Nlu-miR-252b-5p	TCONS_00034536.p2	143	-4.39	-26.6	+	Putative uncharacterized protein
Nlu-miR-263c-3p	TCONS_00049298.p1	153	-8.18	-24.5	+	NADH-ubiquinone oxidoreductase 30.4 kDa subunit, mitochondrial OS=Neurospora crassa (strain ATCC 24698 / 74-OR23-1A / CBS 708.71 / DSM 1257 / FGSC 987) GN=nuo-31 PE=2 SV=2
Nlu-miR-263c-3p	TCONS_00015212.p1	154	-5.7	-25.9	+	Exocyst complex component 7 OS=Drosophila melanogaster GN=Exo70 PE=1 SV=2
Nlu-miR-263c-3p	TCONS_00045325.p1	150	-11.84	-28.7	+	Fibrillin-1 OS=Homo sapiens GN=FBN1 PE=1 SV=3
Nlu-miR-263c-3p	TCONS_00002111.p1	147	-10.29	-28.1	+	Collagen alpha-1(IV) chain OS=Drosophila melanogaster GN=Cg25C PE=1 SV=3
Nlu-miR-263c-3p	TCONS_00004796.p1	141	-10.58	-24	+	Putative uncharacterized protein
Nlu-miR-263c-3p	TCONS_00014672.p1	145	-12.82	-25.9	+	Triokinase/FMN cyclase OS=Homo sapiens GN=TKFC PE=1 SV=2
Nlu-miR-263c-3p	TCONS_00015198.p1	141	-9.48	-26.8	+	Putative uncharacterized protein
Nlu-miR-263c-3p	TCONS_00017631.p1	160	-25.39	-33.4	+	Putative uncharacterized protein
Nlu-miR-263c-3p	TCONS_00018588.p1	154	-13.02	-26.7	+	Cuticle protein OS=Anopheles gambiae GN=Ccp84Ab PE=2 SV=3
Nlu-miR-263c-3p	TCONS_00023129.p2	160	-11.51	-27.8	+	Putative uncharacterized protein
Nlu-miR-263c-3p	TCONS_00026407.p1	157	-6.93	-26.8	+	Translin-associated protein X OS=Mus musculus GN=Tsnax PE=1 SV=1
Nlu-miR-263c-3p	TCONS_00026741.p1	167	-16.76	-27	+	Transmembrane protein 183 OS=Bos taurus GN=TMEM183 PE=2 SV=1
Nlu-miR-263c-3p	TCONS_00026742.p1	167	-16.76	-27	+	Transmembrane protein 183A OS=Homo sapiens GN=TMEM183A PE=1 SV=2
Nlu-miR-263c-3p	TCONS_00026743.p1	167	-16.76	-27	+	Transmembrane protein 183A OS=Homo sapiens GN=TMEM183A PE=1 SV=2
Nlu-miR-263c-3p	TCONS_00026744.p1	167	-16.76	-27	+	Transmembrane protein 183A OS=Homo sapiens GN=TMEM183A PE=1 SV=2
Nlu-miR-263c-3p	TCONS_00027517.p1	166	-19.62	-31.8	+	Myosin light chain kinase, smooth muscle OS=Oryctolagus cuniculus GN=MYLK PE=1 SV=2
Nlu-miR-263c-3p	TCONS_00029740.p1	154	-7.41	-26.2	+	Coiled-coil domain-containing protein 28B OS=Mus musculus GN=Ccdc28b PE=1 SV=3
Nlu-miR-263c-3p	TCONS_00029741.p1	154	-7.41	-26.2	+	Coiled-coil domain-containing protein 28B OS=Mus musculus GN=Ccdc28b PE=1 SV=3
Nlu-miR-263c-3p	TCONS_00029742.p1	154	-7.41	-26.2	+	Coiled-coil domain-containing protein 28B OS=Mus musculus GN=Ccdc28b PE=1 SV=3
Nlu-miR-263c-3p	TCONS_00029743.p1	154	-7.41	-26.2	+	Coiled-coil domain-containing protein 28B OS=Mus musculus GN=Ccdc28b PE=1 SV=3
Nlu-miR-263c-3p	TCONS_00029744.p1	154	-7.41	-26.2	+	Coiled-coil domain-containing protein 28B OS=Mus musculus GN=Ccdc28b PE=1 SV=3
Nlu-miR-263c-3p	TCONS_00033926.p1	141	-8.75	-27	+	Doublesex- and mab-3-related transcription factor 2 OS=Mus musculus GN=Dmrt2 PE=1 SV=1
Nlu-miR-263c-3p	TCONS_00033928.p1	141	-7.37	-27	+	Doublesex- and mab-3-related transcription factor 2 OS=Mus musculus GN=Dmrt2 PE=1 SV=1
Nlu-miR-263c-3p	TCONS_00033931.p1	141	-7.37	-27	+	Doublesex- and mab-3-related transcription factor 2 OS=Mus musculus GN=Dmrt2 PE=1 SV=1
Nlu-miR-263c-3p	TCONS_00035603.p1	157	-19.49	-30.3	+	Protein croquemort OS=Drosophila melanogaster GN=crq PE=1 SV=3
Nlu-miR-263c-3p	TCONS_00035604.p1	157	-19.49	-30.3	+	Protein croquemort OS=Drosophila melanogaster GN=crq PE=1 SV=3
Nlu-miR-263c-3p	TCONS_00035605.p1	157	-19.49	-30.3	+	Protein croquemort OS=Drosophila melanogaster GN=crq PE=1 SV=3
Nlu-miR-263c-3p	TCONS_00035606.p1	157	-19.49	-30.3	+	Protein croquemort OS=Drosophila melanogaster GN=crq PE=1 SV=3
Nlu-miR-263c-3p	TCONS_00037218.p1	151	-10.31	-28.3	+	Very-long-chain (3R)-3-hydroxyacyl-CoA dehydratase 2 OS=Mus musculus GN=Hacd2 PE=1 SV=1
Nlu-miR-263c-3p	TCONS_00037322.p1	149	-13.45	-27.4	+	Xenotropic and polytropic retrovirus receptor 1 OS=Homo sapiens GN=XPR1 PE=1 SV=1
Nlu-miR-263c-3p	TCONS_00038301.p2	145	-15.4	-30.1	+	Polypyrimidine tract-binding protein 1 OS=Mus musculus GN=Ptbp1 PE=1 SV=2
Nlu-miR-263c-3p	TCONS_00039354.p1	148	-12.55	-26.5	+	Major facilitator superfamily domain-containing protein 6-A OS=Danio rerio GN=mfsd6a PE=3 SV=1
Nlu-miR-263c-3p	TCONS_00041763.p1	157	-10.4	-23.5	+	Putative uncharacterized protein
Nlu-miR-263c-3p	TCONS_00042863.p1	144	-13.24	-25.9	+	Major facilitator superfamily domain-containing protein 6-A OS=Danio rerio GN=mfsd6a PE=3 SV=1
Nlu-miR-263c-3p	TCONS_00049760.p1	160	-13.73	-27.5	+	Putative uncharacterized protein
Nlu-miR-184a-5p	TCONS_00018995.p1	152	-14.37	-26.1	+	Zinc transporter ZIP9-A OS=Xenopus laevis GN=slc39a9-a PE=2 SV=1
Nlu-miR-184a-5p	TCONS_00018996.p1	152	-14.37	-26.1	+	Zinc transporter ZIP9-B OS=Xenopus laevis GN=slc39a9-b PE=2 SV=1
Nlu-miR-184a-5p	TCONS_00031901.p1	155	-5.45	-25	+	Putative uncharacterized protein
Nlu-miR-184a-5p	TCONS_00000072.p1	166	-6.59	-27.3	+	Nose resistant to fluoxetine protein 6 OS=Caenorhabditis elegans GN=nrf-6 PE=1 SV=3
Nlu-miR-184a-5p	TCONS_00000073.p1	166	-6.59	-27.3	+	Nose resistant to fluoxetine protein 6 OS=Caenorhabditis elegans GN=nrf-6 PE=1 SV=3
Nlu-miR-184a-5p	TCONS_00002593.p1	156	-10.87	-22.9	+	Putative uncharacterized protein
Nlu-miR-184a-5p	TCONS_00011085.p1	144	-6.77	-27.3	+	Trafficking protein particle complex subunit 8 OS=Homo sapiens GN=TRAPPC8 PE=1 SV=2
Nlu-miR-184a-5p	TCONS_00016734.p1	153	-9.17	-29.1	+	Transcriptional adapter 3 OS=Xenopus tropicalis GN=tada3 PE=2 SV=1
Nlu-miR-184a-5p	TCONS_00016735.p1	153	-9.17	-29.1	+	Transcriptional adapter 3 OS=Xenopus tropicalis GN=tada3 PE=2 SV=1
Nlu-miR-184a-5p	TCONS_00017350.p1	151	-8.07	-24.4	+	RB1-inducible coiled-coil protein 1 OS=Homo sapiens GN=RB1CC1 PE=1 SV=3
Nlu-miR-184a-5p	TCONS_00017352.p1	151	-8.07	-24.4	+	RB1-inducible coiled-coil protein 1 OS=Homo sapiens GN=RB1CC1 PE=1 SV=3
Nlu-miR-184a-5p	TCONS_00017353.p1	151	-8.07	-24.4	+	RB1-inducible coiled-coil protein 1 OS=Homo sapiens GN=RB1CC1 PE=1 SV=3
Nlu-miR-184a-5p	TCONS_00017354.p1	151	-8.07	-24.4	+	RB1-inducible coiled-coil protein 1 OS=Homo sapiens GN=RB1CC1 PE=1 SV=3
Nlu-miR-184a-5p	TCONS_00017355.p1	151	-8.07	-24.4	+	RB1-inducible coiled-coil protein 1 OS=Homo sapiens GN=RB1CC1 PE=1 SV=3
Nlu-miR-184a-5p	TCONS_00028158.p1	286	-18.69	-24.6	+	CAP-Gly domain-containing linker protein 1 OS=Homo sapiens GN=CLIP1 PE=1 SV=2
Nlu-miR-184a-5p	TCONS_00028159.p1	286	-18.69	-24.6	+	CAP-Gly domain-containing linker protein 1 OS=Homo sapiens GN=CLIP1 PE=1 SV=2
Nlu-miR-184a-5p	TCONS_00028160.p1	286	-18.69	-24.6	+	CAP-Gly domain-containing linker protein 1 OS=Homo sapiens GN=CLIP1 PE=1 SV=2
Nlu-miR-184a-5p	TCONS_00028161.p1	286	-18.69	-24.6	+	CAP-Gly domain-containing linker protein 1 OS=Homo sapiens GN=CLIP1 PE=1 SV=2
Nlu-miR-184a-5p	TCONS_00028162.p1	286	-18.69	-24.6	+	CAP-Gly domain-containing linker protein 1 OS=Homo sapiens GN=CLIP1 PE=1 SV=2
Nlu-miR-184a-5p	TCONS_00028163.p1	286	-18.69	-24.6	+	CAP-Gly domain-containing linker protein 1 OS=Homo sapiens GN=CLIP1 PE=1 SV=2
Nlu-miR-184a-5p	TCONS_00028164.p1	286	-18.69	-24.6	+	CAP-Gly domain-containing linker protein 1 OS=Homo sapiens GN=CLIP1 PE=1 SV=2
Nlu-miR-184a-5p	TCONS_00028165.p1	286	-18.69	-24.6	+	CAP-Gly domain-containing linker protein 1 OS=Homo sapiens GN=CLIP1 PE=1 SV=2
Nlu-miR-184a-5p	TCONS_00028166.p1	286	-18.69	-24.6	+	CAP-Gly domain-containing linker protein 1 OS=Homo sapiens GN=CLIP1 PE=1 SV=2
Nlu-miR-184a-5p	TCONS_00028487.p1	165	-16.02	-22.6	+	E3 ubiquitin-protein ligase MARCH2 OS=Xenopus tropicalis GN=march2 PE=2 SV=1
Nlu-miR-184a-5p	TCONS_00029261.p1	144	-8.19	-26.1	+	Putative uncharacterized protein
Nlu-miR-184a-5p	TCONS_00032475.p1	143	-11.99	-24.2	+	Serine/threonine-protein phosphatase PP1-alpha catalytic subunit OS=Mus musculus GN=Ppp1ca PE=1 SV=1
Nlu-miR-184a-5p	TCONS_00033505.p1	153	-8.5	-24.2	+	Probable C-mannosyltransferase DPY19L1 OS=Mus musculus GN=Dpy19l1 PE=1 SV=1
Nlu-miR-184a-5p	TCONS_00036507.p1	153	-13.2	-25.5	+	ATP-binding cassette sub-family G member 4 OS=Homo sapiens GN=ABCG4 PE=1 SV=2
Nlu-miR-184a-5p	TCONS_00038088.p1	162	-7.21	-29.1	+	Conserved oligomeric Golgi complex subunit 7 OS=Homo sapiens GN=COG7 PE=1 SV=1
Nlu-miR-184a-5p	TCONS_00038089.p1	162	-7.21	-29.1	+	Conserved oligomeric Golgi complex subunit 7 OS=Homo sapiens GN=COG7 PE=1 SV=1
Nlu-miR-184a-5p	TCONS_00038090.p1	162	-7.21	-29.1	+	Conserved oligomeric Golgi complex subunit 7 OS=Homo sapiens GN=COG7 PE=1 SV=1
Nlu-miR-184a-5p	TCONS_00038091.p1	162	-7.21	-29.1	+	Conserved oligomeric Golgi complex subunit 7 OS=Drosophila melanogaster GN=Cog7 PE=2 SV=2
Nlu-miR-184a-5p	TCONS_00041007.p1	157	-14.21	-27.7	+	Matrix metalloproteinase-14 OS=Rattus norvegicus GN=Mmp14 PE=2 SV=2
Nlu-miR-184a-5p	TCONS_00044498.p1	168	-10.7	-27.3	+	U2 small nuclear ribonucleoprotein A' OS=Macaca fascicularis GN=SNRPA1 PE=2 SV=1
Nlu-miR-184a-5p	TCONS_00044582.p1	173	-10.39	-27.3	+	Putative uncharacterized protein
Nlu-nov-26-5p	TCONS_00010133.p1	152	-14.28	-26.4	+	Putative uncharacterized protein
Nlu-nov-26-5p	TCONS_00010138.p1	152	-13.4	-26.4	+	Putative uncharacterized protein
Nlu-nov-26-5p	TCONS_00010141.p1	152	-14.28	-26.4	+	Putative uncharacterized protein
Nlu-nov-26-5p	TCONS_00010146.p1	152	-14.28	-26.4	+	Putative uncharacterized protein
Nlu-nov-26-5p	TCONS_00010148.p1	152	-14.28	-26.4	+	Putative uncharacterized protein
Nlu-nov-26-5p	TCONS_00003499.p1	165	-13.29	-30.2	+	60S ribosomal protein L26 OS=Littorina littorea GN=RPL26 PE=2 SV=1
Nlu-nov-26-5p	TCONS_00010699.p1	149	-9.17	-27.7	+	Egl nine homolog 1 OS=Mus musculus GN=Egln1 PE=1 SV=2
Nlu-nov-26-5p	TCONS_00010700.p1	149	-9.17	-27.7	+	Egl nine homolog 1 OS=Mus musculus GN=Egln1 PE=1 SV=2
Nlu-miR-2765f-5p	TCONS_00040841.p1	155	-7.69	-29.4	+	Putative uncharacterized protein
Nlu-miR-2765f-5p	TCONS_00040787.p1	157	-11.25	-26.9	+	Putative uncharacterized protein
Nlu-miR-2765f-5p	TCONS_00020467.p2	155	-9.27	-27	+	Epidermal growth factor receptor OS=Apis mellifera GN=Egfr PE=2 SV=1
Nlu-miR-2765f-5p	TCONS_00020468.p2	155	-9.27	-27	+	Epidermal growth factor receptor OS=Apis mellifera GN=Egfr PE=2 SV=1
Nlu-miR-2765f-5p	TCONS_00036826.p1	159	-6.71	-24.5	+	Putative protein tag-53 OS=Caenorhabditis elegans GN=tag-53 PE=1 SV=3
Nlu-miR-2765f-5p	TCONS_00036829.p1	159	-6.71	-24.5	+	Attractin OS=Homo sapiens GN=ATRN PE=1 SV=2
Nlu-miR-2765f-5p	TCONS_00001907.p1	318	-13.62	-29.4	+	Cyclic AMP-responsive element-binding protein 1 OS=Bos taurus GN=CREB1 PE=1 SV=2
Nlu-miR-2765f-5p	TCONS_00001908.p1	318	-13.62	-29.4	+	Cyclic AMP-responsive element-binding protein 1 OS=Bos taurus GN=CREB1 PE=1 SV=2
Nlu-miR-2765f-5p	TCONS_00001909.p1	318	-13.62	-29.4	+	Cyclic AMP-responsive element-binding protein 1 OS=Bos taurus GN=CREB1 PE=1 SV=2
Nlu-miR-2765f-5p	TCONS_00023493.p1	163	-13.62	-25.6	+	Otoferlin OS=Mus musculus GN=Otof PE=1 SV=1
Nlu-miR-2765f-5p	TCONS_00027774.p1	161	-2.24	-23.3	+	Histone H3.3 OS=Xenopus tropicalis GN=TGas113e22.1 PE=1 SV=3
Nlu-miR-2765f-5p	TCONS_00034007.p1	140	-10.16	-25.8	+	Ubiquitin carboxyl-terminal hydrolase CYLD OS=Rattus norvegicus GN=Cyld PE=1 SV=1
Nlu-miR-2765f-5p	TCONS_00037231.p1	159	-10.47	-25.5	+	Somatostatin receptor type 4 OS=Rattus norvegicus GN=Sstr4 PE=1 SV=1
Nlu-miR-2765f-5p	TCONS_00047389.p1	170	-9.16	-27.4	+	Putative uncharacterized protein
Nlu-miR-1000-1-5p	TCONS_00002200.p1	166	-8.64	-26.4	+	DE-cadherin OS=Drosophila melanogaster GN=shg PE=1 SV=2
Nlu-miR-1000-1-5p	TCONS_00002201.p1	166	-8.64	-26.4	+	DE-cadherin OS=Drosophila melanogaster GN=shg PE=1 SV=2
Nlu-miR-1000-1-5p	TCONS_00002202.p1	166	-8.64	-26.4	+	DE-cadherin OS=Drosophila melanogaster GN=shg PE=1 SV=2
Nlu-miR-1000-1-5p	TCONS_00029962.p1	141	-1.53	-26.3	+	RNA-binding protein lark OS=Drosophila melanogaster GN=lark PE=1 SV=1
Nlu-miR-1000-1-5p	TCONS_00029963.p1	141	-1.53	-26.3	+	RNA-binding protein lark OS=Drosophila melanogaster GN=lark PE=1 SV=1
Nlu-miR-1000-1-5p	TCONS_00045229.p1	165	-8.38	-26.1	+	Putative uncharacterized protein
Nlu-miR-1000-1-5p	TCONS_00012612.p1	167	-10.02	-30	+	Membrane-bound transcription factor site-1 protease OS=Homo sapiens GN=MBTPS1 PE=1 SV=1
Nlu-miR-1000-1-5p	TCONS_00042315.p1	154	-11.38	-29	+	Neuroblastoma suppressor of tumorigenicity 1 OS=Danio rerio GN=nbl1 PE=2 SV=1
Nlu-miR-1000-1-5p	TCONS_00000079.p3	141	-5.46	-27	+	Retrovirus-related Pol polyprotein from type-1 retrotransposable element R2 (Fragment) OS=Nasonia vitripennis PE=3 SV=2
Nlu-miR-1000-1-5p	TCONS_00004042.p1	165	-13.63	-25.3	+	Golgi reassembly-stacking protein 2 OS=Rattus norvegicus GN=Gorasp2 PE=1 SV=3
Nlu-miR-1000-1-5p	TCONS_00006090.p1	151	-6.49	-25.8	+	ELAV-like protein 4 OS=Homo sapiens GN=ELAVL4 PE=1 SV=2
Nlu-miR-1000-1-5p	TCONS_00006091.p1	151	-6.49	-25.8	+	ELAV-like protein 3 OS=Xenopus tropicalis GN=elavl3 PE=2 SV=1
Nlu-miR-1000-1-5p	TCONS_00006092.p1	151	-6.49	-25.8	+	ELAV-like protein 3 OS=Xenopus tropicalis GN=elavl3 PE=2 SV=1
Nlu-miR-1000-1-5p	TCONS_00006093.p1	151	-6.49	-25.8	+	ELAV-like protein 4 OS=Homo sapiens GN=ELAVL4 PE=1 SV=2
Nlu-miR-1000-1-5p	TCONS_00006094.p1	151	-6.49	-25.8	+	ELAV-like protein 2 OS=Xenopus tropicalis GN=elavl2 PE=2 SV=2
Nlu-miR-1000-1-5p	TCONS_00006095.p1	151	-6.49	-25.8	+	ELAV-like protein 4 OS=Homo sapiens GN=ELAVL4 PE=1 SV=2
Nlu-miR-1000-1-5p	TCONS_00006096.p1	151	-6.49	-25.8	+	ELAV-like protein 3 OS=Xenopus tropicalis GN=elavl3 PE=2 SV=1
Nlu-miR-1000-1-5p	TCONS_00006097.p1	151	-6.49	-25.8	+	ELAV-like protein 4 OS=Homo sapiens GN=ELAVL4 PE=1 SV=2
Nlu-miR-1000-1-5p	TCONS_00006098.p1	151	-6.49	-25.8	+	ELAV-like protein 4 OS=Homo sapiens GN=ELAVL4 PE=1 SV=2
Nlu-miR-1000-1-5p	TCONS_00007958.p1	181	-16.77	-33.2	+	Structural maintenance of chromosomes protein 6 OS=Xenopus laevis GN=smc6 PE=2 SV=1
Nlu-miR-1000-1-5p	TCONS_00007960.p1	181	-16.77	-33.2	+	Structural maintenance of chromosomes protein 6 OS=Xenopus laevis GN=smc6 PE=2 SV=1
Nlu-miR-1000-1-5p	TCONS_00007961.p1	181	-16.77	-33.2	+	Structural maintenance of chromosomes protein 6 OS=Xenopus laevis GN=smc6 PE=2 SV=1
Nlu-miR-1000-1-5p	TCONS_00007962.p1	181	-16.77	-33.2	+	Structural maintenance of chromosomes protein 6 OS=Xenopus laevis GN=smc6 PE=2 SV=1
Nlu-miR-1000-1-5p	TCONS_00027332.p1	165	-17.54	-32.6	+	Putative uncharacterized protein
Nlu-miR-1000-1-5p	TCONS_00027333.p1	165	-16.43	-32.6	+	Putative uncharacterized protein
Nlu-miR-1000-1-5p	TCONS_00043741.p1	143	-6.01	-23.4	+	Putative uncharacterized protein
Nlu-miR-1000-1-5p	TCONS_00044979.p1	144	-13.67	-27	+	Xyloside xylosyltransferase 1 OS=Mus musculus GN=Xxylt1 PE=1 SV=2
Nlu-nov-3-3p	TCONS_00000654.p1	155	-10.37	-22.6	+	RAD50-interacting protein 1 OS=Mus musculus GN=Rint1 PE=1 SV=2
Nlu-nov-3-3p	TCONS_00006482.p1	176	-16.44	-27.8	+	Cytohesin-1 OS=Homo sapiens GN=CYTH1 PE=1 SV=1
Nlu-nov-3-3p	TCONS_00006483.p1	176	-16.44	-27.8	+	Cytohesin-1 OS=Homo sapiens GN=CYTH1 PE=1 SV=1
Nlu-nov-3-3p	TCONS_00007501.p1	168	-13.33	-24.6	+	Ras-related GTP-binding protein D OS=Homo sapiens GN=RRAGD PE=1 SV=1
Nlu-nov-3-3p	TCONS_00007502.p1	168	-13.33	-24.6	+	Ras-related GTP-binding protein D OS=Homo sapiens GN=RRAGD PE=1 SV=1
Nlu-nov-3-3p	TCONS_00008254.p1	159	-10.44	-24	+	Phosducin-like protein OS=Drosophila melanogaster GN=CG7650 PE=1 SV=2
Nlu-nov-3-3p	TCONS_00009575.p1	160	-12.43	-25	+	Putative uncharacterized protein
Nlu-nov-3-3p	TCONS_00015185.p1	157	-10.82	-25.7	+	Ubiquitin conjugation factor E4 A OS=Bos taurus GN=UBE4A PE=2 SV=1
Nlu-nov-3-3p	TCONS_00016589.p1	166	-12.72	-27.4	+	Putative uncharacterized protein
Nlu-nov-3-3p	TCONS_00017272.p1	149	-7.76	-28.6	+	Sodium-independent sulfate anion transporter OS=Mus musculus GN=Slc26a11 PE=2 SV=2
Nlu-nov-3-3p	TCONS_00017847.p1	152	-2.02	-28.5	+	Putative uncharacterized protein
Nlu-nov-3-3p	TCONS_00019789.p1	167	-9.32	-23.7	+	Transcription factor 21 OS=Xenopus laevis GN=tcf21 PE=2 SV=1
Nlu-nov-3-3p	TCONS_00020875.p1	144	-5.63	-26.3	+	Putative uncharacterized protein
Nlu-nov-3-3p	TCONS_00024361.p1	154	-11.14	-24.4	+	EH domain-containing protein 1 OS=Bos taurus GN=EHD1 PE=1 SV=1
Nlu-nov-3-3p	TCONS_00026274.p2	143	-9.85	-24.9	+	Putative uncharacterized protein
Nlu-nov-3-3p	TCONS_00027905.p1	149	-2.17	-26.8	+	Putative uncharacterized protein
Nlu-nov-3-3p	TCONS_00034355.p1	152	-11.35	-24.9	+	Phosphatidylglycerophosphatase and protein-tyrosine phosphatase 1 OS=Drosophila melanogaster GN=PTPMT1 PE=2 SV=1
Nlu-nov-3-3p	TCONS_00034968.p1	168	-12.64	-26.4	+	Histone deacetylase 6 OS=Mus musculus GN=Hdac6 PE=1 SV=3
Nlu-nov-3-3p	TCONS_00038077.p1	171	-14.42	-27.4	+	4-coumarate--CoA ligase 2 OS=Arabidopsis thaliana GN=4CL2 PE=1 SV=2
Nlu-nov-3-3p	TCONS_00038078.p1	171	-14.42	-27.4	+	4-coumarate--CoA ligase 2 OS=Arabidopsis thaliana GN=4CL2 PE=1 SV=2
Nlu-nov-3-3p	TCONS_00038079.p1	171	-14.42	-27.4	+	4-coumarate--CoA ligase 2 OS=Arabidopsis thaliana GN=4CL2 PE=1 SV=2
Nlu-nov-3-3p	TCONS_00038080.p1	171	-14.42	-27.4	+	4-coumarate--CoA ligase 2 OS=Arabidopsis thaliana GN=4CL2 PE=1 SV=2
Nlu-nov-3-3p	TCONS_00038081.p1	171	-14.42	-27.4	+	4-coumarate--CoA ligase 2 OS=Arabidopsis thaliana GN=4CL2 PE=1 SV=2
Nlu-nov-3-3p	TCONS_00038082.p1	171	-14.42	-27.4	+	4-coumarate--CoA ligase 2 OS=Arabidopsis thaliana GN=4CL2 PE=1 SV=2
Nlu-nov-3-3p	TCONS_00039230.p1	144	-9.94	-23.6	+	Putative uncharacterized protein
Nlu-nov-3-3p	TCONS_00039231.p1	144	-9.94	-23.6	+	Putative uncharacterized protein
Nlu-nov-3-3p	TCONS_00039233.p1	144	-9.94	-23.6	+	Heterogeneous nuclear ribonucleoprotein A1, A2/B1 homolog OS=Schistocerca americana GN=HNRNP PE=2 SV=1
Nlu-nov-3-3p	TCONS_00039535.p1	162	-11.89	-23.9	+	Adenylate kinase 7 OS=Homo sapiens GN=AK7 PE=1 SV=3
Nlu-nov-3-3p	TCONS_00045247.p1	155	-9.88	-23.7	+	Putative uncharacterized protein
Nlu-nov-40a-5p	TCONS_00003959.p1	156	-14.73	-29.3	+	Cathepsin B OS=Rattus norvegicus GN=Ctsb PE=1 SV=2
Nlu-nov-40a-5p	TCONS_00035736.p1	154	-8.14	-32	+	Putative uncharacterized protein
Nlu-nov-40a-5p	TCONS_00035737.p1	154	-8.14	-32	+	Putative uncharacterized protein
Nlu-nov-40a-5p	TCONS_00035739.p1	154	-8.14	-32	+	Putative uncharacterized protein
Nlu-nov-40a-5p	TCONS_00042747.p1	146	-8.06	-26.8	+	Putative uncharacterized protein
Nlu-nov-40a-5p	TCONS_00042748.p1	146	-8.06	-27.1	+	Putative uncharacterized protein
Nlu-nov-40a-5p	TCONS_00000072.p1	142	-7.64	-25.2	+	Nose resistant to fluoxetine protein 6 OS=Caenorhabditis elegans GN=nrf-6 PE=1 SV=3
Nlu-nov-40a-5p	TCONS_00000073.p1	142	-7.64	-25.2	+	Nose resistant to fluoxetine protein 6 OS=Caenorhabditis elegans GN=nrf-6 PE=1 SV=3
Nlu-nov-40a-5p	TCONS_00000988.p1	141	-8.33	-25.5	+	Down syndrome cell adhesion molecule-like protein Dscam2 OS=Drosophila melanogaster GN=Dscam2 PE=2 SV=3
Nlu-nov-40a-5p	TCONS_00002241.p1	151	-9.94	-25.7	+	Bifunctional arginine demethylase and lysyl-hydroxylase JMJD6 OS=Danio rerio GN=jmjd6 PE=2 SV=2
Nlu-nov-40a-5p	TCONS_00003021.p1	150	-7.53	-27.3	+	ABC transporter G family member 23 OS=Dictyostelium discoideum GN=abcG23 PE=3 SV=2
Nlu-nov-40a-5p	TCONS_00008069.p1	142	-7.81	-26.3	+	Anaphase-promoting complex subunit 10 OS=Drosophila melanogaster GN=APC10 PE=2 SV=2
Nlu-nov-40a-5p	TCONS_00008070.p1	142	-7.81	-26.3	+	Anaphase-promoting complex subunit 10 OS=Drosophila melanogaster GN=APC10 PE=2 SV=2
Nlu-nov-40a-5p	TCONS_00008072.p1	142	-7.81	-26.3	+	Anaphase-promoting complex subunit 10 OS=Drosophila melanogaster GN=APC10 PE=2 SV=2
Nlu-nov-40a-5p	TCONS_00008074.p1	142	-7.81	-26.3	+	Anaphase-promoting complex subunit 10 OS=Drosophila melanogaster GN=APC10 PE=2 SV=2
Nlu-nov-40a-5p	TCONS_00009842.p1	167	-14.4	-29.7	+	Syntaxin-7 OS=Homo sapiens GN=STX7 PE=1 SV=4
Nlu-nov-40a-5p	TCONS_00019076.p1	166	-11.83	-30.2	+	Putative uncharacterized protein
Nlu-nov-40a-5p	TCONS_00021011.p1	149	-13.89	-27.7	+	Zinc finger protein 771 OS=Homo sapiens GN=ZNF771 PE=1 SV=1
Nlu-nov-40a-5p	TCONS_00023253.p1	152	-17	-27.1	+	Peptidyl-alpha-hydroxyglycine alpha-amidating lyase 1 OS=Drosophila melanogaster GN=Pal1 PE=1 SV=1
Nlu-nov-40a-5p	TCONS_00025333.p1	163	-18.26	-27.5	+	Lysine-specific demethylase 5B OS=Mus musculus GN=Kdm5b PE=1 SV=1
Nlu-nov-40a-5p	TCONS_00025334.p1	163	-18.26	-27.5	+	Lysine-specific demethylase 5B OS=Mus musculus GN=Kdm5b PE=1 SV=1
Nlu-nov-40a-5p	TCONS_00025335.p1	163	-18.26	-27.5	+	Lysine-specific demethylase 5B OS=Mus musculus GN=Kdm5b PE=1 SV=1
Nlu-nov-40a-5p	TCONS_00025336.p1	163	-18.26	-27.5	+	Lysine-specific demethylase 5B OS=Mus musculus GN=Kdm5b PE=1 SV=1
Nlu-nov-40a-5p	TCONS_00025578.p1	157	-16.09	-26.8	+	Endoplasmic reticulum junction formation protein lunapark OS=Homo sapiens GN=LNPK PE=1 SV=2
Nlu-nov-40a-5p	TCONS_00025579.p1	157	-16.09	-26.8	+	Endoplasmic reticulum junction formation protein lunapark OS=Mus musculus GN=Lnpk PE=1 SV=1
Nlu-nov-40a-5p	TCONS_00035738.p1	150	-8.29	-32	+	Putative uncharacterized protein
Nlu-nov-40a-5p	TCONS_00037079.p1	145	-8.44	-20.6	+	Nucleoporin NUP49/NSP49 OS=Saccharomyces cerevisiae (strain ATCC 204508 / S288c) GN=NUP49 PE=1 SV=1
Nlu-nov-40a-5p	TCONS_00037080.p1	145	-8.44	-20.6	+	Nucleoporin NUP49/NSP49 OS=Saccharomyces cerevisiae (strain ATCC 204508 / S288c) GN=NUP49 PE=1 SV=1
Nlu-nov-40a-5p	TCONS_00039361.p2	154	-10	-22.4	+	Putative uncharacterized protein
Nlu-nov-40a-5p	TCONS_00039362.p1	154	-10	-22.4	+	Putative uncharacterized protein
Nlu-nov-40a-5p	TCONS_00041655.p1	150	-13.89	-24.8	+	UDP-glucose 4-epimerase OS=Drosophila melanogaster GN=Gale PE=1 SV=1
Nlu-nov-40a-5p	TCONS_00041841.p1	157	-9.67	-26.8	+	Putative uncharacterized protein
Nlu-nov-40a-5p	TCONS_00042183.p1	140	-5.73	-22.1	+	Ras-related and estrogen-regulated growth inhibitor OS=Bos taurus GN=RERG PE=2 SV=1
Nlu-nov-40a-5p	TCONS_00042184.p1	140	-5.73	-22.1	+	Ras-related and estrogen-regulated growth inhibitor OS=Bos taurus GN=RERG PE=2 SV=1
Nlu-nov-40a-5p	TCONS_00042446.p1	152	-12.64	-25.5	+	Spondin-1 OS=Gallus gallus GN=SPON1 PE=2 SV=1
Nlu-nov-40a-5p	TCONS_00042447.p1	152	-12.64	-25.5	+	Spondin-1 OS=Bos taurus GN=SPON1 PE=1 SV=1
Nlu-nov-40a-5p	TCONS_00042448.p1	152	-12.64	-25.5	+	Spondin-1 OS=Gallus gallus GN=SPON1 PE=2 SV=1
Nlu-nov-40a-5p	TCONS_00042449.p1	152	-12.64	-25.5	+	Spondin-1 OS=Gallus gallus GN=SPON1 PE=2 SV=1
Nlu-nov-40a-5p	TCONS_00049214.p1	140	-15.36	-26.3	+	Oxidative stress-responsive serine-rich protein 1 OS=Rattus norvegicus GN=Oser1 PE=1 SV=1
Nlu-miR-993-3p	TCONS_00013066.p2	140	-8.86	-28.6	+	FHA domain-containing protein At4g14490 OS=Arabidopsis thaliana GN=At4g14490 PE=1 SV=1
Nlu-miR-993-3p	TCONS_00013067.p2	140	-8.86	-28.6	+	FHA domain-containing protein At4g14490 OS=Arabidopsis thaliana GN=At4g14490 PE=1 SV=1
Nlu-miR-993-3p	TCONS_00014147.p1	152	-5.26	-28.4	+	BTB/POZ domain-containing protein 6 OS=Homo sapiens GN=BTBD6 PE=1 SV=3
Nlu-miR-993-3p	TCONS_00014148.p1	152	-5.26	-28.4	+	BTB/POZ domain-containing protein 2 OS=Homo sapiens GN=BTBD2 PE=1 SV=1
Nlu-miR-993-3p	TCONS_00042841.p2	155	-5.07	-25.9	+	Dynein assembly factor with WDR repeat domains 1 OS=Homo sapiens GN=DAW1 PE=1 SV=1
Nlu-miR-993-3p	TCONS_00029751.p1	144	-1.32	-25.9	+	Folylpolyglutamate synthase, mitochondrial OS=Bos taurus GN=FPGS PE=2 SV=1
Nlu-miR-993-3p	TCONS_00029753.p1	144	-1.32	-25.9	+	Folylpolyglutamate synthase, mitochondrial OS=Bos taurus GN=FPGS PE=2 SV=1
Nlu-miR-993-3p	TCONS_00045584.p1	151	-8.43	-28.3	+	Putative uncharacterized protein
Nlu-miR-993-3p	TCONS_00014518.p1	160	-12.06	-26.7	+	Phytanoyl-CoA dioxygenase domain-containing protein 1 homolog OS=Caenorhabditis briggsae GN=CBG00325 PE=3 SV=1
Nlu-miR-993-3p	TCONS_00011682.p2	157	-6.17	-26.1	+	Putative uncharacterized protein
Nlu-miR-993-3p	TCONS_00022939.p1	150	-2.07	-22.8	+	Malate dehydrogenase, mitochondrial OS=Sus scrofa GN=MDH2 PE=1 SV=2
Nlu-miR-993-3p	TCONS_00036652.p1	150	-1.61	-22.8	+	Malate dehydrogenase, mitochondrial OS=Sus scrofa GN=MDH2 PE=1 SV=2
Nlu-miR-993-3p	TCONS_00044169.p1	154	-8.36	-26.3	+	Putative uncharacterized protein
Nlu-miR-993-3p	TCONS_00044170.p1	154	-8.36	-26.3	+	Putative uncharacterized protein
Nlu-miR-993-3p	TCONS_00001760.p1	147	-7.9	-28.4	+	Putative uncharacterized protein
Nlu-miR-993-3p	TCONS_00002069.p2	159	-12.11	-28.5	+	Putative uncharacterized protein
Nlu-miR-993-3p	TCONS_00002462.p1	161	-11.2	-27.9	+	DnaJ homolog subfamily C member 3 OS=Mus musculus GN=Dnajc3 PE=1 SV=1
Nlu-miR-993-3p	TCONS_00003482.p1	145	-13.05	-26.5	+	Cytosolic purine 5'-nucleotidase OS=Pongo abelii GN=NT5C2 PE=2 SV=1
Nlu-miR-993-3p	TCONS_00003485.p1	145	-13.05	-26.5	+	Cytosolic purine 5'-nucleotidase OS=Pongo abelii GN=NT5C2 PE=2 SV=1
Nlu-miR-993-3p	TCONS_00003488.p1	145	-13.05	-26.5	+	Cytosolic purine 5'-nucleotidase OS=Pongo abelii GN=NT5C2 PE=2 SV=1
Nlu-miR-993-3p	TCONS_00009008.p1	140	-10.13	-30.3	+	Riboflavin transporter 2 OS=Salmo salar GN=rft2 PE=2 SV=1
Nlu-miR-993-3p	TCONS_00009009.p1	140	-10.13	-30.3	+	Riboflavin transporter 2 OS=Salmo salar GN=rft2 PE=2 SV=1
Nlu-miR-993-3p	TCONS_00011105.p1	158	-15.88	-29.3	+	Homocysteine-responsive endoplasmic reticulum-resident ubiquitin-like domain member 2 protein OS=Bos taurus GN=HERPUD2 PE=2 SV=1
Nlu-miR-993-3p	TCONS_00011106.p1	158	-15.88	-29.3	+	Homocysteine-responsive endoplasmic reticulum-resident ubiquitin-like domain member 2 protein OS=Bos taurus GN=HERPUD2 PE=2 SV=1
Nlu-miR-993-3p	TCONS_00011107.p1	158	-15.88	-29.3	+	Homocysteine-responsive endoplasmic reticulum-resident ubiquitin-like domain member 2 protein OS=Bos taurus GN=HERPUD2 PE=2 SV=1
Nlu-miR-993-3p	TCONS_00011108.p1	158	-15.88	-29.3	+	Homocysteine-responsive endoplasmic reticulum-resident ubiquitin-like domain member 2 protein OS=Bos taurus GN=HERPUD2 PE=2 SV=1
Nlu-miR-993-3p	TCONS_00011110.p1	158	-15.88	-29.3	+	Homocysteine-responsive endoplasmic reticulum-resident ubiquitin-like domain member 2 protein OS=Bos taurus GN=HERPUD2 PE=2 SV=1
Nlu-miR-993-3p	TCONS_00011426.p1	149	-9.33	-28.5	+	Putative uncharacterized protein
Nlu-miR-993-3p	TCONS_00011807.p1	146	-12.15	-33.6	+	Zinc finger Ran-binding domain-containing protein 2 OS=Gallus gallus GN=ZRANB2 PE=2 SV=1
Nlu-miR-993-3p	TCONS_00011808.p1	146	-12.15	-33.6	+	Zinc finger Ran-binding domain-containing protein 2 OS=Gallus gallus GN=ZRANB2 PE=2 SV=1
Nlu-miR-993-3p	TCONS_00012705.p1	157	-3.91	-28.1	+	Putative uncharacterized protein
Nlu-miR-993-3p	TCONS_00012706.p1	157	-3.93	-28.1	+	Putative uncharacterized protein
Nlu-miR-993-3p	TCONS_00012899.p1	170	-9.47	-28.5	+	Supervillin OS=Homo sapiens GN=SVIL PE=1 SV=2
Nlu-miR-993-3p	TCONS_00012900.p1	170	-9.47	-28.5	+	Supervillin OS=Bos taurus GN=SVIL PE=1 SV=2
Nlu-miR-993-3p	TCONS_00014790.p1	152	-7.41	-29.1	+	Battenin OS=Canis lupus familiaris GN=CLN3 PE=3 SV=1
Nlu-miR-993-3p	TCONS_00015397.p1	163	-14.65	-27.2	+	Putative uncharacterized protein
Nlu-miR-993-3p	TCONS_00020882.p1	159	-7.37	-25.6	+	Meiotically up-regulated gene 151 protein OS=Schizosaccharomyces pombe (strain 972 / ATCC 24843) GN=mug151 PE=1 SV=1
Nlu-miR-993-3p	TCONS_00024099.p1	156	-10.82	-25.5	+	Putative uncharacterized protein
Nlu-miR-993-3p	TCONS_00024420.p1	155	-10.58	-29.4	+	Iporin OS=Mus musculus GN=Rusc2 PE=1 SV=2
Nlu-miR-993-3p	TCONS_00024421.p1	155	-10.58	-29.4	+	Iporin OS=Mus musculus GN=Rusc2 PE=1 SV=2
Nlu-miR-993-3p	TCONS_00024422.p1	155	-10.58	-29.4	+	Iporin OS=Mus musculus GN=Rusc2 PE=1 SV=2
Nlu-miR-993-3p	TCONS_00024427.p1	155	-10.58	-29.4	+	Iporin OS=Mus musculus GN=Rusc2 PE=1 SV=2
Nlu-miR-993-3p	TCONS_00024428.p1	155	-10.58	-29.4	+	Iporin OS=Mus musculus GN=Rusc2 PE=1 SV=2
Nlu-miR-993-3p	TCONS_00030464.p1	149	-12.51	-28	+	Protein lines OS=Drosophila melanogaster GN=lin PE=1 SV=1
Nlu-miR-993-3p	TCONS_00031251.p1	152	-5	-24.3	+	Ninjurin-2 OS=Mus musculus GN=Ninj2 PE=2 SV=1
Nlu-miR-993-3p	TCONS_00031252.p1	152	-5	-24.3	+	Ninjurin-2 OS=Mus musculus GN=Ninj2 PE=2 SV=1
Nlu-miR-993-3p	TCONS_00031253.p1	152	-5	-24.3	+	Ninjurin-2 OS=Mus musculus GN=Ninj2 PE=2 SV=1
Nlu-miR-993-3p	TCONS_00031254.p1	152	-5	-24.3	+	Ninjurin-2 OS=Mus musculus GN=Ninj2 PE=2 SV=1
Nlu-miR-993-3p	TCONS_00031644.p1	141	-9.47	-27.1	+	Innexin inx1 OS=Schistocerca americana GN=inx1 PE=1 SV=1
Nlu-miR-993-3p	TCONS_00032533.p1	165	-12.4	-29.5	+	Delta-sarcoglycan OS=Homo sapiens GN=SGCD PE=1 SV=2
Nlu-miR-993-3p	TCONS_00035254.p1	147	-7.19	-26.3	+	Pyruvate dehydrogenase protein X component, mitochondrial OS=Mus musculus GN=Pdhx PE=1 SV=1
Nlu-miR-993-3p	TCONS_00038033.p2	148	-8.1	-25.3	+	Putative uncharacterized protein
Nlu-miR-993-3p	TCONS_00047639.p1	167	-8.36	-29.3	+	Serine/threonine-protein phosphatase 4 regulatory subunit 3 OS=Danio rerio GN=smek1 PE=1 SV=1
Nlu-miR-993-3p	TCONS_00047641.p1	167	-8.36	-29.3	+	Serine/threonine-protein phosphatase 4 regulatory subunit 3 OS=Danio rerio GN=smek1 PE=1 SV=1
