# Supplementary material for: Identification and Analysis of MicroRNAs Associated with Wing Polyphenism in the Brown Planthopper, Nilaparvata lugens
Source: Int J Mol Sci. 2020 Dec 21;21(24):9754. doi: 10.3390/ijms21249754 (PMC7767257; doi:10.3390/ijms21249754)
Supplement: Supplementary file 1 [file ijms-21-09754-s001.zip › ijms-supplementary-20201214/Supplement_TableS6 GO terms enriched by differentially expressed miRNAs targeting genes in LW strain.xlsx]

## Sheet: LW
TableS6 GO terms enriched by differentially expressed miRNAs targeting genes in LW strain
Type of Ontology	GO ID	Description	out (3323)	All (14718)	pvalue	p.adjust	genes
Molecular function	GO:0005515	protein binding	485	3479	6.48153e-16	8.4195e-13	TCONS_00026641.p1;TCONS_00048707.p1;TCONS_00048509.p1;TCONS_00019698.p1;TCONS_00019699.p1;TCONS_00019700.p1;TCONS_00019701.p1;TCONS_00019702.p1;TCONS_00019703.p1;TCONS_00019704.p1;TCONS_00019705.p1;TCONS_00019706.p1;TCONS_00019707.p1;TCONS_00019708.p1;TCONS_00019709.p1;TCONS_00019710.p1;TCONS_00015185.p1;TCONS_00043851.p1;TCONS_00009148.p1;TCONS_00042841.p2;TCONS_00006228.p1;TCONS_00006229.p1;TCO…
	GO:0097367	carbohydrate derivative binding	198	2324	2.0792e-11	1.35044e-08	TCONS_00046339.p1;TCONS_00045785.p1;TCONS_00049316.p1;TCONS_00048707.p1;TCONS_00015185.p1;TCONS_00009148.p1;TCONS_00015768.p1;TCONS_00000262.p1;TCONS_00000263.p1;TCONS_00000264.p1;TCONS_00000265.p1;TCONS_00008471.p1;TCONS_00008472.p1;TCONS_00010861.p1;TCONS_00021811.p1;TCONS_00001509.p1;TCONS_00002385.p1;TCONS_00002386.p1;TCONS_00002387.p1;TCONS_00002388.p1;TCONS_00041952.p1;TCONS_00018618.p1;TCO…
	GO:0043167	ion binding	603	6420	7.82184e-11	3.38686e-08	TCONS_00026641.p1;TCONS_00033415.p1;TCONS_00046339.p1;TCONS_00045785.p1;TCONS_00049316.p1;TCONS_00048509.p1;TCONS_00024249.p1;TCONS_00015185.p1;TCONS_00043851.p1;TCONS_00045916.p2;TCONS_00009148.p1;TCONS_00036816.p1;TCONS_00015768.p1;TCONS_00000262.p1;TCONS_00000263.p1;TCONS_00000264.p1;TCONS_00000265.p1;TCONS_00008471.p1;TCONS_00008472.p1;TCONS_00000221.p1;TCONS_00000222.p1;TCONS_00000219.p1;TCO…
	GO:0032549	ribonucleoside binding	174	2108	3.04832e-10	9.89941e-08	TCONS_00046339.p1;TCONS_00045785.p1;TCONS_00049316.p1;TCONS_00015185.p1;TCONS_00009148.p1;TCONS_00015768.p1;TCONS_00000262.p1;TCONS_00000263.p1;TCONS_00000264.p1;TCONS_00000265.p1;TCONS_00008471.p1;TCONS_00008472.p1;TCONS_00010861.p1;TCONS_00021811.p1;TCONS_00001509.p1;TCONS_00002385.p1;TCONS_00002386.p1;TCONS_00002387.p1;TCONS_00002388.p1;TCONS_00041952.p1;TCONS_00018618.p1;TCONS_00014597.p1;TCO…
	GO:0035639	purine ribonucleoside triphosphate binding	173	2097	6.85751e-10	1.23342e-07	TCONS_00046339.p1;TCONS_00045785.p1;TCONS_00049316.p1;TCONS_00015185.p1;TCONS_00009148.p1;TCONS_00015768.p1;TCONS_00000262.p1;TCONS_00000263.p1;TCONS_00000264.p1;TCONS_00000265.p1;TCONS_00008471.p1;TCONS_00008472.p1;TCONS_00010861.p1;TCONS_00021811.p1;TCONS_00001509.p1;TCONS_00002385.p1;TCONS_00002386.p1;TCONS_00002387.p1;TCONS_00002388.p1;TCONS_00041952.p1;TCONS_00018618.p1;TCONS_00014597.p1;TCO…
	GO:0001882	nucleoside binding	174	2124	6.95505e-10	1.23342e-07	TCONS_00046339.p1;TCONS_00045785.p1;TCONS_00049316.p1;TCONS_00015185.p1;TCONS_00009148.p1;TCONS_00015768.p1;TCONS_00000262.p1;TCONS_00000263.p1;TCONS_00000264.p1;TCONS_00000265.p1;TCONS_00008471.p1;TCONS_00008472.p1;TCONS_00010861.p1;TCONS_00021811.p1;TCONS_00001509.p1;TCONS_00002385.p1;TCONS_00002386.p1;TCONS_00002387.p1;TCONS_00002388.p1;TCONS_00041952.p1;TCONS_00018618.p1;TCONS_00014597.p1;TCO…
	GO:0036094	small molecule binding	231	2713	7.43726e-10	1.23342e-07	TCONS_00046339.p1;TCONS_00045785.p1;TCONS_00049316.p1;TCONS_00015185.p1;TCONS_00009148.p1;TCONS_00015768.p1;TCONS_00000262.p1;TCONS_00000263.p1;TCONS_00000264.p1;TCONS_00000265.p1;TCONS_00008471.p1;TCONS_00008472.p1;TCONS_00010861.p1;TCONS_00021811.p1;TCONS_00001509.p1;TCONS_00002385.p1;TCONS_00002386.p1;TCONS_00002387.p1;TCONS_00002388.p1;TCONS_00041952.p1;TCONS_00018618.p1;TCONS_00014597.p1;TCO…
	GO:0032550	purine ribonucleoside binding	173	2099	7.59615e-10	1.23342e-07	TCONS_00046339.p1;TCONS_00045785.p1;TCONS_00049316.p1;TCONS_00015185.p1;TCONS_00009148.p1;TCONS_00015768.p1;TCONS_00000262.p1;TCONS_00000263.p1;TCONS_00000264.p1;TCONS_00000265.p1;TCONS_00008471.p1;TCONS_00008472.p1;TCONS_00010861.p1;TCONS_00021811.p1;TCONS_00001509.p1;TCONS_00002385.p1;TCONS_00002386.p1;TCONS_00002387.p1;TCONS_00002388.p1;TCONS_00041952.p1;TCONS_00018618.p1;TCONS_00014597.p1;TCO…
	GO:0001883	purine nucleoside binding	173	2110	1.32562e-09	1.57698e-07	TCONS_00046339.p1;TCONS_00045785.p1;TCONS_00049316.p1;TCONS_00015185.p1;TCONS_00009148.p1;TCONS_00015768.p1;TCONS_00000262.p1;TCONS_00000263.p1;TCONS_00000264.p1;TCONS_00000265.p1;TCONS_00008471.p1;TCONS_00008472.p1;TCONS_00010861.p1;TCONS_00021811.p1;TCONS_00001509.p1;TCONS_00002385.p1;TCONS_00002386.p1;TCONS_00002387.p1;TCONS_00002388.p1;TCONS_00041952.p1;TCONS_00018618.p1;TCONS_00014597.p1;TCO…
	GO:0032553	ribonucleotide binding	178	2147	1.41133e-09	1.57698e-07	TCONS_00046339.p1;TCONS_00045785.p1;TCONS_00049316.p1;TCONS_00015185.p1;TCONS_00009148.p1;TCONS_00015768.p1;TCONS_00000262.p1;TCONS_00000263.p1;TCONS_00000264.p1;TCONS_00000265.p1;TCONS_00008471.p1;TCONS_00008472.p1;TCONS_00010861.p1;TCONS_00021811.p1;TCONS_00001509.p1;TCONS_00002385.p1;TCONS_00002386.p1;TCONS_00002387.p1;TCONS_00002388.p1;TCONS_00041952.p1;TCONS_00018618.p1;TCONS_00014597.p1;TCO…
	GO:0000166	nucleotide binding	199	2445	1.45679e-09	1.57698e-07	TCONS_00046339.p1;TCONS_00045785.p1;TCONS_00049316.p1;TCONS_00015185.p1;TCONS_00009148.p1;TCONS_00015768.p1;TCONS_00000262.p1;TCONS_00000263.p1;TCONS_00000264.p1;TCONS_00000265.p1;TCONS_00008471.p1;TCONS_00008472.p1;TCONS_00010861.p1;TCONS_00021811.p1;TCONS_00001509.p1;TCONS_00002385.p1;TCONS_00002386.p1;TCONS_00002387.p1;TCONS_00002388.p1;TCONS_00041952.p1;TCONS_00018618.p1;TCONS_00014597.p1;TCO…
	GO:1901265	nucleoside phosphate binding	199	2445	1.45679e-09	1.57698e-07	TCONS_00046339.p1;TCONS_00045785.p1;TCONS_00049316.p1;TCONS_00015185.p1;TCONS_00009148.p1;TCONS_00015768.p1;TCONS_00000262.p1;TCONS_00000263.p1;TCONS_00000264.p1;TCONS_00000265.p1;TCONS_00008471.p1;TCONS_00008472.p1;TCONS_00010861.p1;TCONS_00021811.p1;TCONS_00001509.p1;TCONS_00002385.p1;TCONS_00002386.p1;TCONS_00002387.p1;TCONS_00002388.p1;TCONS_00041952.p1;TCONS_00018618.p1;TCONS_00014597.p1;TCO…
	GO:0032555	purine ribonucleotide binding	173	2124	1.7071e-09	1.70579e-07	TCONS_00046339.p1;TCONS_00045785.p1;TCONS_00049316.p1;TCONS_00015185.p1;TCONS_00009148.p1;TCONS_00015768.p1;TCONS_00000262.p1;TCONS_00000263.p1;TCONS_00000264.p1;TCONS_00000265.p1;TCONS_00008471.p1;TCONS_00008472.p1;TCONS_00010861.p1;TCONS_00021811.p1;TCONS_00001509.p1;TCONS_00002385.p1;TCONS_00002386.p1;TCONS_00002387.p1;TCONS_00002388.p1;TCONS_00041952.p1;TCONS_00018618.p1;TCONS_00014597.p1;TCO…
	GO:0017076	purine nucleotide binding	173	2128	2.08099e-09	1.93086e-07	TCONS_00046339.p1;TCONS_00045785.p1;TCONS_00049316.p1;TCONS_00015185.p1;TCONS_00009148.p1;TCONS_00015768.p1;TCONS_00000262.p1;TCONS_00000263.p1;TCONS_00000264.p1;TCONS_00000265.p1;TCONS_00008471.p1;TCONS_00008472.p1;TCONS_00010861.p1;TCONS_00021811.p1;TCONS_00001509.p1;TCONS_00002385.p1;TCONS_00002386.p1;TCONS_00002387.p1;TCONS_00002388.p1;TCONS_00041952.p1;TCONS_00018618.p1;TCONS_00014597.p1;TCO…
	GO:0004842	ubiquitin-protein transferase activity	47	252	3.01686e-09	2.6126e-07	TCONS_00015185.p1;TCONS_00015768.p1;TCONS_00000221.p1;TCONS_00000222.p1;TCONS_00000219.p1;TCONS_00000220.p1;TCONS_00000223.p1;TCONS_00000224.p1;TCONS_00030999.p1;TCONS_00031000.p1;TCONS_00008640.p1;TCONS_00032453.p1;TCONS_00000689.p1;TCONS_00015309.p1;TCONS_00015310.p1;TCONS_00028528.p1;TCONS_00031190.p1;TCONS_00020448.p1;TCONS_00044988.p1;TCONS_00020452.p1;TCONS_00033902.p1;TCONS_00048670.p1;TCO…
	GO:0019787	ubiquitin-like protein transferase activity	50	267	3.87785e-09	3.14833e-07	TCONS_00015185.p1;TCONS_00015768.p1;TCONS_00000221.p1;TCONS_00000222.p1;TCONS_00000219.p1;TCONS_00000220.p1;TCONS_00000223.p1;TCONS_00000224.p1;TCONS_00030999.p1;TCONS_00031000.p1;TCONS_00008640.p1;TCONS_00032453.p1;TCONS_00000689.p1;TCONS_00015309.p1;TCONS_00015310.p1;TCONS_00028528.p1;TCONS_00031190.p1;TCONS_00020448.p1;TCONS_00044988.p1;TCONS_00020452.p1;TCONS_00033902.p1;TCONS_00048670.p1;TCO…
	GO:0043168	anion binding	225	2816	4.05187e-08	3.09611e-06	TCONS_00046339.p1;TCONS_00045785.p1;TCONS_00049316.p1;TCONS_00015185.p1;TCONS_00009148.p1;TCONS_00015768.p1;TCONS_00000262.p1;TCONS_00000263.p1;TCONS_00000264.p1;TCONS_00000265.p1;TCONS_00008471.p1;TCONS_00008472.p1;TCONS_00010861.p1;TCONS_00021811.p1;TCONS_00001509.p1;TCONS_00002385.p1;TCONS_00002386.p1;TCONS_00002387.p1;TCONS_00002388.p1;TCONS_00041952.p1;TCONS_00018618.p1;TCONS_00014597.p1;TCO…
	GO:0061659	ubiquitin-like protein ligase activity	37	177	1.17e-07	8.45196e-06	TCONS_00015185.p1;TCONS_00030999.p1;TCONS_00031000.p1;TCONS_00008640.p1;TCONS_00032453.p1;TCONS_00000689.p1;TCONS_00015309.p1;TCONS_00015310.p1;TCONS_00020448.p1;TCONS_00044988.p1;TCONS_00020452.p1;TCONS_00015768.p1;TCONS_00033902.p1;TCONS_00033024.p1;TCONS_00034509.p1;TCONS_00034510.p1;TCONS_00034511.p1;TCONS_00001306.p1;TCONS_00005350.p1;TCONS_00005351.p1;TCONS_00005376.p1;TCONS_00033903.p1;TCO…
	GO:0005488	binding	930	10606	1.88675e-07	1.28994e-05	TCONS_00026641.p1;TCONS_00033415.p1;TCONS_00046339.p1;TCONS_00045785.p1;TCONS_00049316.p1;TCONS_00048707.p1;TCONS_00048509.p1;TCONS_00024249.p1;TCONS_00019698.p1;TCONS_00019699.p1;TCONS_00019700.p1;TCONS_00019701.p1;TCONS_00019702.p1;TCONS_00019703.p1;TCONS_00019704.p1;TCONS_00019705.p1;TCONS_00019706.p1;TCONS_00019707.p1;TCONS_00019708.p1;TCONS_00019709.p1;TCONS_00019710.p1;TCONS_00015185.p1;TCO…
	GO:0017022	myosin binding	29	58	2.70985e-07	1.76005e-05	TCONS_00023394.p1;TCONS_00029389.p1;TCONS_00029390.p1;TCONS_00029391.p1;TCONS_00029392.p1;TCONS_00026158.p1;TCONS_00032453.p1;TCONS_00000689.p1;TCONS_00015309.p1;TCONS_00015310.p1;TCONS_00001509.p1;TCONS_00002385.p1;TCONS_00002386.p1;TCONS_00002387.p1;TCONS_00002388.p1;TCONS_00029595.p1;TCONS_00029596.p1;TCONS_00029597.p1;TCONS_00025621.p1;TCONS_00025622.p1;TCONS_00046908.p1;TCONS_00029851.p1;TCO…
	GO:0061630	ubiquitin protein ligase activity	34	176	2.8555e-07	1.76633e-05	TCONS_00015185.p1;TCONS_00030999.p1;TCONS_00031000.p1;TCONS_00008640.p1;TCONS_00032453.p1;TCONS_00000689.p1;TCONS_00015309.p1;TCONS_00015310.p1;TCONS_00020448.p1;TCONS_00044988.p1;TCONS_00020452.p1;TCONS_00015768.p1;TCONS_00033902.p1;TCONS_00033024.p1;TCONS_00034509.p1;TCONS_00034510.p1;TCONS_00034511.p1;TCONS_00001306.p1;TCONS_00005350.p1;TCONS_00005351.p1;TCONS_00005376.p1;TCONS_00033903.p1;TCO…
	GO:0005524	ATP binding	143	1852	3.61549e-07	2.13478e-05	TCONS_00046339.p1;TCONS_00045785.p1;TCONS_00049316.p1;TCONS_00015185.p1;TCONS_00009148.p1;TCONS_00015768.p1;TCONS_00001509.p1;TCONS_00002385.p1;TCONS_00002386.p1;TCONS_00002387.p1;TCONS_00002388.p1;TCONS_00041952.p1;TCONS_00018618.p1;TCONS_00014597.p1;TCONS_00022249.p1;TCONS_00016134.p1;TCONS_00011661.p1;TCONS_00017055.p1;TCONS_00048859.p1;TCONS_00040197.p1;TCONS_00040200.p1;TCONS_00044467.p1;TCO…
	GO:0032559	adenyl ribonucleotide binding	143	1866	4.50661e-07	2.54526e-05	TCONS_00046339.p1;TCONS_00045785.p1;TCONS_00049316.p1;TCONS_00015185.p1;TCONS_00009148.p1;TCONS_00015768.p1;TCONS_00001509.p1;TCONS_00002385.p1;TCONS_00002386.p1;TCONS_00002387.p1;TCONS_00002388.p1;TCONS_00041952.p1;TCONS_00018618.p1;TCONS_00014597.p1;TCONS_00022249.p1;TCONS_00016134.p1;TCONS_00011661.p1;TCONS_00017055.p1;TCONS_00048859.p1;TCONS_00040197.p1;TCONS_00040200.p1;TCONS_00044467.p1;TCO…
	GO:0030554	adenyl nucleotide binding	143	1869	5.13899e-07	2.6551e-05	TCONS_00046339.p1;TCONS_00045785.p1;TCONS_00049316.p1;TCONS_00015185.p1;TCONS_00009148.p1;TCONS_00015768.p1;TCONS_00001509.p1;TCONS_00002385.p1;TCONS_00002386.p1;TCONS_00002387.p1;TCONS_00002388.p1;TCONS_00041952.p1;TCONS_00018618.p1;TCONS_00014597.p1;TCONS_00022249.p1;TCONS_00016134.p1;TCONS_00011661.p1;TCONS_00017055.p1;TCONS_00048859.p1;TCONS_00040197.p1;TCONS_00040200.p1;TCONS_00044467.p1;TCO…
	GO:0005509	calcium ion binding	84	478	5.3064e-07	2.6551e-05	TCONS_00036816.p1;TCONS_00000230.p1;TCONS_00023851.p1;TCONS_00013120.p1;TCONS_00013121.p1;TCONS_00013123.p1;TCONS_00013124.p1;TCONS_00013125.p1;TCONS_00013126.p1;TCONS_00036369.p1;TCONS_00036362.p1;TCONS_00036363.p1;TCONS_00036364.p1;TCONS_00002863.p1;TCONS_00002864.p1;TCONS_00028548.p1;TCONS_00028549.p1;TCONS_00032899.p1;TCONS_00042515.p2;TCONS_00023200.p1;TCONS_00020438.p1;TCONS_00012899.p1;TCO…
	GO:0017111	nucleoside-triphosphatase activity	69	874	5.31429e-07	2.6551e-05	TCONS_00046339.p1;TCONS_00045785.p1;TCONS_00049316.p1;TCONS_00000262.p1;TCONS_00000263.p1;TCONS_00000264.p1;TCONS_00000265.p1;TCONS_00008471.p1;TCONS_00008472.p1;TCONS_00010861.p1;TCONS_00021811.p1;TCONS_00001509.p1;TCONS_00002385.p1;TCONS_00002386.p1;TCONS_00002387.p1;TCONS_00002388.p1;TCONS_00014597.p1;TCONS_00022249.p1;TCONS_00016134.p1;TCONS_00011661.p1;TCONS_00048859.p1;TCONS_00031127.p1;TCO…
	GO:0016820	hydrolase activity, acting on acid anhydrides, catalyzing transmembrane movement of substances	15	118	7.13022e-07	3.30791e-05	TCONS_00014597.p1;TCONS_00022249.p1;TCONS_00031127.p1;TCONS_00044777.p1;TCONS_00030821.p1;TCONS_00030822.p1;TCONS_00008178.p1;TCONS_00024583.p1;TCONS_00000240.p1;TCONS_00044228.p1;TCONS_00047041.p2;TCONS_00036507.p1;TCONS_00003019.p1;TCONS_00003020.p1;TCONS_00003021.p1
	GO:0042626	ATPase activity, coupled to transmembrane movement of substances	15	118	7.13022e-07	3.30791e-05	TCONS_00014597.p1;TCONS_00022249.p1;TCONS_00031127.p1;TCONS_00044777.p1;TCONS_00030821.p1;TCONS_00030822.p1;TCONS_00008178.p1;TCONS_00024583.p1;TCONS_00000240.p1;TCONS_00044228.p1;TCONS_00047041.p2;TCONS_00036507.p1;TCONS_00003019.p1;TCONS_00003020.p1;TCONS_00003021.p1
	GO:0016462	pyrophosphatase activity	73	908	9.2109e-07	4.12585e-05	TCONS_00046339.p1;TCONS_00045785.p1;TCONS_00049316.p1;TCONS_00000262.p1;TCONS_00000263.p1;TCONS_00000264.p1;TCONS_00000265.p1;TCONS_00008471.p1;TCONS_00008472.p1;TCONS_00010861.p1;TCONS_00021811.p1;TCONS_00001509.p1;TCONS_00002385.p1;TCONS_00002386.p1;TCONS_00002387.p1;TCONS_00002388.p1;TCONS_00014597.p1;TCONS_00022249.p1;TCONS_00016134.p1;TCONS_00011661.p1;TCONS_00048859.p1;TCONS_00031127.p1;TCO…
	GO:0004713	protein tyrosine kinase activity	17	84	9.53215e-07	4.12742e-05	TCONS_00046670.p1;TCONS_00032314.p1;TCONS_00036478.p1;TCONS_00036479.p1;TCONS_00020467.p2;TCONS_00020468.p2;TCONS_00007221.p1;TCONS_00032859.p1;TCONS_00003394.p1;TCONS_00003395.p1;TCONS_00003396.p1;TCONS_00003397.p1;TCONS_00014911.p1;TCONS_00033558.p1;TCONS_00010266.p1;TCONS_00005395.p1;TCONS_00014300.p1
	GO:0016615	malate dehydrogenase activity	4	11	1.0324e-06	4.32607e-05	TCONS_00022939.p1;TCONS_00036652.p1;TCONS_00048212.p1;TCONS_00031162.p1
	GO:0016818	hydrolase activity, acting on acid anhydrides, in phosphorus-containing anhydrides	73	911	1.1048e-06	4.48307e-05	TCONS_00046339.p1;TCONS_00045785.p1;TCONS_00049316.p1;TCONS_00000262.p1;TCONS_00000263.p1;TCONS_00000264.p1;TCONS_00000265.p1;TCONS_00008471.p1;TCONS_00008472.p1;TCONS_00010861.p1;TCONS_00021811.p1;TCONS_00001509.p1;TCONS_00002385.p1;TCONS_00002386.p1;TCONS_00002387.p1;TCONS_00002388.p1;TCONS_00014597.p1;TCONS_00022249.p1;TCONS_00016134.p1;TCONS_00011661.p1;TCONS_00048859.p1;TCONS_00031127.p1;TCO…
	GO:0033613	activating transcription factor binding	9	38	1.16719e-06	4.48307e-05	TCONS_00026641.p1;TCONS_00028401.p1;TCONS_00026757.p1;TCONS_00008404.p1;TCONS_00023969.p1;TCONS_00023970.p1;TCONS_00048201.p1;TCONS_00014872.p1;TCONS_00014873.p1
	GO:0016817	hydrolase activity, acting on acid anhydrides	73	912	1.1734e-06	4.48307e-05	TCONS_00046339.p1;TCONS_00045785.p1;TCONS_00049316.p1;TCONS_00000262.p1;TCONS_00000263.p1;TCONS_00000264.p1;TCONS_00000265.p1;TCONS_00008471.p1;TCONS_00008472.p1;TCONS_00010861.p1;TCONS_00021811.p1;TCONS_00001509.p1;TCONS_00002385.p1;TCONS_00002386.p1;TCONS_00002387.p1;TCONS_00002388.p1;TCONS_00014597.p1;TCONS_00022249.p1;TCONS_00016134.p1;TCONS_00011661.p1;TCONS_00048859.p1;TCONS_00031127.p1;TCO…
	GO:0008194	UDP-glycosyltransferase activity	9	91	1.27386e-06	4.72785e-05	TCONS_00033415.p1;TCONS_00037316.p1;TCONS_00041692.p1;TCONS_00044390.p1;TCONS_00001986.p1;TCONS_00001987.p1;TCONS_00001989.p1;TCONS_00047840.p2;TCONS_00044979.p1
	GO:0004672	protein kinase activity	43	428	1.51029e-06	5.31737e-05	TCONS_00041952.p1;TCONS_00018618.p1;TCONS_00017055.p1;TCONS_00046670.p1;TCONS_00032314.p1;TCONS_00029389.p1;TCONS_00029390.p1;TCONS_00029391.p1;TCONS_00029392.p1;TCONS_00036478.p1;TCONS_00036479.p1;TCONS_00020467.p2;TCONS_00020468.p2;TCONS_00007221.p1;TCONS_00032859.p1;TCONS_00003394.p1;TCONS_00003395.p1;TCONS_00003396.p1;TCONS_00003397.p1;TCONS_00018003.p1;TCONS_00014915.p1;TCONS_00008152.p1;TCO…
	GO:0008134	transcription factor binding	57	271	1.51457e-06	5.31737e-05	TCONS_00026641.p1;TCONS_00026960.p1;TCONS_00028401.p1;TCONS_00001587.p2;TCONS_00001588.p2;TCONS_00003084.p1;TCONS_00017969.p1;TCONS_00017970.p1;TCONS_00026757.p1;TCONS_00013739.p1;TCONS_00045666.p1;TCONS_00021694.p1;TCONS_00039436.p1;TCONS_00039437.p1;TCONS_00039438.p1;TCONS_00039439.p1;TCONS_00039440.p1;TCONS_00039441.p1;TCONS_00039442.p1;TCONS_00008404.p1;TCONS_00023969.p1;TCONS_00023970.p1;TCO…
	GO:0043492	ATPase activity, coupled to movement of substances	15	124	2.18928e-06	7.48389e-05	TCONS_00014597.p1;TCONS_00022249.p1;TCONS_00031127.p1;TCONS_00044777.p1;TCONS_00030821.p1;TCONS_00030822.p1;TCONS_00008178.p1;TCONS_00024583.p1;TCONS_00000240.p1;TCONS_00044228.p1;TCONS_00047041.p2;TCONS_00036507.p1;TCONS_00003019.p1;TCONS_00003020.p1;TCONS_00003021.p1
	GO:0004467	long-chain fatty acid-CoA ligase activity	17	17	2.53976e-06	8.24787e-05	TCONS_00008973.p1;TCONS_00008974.p1;TCONS_00008975.p1;TCONS_00022962.p1;TCONS_00015888.p1;TCONS_00015889.p1;TCONS_00015890.p1;TCONS_00015891.p1;TCONS_00015892.p1;TCONS_00015893.p1;TCONS_00015894.p1;TCONS_00015895.p1;TCONS_00015896.p1;TCONS_00015897.p1;TCONS_00015898.p1;TCONS_00022959.p1;TCONS_00022960.p1
	GO:0015645	fatty acid ligase activity	17	17	2.53976e-06	8.24787e-05	TCONS_00008973.p1;TCONS_00008974.p1;TCONS_00008975.p1;TCONS_00022962.p1;TCONS_00015888.p1;TCONS_00015889.p1;TCONS_00015890.p1;TCONS_00015891.p1;TCONS_00015892.p1;TCONS_00015893.p1;TCONS_00015894.p1;TCONS_00015895.p1;TCONS_00015896.p1;TCONS_00015897.p1;TCONS_00015898.p1;TCONS_00022959.p1;TCONS_00022960.p1
	GO:0004712	protein serine/threonine/tyrosine kinase activity	14	19	3.12704e-06	9.90737e-05	TCONS_00003394.p1;TCONS_00003395.p1;TCONS_00003396.p1;TCONS_00003397.p1;TCONS_00005393.p1;TCONS_00005395.p1;TCONS_00029389.p1;TCONS_00029390.p1;TCONS_00029391.p1;TCONS_00029392.p1;TCONS_00007221.p1;TCONS_00014300.p1;TCONS_00013363.p1;TCONS_00010266.p1
	GO:0015399	primary active transmembrane transporter activity	15	128	4.39313e-06	0.000132713	TCONS_00014597.p1;TCONS_00022249.p1;TCONS_00031127.p1;TCONS_00044777.p1;TCONS_00030821.p1;TCONS_00030822.p1;TCONS_00008178.p1;TCONS_00024583.p1;TCONS_00000240.p1;TCONS_00044228.p1;TCONS_00047041.p2;TCONS_00036507.p1;TCONS_00003019.p1;TCONS_00003020.p1;TCONS_00003021.p1
	GO:0015405	P-P-bond-hydrolysis-driven transmembrane transporter activity	15	128	4.39313e-06	0.000132713	TCONS_00014597.p1;TCONS_00022249.p1;TCONS_00031127.p1;TCONS_00044777.p1;TCONS_00030821.p1;TCONS_00030822.p1;TCONS_00008178.p1;TCONS_00024583.p1;TCONS_00000240.p1;TCONS_00044228.p1;TCONS_00047041.p2;TCONS_00036507.p1;TCONS_00003019.p1;TCONS_00003020.p1;TCONS_00003021.p1
	GO:0016887	ATPase activity	42	521	4.89447e-06	0.000144498	TCONS_00046339.p1;TCONS_00045785.p1;TCONS_00049316.p1;TCONS_00001509.p1;TCONS_00002385.p1;TCONS_00002386.p1;TCONS_00002387.p1;TCONS_00002388.p1;TCONS_00014597.p1;TCONS_00022249.p1;TCONS_00016134.p1;TCONS_00011661.p1;TCONS_00048859.p1;TCONS_00031127.p1;TCONS_00044777.p1;TCONS_00030821.p1;TCONS_00030822.p1;TCONS_00007141.p1;TCONS_00049042.p1;TCONS_00003041.p1;TCONS_00000863.p1;TCONS_00002390.p1;TCO…
	GO:0019899	enzyme binding	161	887	5.333e-06	0.000153946	TCONS_00019698.p1;TCONS_00019699.p1;TCONS_00019700.p1;TCONS_00019701.p1;TCONS_00019702.p1;TCONS_00019703.p1;TCONS_00019704.p1;TCONS_00019705.p1;TCONS_00019706.p1;TCONS_00019707.p1;TCONS_00019708.p1;TCONS_00019709.p1;TCONS_00019710.p1;TCONS_00015185.p1;TCONS_00043851.p1;TCONS_00017969.p1;TCONS_00017970.p1;TCONS_00035160.p1;TCONS_00048859.p1;TCONS_00008640.p1;TCONS_00023200.p1;TCONS_00034007.p1;TCO…
	GO:0015248	sterol transporter activity	8	20	5.70561e-06	0.000161122	TCONS_00014597.p1;TCONS_00022249.p1;TCONS_00036507.p1;TCONS_00008178.p1;TCONS_00026609.p1;TCONS_00026610.p1;TCONS_00011618.p1;TCONS_00011619.p1
	GO:0042393	histone binding	29	93	6.81583e-06	0.000188378	TCONS_00048509.p1;TCONS_00042841.p2;TCONS_00006228.p1;TCONS_00006229.p1;TCONS_00006230.p1;TCONS_00026620.p1;TCONS_00012832.p1;TCONS_00039883.p1;TCONS_00023821.p1;TCONS_00023822.p1;TCONS_00023823.p1;TCONS_00023824.p1;TCONS_00020452.p1;TCONS_00049042.p1;TCONS_00040440.p1;TCONS_00035358.p1;TCONS_00041182.p1;TCONS_00015334.p1;TCONS_00015335.p1;TCONS_00015336.p1;TCONS_00015337.p1;TCONS_00015338.p1;TCO…
	GO:0005496	steroid binding	19	25	9.16556e-06	0.000244097	TCONS_00014597.p1;TCONS_00022249.p1;TCONS_00027173.p1;TCONS_00027174.p1;TCONS_00027175.p1;TCONS_00027177.p1;TCONS_00031796.p1;TCONS_00031797.p1;TCONS_00031798.p1;TCONS_00026609.p1;TCONS_00026610.p1;TCONS_00019511.p1;TCONS_00011618.p1;TCONS_00011619.p1;TCONS_00034212.p1;TCONS_00034214.p1;TCONS_00034218.p1;TCONS_00034221.p1;TCONS_00034223.p2
	GO:0001102	RNA polymerase II activating transcription factor binding	4	17	9.35045e-06	0.000244097	TCONS_00026641.p1;TCONS_00048201.p1;TCONS_00014872.p1;TCONS_00014873.p1
	GO:0016773	phosphotransferase activity, alcohol group as acceptor	57	546	9.39557e-06	0.000244097	TCONS_00041952.p1;TCONS_00018618.p1;TCONS_00017055.p1;TCONS_00046670.p1;TCONS_00032314.p1;TCONS_00029389.p1;TCONS_00029390.p1;TCONS_00029391.p1;TCONS_00029392.p1;TCONS_00036478.p1;TCONS_00036479.p1;TCONS_00020467.p2;TCONS_00020468.p2;TCONS_00007221.p1;TCONS_00032859.p1;TCONS_00003394.p1;TCONS_00003395.p1;TCONS_00003396.p1;TCONS_00003397.p1;TCONS_00018003.p1;TCONS_00014915.p1;TCONS_00008152.p1;TCO…
	GO:0046527	glucosyltransferase activity	3	21	9.93811e-06	0.00025313	TCONS_00033542.p1;TCONS_00041692.p1;TCONS_00044390.p1
	GO:0008092	cytoskeletal protein binding	117	556	1.07267e-05	0.00026796	TCONS_00023394.p1;TCONS_00001509.p1;TCONS_00002385.p1;TCONS_00002386.p1;TCONS_00002387.p1;TCONS_00002388.p1;TCONS_00046908.p1;TCONS_00048859.p1;TCONS_00000658.p1;TCONS_00019838.p1;TCONS_00019839.p1;TCONS_00019840.p1;TCONS_00019841.p1;TCONS_00029389.p1;TCONS_00029390.p1;TCONS_00029391.p1;TCONS_00029392.p1;TCONS_00026158.p1;TCONS_00032453.p1;TCONS_00000689.p1;TCONS_00015309.p1;TCONS_00015310.p1;TCO…
	GO:0032934	sterol binding	19	22	1.66248e-05	0.000401982	TCONS_00014597.p1;TCONS_00022249.p1;TCONS_00027173.p1;TCONS_00027174.p1;TCONS_00027175.p1;TCONS_00027177.p1;TCONS_00031796.p1;TCONS_00031797.p1;TCONS_00031798.p1;TCONS_00026609.p1;TCONS_00026610.p1;TCONS_00019511.p1;TCONS_00011618.p1;TCONS_00011619.p1;TCONS_00034212.p1;TCONS_00034214.p1;TCONS_00034218.p1;TCONS_00034221.p1;TCONS_00034223.p2
	GO:0001085	RNA polymerase II transcription factor binding	16	51	1.67106e-05	0.000401982	TCONS_00026641.p1;TCONS_00001587.p2;TCONS_00001588.p2;TCONS_00039436.p1;TCONS_00039437.p1;TCONS_00039438.p1;TCONS_00039439.p1;TCONS_00039440.p1;TCONS_00039441.p1;TCONS_00039442.p1;TCONS_00003007.p1;TCONS_00048201.p1;TCONS_00009210.p1;TCONS_00020650.p1;TCONS_00014872.p1;TCONS_00014873.p1
	GO:0005319	lipid transporter activity	18	75	2.32641e-05	0.000549456	TCONS_00014597.p1;TCONS_00022249.p1;TCONS_00027173.p1;TCONS_00027174.p1;TCONS_00027175.p1;TCONS_00027177.p1;TCONS_00038102.p1;TCONS_00031796.p1;TCONS_00031797.p1;TCONS_00031798.p1;TCONS_00036507.p1;TCONS_00005056.p2;TCONS_00008178.p1;TCONS_00026609.p1;TCONS_00026610.p1;TCONS_00011618.p1;TCONS_00011619.p1;TCONS_00048707.p1
	GO:0042802	identical protein binding	93	805	2.69096e-05	0.000618603	TCONS_00043851.p1;TCONS_00013927.p1;TCONS_00013930.p1;TCONS_00013935.p1;TCONS_00028401.p1;TCONS_00014597.p1;TCONS_00022249.p1;TCONS_00003084.p1;TCONS_00017969.p1;TCONS_00017970.p1;TCONS_00023851.p1;TCONS_00002863.p1;TCONS_00002864.p1;TCONS_00024157.p1;TCONS_00032899.p1;TCONS_00011864.p1;TCONS_00014650.p1;TCONS_00014651.p1;TCONS_00014652.p1;TCONS_00023200.p1;TCONS_00012899.p1;TCONS_00012900.p1;TCO…
	GO:0042623	ATPase activity, coupled	33	345	2.73728e-05	0.000618603	TCONS_00001509.p1;TCONS_00002385.p1;TCONS_00002386.p1;TCONS_00002387.p1;TCONS_00002388.p1;TCONS_00014597.p1;TCONS_00022249.p1;TCONS_00031127.p1;TCONS_00044777.p1;TCONS_00030821.p1;TCONS_00030822.p1;TCONS_00007141.p1;TCONS_00049042.p1;TCONS_00000863.p1;TCONS_00008178.p1;TCONS_00001765.p1;TCONS_00024583.p1;TCONS_00026757.p1;TCONS_00015326.p1;TCONS_00045785.p1;TCONS_00000240.p1;TCONS_00036878.p1;TCO…
	GO:0017127	cholesterol transporter activity	6	15	2.80967e-05	0.000618603	TCONS_00014597.p1;TCONS_00022249.p1;TCONS_00036507.p1;TCONS_00008178.p1;TCONS_00011618.p1;TCONS_00011619.p1
	GO:0061631	ubiquitin conjugating enzyme activity	5	15	2.80967e-05	0.000618603	TCONS_00015768.p1;TCONS_00048670.p1;TCONS_00048669.p2;TCONS_00033024.p1;TCONS_00001306.p1
	GO:0004674	protein serine/threonine kinase activity	34	304	4.38272e-05	0.000948859	TCONS_00041952.p1;TCONS_00018618.p1;TCONS_00017055.p1;TCONS_00029389.p1;TCONS_00029390.p1;TCONS_00029391.p1;TCONS_00029392.p1;TCONS_00036478.p1;TCONS_00036479.p1;TCONS_00003394.p1;TCONS_00003395.p1;TCONS_00003396.p1;TCONS_00003397.p1;TCONS_00018003.p1;TCONS_00014915.p1;TCONS_00008152.p1;TCONS_00008153.p1;TCONS_00008154.p1;TCONS_00005393.p1;TCONS_00005395.p1;TCONS_00010266.p1;TCONS_00014300.p1;TCO…
	GO:0032036	myosin heavy chain binding	4	6	4.89437e-05	0.00101114	TCONS_00046908.p1;TCONS_00029851.p1;TCONS_00011222.p1;TCONS_00011223.p1
	GO:0015485	cholesterol binding	14	20	4.92086e-05	0.00101114	TCONS_00014597.p1;TCONS_00022249.p1;TCONS_00027173.p1;TCONS_00027174.p1;TCONS_00027175.p1;TCONS_00027177.p1;TCONS_00031796.p1;TCONS_00031797.p1;TCONS_00031798.p1;TCONS_00026609.p1;TCONS_00026610.p1;TCONS_00019511.p1;TCONS_00011618.p1;TCONS_00011619.p1
	GO:0004872	receptor activity	68	680	5.03826e-05	0.00101114	TCONS_00048707.p1;TCONS_00036816.p1;TCONS_00012758.p1;TCONS_00007506.p1;TCONS_00007507.p1;TCONS_00027696.p1;TCONS_00027697.p1;TCONS_00027698.p1;TCONS_00027699.p1;TCONS_00027700.p1;TCONS_00027701.p1;TCONS_00000101.p1;TCONS_00037231.p1;TCONS_00042515.p2;TCONS_00012118.p1;TCONS_00012117.p1;TCONS_00023200.p1;TCONS_00048198.p1;TCONS_00012093.p1;TCONS_00015036.p1;TCONS_00032859.p1;TCONS_00005452.p1;TCO…
	GO:0060089	molecular transducer activity	68	680	5.03826e-05	0.00101114	TCONS_00048707.p1;TCONS_00036816.p1;TCONS_00012758.p1;TCONS_00007506.p1;TCONS_00007507.p1;TCONS_00027696.p1;TCONS_00027697.p1;TCONS_00027698.p1;TCONS_00027699.p1;TCONS_00027700.p1;TCONS_00027701.p1;TCONS_00000101.p1;TCONS_00037231.p1;TCONS_00042515.p2;TCONS_00012118.p1;TCONS_00012117.p1;TCONS_00023200.p1;TCONS_00048198.p1;TCONS_00012093.p1;TCONS_00015036.p1;TCONS_00032859.p1;TCONS_00005452.p1;TCO…
	GO:0035251	UDP-glucosyltransferase activity	2	16	5.13743e-05	0.00101114	TCONS_00041692.p1;TCONS_00044390.p1
	GO:0061650	ubiquitin-like protein conjugating enzyme activity	5	16	5.13743e-05	0.00101114	TCONS_00015768.p1;TCONS_00048670.p1;TCONS_00048669.p2;TCONS_00033024.p1;TCONS_00001306.p1
	GO:0005215	transporter activity	105	1089	5.39223e-05	0.00104545	TCONS_00014597.p1;TCONS_00022249.p1;TCONS_00038038.p1;TCONS_00027173.p1;TCONS_00027174.p1;TCONS_00027175.p1;TCONS_00027177.p1;TCONS_00019397.p1;TCONS_00027185.p1;TCONS_00026408.p1;TCONS_00026431.p1;TCONS_00005247.p1;TCONS_00004491.p1;TCONS_00004494.p1;TCONS_00028548.p1;TCONS_00028549.p1;TCONS_00042515.p2;TCONS_00024954.p2;TCONS_00024955.p2;TCONS_00031127.p1;TCONS_00022366.p1;TCONS_00041785.p2;TCO…
	GO:0015106	bicarbonate transmembrane transporter activity	9	13	8.49538e-05	0.00162287	TCONS_00000115.p1;TCONS_00000117.p1;TCONS_00000119.p1;TCONS_00000120.p1;TCONS_00000121.p1;TCONS_00000113.p1;TCONS_00000114.p1;TCONS_00016805.p1;TCONS_00016806.p1
	GO:0032403	protein complex binding	87	474	9.94092e-05	0.00187149	TCONS_00023394.p1;TCONS_00001509.p1;TCONS_00002385.p1;TCONS_00002386.p1;TCONS_00002387.p1;TCONS_00002388.p1;TCONS_00046908.p1;TCONS_00017969.p1;TCONS_00017970.p1;TCONS_00048859.p1;TCONS_00000658.p1;TCONS_00026158.p1;TCONS_00014650.p1;TCONS_00014651.p1;TCONS_00014652.p1;TCONS_00003041.p1;TCONS_00012899.p1;TCONS_00012900.p1;TCONS_00037199.p1;TCONS_00000933.p1;TCONS_00049042.p1;TCONS_00003959.p1;TCO…
	GO:0009374	biotin binding	3	10	0.000128349	0.00228392	TCONS_00044467.p1;TCONS_00018737.p1;TCONS_00018738.p1
	GO:0034040	lipid-transporting ATPase activity	3	10	0.000128349	0.00228392	TCONS_00014597.p1;TCONS_00022249.p1;TCONS_00036507.p1
	GO:0034041	sterol-transporting ATPase activity	3	10	0.000128349	0.00228392	TCONS_00014597.p1;TCONS_00022249.p1;TCONS_00036507.p1
	GO:0070325	lipoprotein particle receptor binding	4	10	0.000128349	0.00228392	TCONS_00010618.p1;TCONS_00001971.p1;TCONS_00047276.p1;TCONS_00041510.p2
	GO:0003779	actin binding	69	294	0.000139087	0.0024219	TCONS_00023394.p1;TCONS_00001509.p1;TCONS_00002385.p1;TCONS_00002386.p1;TCONS_00002387.p1;TCONS_00002388.p1;TCONS_00046908.p1;TCONS_00000658.p1;TCONS_00019838.p1;TCONS_00019839.p1;TCONS_00019840.p1;TCONS_00019841.p1;TCONS_00012899.p1;TCONS_00012900.p1;TCONS_00037199.p1;TCONS_00014981.p1;TCONS_00036280.p1;TCONS_00036281.p1;TCONS_00036282.p1;TCONS_00036283.p1;TCONS_00036284.p1;TCONS_00036285.p1;TCO…
	GO:0016879	ligase activity, forming carbon-nitrogen bonds	10	78	0.000139833	0.0024219	TCONS_00044467.p1;TCONS_00006922.p1;TCONS_00018737.p1;TCONS_00018738.p1;TCONS_00028138.p1;TCONS_00028141.p1;TCONS_00015279.p1;TCONS_00020665.p1;TCONS_00012307.p1;TCONS_00012308.p1
	GO:0003993	acid phosphatase activity	7	18	0.00014605	0.00246442	TCONS_00035726.p1;TCONS_00035721.p1;TCONS_00005342.p1;TCONS_00005343.p1;TCONS_00001284.p1;TCONS_00001285.p1;TCONS_00001286.p1
	GO:0042277	peptide binding	12	91	0.000146082	0.00246442	TCONS_00048707.p1;TCONS_00007506.p1;TCONS_00007507.p1;TCONS_00017969.p1;TCONS_00017970.p1;TCONS_00000101.p1;TCONS_00037231.p1;TCONS_00023200.p1;TCONS_00003959.p1;TCONS_00007280.p1;TCONS_00002659.p1;TCONS_00033868.p1
	GO:0030060	L-malate dehydrogenase activity	3	7	0.000157424	0.00258853	TCONS_00022939.p1;TCONS_00036652.p1;TCONS_00048212.p1
	GO:0050750	low-density lipoprotein particle receptor binding	4	7	0.000157424	0.00258853	TCONS_00001971.p1;TCONS_00047276.p1;TCONS_00041510.p2;TCONS_00010618.p1
	GO:0016758	transferase activity, transferring hexosyl groups	10	132	0.000161199	0.00261748	TCONS_00033415.p1;TCONS_00033542.p1;TCONS_00037316.p1;TCONS_00041692.p1;TCONS_00044390.p1;TCONS_00001986.p1;TCONS_00001987.p1;TCONS_00001989.p1;TCONS_00047840.p2;TCONS_00033505.p1
	GO:0004177	aminopeptidase activity	9	80	0.000199831	0.0032047	TCONS_00007506.p1;TCONS_00007507.p1;TCONS_00032005.p1;TCONS_00039329.p1;TCONS_00011019.p1;TCONS_00010282.p1;TCONS_00041007.p1;TCONS_00015884.p1;TCONS_00015885.p1
	GO:0017124	SH3 domain binding	15	56	0.000226134	0.00358229	TCONS_00011864.p1;TCONS_00022366.p1;TCONS_00005350.p1;TCONS_00005351.p1;TCONS_00005376.p1;TCONS_00006020.p1;TCONS_00006021.p1;TCONS_00006022.p1;TCONS_00041510.p2;TCONS_00010618.p1;TCONS_00042492.p1;TCONS_00042494.p1;TCONS_00042495.p1;TCONS_00030132.p1;TCONS_00037670.p1
	GO:0004715	non-membrane spanning protein tyrosine kinase activity	6	19	0.000230717	0.00361087	TCONS_00046670.p1;TCONS_00032314.p1;TCONS_00020467.p2;TCONS_00020468.p2;TCONS_00007221.p1;TCONS_00005395.p1
	GO:0005521	lamin binding	3	11	0.000258972	0.00400482	TCONS_00032113.p1;TCONS_00042933.p1;TCONS_00042934.p1
	GO:0004690	cyclic nucleotide-dependent protein kinase activity	7	15	0.000267098	0.00408189	TCONS_00041952.p1;TCONS_00018618.p1;TCONS_00014915.p1;TCONS_00008152.p1;TCONS_00008153.p1;TCONS_00008154.p1;TCONS_00013363.p1
	GO:0016877	ligase activity, forming carbon-sulfur bonds	18	40	0.000302083	0.00451041	TCONS_00008973.p1;TCONS_00008974.p1;TCONS_00008975.p1;TCONS_00022962.p1;TCONS_00015888.p1;TCONS_00015889.p1;TCONS_00015890.p1;TCONS_00015891.p1;TCONS_00015892.p1;TCONS_00015893.p1;TCONS_00015894.p1;TCONS_00015895.p1;TCONS_00015896.p1;TCONS_00015897.p1;TCONS_00015898.p1;TCONS_00022959.p1;TCONS_00022960.p1;TCONS_00025080.p1
	GO:0035064	methylated histone binding	23	40	0.000302083	0.00451041	TCONS_00048509.p1;TCONS_00042841.p2;TCONS_00006228.p1;TCONS_00006229.p1;TCONS_00006230.p1;TCONS_00026620.p1;TCONS_00012832.p1;TCONS_00039883.p1;TCONS_00023821.p1;TCONS_00023822.p1;TCONS_00023823.p1;TCONS_00023824.p1;TCONS_00020452.p1;TCONS_00049042.p1;TCONS_00015334.p1;TCONS_00015335.p1;TCONS_00015336.p1;TCONS_00015337.p1;TCONS_00015338.p1;TCONS_00015339.p1;TCONS_00015340.p1;TCONS_00015341.p1;TCO…
	GO:0045505	dynein intermediate chain binding	8	46	0.000329846	0.00486898	TCONS_00016134.p1;TCONS_00011661.p1;TCONS_00002390.p1;TCONS_00045785.p1;TCONS_00046908.p1;TCONS_00049316.p1;TCONS_00017004.p1;TCONS_00017006.p1
	GO:0022892	substrate-specific transporter activity	95	946	0.000363864	0.00531078	TCONS_00014597.p1;TCONS_00022249.p1;TCONS_00038038.p1;TCONS_00027173.p1;TCONS_00027174.p1;TCONS_00027175.p1;TCONS_00027177.p1;TCONS_00019397.p1;TCONS_00027185.p1;TCONS_00026408.p1;TCONS_00026431.p1;TCONS_00005247.p1;TCONS_00004491.p1;TCONS_00004494.p1;TCONS_00028548.p1;TCONS_00028549.p1;TCONS_00042515.p2;TCONS_00024954.p2;TCONS_00024955.p2;TCONS_00022366.p1;TCONS_00041785.p2;TCONS_00044777.p1;TCO…
	GO:0030145	manganese ion binding	12	47	0.000415658	0.0059255	TCONS_00032005.p1;TCONS_00004060.p1;TCONS_00003394.p1;TCONS_00003395.p1;TCONS_00003396.p1;TCONS_00003397.p1;TCONS_00044979.p1;TCONS_00011019.p1;TCONS_00013363.p1;TCONS_00015884.p1;TCONS_00015885.p1;TCONS_00031162.p1
	GO:0008329	signaling pattern recognition receptor activity	3	5	0.000419666	0.0059255	TCONS_00048707.p1;TCONS_00007280.p1;TCONS_00045272.p1
	GO:0038187	pattern recognition receptor activity	3	5	0.000419666	0.0059255	TCONS_00048707.p1;TCONS_00007280.p1;TCONS_00045272.p1
	GO:0015301	anion:anion antiporter activity	9	16	0.000434884	0.00600972	TCONS_00000115.p1;TCONS_00000117.p1;TCONS_00000119.p1;TCONS_00000120.p1;TCONS_00000121.p1;TCONS_00000113.p1;TCONS_00000114.p1;TCONS_00016805.p1;TCONS_00016806.p1
	GO:0070006	metalloaminopeptidase activity	5	16	0.000434884	0.00600972	TCONS_00007506.p1;TCONS_00007507.p1;TCONS_00041007.p1;TCONS_00015884.p1;TCONS_00015885.p1
	GO:0016301	kinase activity	59	652	0.000452082	0.00618162	TCONS_00041952.p1;TCONS_00018618.p1;TCONS_00017055.p1;TCONS_00046670.p1;TCONS_00032314.p1;TCONS_00029389.p1;TCONS_00029390.p1;TCONS_00029391.p1;TCONS_00029392.p1;TCONS_00036478.p1;TCONS_00036479.p1;TCONS_00020467.p2;TCONS_00020468.p2;TCONS_00007221.p1;TCONS_00032859.p1;TCONS_00003394.p1;TCONS_00003395.p1;TCONS_00003396.p1;TCONS_00003397.p1;TCONS_00001960.p1;TCONS_00018003.p1;TCONS_00014915.p1;TCO…
	GO:0008484	sulfuric ester hydrolase activity	18	18	0.000475114	0.00642888	TCONS_00000018.p1;TCONS_00000019.p1;TCONS_00000020.p1;TCONS_00000021.p1;TCONS_00000022.p1;TCONS_00000023.p1;TCONS_00000024.p1;TCONS_00000025.p1;TCONS_00000026.p1;TCONS_00000027.p1;TCONS_00000028.p1;TCONS_00000029.p1;TCONS_00000030.p1;TCONS_00000031.p1;TCONS_00000032.p1;TCONS_00000033.p1;TCONS_00000034.p1;TCONS_00024865.p1
	GO:0005201	extracellular matrix structural constituent	15	42	0.000497371	0.00666067	TCONS_00002111.p1;TCONS_00039590.p1;TCONS_00039586.p1;TCONS_00039589.p1;TCONS_00009958.p1;TCONS_00027747.p1;TCONS_00027748.p1;TCONS_00027749.p1;TCONS_00027753.p1;TCONS_00027754.p1;TCONS_00027752.p1;TCONS_00027751.p1;TCONS_00004755.p1;TCONS_00001971.p1;TCONS_00042968.p1
	GO:0031406	carboxylic acid binding	19	128	0.000576358	0.00756251	TCONS_00033542.p1;TCONS_00044467.p1;TCONS_00032899.p1;TCONS_00002863.p1;TCONS_00002864.p1;TCONS_00010699.p1;TCONS_00010700.p1;TCONS_00014518.p1;TCONS_00012899.p1;TCONS_00012900.p1;TCONS_00031341.p1;TCONS_00031344.p1;TCONS_00018737.p1;TCONS_00018738.p1;TCONS_00000693.p1;TCONS_00046351.p2;TCONS_00048707.p1;TCONS_00012307.p1;TCONS_00012308.p1
	GO:0043177	organic acid binding	19	128	0.000576358	0.00756251	TCONS_00033542.p1;TCONS_00044467.p1;TCONS_00032899.p1;TCONS_00002863.p1;TCONS_00002864.p1;TCONS_00010699.p1;TCONS_00010700.p1;TCONS_00014518.p1;TCONS_00012899.p1;TCONS_00012900.p1;TCONS_00031341.p1;TCONS_00031344.p1;TCONS_00018737.p1;TCONS_00018738.p1;TCONS_00000693.p1;TCONS_00046351.p2;TCONS_00048707.p1;TCONS_00012307.p1;TCONS_00012308.p1
	GO:0042625	ATPase coupled ion transmembrane transporter activity	7	55	0.000638106	0.00828899	TCONS_00044777.p1;TCONS_00030821.p1;TCONS_00030822.p1;TCONS_00000240.p1;TCONS_00044228.p1;TCONS_00047041.p2;TCONS_00024583.p1
	GO:0022804	active transmembrane transporter activity	46	347	0.000690952	0.0088866	TCONS_00014597.p1;TCONS_00022249.p1;TCONS_00019397.p1;TCONS_00031127.p1;TCONS_00044777.p1;TCONS_00030821.p1;TCONS_00030822.p1;TCONS_00010748.p1;TCONS_00008178.p1;TCONS_00017145.p1;TCONS_00000115.p1;TCONS_00000117.p1;TCONS_00000119.p1;TCONS_00000120.p1;TCONS_00000121.p1;TCONS_00024583.p1;TCONS_00036967.p1;TCONS_00036971.p1;TCONS_00041846.p1;TCONS_00041847.p1;TCONS_00041848.p1;TCONS_00041849.p1;TCO…
	GO:0043425	bHLH transcription factor binding	3	22	0.000747277	0.00951679	TCONS_00026960.p1;TCONS_00026641.p1;TCONS_00005126.p1
	GO:0030234	enzyme regulator activity	62	474	0.000787301	0.00969058	TCONS_00000230.p1;TCONS_00017969.p1;TCONS_00017970.p1;TCONS_00004511.p1;TCONS_00027277.p1;TCONS_00017623.p1;TCONS_00017624.p1;TCONS_00017625.p1;TCONS_00017626.p1;TCONS_00017627.p1;TCONS_00041952.p1;TCONS_00018618.p1;TCONS_00014650.p1;TCONS_00014651.p1;TCONS_00014652.p1;TCONS_00037345.p1;TCONS_00012899.p1;TCONS_00012900.p1;TCONS_00000442.p1;TCONS_00038397.p1;TCONS_00038398.p1;TCONS_00038399.p1;TCO…
	GO:0019829	cation-transporting ATPase activity	6	50	0.000794636	0.00969058	TCONS_00044777.p1;TCONS_00030821.p1;TCONS_00030822.p1;TCONS_00000240.p1;TCONS_00044228.p1;TCONS_00047041.p2
	GO:0004691	cAMP-dependent protein kinase activity	5	9	0.000798224	0.00969058	TCONS_00014915.p1;TCONS_00008152.p1;TCONS_00008153.p1;TCONS_00008154.p1;TCONS_00013363.p1
	GO:0019534	toxin transporter activity	4	9	0.000798224	0.00969058	TCONS_00014597.p1;TCONS_00022249.p1;TCONS_00036507.p1;TCONS_00005448.p1
	GO:0030544	Hsp70 protein binding	5	9	0.000798224	0.00969058	TCONS_00039748.p1;TCONS_00039749.p1;TCONS_00040572.p1;TCONS_00029634.p1;TCONS_00002905.p1
	GO:0001540	beta-amyloid binding	4	13	0.000809536	0.00973692	TCONS_00048707.p1;TCONS_00023200.p1;TCONS_00007280.p1;TCONS_00033868.p1
	GO:0005525	GTP binding	31	285	0.000846052	0.00981466	TCONS_00000262.p1;TCONS_00000263.p1;TCONS_00000264.p1;TCONS_00000265.p1;TCONS_00008471.p1;TCONS_00008472.p1;TCONS_00010861.p1;TCONS_00021811.p1;TCONS_00047461.p1;TCONS_00026158.p1;TCONS_00003827.p1;TCONS_00036275.p1;TCONS_00001960.p1;TCONS_00033356.p1;TCONS_00033357.p1;TCONS_00033358.p1;TCONS_00033362.p1;TCONS_00033363.p1;TCONS_00033364.p1;TCONS_00017533.p1;TCONS_00029595.p1;TCONS_00029596.p1;TCO…
	GO:0003825	alpha,alpha-trehalose-phosphate synthase (UDP-forming) activity	2	3	0.000932865	0.00981466	TCONS_00041692.p1;TCONS_00044390.p1
	GO:0004019	adenylosuccinate synthase activity	1	3	0.000932865	0.00981466	TCONS_00015279.p1
	GO:0004305	ethanolamine kinase activity	4	4	0.000932865	0.00981466	TCONS_00001136.p1;TCONS_00001138.p1;TCONS_00001140.p1;TCONS_00001141.p1
	GO:0004470	malic enzyme activity	1	3	0.000932865	0.00981466	TCONS_00031162.p1
	GO:0004471	malate dehydrogenase (decarboxylating) (NAD+) activity	1	3	0.000932865	0.00981466	TCONS_00031162.p1
	GO:0004473	malate dehydrogenase (decarboxylating) (NADP+) activity	1	3	0.000932865	0.00981466	TCONS_00031162.p1
	GO:0004602	glutathione peroxidase activity	2	3	0.000932865	0.00981466	TCONS_00008431.p1;TCONS_00008432.p1
	GO:0004799	thymidylate synthase activity	1	3	0.000932865	0.00981466	TCONS_00046351.p2
	GO:0005030	neurotrophin receptor activity	2	3	0.000932865	0.00981466	TCONS_00033558.p1;TCONS_00045272.p1
	GO:0008948	oxaloacetate decarboxylase activity	1	3	0.000932865	0.00981466	TCONS_00031162.p1
	GO:0010461	light-activated ion channel activity	1	3	0.000932865	0.00981466	TCONS_00027073.p1
	GO:0030169	low-density lipoprotein particle binding	2	3	0.000932865	0.00981466	TCONS_00048707.p1;TCONS_00023200.p1
	GO:0051787	misfolded protein binding	3	3	0.000932865	0.00981466	TCONS_00040572.p1;TCONS_00029634.p1;TCONS_00002462.p1
	GO:0052629	phosphatidylinositol-3,5-bisphosphate 3-phosphatase activity	1	3	0.000932865	0.00981466	TCONS_00014555.p1
	GO:0008235	metalloexopeptidase activity	8	57	0.000936889	0.00981466	TCONS_00007506.p1;TCONS_00007507.p1;TCONS_00032005.p1;TCONS_00011019.p1;TCONS_00041007.p1;TCONS_00045883.p1;TCONS_00015884.p1;TCONS_00015885.p1
	GO:0008569	ATP-dependent microtubule motor activity, minus-end-directed	7	39	0.000953577	0.00990957	TCONS_00016134.p1;TCONS_00011661.p1;TCONS_00002390.p1;TCONS_00045785.p1;TCONS_00049316.p1;TCONS_00017004.p1;TCONS_00017006.p1
	GO:0043169	cation binding	448	4499	0.00101838	0.010499	TCONS_00026641.p1;TCONS_00033415.p1;TCONS_00048509.p1;TCONS_00024249.p1;TCONS_00043851.p1;TCONS_00045916.p2;TCONS_00036816.p1;TCONS_00000221.p1;TCONS_00000222.p1;TCONS_00000219.p1;TCONS_00000220.p1;TCONS_00000223.p1;TCONS_00000224.p1;TCONS_00000230.p1;TCONS_00000298.p1;TCONS_00032903.p1;TCONS_00029337.p1;TCONS_00029962.p1;TCONS_00029963.p1;TCONS_00007506.p1;TCONS_00007507.p1;TCONS_00045523.p1;TCO…
	GO:0022857	transmembrane transporter activity	82	945	0.00104889	0.0107284	TCONS_00014597.p1;TCONS_00022249.p1;TCONS_00038038.p1;TCONS_00019397.p1;TCONS_00027185.p1;TCONS_00026408.p1;TCONS_00026431.p1;TCONS_00005247.p1;TCONS_00004491.p1;TCONS_00004494.p1;TCONS_00028548.p1;TCONS_00028549.p1;TCONS_00042515.p2;TCONS_00024954.p2;TCONS_00024955.p2;TCONS_00031127.p1;TCONS_00022366.p1;TCONS_00041785.p2;TCONS_00044777.p1;TCONS_00030821.p1;TCONS_00030822.p1;TCONS_00012093.p1;TCO…
	GO:0046872	metal ion binding	441	4462	0.00107445	0.010904	TCONS_00026641.p1;TCONS_00033415.p1;TCONS_00048509.p1;TCONS_00024249.p1;TCONS_00043851.p1;TCONS_00045916.p2;TCONS_00036816.p1;TCONS_00000221.p1;TCONS_00000222.p1;TCONS_00000219.p1;TCONS_00000220.p1;TCONS_00000223.p1;TCONS_00000224.p1;TCONS_00000230.p1;TCONS_00000298.p1;TCONS_00032903.p1;TCONS_00029337.p1;TCONS_00029962.p1;TCONS_00029963.p1;TCONS_00007506.p1;TCONS_00007507.p1;TCONS_00045523.p1;TCO…
	GO:0046982	protein heterodimerization activity	27	217	0.00110208	0.0110977	TCONS_00026960.p1;TCONS_00014597.p1;TCONS_00022249.p1;TCONS_00001587.p2;TCONS_00001588.p2;TCONS_00017969.p1;TCONS_00017970.p1;TCONS_00027774.p1;TCONS_00002863.p1;TCONS_00002864.p1;TCONS_00018003.p1;TCONS_00046908.p1;TCONS_00022424.p1;TCONS_00020509.p1;TCONS_00001279.p1;TCONS_00001280.p1;TCONS_00001281.p1;TCONS_00027073.p1;TCONS_00045666.p1;TCONS_00005681.p1;TCONS_00005682.p1;TCONS_00036507.p1;TCO…
	GO:0031625	ubiquitin protein ligase binding	27	134	0.00115356	0.0115136	TCONS_00015768.p1;TCONS_00033024.p1;TCONS_00034509.p1;TCONS_00034510.p1;TCONS_00034511.p1;TCONS_00001306.p1;TCONS_00001279.p1;TCONS_00001280.p1;TCONS_00001281.p1;TCONS_00019141.p1;TCONS_00014915.p1;TCONS_00041586.p1;TCONS_00014147.p1;TCONS_00014148.p1;TCONS_00046917.p1;TCONS_00005302.p1;TCONS_00045714.p1;TCONS_00029767.p1;TCONS_00029768.p1;TCONS_00029769.p1;TCONS_00040846.p1;TCONS_00040847.p1;TCO…
	GO:0008510	sodium:bicarbonate symporter activity	7	7	0.00116111	0.0115136	TCONS_00000115.p1;TCONS_00000117.p1;TCONS_00000119.p1;TCONS_00000120.p1;TCONS_00000121.p1;TCONS_00000113.p1;TCONS_00000114.p1
	GO:0042562	hormone binding	10	29	0.00130407	0.0128332	TCONS_00017969.p1;TCONS_00017970.p1;TCONS_00004712.p1;TCONS_00050546.p1;TCONS_00042499.p1;TCONS_00042505.p1;TCONS_00042506.p1;TCONS_00041510.p2;TCONS_00010618.p1;TCONS_00031192.p1
	GO:0008238	exopeptidase activity	15	143	0.00137365	0.0134163	TCONS_00000280.p1;TCONS_00000281.p1;TCONS_00001404.p1;TCONS_00007506.p1;TCONS_00007507.p1;TCONS_00032005.p1;TCONS_00051302.p1;TCONS_00039329.p1;TCONS_00011019.p1;TCONS_00010282.p1;TCONS_00041007.p1;TCONS_00045883.p1;TCONS_00023907.p1;TCONS_00015884.p1;TCONS_00015885.p1
	GO:0001191	transcriptional repressor activity, RNA polymerase II transcription factor binding	6	41	0.00149813	0.0144153	TCONS_00026641.p1;TCONS_00023969.p1;TCONS_00023970.p1;TCONS_00005064.p1;TCONS_00014872.p1;TCONS_00014873.p1
	GO:0045503	dynein light chain binding	7	41	0.00149813	0.0144153	TCONS_00016134.p1;TCONS_00011661.p1;TCONS_00002390.p1;TCONS_00045785.p1;TCONS_00049316.p1;TCONS_00017004.p1;TCONS_00017006.p1
	GO:0019001	guanyl nucleotide binding	33	311	0.0016849	0.0159758	TCONS_00000262.p1;TCONS_00000263.p1;TCONS_00000264.p1;TCONS_00000265.p1;TCONS_00008471.p1;TCONS_00008472.p1;TCONS_00010861.p1;TCONS_00021811.p1;TCONS_00041952.p1;TCONS_00018618.p1;TCONS_00047461.p1;TCONS_00026158.p1;TCONS_00003827.p1;TCONS_00036275.p1;TCONS_00001960.p1;TCONS_00033356.p1;TCONS_00033357.p1;TCONS_00033358.p1;TCONS_00033362.p1;TCONS_00033363.p1;TCONS_00033364.p1;TCONS_00017533.p1;TCO…
	GO:0032561	guanyl ribonucleotide binding	33	311	0.0016849	0.0159758	TCONS_00000262.p1;TCONS_00000263.p1;TCONS_00000264.p1;TCONS_00000265.p1;TCONS_00008471.p1;TCONS_00008472.p1;TCONS_00010861.p1;TCONS_00021811.p1;TCONS_00041952.p1;TCONS_00018618.p1;TCONS_00047461.p1;TCONS_00026158.p1;TCONS_00003827.p1;TCONS_00036275.p1;TCONS_00001960.p1;TCONS_00033356.p1;TCONS_00033357.p1;TCONS_00033358.p1;TCONS_00033362.p1;TCONS_00033363.p1;TCONS_00033364.p1;TCONS_00017533.p1;TCO…
	GO:0003729	mRNA binding	35	138	0.00177127	0.0164348	TCONS_00029962.p1;TCONS_00029963.p1;TCONS_00019141.p1;TCONS_00001821.p1;TCONS_00004099.p1;TCONS_00017112.p1;TCONS_00023880.p1;TCONS_00023881.p1;TCONS_00023882.p1;TCONS_00023883.p1;TCONS_00031405.p1;TCONS_00042543.p1;TCONS_00016781.p1;TCONS_00030082.p1;TCONS_00025119.p1;TCONS_00025121.p1;TCONS_00025122.p1;TCONS_00009424.p1;TCONS_00009429.p1;TCONS_00009433.p1;TCONS_00030594.p1;TCONS_00046351.p2;TCO…
	GO:0044389	ubiquitin-like protein ligase binding	27	138	0.00177127	0.0164348	TCONS_00015768.p1;TCONS_00033024.p1;TCONS_00034509.p1;TCONS_00034510.p1;TCONS_00034511.p1;TCONS_00001306.p1;TCONS_00001279.p1;TCONS_00001280.p1;TCONS_00001281.p1;TCONS_00019141.p1;TCONS_00014915.p1;TCONS_00041586.p1;TCONS_00014147.p1;TCONS_00014148.p1;TCONS_00046917.p1;TCONS_00005302.p1;TCONS_00045714.p1;TCONS_00029767.p1;TCONS_00029768.p1;TCONS_00029769.p1;TCONS_00040846.p1;TCONS_00040847.p1;TCO…
	GO:0044822	poly(A) RNA binding	35	138	0.00177127	0.0164348	TCONS_00029962.p1;TCONS_00029963.p1;TCONS_00019141.p1;TCONS_00001821.p1;TCONS_00004099.p1;TCONS_00017112.p1;TCONS_00023880.p1;TCONS_00023881.p1;TCONS_00023882.p1;TCONS_00023883.p1;TCONS_00031405.p1;TCONS_00042543.p1;TCONS_00016781.p1;TCONS_00030082.p1;TCONS_00025119.p1;TCONS_00025121.p1;TCONS_00025122.p1;TCONS_00009424.p1;TCONS_00009429.p1;TCONS_00009433.p1;TCONS_00030594.p1;TCONS_00046351.p2;TCO…
	GO:0060589	nucleoside-triphosphatase regulator activity	32	184	0.00183565	0.0169114	TCONS_00017623.p1;TCONS_00017624.p1;TCONS_00017625.p1;TCONS_00017626.p1;TCONS_00017627.p1;TCONS_00014650.p1;TCONS_00014651.p1;TCONS_00014652.p1;TCONS_00037345.p1;TCONS_00000442.p1;TCONS_00038397.p1;TCONS_00038398.p1;TCONS_00038399.p1;TCONS_00033356.p1;TCONS_00033357.p1;TCONS_00033358.p1;TCONS_00033362.p1;TCONS_00033363.p1;TCONS_00033364.p1;TCONS_00040572.p1;TCONS_00029634.p1;TCONS_00002462.p1;TCO…
	GO:0033293	monocarboxylic acid binding	5	25	0.00193728	0.017722	TCONS_00044467.p1;TCONS_00012899.p1;TCONS_00012900.p1;TCONS_00018737.p1;TCONS_00018738.p1
	GO:0044877	macromolecular complex binding	121	845	0.00204393	0.0185669	TCONS_00048707.p1;TCONS_00023394.p1;TCONS_00013927.p1;TCONS_00013930.p1;TCONS_00013935.p1;TCONS_00001509.p1;TCONS_00002385.p1;TCONS_00002386.p1;TCONS_00002387.p1;TCONS_00002388.p1;TCONS_00028401.p1;TCONS_00001587.p2;TCONS_00001588.p2;TCONS_00003084.p1;TCONS_00046908.p1;TCONS_00017969.p1;TCONS_00017970.p1;TCONS_00048859.p1;TCONS_00000658.p1;TCONS_00026158.p1;TCONS_00014650.p1;TCONS_00014651.p1;TCO…
	GO:0035591	signaling adaptor activity	12	20	0.00207646	0.0187314	TCONS_00017969.p1;TCONS_00017970.p1;TCONS_00011531.p1;TCONS_00011532.p1;TCONS_00011533.p1;TCONS_00011534.p1;TCONS_00011536.p1;TCONS_00011538.p1;TCONS_00011540.p1;TCONS_00024186.p1;TCONS_00024187.p1;TCONS_00024188.p1
	GO:0051959	dynein light intermediate chain binding	7	43	0.00227397	0.0203716	TCONS_00016134.p1;TCONS_00011661.p1;TCONS_00002390.p1;TCONS_00045785.p1;TCONS_00049316.p1;TCONS_00017004.p1;TCONS_00017006.p1
	GO:0004075	biotin carboxylase activity	2	11	0.0024757	0.022027	TCONS_00044467.p1;TCONS_00020665.p1
	GO:0043178	alcohol binding	20	50	0.00262271	0.0231762	TCONS_00014597.p1;TCONS_00022249.p1;TCONS_00027173.p1;TCONS_00027174.p1;TCONS_00027175.p1;TCONS_00027177.p1;TCONS_00031796.p1;TCONS_00031797.p1;TCONS_00031798.p1;TCONS_00026609.p1;TCONS_00026610.p1;TCONS_00037323.p1;TCONS_00019511.p1;TCONS_00011618.p1;TCONS_00011619.p1;TCONS_00034212.p1;TCONS_00034214.p1;TCONS_00034218.p1;TCONS_00034221.p1;TCONS_00034223.p2
	GO:0008139	nuclear localization sequence binding	1	16	0.00292087	0.0254645	TCONS_00002659.p1
	GO:0034185	apolipoprotein binding	5	16	0.00292087	0.0254645	TCONS_00048707.p1;TCONS_00010618.p1;TCONS_00008178.p1;TCONS_00041510.p2;TCONS_00027411.p1
	GO:0038023	signaling receptor activity	51	525	0.0029495	0.0255427	TCONS_00048707.p1;TCONS_00012758.p1;TCONS_00027696.p1;TCONS_00027697.p1;TCONS_00027698.p1;TCONS_00027699.p1;TCONS_00027700.p1;TCONS_00027701.p1;TCONS_00000101.p1;TCONS_00037231.p1;TCONS_00042515.p2;TCONS_00048198.p1;TCONS_00012093.p1;TCONS_00015036.p1;TCONS_00032859.p1;TCONS_00003336.p1;TCONS_00003337.p1;TCONS_00003338.p1;TCONS_00014911.p1;TCONS_00003885.p1;TCONS_00007280.p1;TCONS_00020467.p2;TCO…
	GO:0045502	dynein binding	8	58	0.00338462	0.0270626	TCONS_00016134.p1;TCONS_00011661.p1;TCONS_00002390.p1;TCONS_00045785.p1;TCONS_00046908.p1;TCONS_00049316.p1;TCONS_00017004.p1;TCONS_00017006.p1
	GO:0004077	biotin-[acetyl-CoA-carboxylase] ligase activity	2	4	0.00345835	0.0270626	TCONS_00018737.p1;TCONS_00018738.p1
	GO:0004373	glycogen (starch) synthase activity	0	4	0.00345835	0.0270626
	GO:0004446	inositol-hexakisphosphate phosphatase activity	5	5	0.00345835	0.0270626	TCONS_00005342.p1;TCONS_00005343.p1;TCONS_00001284.p1;TCONS_00001285.p1;TCONS_00001286.p1
	GO:0004735	pyrroline-5-carboxylate reductase activity	1	4	0.00345835	0.0270626	TCONS_00049087.p1
	GO:0008454	alpha-1,3-mannosylglycoprotein 4-beta-N-acetylglucosaminyltransferase activity	3	4	0.00345835	0.0270626	TCONS_00001986.p1;TCONS_00001987.p1;TCONS_00001989.p1
	GO:0008475	procollagen-lysine 5-dioxygenase activity	1	4	0.00345835	0.0270626	TCONS_00033542.p1
	GO:0018271	biotin-protein ligase activity	2	4	0.00345835	0.0270626	TCONS_00018737.p1;TCONS_00018738.p1
	GO:0034416	bisphosphoglycerate phosphatase activity	5	5	0.00345835	0.0270626	TCONS_00005342.p1;TCONS_00005343.p1;TCONS_00001284.p1;TCONS_00001285.p1;TCONS_00001286.p1
	GO:0034417	bisphosphoglycerate 3-phosphatase activity	5	5	0.00345835	0.0270626	TCONS_00005342.p1;TCONS_00005343.p1;TCONS_00001284.p1;TCONS_00001285.p1;TCONS_00001286.p1
	GO:0042083	5,10-methylenetetrahydrofolate-dependent methyltransferase activity	1	4	0.00345835	0.0270626	TCONS_00046351.p2
	GO:0047714	galactolipase activity	7	7	0.00345835	0.0270626	TCONS_00020438.p1;TCONS_00013120.p1;TCONS_00013121.p1;TCONS_00013123.p1;TCONS_00013124.p1;TCONS_00013125.p1;TCONS_00013126.p1
	GO:0052826	inositol hexakisphosphate 2-phosphatase activity	5	5	0.00345835	0.0270626	TCONS_00005342.p1;TCONS_00005343.p1;TCONS_00001284.p1;TCONS_00001285.p1;TCONS_00001286.p1
	GO:0070815	peptidyl-lysine 5-dioxygenase activity	1	4	0.00345835	0.0270626	TCONS_00033542.p1
	GO:0071813	lipoprotein particle binding	2	4	0.00345835	0.0270626	TCONS_00048707.p1;TCONS_00023200.p1
	GO:0071814	protein-lipid complex binding	2	4	0.00345835	0.0270626	TCONS_00048707.p1;TCONS_00023200.p1
	GO:0004871	signal transducer activity	58	662	0.00361654	0.028131	TCONS_00026641.p1;TCONS_00048707.p1;TCONS_00012758.p1;TCONS_00017969.p1;TCONS_00017970.p1;TCONS_00027696.p1;TCONS_00027697.p1;TCONS_00027698.p1;TCONS_00027699.p1;TCONS_00027700.p1;TCONS_00027701.p1;TCONS_00000101.p1;TCONS_00037231.p1;TCONS_00042515.p2;TCONS_00048198.p1;TCONS_00012093.p1;TCONS_00015036.p1;TCONS_00032859.p1;TCONS_00003336.p1;TCONS_00003337.p1;TCONS_00003338.p1;TCONS_00014911.p1;TCO…
	GO:0098772	molecular function regulator	80	647	0.00406877	0.0314603	TCONS_00000230.p1;TCONS_00017969.p1;TCONS_00017970.p1;TCONS_00004511.p1;TCONS_00027277.p1;TCONS_00017623.p1;TCONS_00017624.p1;TCONS_00017625.p1;TCONS_00017626.p1;TCONS_00017627.p1;TCONS_00041952.p1;TCONS_00018618.p1;TCONS_00014650.p1;TCONS_00014651.p1;TCONS_00014652.p1;TCONS_00037345.p1;TCONS_00012899.p1;TCONS_00012900.p1;TCONS_00000442.p1;TCONS_00038397.p1;TCONS_00038398.p1;TCONS_00038399.p1;TCO…
	GO:0009922	fatty acid elongase activity	7	17	0.0041447	0.0316704	TCONS_00038321.p1;TCONS_00038322.p1;TCONS_00010094.p1;TCONS_00032461.p1;TCONS_00045901.p1;TCONS_00045902.p1;TCONS_00045904.p1
	GO:0015665	alcohol transmembrane transporter activity	3	17	0.0041447	0.0316704	TCONS_00014597.p1;TCONS_00022249.p1;TCONS_00036507.p1
	GO:0051117	ATPase binding	13	28	0.00427225	0.0324541	TCONS_00015185.p1;TCONS_00040572.p1;TCONS_00029634.p1;TCONS_00039436.p1;TCONS_00039437.p1;TCONS_00039438.p1;TCONS_00039439.p1;TCONS_00039440.p1;TCONS_00039441.p1;TCONS_00039442.p1;TCONS_00008178.p1;TCONS_00007557.p1;TCONS_00041785.p2
	GO:0001530	lipopolysaccharide binding	3	8	0.00461285	0.0344373	TCONS_00048707.p1;TCONS_00006966.p1;TCONS_00024577.p1
	GO:0005070	SH3/SH2 adaptor activity	7	8	0.00461285	0.0344373	TCONS_00011531.p1;TCONS_00011532.p1;TCONS_00011533.p1;TCONS_00011534.p1;TCONS_00011536.p1;TCONS_00011538.p1;TCONS_00011540.p1
	GO:0005452	inorganic anion exchanger activity	7	8	0.00461285	0.0344373	TCONS_00000115.p1;TCONS_00000117.p1;TCONS_00000119.p1;TCONS_00000120.p1;TCONS_00000121.p1;TCONS_00000113.p1;TCONS_00000114.p1
	GO:0051087	chaperone binding	10	47	0.00479176	0.0355686	TCONS_00039748.p1;TCONS_00039749.p1;TCONS_00040572.p1;TCONS_00029634.p1;TCONS_00041510.p2;TCONS_00010618.p1;TCONS_00022939.p1;TCONS_00036652.p1;TCONS_00002462.p1;TCONS_00003400.p1
	GO:0004714	transmembrane receptor protein tyrosine kinase activity	6	41	0.00514538	0.0379764	TCONS_00032859.p1;TCONS_00014911.p1;TCONS_00020467.p2;TCONS_00020468.p2;TCONS_00033558.p1;TCONS_00010266.p1
	GO:0016757	transferase activity, transferring glycosyl groups	13	189	0.00531474	0.0390048	TCONS_00033415.p1;TCONS_00033542.p1;TCONS_00037316.p1;TCONS_00041692.p1;TCONS_00044390.p1;TCONS_00001986.p1;TCONS_00001987.p1;TCONS_00001989.p1;TCONS_00047840.p2;TCONS_00002633.p1;TCONS_00044979.p1;TCONS_00033505.p1;TCONS_00047461.p1
	GO:0003777	microtubule motor activity	10	104	0.00542093	0.0395606	TCONS_00046339.p1;TCONS_00045785.p1;TCONS_00049316.p1;TCONS_00016134.p1;TCONS_00011661.p1;TCONS_00048859.p1;TCONS_00002390.p1;TCONS_00015326.p1;TCONS_00017004.p1;TCONS_00017006.p1
	GO:0044183	protein binding involved in protein folding	2	18	0.00570945	0.0414334	TCONS_00009148.p1;TCONS_00019141.p1
	GO:0001671	ATPase activator activity	3	13	0.00583917	0.0421393	TCONS_00040572.p1;TCONS_00029634.p1;TCONS_00002462.p1
	GO:0022891	substrate-specific transmembrane transporter activity	75	829	0.0060437	0.0431466	TCONS_00014597.p1;TCONS_00022249.p1;TCONS_00038038.p1;TCONS_00019397.p1;TCONS_00027185.p1;TCONS_00026408.p1;TCONS_00026431.p1;TCONS_00005247.p1;TCONS_00004491.p1;TCONS_00004494.p1;TCONS_00028548.p1;TCONS_00028549.p1;TCONS_00042515.p2;TCONS_00024954.p2;TCONS_00024955.p2;TCONS_00022366.p1;TCONS_00041785.p2;TCONS_00044777.p1;TCONS_00030821.p1;TCONS_00030822.p1;TCONS_00012093.p1;TCONS_00048568.p1;TCO…
	GO:0017137	Rab GTPase binding	14	83	0.00604518	0.0431466	TCONS_00024420.p1;TCONS_00024421.p1;TCONS_00024422.p1;TCONS_00024427.p1;TCONS_00024428.p1;TCONS_00000933.p1;TCONS_00000442.p1;TCONS_00038397.p1;TCONS_00038398.p1;TCONS_00038399.p1;TCONS_00012783.p1;TCONS_00028631.p1;TCONS_00031970.p2;TCONS_00000441.p1
	GO:0044769	ATPase activity, coupled to transmembrane movement of ions, rotational mechanism	4	24	0.00654931	0.0464894	TCONS_00030821.p1;TCONS_00030822.p1;TCONS_00044228.p1;TCONS_00047041.p2
	GO:0003924	GTPase activity	21	193	0.00717906	0.0479275	TCONS_00000262.p1;TCONS_00000263.p1;TCONS_00000264.p1;TCONS_00000265.p1;TCONS_00008471.p1;TCONS_00008472.p1;TCONS_00010861.p1;TCONS_00021811.p1;TCONS_00026158.p1;TCONS_00003827.p1;TCONS_00017533.p1;TCONS_00029595.p1;TCONS_00029596.p1;TCONS_00029597.p1;TCONS_00001279.p1;TCONS_00001280.p1;TCONS_00001281.p1;TCONS_00000436.p1;TCONS_00030035.p1;TCONS_00032952.p1;TCONS_00007660.p1
	GO:0008047	enzyme activator activity	30	234	0.0072133	0.0479275	TCONS_00017623.p1;TCONS_00017624.p1;TCONS_00017625.p1;TCONS_00017626.p1;TCONS_00017627.p1;TCONS_00004511.p1;TCONS_00037345.p1;TCONS_00000442.p1;TCONS_00038397.p1;TCONS_00038398.p1;TCONS_00038399.p1;TCONS_00004099.p1;TCONS_00040572.p1;TCONS_00029634.p1;TCONS_00002462.p1;TCONS_00008152.p1;TCONS_00008153.p1;TCONS_00008154.p1;TCONS_00046089.p1;TCONS_00041007.p1;TCONS_00028631.p1;TCONS_00003041.p1;TCO…
	GO:0030695	GTPase regulator activity	29	161	0.00722455	0.0479275	TCONS_00017623.p1;TCONS_00017624.p1;TCONS_00017625.p1;TCONS_00017626.p1;TCONS_00017627.p1;TCONS_00014650.p1;TCONS_00014651.p1;TCONS_00014652.p1;TCONS_00037345.p1;TCONS_00000442.p1;TCONS_00038397.p1;TCONS_00038398.p1;TCONS_00038399.p1;TCONS_00033356.p1;TCONS_00033357.p1;TCONS_00033358.p1;TCONS_00033362.p1;TCONS_00033363.p1;TCONS_00033364.p1;TCONS_00046089.p1;TCONS_00028631.p1;TCONS_00007660.p1;TCO…
	GO:0004888	transmembrane signaling receptor activity	36	440	0.00758323	0.0479275	TCONS_00012758.p1;TCONS_00000101.p1;TCONS_00037231.p1;TCONS_00042515.p2;TCONS_00048198.p1;TCONS_00012093.p1;TCONS_00015036.p1;TCONS_00032859.p1;TCONS_00003336.p1;TCONS_00003337.p1;TCONS_00003338.p1;TCONS_00014911.p1;TCONS_00003885.p1;TCONS_00007280.p1;TCONS_00020467.p2;TCONS_00020468.p2;TCONS_00040846.p1;TCONS_00040847.p1;TCONS_00040502.p1;TCONS_00033558.p1;TCONS_00010266.p1;TCONS_00000693.p1;TCO…
	GO:0000900	translation repressor activity, nucleic acid binding	2	9	0.00766455	0.0479275	TCONS_00031405.p1;TCONS_00046351.p2
	GO:0001094	TFIID-class transcription factor binding	8	9	0.00766455	0.0479275	TCONS_00039436.p1;TCONS_00039437.p1;TCONS_00039438.p1;TCONS_00039439.p1;TCONS_00039440.p1;TCONS_00039441.p1;TCONS_00039442.p1;TCONS_00020650.p1
	GO:0001205	transcriptional activator activity, RNA polymerase II distal enhancer sequence-specific binding	7	9	0.00766455	0.0479275	TCONS_00028401.p1;TCONS_00016507.p1;TCONS_00016495.p1;TCONS_00016498.p1;TCONS_00016499.p1;TCONS_00016502.p1;TCONS_00016503.p1
	GO:0008143	poly(A) binding	13	13	0.00766455	0.0479275	TCONS_00038291.p1;TCONS_00007699.p1;TCONS_00007700.p1;TCONS_00007703.p1;TCONS_00006090.p1;TCONS_00006091.p1;TCONS_00006092.p1;TCONS_00006093.p1;TCONS_00006094.p1;TCONS_00006095.p1;TCONS_00006096.p1;TCONS_00006097.p1;TCONS_00006098.p1
	GO:0030228	lipoprotein particle receptor activity	3	9	0.00766455	0.0479275	TCONS_00048707.p1;TCONS_00023200.p1;TCONS_00010618.p1
	GO:0001158	enhancer sequence-specific DNA binding	6	37	0.00794042	0.0479275	TCONS_00026641.p1;TCONS_00001587.p2;TCONS_00001588.p2;TCONS_00024402.p1;TCONS_00014680.p1;TCONS_00014681.p1
	GO:0031072	heat shock protein binding	8	37	0.00794042	0.0479275	TCONS_00039748.p1;TCONS_00039749.p1;TCONS_00040572.p1;TCONS_00029634.p1;TCONS_00002462.p1;TCONS_00002905.p1;TCONS_00046917.p1;TCONS_00005302.p1
	GO:0004021	L-alanine:2-oxoglutarate aminotransferase activity	1	5	0.00801638	0.0479275	TCONS_00032871.p1
	GO:0004084	branched-chain-amino-acid transaminase activity	1	5	0.00801638	0.0479275	TCONS_00046758.p1
	GO:0004555	alpha,alpha-trehalase activity	4	5	0.00801638	0.0479275	TCONS_00025765.p1;TCONS_00025766.p1;TCONS_00025767.p1;TCONS_00025768.p1
	GO:0004708	MAP kinase kinase activity	2	5	0.00801638	0.0479275	TCONS_00014300.p1;TCONS_00010266.p1
	GO:0004738	pyruvate dehydrogenase activity	1	5	0.00801638	0.0479275	TCONS_00015596.p1
	GO:0004739	pyruvate dehydrogenase (acetyl-transferring) activity	1	5	0.00801638	0.0479275	TCONS_00015596.p1
	GO:0004817	cysteine-tRNA ligase activity	2	5	0.00801638	0.0479275	TCONS_00040197.p1;TCONS_00040200.p1
	GO:0008449	N-acetylglucosamine-6-sulfatase activity	1	5	0.00801638	0.0479275	TCONS_00024865.p1
	GO:0015927	trehalase activity	4	5	0.00801638	0.0479275	TCONS_00025765.p1;TCONS_00025766.p1;TCONS_00025767.p1;TCONS_00025768.p1
	GO:0016307	phosphatidylinositol phosphate kinase activity	2	5	0.00801638	0.0479275	TCONS_00032899.p1;TCONS_00010545.p1
	GO:0034186	apolipoprotein A-I binding	2	5	0.00801638	0.0479275	TCONS_00048707.p1;TCONS_00008178.p1
	GO:0042285	xylosyltransferase activity	1	5	0.00801638	0.0479275	TCONS_00044979.p1
	GO:0047635	alanine-oxo-acid transaminase activity	1	5	0.00801638	0.0479275	TCONS_00032871.p1
	GO:0052654	L-leucine transaminase activity	1	5	0.00801638	0.0479275	TCONS_00046758.p1
	GO:0052655	L-valine transaminase activity	1	5	0.00801638	0.0479275	TCONS_00046758.p1
	GO:0052656	L-isoleucine transaminase activity	1	5	0.00801638	0.0479275	TCONS_00046758.p1
	GO:1901505	carbohydrate derivative transporter activity	19	71	0.00806367	0.0479275	TCONS_00014597.p1;TCONS_00022249.p1;TCONS_00027185.p1;TCONS_00005247.p1;TCONS_00004491.p1;TCONS_00004494.p1;TCONS_00024954.p2;TCONS_00024955.p2;TCONS_00048568.p1;TCONS_00048569.p1;TCONS_00019643.p1;TCONS_00019644.p1;TCONS_00019645.p1;TCONS_00019646.p1;TCONS_00024956.p1;TCONS_00024957.p1;TCONS_00036507.p1;TCONS_00041260.p1;TCONS_00041263.p1
	GO:0008236	serine-type peptidase activity	35	211	0.00809496	0.0479275	TCONS_00030132.p1;TCONS_00003272.p1;TCONS_00007320.p1;TCONS_00010338.p1;TCONS_00010339.p1;TCONS_00010340.p1;TCONS_00010341.p1;TCONS_00010342.p1;TCONS_00010343.p1;TCONS_00010344.p1;TCONS_00010345.p1;TCONS_00010346.p1;TCONS_00010347.p1;TCONS_00010348.p1;TCONS_00010349.p1;TCONS_00010350.p1;TCONS_00010351.p1;TCONS_00010352.p1;TCONS_00010353.p1;TCONS_00010354.p1;TCONS_00010355.p1;TCONS_00010356.p1;TCO…
	GO:0001091	RNA polymerase II basal transcription factor binding	9	14	0.00836092	0.0479275	TCONS_00039436.p1;TCONS_00039437.p1;TCONS_00039438.p1;TCONS_00039439.p1;TCONS_00039440.p1;TCONS_00039441.p1;TCONS_00039442.p1;TCONS_00003007.p1;TCONS_00020650.p1
	GO:0003756	protein disulfide isomerase activity	4	14	0.00836092	0.0479275	TCONS_00047923.p1;TCONS_00029634.p1;TCONS_00001581.p1;TCONS_00001582.p1
	GO:0005337	nucleoside transmembrane transporter activity	8	14	0.00836092	0.0479275	TCONS_00048568.p1;TCONS_00048569.p1;TCONS_00019643.p1;TCONS_00019644.p1;TCONS_00019645.p1;TCONS_00019646.p1;TCONS_00041260.p1;TCONS_00041263.p1
	GO:0008376	acetylgalactosaminyltransferase activity	1	14	0.00836092	0.0479275	TCONS_00033415.p1
	GO:0016864	intramolecular oxidoreductase activity, transposing S-S bonds	4	14	0.00836092	0.0479275	TCONS_00047923.p1;TCONS_00029634.p1;TCONS_00001581.p1;TCONS_00001582.p1
	GO:0019199	transmembrane receptor protein kinase activity	6	44	0.00870524	0.0479275	TCONS_00032859.p1;TCONS_00014911.p1;TCONS_00020467.p2;TCONS_00020468.p2;TCONS_00033558.p1;TCONS_00010266.p1
	GO:0004866	endopeptidase inhibitor activity	8	58	0.00930501	0.0479275	TCONS_00012899.p1;TCONS_00012900.p1;TCONS_00048670.p1;TCONS_00048669.p2;TCONS_00033024.p1;TCONS_00009958.p1;TCONS_00042632.p1;TCONS_00042633.p1
	GO:0008307	structural constituent of muscle	23	38	0.00952296	0.0479275	TCONS_00004289.p1;TCONS_00025834.p1;TCONS_00025835.p1;TCONS_00025836.p1;TCONS_00025837.p1;TCONS_00012493.p1;TCONS_00012494.p1;TCONS_00012495.p1;TCONS_00012496.p1;TCONS_00012497.p1;TCONS_00012498.p1;TCONS_00040391.p1;TCONS_00040392.p1;TCONS_00040395.p1;TCONS_00040397.p1;TCONS_00040398.p1;TCONS_00040400.p1;TCONS_00040406.p1;TCONS_00040407.p1;TCONS_00040399.p1;TCONS_00040402.p1;TCONS_00040411.p1;TCO…
	GO:0000285	1-phosphatidylinositol-3-phosphate 5-kinase activity	1	2	0.00955326	0.0479275	TCONS_00010545.p1
	GO:0001537	N-acetylgalactosamine 4-O-sulfotransferase activity	2	2	0.00955326	0.0479275	TCONS_00029260.p1;TCONS_00029262.p1
	GO:0001875	lipopolysaccharide receptor activity	1	2	0.00955326	0.0479275	TCONS_00048707.p1
	GO:0003878	ATP citrate synthase activity	1	2	0.00955326	0.0479275	TCONS_00048514.p1
	GO:0004078	biotin-[methylcrotonoyl-CoA-carboxylase] ligase activity	2	2	0.00955326	0.0479275	TCONS_00018737.p1;TCONS_00018738.p1
	GO:0004079	biotin-[methylmalonyl-CoA-carboxytransferase] ligase activity	2	2	0.00955326	0.0479275	TCONS_00018737.p1;TCONS_00018738.p1
	GO:0004080	biotin-[propionyl-CoA-carboxylase (ATP-hydrolyzing)] ligase activity	2	2	0.00955326	0.0479275	TCONS_00018737.p1;TCONS_00018738.p1
	GO:0004103	choline kinase activity	4	4	0.00955326	0.0479275	TCONS_00001136.p1;TCONS_00001138.p1;TCONS_00001140.p1;TCONS_00001141.p1
	GO:0004326	tetrahydrofolylpolyglutamate synthase activity	0	2	0.00955326	0.0479275
	GO:0004676	3-phosphoinositide-dependent protein kinase activity	3	3	0.00955326	0.0479275	TCONS_00008152.p1;TCONS_00008153.p1;TCONS_00008154.p1
	GO:0005072	transforming growth factor beta receptor, cytoplasmic mediator activity	1	2	0.00955326	0.0479275	TCONS_00026641.p1
	GO:0005118	sevenless binding	3	3	0.00955326	0.0479275	TCONS_00006020.p1;TCONS_00006021.p1;TCONS_00006022.p1
	GO:0008035	high-density lipoprotein particle binding	1	2	0.00955326	0.0479275	TCONS_00048707.p1
	GO:0008465	glycerate dehydrogenase activity	2	2	0.00955326	0.0479275	TCONS_00031341.p1;TCONS_00031344.p1
	GO:0008478	pyridoxal kinase activity	2	2	0.00955326	0.0479275	TCONS_00043979.p1;TCONS_00018927.p1
	GO:0008568	microtubule-severing ATPase activity	1	2	0.00955326	0.0479275	TCONS_00036878.p1
	GO:0008841	dihydrofolate synthase activity	0	2	0.00955326	0.0479275
	GO:0010465	nerve growth factor receptor activity	1	2	0.00955326	0.0479275	TCONS_00033558.p1
	GO:0015018	galactosylgalactosylxylosylprotein 3-beta-glucuronosyltransferase activity	1	2	0.00955326	0.0479275	TCONS_00047840.p2
	GO:0015039	NADPH-adrenodoxin reductase activity	2	2	0.00955326	0.0479275	TCONS_00030602.p1;TCONS_00033582.p1
	GO:0016308	1-phosphatidylinositol-4-phosphate 5-kinase activity	1	2	0.00955326	0.0479275	TCONS_00010545.p1
	GO:0030618	transforming growth factor beta receptor, pathway-specific cytoplasmic mediator activity	1	2	0.00955326	0.0479275	TCONS_00026641.p1
	GO:0031957	very long-chain fatty acid-CoA ligase activity	3	3	0.00955326	0.0479275	TCONS_00022962.p1;TCONS_00022959.p1;TCONS_00022960.p1
	GO:0032142	single guanine insertion binding	1	2	0.00955326	0.0479275	TCONS_00049042.p1
	GO:0032143	single thymine insertion binding	1	2	0.00955326	0.0479275	TCONS_00049042.p1
	GO:0033207	beta-1,4-N-acetylgalactosaminyltransferase activity	0	2	0.00955326	0.0479275
	GO:0033823	procollagen glucosyltransferase activity	1	2	0.00955326	0.0479275	TCONS_00033542.p1
	GO:0034481	chondroitin sulfotransferase activity	2	2	0.00955326	0.0479275	TCONS_00029260.p1;TCONS_00029262.p1
	GO:0034722	gamma-glutamyl-peptidase activity	1	2	0.00955326	0.0479275	TCONS_00051302.p1
	GO:0035727	lysophosphatidic acid binding	2	2	0.00955326	0.0479275	TCONS_00012899.p1;TCONS_00012900.p1
	GO:0043121	neurotrophin binding	1	2	0.00955326	0.0479275	TCONS_00033558.p1
	GO:0047756	chondroitin 4-sulfotransferase activity	2	2	0.00955326	0.0479275	TCONS_00029260.p1;TCONS_00029262.p1
	GO:0048406	nerve growth factor binding	1	2	0.00955326	0.0479275	TCONS_00033558.p1
	GO:0050038	L-xylulose reductase (NADP+) activity	1	2	0.00955326	0.0479275	TCONS_00024157.p1
	GO:0050146	nucleoside phosphotransferase activity	3	3	0.00955326	0.0479275	TCONS_00003482.p1;TCONS_00003485.p1;TCONS_00003488.p1
	GO:0050659	N-acetylgalactosamine 4-sulfate 6-O-sulfotransferase activity	2	2	0.00955326	0.0479275	TCONS_00029260.p1;TCONS_00029262.p1
	GO:0052810	1-phosphatidylinositol-5-kinase activity	1	2	0.00955326	0.0479275	TCONS_00010545.p1
	GO:0070506	high-density lipoprotein particle receptor activity	1	2	0.00955326	0.0479275	TCONS_00048707.p1
	GO:0033218	amide binding	18	197	0.00955599	0.0479275	TCONS_00048707.p1;TCONS_00007506.p1;TCONS_00007507.p1;TCONS_00017969.p1;TCONS_00017970.p1;TCONS_00044467.p1;TCONS_00000101.p1;TCONS_00037231.p1;TCONS_00023200.p1;TCONS_00003959.p1;TCONS_00007280.p1;TCONS_00018737.p1;TCONS_00018738.p1;TCONS_00002659.p1;TCONS_00046351.p2;TCONS_00033868.p1;TCONS_00012307.p1;TCONS_00012308.p1
	GO:0003774	motor activity	15	165	0.00989445	0.0494342	TCONS_00046339.p1;TCONS_00045785.p1;TCONS_00049316.p1;TCONS_00001509.p1;TCONS_00002385.p1;TCONS_00002386.p1;TCONS_00002387.p1;TCONS_00002388.p1;TCONS_00016134.p1;TCONS_00011661.p1;TCONS_00048859.p1;TCONS_00002390.p1;TCONS_00015326.p1;TCONS_00017004.p1;TCONS_00017006.p1
Biological process	GO:0065007	biological regulation	803	6248	6.97883e-32	4.33664e-28	TCONS_00026641.p1;TCONS_00048707.p1;TCONS_00048509.p1;TCONS_00024249.p1;TCONS_00019698.p1;TCONS_00019699.p1;TCONS_00019700.p1;TCONS_00019701.p1;TCONS_00019702.p1;TCONS_00019703.p1;TCONS_00019704.p1;TCONS_00019705.p1;TCONS_00019706.p1;TCONS_00019707.p1;TCONS_00019708.p1;TCONS_00019709.p1;TCONS_00019710.p1;TCONS_00015185.p1;TCONS_00043851.p1;TCONS_00029260.p1;TCONS_00029262.p1;TCONS_00036816.p1;TCO…
	GO:0050789	regulation of biological process	759	5796	4.57618e-26	1.42182e-22	TCONS_00026641.p1;TCONS_00048707.p1;TCONS_00048509.p1;TCONS_00019698.p1;TCONS_00019699.p1;TCONS_00019700.p1;TCONS_00019701.p1;TCONS_00019702.p1;TCONS_00019703.p1;TCONS_00019704.p1;TCONS_00019705.p1;TCONS_00019706.p1;TCONS_00019707.p1;TCONS_00019708.p1;TCONS_00019709.p1;TCONS_00019710.p1;TCONS_00015185.p1;TCONS_00043851.p1;TCONS_00029260.p1;TCONS_00029262.p1;TCONS_00036816.p1;TCONS_00000262.p1;TCO…
	GO:0050794	regulation of cellular process	721	5479	6.18944e-22	1.28204e-18	TCONS_00026641.p1;TCONS_00048707.p1;TCONS_00048509.p1;TCONS_00019698.p1;TCONS_00019699.p1;TCONS_00019700.p1;TCONS_00019701.p1;TCONS_00019702.p1;TCONS_00019703.p1;TCONS_00019704.p1;TCONS_00019705.p1;TCONS_00019706.p1;TCONS_00019707.p1;TCONS_00019708.p1;TCONS_00019709.p1;TCONS_00019710.p1;TCONS_00015185.p1;TCONS_00043851.p1;TCONS_00029260.p1;TCONS_00029262.p1;TCONS_00036816.p1;TCONS_00000262.p1;TCO…
	GO:0044767	single-organism developmental process	587	3963	1.45306e-20	2.25733e-17	TCONS_00026641.p1;TCONS_00019698.p1;TCONS_00019699.p1;TCONS_00019700.p1;TCONS_00019701.p1;TCONS_00019702.p1;TCONS_00019703.p1;TCONS_00019704.p1;TCONS_00019705.p1;TCONS_00019706.p1;TCONS_00019707.p1;TCONS_00019708.p1;TCONS_00019709.p1;TCONS_00019710.p1;TCONS_00015185.p1;TCONS_00029260.p1;TCONS_00029262.p1;TCONS_00036816.p1;TCONS_00042841.p2;TCONS_00006228.p1;TCONS_00006229.p1;TCONS_00006230.p1;TCO…
	GO:0032502	developmental process	589	4039	1.92601e-20	2.39365e-17	TCONS_00026641.p1;TCONS_00019698.p1;TCONS_00019699.p1;TCONS_00019700.p1;TCONS_00019701.p1;TCONS_00019702.p1;TCONS_00019703.p1;TCONS_00019704.p1;TCONS_00019705.p1;TCONS_00019706.p1;TCONS_00019707.p1;TCONS_00019708.p1;TCONS_00019709.p1;TCONS_00019710.p1;TCONS_00015185.p1;TCONS_00029260.p1;TCONS_00029262.p1;TCONS_00036816.p1;TCONS_00042841.p2;TCONS_00006228.p1;TCONS_00006229.p1;TCONS_00006230.p1;TCO…
	GO:0032501	multicellular organismal process	593	4238	3.04525e-19	3.15386e-16	TCONS_00026641.p1;TCONS_00048707.p1;TCONS_00019698.p1;TCONS_00019699.p1;TCONS_00019700.p1;TCONS_00019701.p1;TCONS_00019702.p1;TCONS_00019703.p1;TCONS_00019704.p1;TCONS_00019705.p1;TCONS_00019706.p1;TCONS_00019707.p1;TCONS_00019708.p1;TCONS_00019709.p1;TCONS_00019710.p1;TCONS_00015185.p1;TCONS_00029260.p1;TCONS_00029262.p1;TCONS_00036816.p1;TCONS_00042841.p2;TCONS_00006228.p1;TCONS_00006229.p1;TCO…
	GO:0048856	anatomical structure development	516	3426	4.26951e-19	3.79011e-16	TCONS_00026641.p1;TCONS_00019698.p1;TCONS_00019699.p1;TCONS_00019700.p1;TCONS_00019701.p1;TCONS_00019702.p1;TCONS_00019703.p1;TCONS_00019704.p1;TCONS_00019705.p1;TCONS_00019706.p1;TCONS_00019707.p1;TCONS_00019708.p1;TCONS_00019709.p1;TCONS_00019710.p1;TCONS_00015185.p1;TCONS_00029260.p1;TCONS_00029262.p1;TCONS_00036816.p1;TCONS_00042841.p2;TCONS_00006228.p1;TCONS_00006229.p1;TCONS_00006230.p1;TCO…
	GO:0007275	multicellular organism development	517	3378	4.90977e-18	3.81366e-15	TCONS_00026641.p1;TCONS_00019698.p1;TCONS_00019699.p1;TCONS_00019700.p1;TCONS_00019701.p1;TCONS_00019702.p1;TCONS_00019703.p1;TCONS_00019704.p1;TCONS_00019705.p1;TCONS_00019706.p1;TCONS_00019707.p1;TCONS_00019708.p1;TCONS_00019709.p1;TCONS_00019710.p1;TCONS_00015185.p1;TCONS_00029260.p1;TCONS_00029262.p1;TCONS_00036816.p1;TCONS_00042841.p2;TCONS_00006228.p1;TCONS_00006229.p1;TCONS_00006230.p1;TCO…
	GO:0044707	single-multicellular organism process	560	3840	1.62976e-17	1.12526e-14	TCONS_00026641.p1;TCONS_00048707.p1;TCONS_00019698.p1;TCONS_00019699.p1;TCONS_00019700.p1;TCONS_00019701.p1;TCONS_00019702.p1;TCONS_00019703.p1;TCONS_00019704.p1;TCONS_00019705.p1;TCONS_00019706.p1;TCONS_00019707.p1;TCONS_00019708.p1;TCONS_00019709.p1;TCONS_00019710.p1;TCONS_00015185.p1;TCONS_00029260.p1;TCONS_00029262.p1;TCONS_00036816.p1;TCONS_00042841.p2;TCONS_00006228.p1;TCONS_00006229.p1;TCO…
	GO:0050896	response to stimulus	570	4512	5.68361e-16	3.53179e-13	TCONS_00026641.p1;TCONS_00048707.p1;TCONS_00048509.p1;TCONS_00015185.p1;TCONS_00043851.p1;TCONS_00009148.p1;TCONS_00029260.p1;TCONS_00029262.p1;TCONS_00036816.p1;TCONS_00000230.p1;TCONS_00000280.p1;TCONS_00000281.p1;TCONS_00001404.p1;TCONS_00012758.p1;TCONS_00010861.p1;TCONS_00021811.p1;TCONS_00001509.p1;TCONS_00002385.p1;TCONS_00002386.p1;TCONS_00002387.p1;TCONS_00002388.p1;TCONS_00028401.p1;TCO…
	GO:0009653	anatomical structure morphogenesis	348	2154	7.54927e-16	4.26465e-13	TCONS_00026641.p1;TCONS_00019698.p1;TCONS_00019699.p1;TCONS_00019700.p1;TCONS_00019701.p1;TCONS_00019702.p1;TCONS_00019703.p1;TCONS_00019704.p1;TCONS_00019705.p1;TCONS_00019706.p1;TCONS_00019707.p1;TCONS_00019708.p1;TCONS_00019709.p1;TCONS_00019710.p1;TCONS_00015185.p1;TCONS_00029260.p1;TCONS_00029262.p1;TCONS_00036816.p1;TCONS_00042841.p2;TCONS_00006228.p1;TCONS_00006229.p1;TCONS_00006230.p1;TCO…
	GO:0048731	system development	410	2763	3.38749e-14	1.75416e-11	TCONS_00026641.p1;TCONS_00019698.p1;TCONS_00019699.p1;TCONS_00019700.p1;TCONS_00019701.p1;TCONS_00019702.p1;TCONS_00019703.p1;TCONS_00019704.p1;TCONS_00019705.p1;TCONS_00019706.p1;TCONS_00019707.p1;TCONS_00019708.p1;TCONS_00019709.p1;TCONS_00019710.p1;TCONS_00015185.p1;TCONS_00029260.p1;TCONS_00029262.p1;TCONS_00036816.p1;TCONS_00042841.p2;TCONS_00006228.p1;TCONS_00006229.p1;TCONS_00006230.p1;TCO…
	GO:0007154	cell communication	437	2758	4.17551e-14	1.9959e-11	TCONS_00026641.p1;TCONS_00048509.p1;TCONS_00015185.p1;TCONS_00029260.p1;TCONS_00029262.p1;TCONS_00036816.p1;TCONS_00000230.p1;TCONS_00012758.p1;TCONS_00010861.p1;TCONS_00021811.p1;TCONS_00001509.p1;TCONS_00002385.p1;TCONS_00002386.p1;TCONS_00002387.p1;TCONS_00002388.p1;TCONS_00001587.p2;TCONS_00001588.p2;TCONS_00003084.p1;TCONS_00046908.p1;TCONS_00007506.p1;TCONS_00007507.p1;TCONS_00017969.p1;TCO…
	GO:0007166	cell surface receptor signaling pathway	208	1056	9.63484e-14	4.27649e-11	TCONS_00026641.p1;TCONS_00029260.p1;TCONS_00029262.p1;TCONS_00036816.p1;TCONS_00012758.p1;TCONS_00003084.p1;TCONS_00017969.p1;TCONS_00017970.p1;TCONS_00003994.p1;TCONS_00042024.p1;TCONS_00027173.p1;TCONS_00027174.p1;TCONS_00027175.p1;TCONS_00027177.p1;TCONS_00030132.p1;TCONS_00017055.p1;TCONS_00031995.p1;TCONS_00034007.p1;TCONS_00032453.p1;TCONS_00000689.p1;TCONS_00015309.p1;TCONS_00015310.p1;TCO…
	GO:0023052	signaling	421	2687	2.65558e-13	1.10012e-10	TCONS_00026641.p1;TCONS_00048509.p1;TCONS_00015185.p1;TCONS_00029260.p1;TCONS_00029262.p1;TCONS_00036816.p1;TCONS_00000230.p1;TCONS_00012758.p1;TCONS_00010861.p1;TCONS_00021811.p1;TCONS_00001509.p1;TCONS_00002385.p1;TCONS_00002386.p1;TCONS_00002387.p1;TCONS_00002388.p1;TCONS_00001587.p2;TCONS_00001588.p2;TCONS_00003084.p1;TCONS_00046908.p1;TCONS_00007506.p1;TCONS_00007507.p1;TCONS_00017969.p1;TCO…
	GO:0051179	localization	454	3407	4.72152e-13	1.83372e-10	TCONS_00043934.p2;TCONS_00026641.p1;TCONS_00048707.p1;TCONS_00024249.p1;TCONS_00019698.p1;TCONS_00019699.p1;TCONS_00019700.p1;TCONS_00019701.p1;TCONS_00019702.p1;TCONS_00019703.p1;TCONS_00019704.p1;TCONS_00019705.p1;TCONS_00019706.p1;TCONS_00019707.p1;TCONS_00019708.p1;TCONS_00019709.p1;TCONS_00019710.p1;TCONS_00009148.p1;TCONS_00029260.p1;TCONS_00029262.p1;TCONS_00036816.p1;TCONS_00015768.p1;TCO…
	GO:0044700	single organism signaling	418	2683	5.58249e-13	2.04056e-10	TCONS_00026641.p1;TCONS_00048509.p1;TCONS_00015185.p1;TCONS_00029260.p1;TCONS_00029262.p1;TCONS_00036816.p1;TCONS_00000230.p1;TCONS_00012758.p1;TCONS_00010861.p1;TCONS_00021811.p1;TCONS_00001509.p1;TCONS_00002385.p1;TCONS_00002386.p1;TCONS_00002387.p1;TCONS_00002388.p1;TCONS_00001587.p2;TCONS_00001588.p2;TCONS_00003084.p1;TCONS_00046908.p1;TCONS_00007506.p1;TCONS_00007507.p1;TCONS_00017969.p1;TCO…
	GO:0048518	positive regulation of biological process	428	2748	1.83755e-12	6.34363e-10	TCONS_00026641.p1;TCONS_00048707.p1;TCONS_00048509.p1;TCONS_00019698.p1;TCONS_00019699.p1;TCONS_00019700.p1;TCONS_00019701.p1;TCONS_00019702.p1;TCONS_00019703.p1;TCONS_00019704.p1;TCONS_00019705.p1;TCONS_00019706.p1;TCONS_00019707.p1;TCONS_00019708.p1;TCONS_00019709.p1;TCONS_00019710.p1;TCONS_00043851.p1;TCONS_00036816.p1;TCONS_00000262.p1;TCONS_00000263.p1;TCONS_00000264.p1;TCONS_00000265.p1;TCO…
	GO:0007165	signal transduction	372	2361	2.95342e-12	9.65923e-10	TCONS_00026641.p1;TCONS_00048509.p1;TCONS_00015185.p1;TCONS_00029260.p1;TCONS_00029262.p1;TCONS_00036816.p1;TCONS_00000230.p1;TCONS_00012758.p1;TCONS_00010861.p1;TCONS_00021811.p1;TCONS_00001509.p1;TCONS_00002385.p1;TCONS_00002386.p1;TCONS_00002387.p1;TCONS_00002388.p1;TCONS_00001587.p2;TCONS_00001588.p2;TCONS_00003084.p1;TCONS_00007506.p1;TCONS_00007507.p1;TCONS_00017969.p1;TCONS_00017970.p1;TCO…
	GO:0048869	cellular developmental process	430	2709	3.69636e-12	1.14846e-09	TCONS_00026641.p1;TCONS_00019698.p1;TCONS_00019699.p1;TCONS_00019700.p1;TCONS_00019701.p1;TCONS_00019702.p1;TCONS_00019703.p1;TCONS_00019704.p1;TCONS_00019705.p1;TCONS_00019706.p1;TCONS_00019707.p1;TCONS_00019708.p1;TCONS_00019709.p1;TCONS_00019710.p1;TCONS_00015185.p1;TCONS_00029260.p1;TCONS_00029262.p1;TCONS_00036816.p1;TCONS_00042841.p2;TCONS_00006228.p1;TCONS_00006229.p1;TCONS_00006230.p1;TCO…
	GO:0051716	cellular response to stimulus	439	3318	1.01904e-11	3.0154e-09	TCONS_00026641.p1;TCONS_00048509.p1;TCONS_00015185.p1;TCONS_00043851.p1;TCONS_00009148.p1;TCONS_00029260.p1;TCONS_00029262.p1;TCONS_00036816.p1;TCONS_00000230.p1;TCONS_00012758.p1;TCONS_00010861.p1;TCONS_00021811.p1;TCONS_00001509.p1;TCONS_00002385.p1;TCONS_00002386.p1;TCONS_00002387.p1;TCONS_00002388.p1;TCONS_00028401.p1;TCONS_00014597.p1;TCONS_00022249.p1;TCONS_00001587.p2;TCONS_00001588.p2;TCO…
	GO:0009719	response to endogenous stimulus	154	583	1.18685e-11	3.35231e-09	TCONS_00026641.p1;TCONS_00029260.p1;TCONS_00029262.p1;TCONS_00014597.p1;TCONS_00022249.p1;TCONS_00001587.p2;TCONS_00001588.p2;TCONS_00017969.p1;TCONS_00017970.p1;TCONS_00033542.p1;TCONS_00030132.p1;TCONS_00013120.p1;TCONS_00013121.p1;TCONS_00013123.p1;TCONS_00013124.p1;TCONS_00013125.p1;TCONS_00013126.p1;TCONS_00000658.p1;TCONS_00027696.p1;TCONS_00027697.p1;TCONS_00027698.p1;TCONS_00027699.p1;TCO…
	GO:0044699	single-organism process	957	10314	1.42618e-11	3.85316e-09	TCONS_00043934.p2;TCONS_00026641.p1;TCONS_00033415.p1;TCONS_00046339.p1;TCONS_00045785.p1;TCONS_00049316.p1;TCONS_00048707.p1;TCONS_00048509.p1;TCONS_00024249.p1;TCONS_00019698.p1;TCONS_00019699.p1;TCONS_00019700.p1;TCONS_00019701.p1;TCONS_00019702.p1;TCONS_00019703.p1;TCONS_00019704.p1;TCONS_00019705.p1;TCONS_00019706.p1;TCONS_00019707.p1;TCONS_00019708.p1;TCONS_00019709.p1;TCONS_00019710.p1;TCO…
	GO:0033036	macromolecule localization	266	1615	1.98771e-11	5.14652e-09	TCONS_00048707.p1;TCONS_00019698.p1;TCONS_00019699.p1;TCONS_00019700.p1;TCONS_00019701.p1;TCONS_00019702.p1;TCONS_00019703.p1;TCONS_00019704.p1;TCONS_00019705.p1;TCONS_00019706.p1;TCONS_00019707.p1;TCONS_00019708.p1;TCONS_00019709.p1;TCONS_00019710.p1;TCONS_00009148.p1;TCONS_00029260.p1;TCONS_00029262.p1;TCONS_00015768.p1;TCONS_00023394.p1;TCONS_00014597.p1;TCONS_00022249.p1;TCONS_00026609.p1;TCO…
	GO:0071495	cellular response to endogenous stimulus	103	443	2.28554e-11	5.68093e-09	TCONS_00026641.p1;TCONS_00029260.p1;TCONS_00029262.p1;TCONS_00014597.p1;TCONS_00022249.p1;TCONS_00001587.p2;TCONS_00001588.p2;TCONS_00017969.p1;TCONS_00017970.p1;TCONS_00033542.p1;TCONS_00030132.p1;TCONS_00027696.p1;TCONS_00027697.p1;TCONS_00027698.p1;TCONS_00027699.p1;TCONS_00027700.p1;TCONS_00027701.p1;TCONS_00000101.p1;TCONS_00037231.p1;TCONS_00008640.p1;TCONS_00023200.p1;TCONS_00028528.p1;TCO…
	GO:0048523	negative regulation of cellular process	302	2000	2.46804e-11	5.89861e-09	TCONS_00026641.p1;TCONS_00048509.p1;TCONS_00043851.p1;TCONS_00029260.p1;TCONS_00029262.p1;TCONS_00036816.p1;TCONS_00008577.p1;TCONS_00008578.p1;TCONS_00008579.p1;TCONS_00008580.p1;TCONS_00013927.p1;TCONS_00013930.p1;TCONS_00013935.p1;TCONS_00028401.p1;TCONS_00014597.p1;TCONS_00022249.p1;TCONS_00001587.p2;TCONS_00001588.p2;TCONS_00003084.p1;TCONS_00046908.p1;TCONS_00017969.p1;TCONS_00017970.p1;TCO…
	GO:0019222	regulation of metabolic process	483	3489	3.78451e-11	8.63762e-09	TCONS_00026641.p1;TCONS_00048707.p1;TCONS_00048509.p1;TCONS_00043851.p1;TCONS_00036816.p1;TCONS_00000262.p1;TCONS_00000263.p1;TCONS_00000264.p1;TCONS_00000265.p1;TCONS_00008471.p1;TCONS_00008472.p1;TCONS_00042841.p2;TCONS_00006228.p1;TCONS_00006229.p1;TCONS_00006230.p1;TCONS_00026620.p1;TCONS_00012832.p1;TCONS_00039883.p1;TCONS_00023821.p1;TCONS_00023822.p1;TCONS_00023823.p1;TCONS_00023824.p1;TCO…
	GO:0048513	animal organ development	277	1949	3.89207e-11	8.63762e-09	TCONS_00026641.p1;TCONS_00015185.p1;TCONS_00029260.p1;TCONS_00029262.p1;TCONS_00036816.p1;TCONS_00042841.p2;TCONS_00006228.p1;TCONS_00006229.p1;TCONS_00006230.p1;TCONS_00026620.p1;TCONS_00012832.p1;TCONS_00039883.p1;TCONS_00023821.p1;TCONS_00023822.p1;TCONS_00023823.p1;TCONS_00023824.p1;TCONS_00023394.p1;TCONS_00026960.p1;TCONS_00041952.p1;TCONS_00018618.p1;TCONS_00001587.p2;TCONS_00001588.p2;TCO…
	GO:0009888	tissue development	214	1360	4.61727e-11	9.8937e-09	TCONS_00026641.p1;TCONS_00015185.p1;TCONS_00029260.p1;TCONS_00029262.p1;TCONS_00036816.p1;TCONS_00026960.p1;TCONS_00001587.p2;TCONS_00001588.p2;TCONS_00003084.p1;TCONS_00003994.p1;TCONS_00033542.p1;TCONS_00042024.p1;TCONS_00027173.p1;TCONS_00027174.p1;TCONS_00027175.p1;TCONS_00027177.p1;TCONS_00015791.p1;TCONS_00015792.p1;TCONS_00002111.p1;TCONS_00039590.p1;TCONS_00029050.p2;TCONS_00024230.p1;TCO…
	GO:0071310	cellular response to organic substance	137	738	7.216e-11	1.49467e-08	TCONS_00026641.p1;TCONS_00029260.p1;TCONS_00029262.p1;TCONS_00028401.p1;TCONS_00014597.p1;TCONS_00022249.p1;TCONS_00001587.p2;TCONS_00001588.p2;TCONS_00017969.p1;TCONS_00017970.p1;TCONS_00033542.p1;TCONS_00030132.p1;TCONS_00000658.p1;TCONS_00027696.p1;TCONS_00027697.p1;TCONS_00027698.p1;TCONS_00027699.p1;TCONS_00027700.p1;TCONS_00027701.p1;TCONS_00000101.p1;TCONS_00037231.p1;TCONS_00008640.p1;TCO…
	GO:0048519	negative regulation of biological process	316	2178	1.0549e-10	2.11457e-08	TCONS_00026641.p1;TCONS_00048509.p1;TCONS_00043851.p1;TCONS_00029260.p1;TCONS_00029262.p1;TCONS_00036816.p1;TCONS_00008577.p1;TCONS_00008578.p1;TCONS_00008579.p1;TCONS_00008580.p1;TCONS_00013927.p1;TCONS_00013930.p1;TCONS_00013935.p1;TCONS_00028401.p1;TCONS_00014597.p1;TCONS_00022249.p1;TCONS_00001587.p2;TCONS_00001588.p2;TCONS_00003084.p1;TCONS_00029962.p1;TCONS_00029963.p1;TCONS_00046908.p1;TCO…
	GO:0010033	response to organic substance	201	1054	1.85226e-10	3.59685e-08	TCONS_00026641.p1;TCONS_00048707.p1;TCONS_00015185.p1;TCONS_00029260.p1;TCONS_00029262.p1;TCONS_00028401.p1;TCONS_00014597.p1;TCONS_00022249.p1;TCONS_00001587.p2;TCONS_00001588.p2;TCONS_00003084.p1;TCONS_00017969.p1;TCONS_00017970.p1;TCONS_00033542.p1;TCONS_00030132.p1;TCONS_00013120.p1;TCONS_00013121.p1;TCONS_00013123.p1;TCONS_00013124.p1;TCONS_00013125.p1;TCONS_00013126.p1;TCONS_00000658.p1;TCO…
	GO:0009790	embryo development	138	765	2.21781e-10	4.1762e-08	TCONS_00026641.p1;TCONS_00029260.p1;TCONS_00029262.p1;TCONS_00036816.p1;TCONS_00003084.p1;TCONS_00029962.p1;TCONS_00029963.p1;TCONS_00033542.p1;TCONS_00030999.p1;TCONS_00031000.p1;TCONS_00042024.p1;TCONS_00004511.p1;TCONS_00002111.p1;TCONS_00039590.p1;TCONS_00032899.p1;TCONS_00002863.p1;TCONS_00002864.p1;TCONS_00046670.p1;TCONS_00032314.p1;TCONS_00029389.p1;TCONS_00029390.p1;TCONS_00029391.p1;TCO…
	GO:0007389	pattern specification process	147	553	2.29911e-10	4.20197e-08	TCONS_00026641.p1;TCONS_00036816.p1;TCONS_00026960.p1;TCONS_00003084.p1;TCONS_00003994.p1;TCONS_00042024.p1;TCONS_00048859.p1;TCONS_00032899.p1;TCONS_00002863.p1;TCONS_00002864.p1;TCONS_00029389.p1;TCONS_00029390.p1;TCONS_00029391.p1;TCONS_00029392.p1;TCONS_00039581.p1;TCONS_00007141.p1;TCONS_00014096.p1;TCONS_00014097.p1;TCONS_00014098.p1;TCONS_00014099.p1;TCONS_00014100.p1;TCONS_00014101.p1;TCO…
	GO:0070727	cellular macromolecule localization	160	910	2.39172e-10	4.24633e-08	TCONS_00019698.p1;TCONS_00019699.p1;TCONS_00019700.p1;TCONS_00019701.p1;TCONS_00019702.p1;TCONS_00019703.p1;TCONS_00019704.p1;TCONS_00019705.p1;TCONS_00019706.p1;TCONS_00019707.p1;TCONS_00019708.p1;TCONS_00019709.p1;TCONS_00019710.p1;TCONS_00009148.p1;TCONS_00017969.p1;TCONS_00017970.p1;TCONS_00042024.p1;TCONS_00027173.p1;TCONS_00027174.p1;TCONS_00027175.p1;TCONS_00027177.p1;TCONS_00030132.p1;TCO…
	GO:0065008	regulation of biological quality	320	2134	2.464e-10	4.25314e-08	TCONS_00026641.p1;TCONS_00048707.p1;TCONS_00024249.p1;TCONS_00019698.p1;TCONS_00019699.p1;TCONS_00019700.p1;TCONS_00019701.p1;TCONS_00019702.p1;TCONS_00019703.p1;TCONS_00019704.p1;TCONS_00019705.p1;TCONS_00019706.p1;TCONS_00019707.p1;TCONS_00019708.p1;TCONS_00019709.p1;TCONS_00019710.p1;TCONS_00015768.p1;TCONS_00000230.p1;TCONS_00001509.p1;TCONS_00002385.p1;TCONS_00002386.p1;TCONS_00002387.p1;TCO…
	GO:0030154	cell differentiation	412	2507	2.88178e-10	4.83983e-08	TCONS_00026641.p1;TCONS_00019698.p1;TCONS_00019699.p1;TCONS_00019700.p1;TCONS_00019701.p1;TCONS_00019702.p1;TCONS_00019703.p1;TCONS_00019704.p1;TCONS_00019705.p1;TCONS_00019706.p1;TCONS_00019707.p1;TCONS_00019708.p1;TCONS_00019709.p1;TCONS_00019710.p1;TCONS_00015185.p1;TCONS_00029260.p1;TCONS_00029262.p1;TCONS_00036816.p1;TCONS_00042841.p2;TCONS_00006228.p1;TCONS_00006229.p1;TCONS_00006230.p1;TCO…
	GO:0016043	cellular component organization	555	4138	3.22418e-10	5.27238e-08	TCONS_00026641.p1;TCONS_00046339.p1;TCONS_00045785.p1;TCONS_00049316.p1;TCONS_00048707.p1;TCONS_00048509.p1;TCONS_00019698.p1;TCONS_00019699.p1;TCONS_00019700.p1;TCONS_00019701.p1;TCONS_00019702.p1;TCONS_00019703.p1;TCONS_00019704.p1;TCONS_00019705.p1;TCONS_00019706.p1;TCONS_00019707.p1;TCONS_00019708.p1;TCONS_00019709.p1;TCONS_00019710.p1;TCONS_00015185.p1;TCONS_00043851.p1;TCONS_00009148.p1;TCO…
	GO:0060429	epithelium development	179	1070	3.43998e-10	5.48103e-08	TCONS_00026641.p1;TCONS_00036816.p1;TCONS_00026960.p1;TCONS_00001587.p2;TCONS_00001588.p2;TCONS_00003994.p1;TCONS_00033542.p1;TCONS_00042024.p1;TCONS_00015791.p1;TCONS_00015792.p1;TCONS_00002111.p1;TCONS_00039590.p1;TCONS_00029050.p2;TCONS_00024230.p1;TCONS_00029389.p1;TCONS_00029390.p1;TCONS_00029391.p1;TCONS_00029392.p1;TCONS_00039581.p1;TCONS_00032453.p1;TCONS_00000689.p1;TCONS_00015309.p1;TCO…
	GO:0019538	protein metabolic process	401	2899	5.9886e-10	9.30328e-08	TCONS_00033415.p1;TCONS_00048509.p1;TCONS_00015185.p1;TCONS_00043851.p1;TCONS_00029260.p1;TCONS_00029262.p1;TCONS_00015768.p1;TCONS_00042841.p2;TCONS_00006228.p1;TCONS_00006229.p1;TCONS_00006230.p1;TCONS_00026620.p1;TCONS_00012832.p1;TCONS_00039883.p1;TCONS_00023821.p1;TCONS_00023822.p1;TCONS_00023823.p1;TCONS_00023824.p1;TCONS_00000221.p1;TCONS_00000222.p1;TCONS_00000219.p1;TCONS_00000220.p1;TCO…
	GO:0042221	response to chemical	297	1905	6.22279e-10	9.43132e-08	TCONS_00026641.p1;TCONS_00048707.p1;TCONS_00015185.p1;TCONS_00029260.p1;TCONS_00029262.p1;TCONS_00028401.p1;TCONS_00014597.p1;TCONS_00022249.p1;TCONS_00001587.p2;TCONS_00001588.p2;TCONS_00003084.p1;TCONS_00046908.p1;TCONS_00017969.p1;TCONS_00017970.p1;TCONS_00033542.p1;TCONS_00027173.p1;TCONS_00027174.p1;TCONS_00027175.p1;TCONS_00027177.p1;TCONS_00030132.p1;TCONS_00013120.p1;TCONS_00013121.p1;TCO…
	GO:0048522	positive regulation of cellular process	380	2498	6.69978e-10	9.91248e-08	TCONS_00026641.p1;TCONS_00048707.p1;TCONS_00048509.p1;TCONS_00019698.p1;TCONS_00019699.p1;TCONS_00019700.p1;TCONS_00019701.p1;TCONS_00019702.p1;TCONS_00019703.p1;TCONS_00019704.p1;TCONS_00019705.p1;TCONS_00019706.p1;TCONS_00019707.p1;TCONS_00019708.p1;TCONS_00019709.p1;TCONS_00019710.p1;TCONS_00043851.p1;TCONS_00036816.p1;TCONS_00000262.p1;TCONS_00000263.p1;TCONS_00000264.p1;TCONS_00000265.p1;TCO…
	GO:0008104	protein localization	226	1378	7.85585e-10	1.13526e-07	TCONS_00019698.p1;TCONS_00019699.p1;TCONS_00019700.p1;TCONS_00019701.p1;TCONS_00019702.p1;TCONS_00019703.p1;TCONS_00019704.p1;TCONS_00019705.p1;TCONS_00019706.p1;TCONS_00019707.p1;TCONS_00019708.p1;TCONS_00019709.p1;TCONS_00019710.p1;TCONS_00009148.p1;TCONS_00023394.p1;TCONS_00014597.p1;TCONS_00022249.p1;TCONS_00029962.p1;TCONS_00029963.p1;TCONS_00017969.p1;TCONS_00017970.p1;TCONS_00033542.p1;TCO…
	GO:0048598	embryonic morphogenesis	76	377	9.52365e-10	1.345e-07	TCONS_00026641.p1;TCONS_00029260.p1;TCONS_00029262.p1;TCONS_00036816.p1;TCONS_00003084.p1;TCONS_00002111.p1;TCONS_00039590.p1;TCONS_00029389.p1;TCONS_00029390.p1;TCONS_00029391.p1;TCONS_00029392.p1;TCONS_00025681.p1;TCONS_00001701.p1;TCONS_00020467.p2;TCONS_00020468.p2;TCONS_00007221.p1;TCONS_00002385.p1;TCONS_00002386.p1;TCONS_00002387.p1;TCONS_00002388.p1;TCONS_00013698.p1;TCONS_00013702.p1;TCO…
	GO:0003002	regionalization	130	474	9.81638e-10	1.35553e-07	TCONS_00026641.p1;TCONS_00036816.p1;TCONS_00026960.p1;TCONS_00003084.p1;TCONS_00003994.p1;TCONS_00042024.p1;TCONS_00032899.p1;TCONS_00002863.p1;TCONS_00002864.p1;TCONS_00029389.p1;TCONS_00029390.p1;TCONS_00029391.p1;TCONS_00029392.p1;TCONS_00039581.p1;TCONS_00007141.p1;TCONS_00014096.p1;TCONS_00014097.p1;TCONS_00014098.p1;TCONS_00014099.p1;TCONS_00014100.p1;TCONS_00014101.p1;TCONS_00014102.p1;TCO…
	GO:0034613	cellular protein localization	153	886	1.44074e-09	1.94625e-07	TCONS_00019698.p1;TCONS_00019699.p1;TCONS_00019700.p1;TCONS_00019701.p1;TCONS_00019702.p1;TCONS_00019703.p1;TCONS_00019704.p1;TCONS_00019705.p1;TCONS_00019706.p1;TCONS_00019707.p1;TCONS_00019708.p1;TCONS_00019709.p1;TCONS_00019710.p1;TCONS_00009148.p1;TCONS_00017969.p1;TCONS_00017970.p1;TCONS_00042024.p1;TCONS_00027173.p1;TCONS_00027174.p1;TCONS_00027175.p1;TCONS_00027177.p1;TCONS_00030132.p1;TCO…
	GO:0000003	reproduction	235	1324	1.59993e-09	2.11532e-07	TCONS_00026641.p1;TCONS_00000280.p1;TCONS_00000281.p1;TCONS_00001404.p1;TCONS_00023394.p1;TCONS_00001587.p2;TCONS_00001588.p2;TCONS_00003084.p1;TCONS_00029962.p1;TCONS_00029963.p1;TCONS_00016134.p1;TCONS_00011661.p1;TCONS_00044498.p1;TCONS_00015791.p1;TCONS_00015792.p1;TCONS_00002111.p1;TCONS_00039590.p1;TCONS_00029050.p2;TCONS_00027277.p1;TCONS_00032899.p1;TCONS_00002863.p1;TCONS_00002864.p1;TCO…
	GO:0022414	reproductive process	233	1309	2.91914e-09	3.77907e-07	TCONS_00026641.p1;TCONS_00000280.p1;TCONS_00000281.p1;TCONS_00001404.p1;TCONS_00023394.p1;TCONS_00001587.p2;TCONS_00001588.p2;TCONS_00003084.p1;TCONS_00029962.p1;TCONS_00029963.p1;TCONS_00016134.p1;TCONS_00011661.p1;TCONS_00044498.p1;TCONS_00015791.p1;TCONS_00015792.p1;TCONS_00002111.p1;TCONS_00039590.p1;TCONS_00029050.p2;TCONS_00027277.p1;TCONS_00032899.p1;TCONS_00002863.p1;TCONS_00002864.p1;TCO…
	GO:0070887	cellular response to chemical stimulus	159	930	3.91139e-09	4.96029e-07	TCONS_00026641.p1;TCONS_00029260.p1;TCONS_00029262.p1;TCONS_00028401.p1;TCONS_00014597.p1;TCONS_00022249.p1;TCONS_00001587.p2;TCONS_00001588.p2;TCONS_00017969.p1;TCONS_00017970.p1;TCONS_00033542.p1;TCONS_00030132.p1;TCONS_00000658.p1;TCONS_00027696.p1;TCONS_00027697.p1;TCONS_00027698.p1;TCONS_00027699.p1;TCONS_00027700.p1;TCONS_00027701.p1;TCONS_00000101.p1;TCONS_00037231.p1;TCONS_00008640.p1;TCO…
	GO:0051234	establishment of localization	344	2712	6.13522e-09	7.5796e-07	TCONS_00043934.p2;TCONS_00048707.p1;TCONS_00024249.p1;TCONS_00019698.p1;TCONS_00019699.p1;TCONS_00019700.p1;TCONS_00019701.p1;TCONS_00019702.p1;TCONS_00019703.p1;TCONS_00019704.p1;TCONS_00019705.p1;TCONS_00019706.p1;TCONS_00019707.p1;TCONS_00019708.p1;TCONS_00019709.p1;TCONS_00019710.p1;TCONS_00009148.p1;TCONS_00036816.p1;TCONS_00001509.p1;TCONS_00002385.p1;TCONS_00002386.p1;TCONS_00002387.p1;TCO…
	GO:0006810	transport	336	2633	6.22078e-09	7.5796e-07	TCONS_00043934.p2;TCONS_00048707.p1;TCONS_00024249.p1;TCONS_00019698.p1;TCONS_00019699.p1;TCONS_00019700.p1;TCONS_00019701.p1;TCONS_00019702.p1;TCONS_00019703.p1;TCONS_00019704.p1;TCONS_00019705.p1;TCONS_00019706.p1;TCONS_00019707.p1;TCONS_00019708.p1;TCONS_00019709.p1;TCONS_00019710.p1;TCONS_00009148.p1;TCONS_00036816.p1;TCONS_00001509.p1;TCONS_00002385.p1;TCONS_00002386.p1;TCONS_00002387.p1;TCO…
	GO:0031323	regulation of cellular metabolic process	426	3125	7.26208e-09	8.57981e-07	TCONS_00026641.p1;TCONS_00048707.p1;TCONS_00048509.p1;TCONS_00043851.p1;TCONS_00036816.p1;TCONS_00000262.p1;TCONS_00000263.p1;TCONS_00000264.p1;TCONS_00000265.p1;TCONS_00008471.p1;TCONS_00008472.p1;TCONS_00042841.p2;TCONS_00006228.p1;TCONS_00006229.p1;TCONS_00006230.p1;TCONS_00026620.p1;TCONS_00012832.p1;TCONS_00039883.p1;TCONS_00023821.p1;TCONS_00023822.p1;TCONS_00023823.p1;TCONS_00023824.p1;TCO…
	GO:2001236	regulation of extrinsic apoptotic signaling pathway	23	27	7.31783e-09	8.57981e-07	TCONS_00034007.p1;TCONS_00048670.p1;TCONS_00048669.p2;TCONS_00033024.p1;TCONS_00017350.p1;TCONS_00017352.p1;TCONS_00017353.p1;TCONS_00017354.p1;TCONS_00017355.p1;TCONS_00015334.p1;TCONS_00015335.p1;TCONS_00015336.p1;TCONS_00015337.p1;TCONS_00015338.p1;TCONS_00015339.p1;TCONS_00015340.p1;TCONS_00015341.p1;TCONS_00015342.p1;TCONS_00046917.p1;TCONS_00005302.p1;TCONS_00022486.p1;TCONS_00022488.p1;TCO…
	GO:0044702	single organism reproductive process	216	1132	8.87672e-09	1.02148e-06	TCONS_00026641.p1;TCONS_00000280.p1;TCONS_00000281.p1;TCONS_00001404.p1;TCONS_00023394.p1;TCONS_00003084.p1;TCONS_00029962.p1;TCONS_00029963.p1;TCONS_00016134.p1;TCONS_00011661.p1;TCONS_00015791.p1;TCONS_00015792.p1;TCONS_00002111.p1;TCONS_00039590.p1;TCONS_00029050.p2;TCONS_00027277.p1;TCONS_00032899.p1;TCONS_00002863.p1;TCONS_00002864.p1;TCONS_00024230.p1;TCONS_00029389.p1;TCONS_00029390.p1;TCO…
	GO:0048646	anatomical structure formation involved in morphogenesis	169	753	1.42295e-08	1.60768e-06	TCONS_00026641.p1;TCONS_00036816.p1;TCONS_00023394.p1;TCONS_00001587.p2;TCONS_00001588.p2;TCONS_00003084.p1;TCONS_00007506.p1;TCONS_00007507.p1;TCONS_00027173.p1;TCONS_00027174.p1;TCONS_00027175.p1;TCONS_00027177.p1;TCONS_00016134.p1;TCONS_00011661.p1;TCONS_00044498.p1;TCONS_00015791.p1;TCONS_00015792.p1;TCONS_00029389.p1;TCONS_00029390.p1;TCONS_00029391.p1;TCONS_00029392.p1;TCONS_00034007.p1;TCO…
	GO:0035295	tube development	129	764	1.85587e-08	2.05666e-06	TCONS_00026641.p1;TCONS_00026960.p1;TCONS_00003994.p1;TCONS_00033542.p1;TCONS_00042024.p1;TCONS_00002111.p1;TCONS_00039590.p1;TCONS_00029050.p2;TCONS_00024230.p1;TCONS_00046670.p1;TCONS_00032314.p1;TCONS_00029389.p1;TCONS_00029390.p1;TCONS_00029391.p1;TCONS_00029392.p1;TCONS_00039581.p1;TCONS_00032453.p1;TCONS_00000689.p1;TCONS_00015309.p1;TCONS_00015310.p1;TCONS_00007141.p1;TCONS_00014096.p1;TCO…
	GO:0021700	developmental maturation	86	208	1.88654e-08	2.05666e-06	TCONS_00001587.p2;TCONS_00001588.p2;TCONS_00032899.p1;TCONS_00002863.p1;TCONS_00002864.p1;TCONS_00029389.p1;TCONS_00029390.p1;TCONS_00029391.p1;TCONS_00029392.p1;TCONS_00014096.p1;TCONS_00014097.p1;TCONS_00014098.p1;TCONS_00014099.p1;TCONS_00014100.p1;TCONS_00014101.p1;TCONS_00014102.p1;TCONS_00014103.p1;TCONS_00014104.p1;TCONS_00014105.p1;TCONS_00014106.p1;TCONS_00014107.p1;TCONS_00014108.p1;TCO…
	GO:0071840	cellular component organization or biogenesis	561	4303	2.17764e-08	2.33308e-06	TCONS_00026641.p1;TCONS_00046339.p1;TCONS_00045785.p1;TCONS_00049316.p1;TCONS_00048707.p1;TCONS_00048509.p1;TCONS_00019698.p1;TCONS_00019699.p1;TCONS_00019700.p1;TCONS_00019701.p1;TCONS_00019702.p1;TCONS_00019703.p1;TCONS_00019704.p1;TCONS_00019705.p1;TCONS_00019706.p1;TCONS_00019707.p1;TCONS_00019708.p1;TCONS_00019709.p1;TCONS_00019710.p1;TCONS_00015185.p1;TCONS_00043851.p1;TCONS_00009148.p1;TCO…
	GO:0006950	response to stress	239	1846	2.31229e-08	2.43535e-06	TCONS_00048509.p1;TCONS_00015185.p1;TCONS_00043851.p1;TCONS_00009148.p1;TCONS_00000280.p1;TCONS_00000281.p1;TCONS_00001404.p1;TCONS_00029337.p1;TCONS_00001587.p2;TCONS_00001588.p2;TCONS_00003084.p1;TCONS_00017969.p1;TCONS_00017970.p1;TCONS_00027173.p1;TCONS_00027174.p1;TCONS_00027175.p1;TCONS_00027177.p1;TCONS_00041692.p1;TCONS_00044390.p1;TCONS_00047923.p1;TCONS_00029634.p1;TCONS_00001581.p1;TCO…
	GO:0007167	enzyme linked receptor protein signaling pathway	73	383	2.43757e-08	2.49756e-06	TCONS_00026641.p1;TCONS_00029260.p1;TCONS_00029262.p1;TCONS_00017969.p1;TCONS_00017970.p1;TCONS_00027173.p1;TCONS_00027174.p1;TCONS_00027175.p1;TCONS_00027177.p1;TCONS_00030132.p1;TCONS_00012899.p1;TCONS_00012900.p1;TCONS_00020622.p2;TCONS_00006290.p1;TCONS_00020467.p2;TCONS_00020468.p2;TCONS_00007221.p1;TCONS_00032859.p1;TCONS_00037316.p1;TCONS_00001796.p1;TCONS_00001797.p1;TCONS_00032899.p1;TCO…
	GO:0050793	regulation of developmental process	239	1270	2.48048e-08	2.49756e-06	TCONS_00026641.p1;TCONS_00019698.p1;TCONS_00019699.p1;TCONS_00019700.p1;TCONS_00019701.p1;TCONS_00019702.p1;TCONS_00019703.p1;TCONS_00019704.p1;TCONS_00019705.p1;TCONS_00019706.p1;TCONS_00019707.p1;TCONS_00019708.p1;TCONS_00019709.p1;TCONS_00019710.p1;TCONS_00036816.p1;TCONS_00042841.p2;TCONS_00006228.p1;TCONS_00006229.p1;TCONS_00006230.p1;TCONS_00026620.p1;TCONS_00012832.p1;TCONS_00039883.p1;TCO…
	GO:0048609	multicellular organismal reproductive process	194	916	2.49193e-08	2.49756e-06	TCONS_00026641.p1;TCONS_00000280.p1;TCONS_00000281.p1;TCONS_00001404.p1;TCONS_00023394.p1;TCONS_00003084.p1;TCONS_00029962.p1;TCONS_00029963.p1;TCONS_00016134.p1;TCONS_00011661.p1;TCONS_00044498.p1;TCONS_00015791.p1;TCONS_00015792.p1;TCONS_00029050.p2;TCONS_00027277.p1;TCONS_00032899.p1;TCONS_00002863.p1;TCONS_00002864.p1;TCONS_00024230.p1;TCONS_00029389.p1;TCONS_00029390.p1;TCONS_00029391.p1;TCO…
	GO:1902578	single-organism localization	310	2425	3.37531e-08	3.32923e-06	TCONS_00043934.p2;TCONS_00048707.p1;TCONS_00024249.p1;TCONS_00019698.p1;TCONS_00019699.p1;TCONS_00019700.p1;TCONS_00019701.p1;TCONS_00019702.p1;TCONS_00019703.p1;TCONS_00019704.p1;TCONS_00019705.p1;TCONS_00019706.p1;TCONS_00019707.p1;TCONS_00019708.p1;TCONS_00019709.p1;TCONS_00019710.p1;TCONS_00009148.p1;TCONS_00023394.p1;TCONS_00001509.p1;TCONS_00002385.p1;TCONS_00002386.p1;TCONS_00002387.p1;TCO…
	GO:0009798	axis specification	75	157	3.87405e-08	3.71089e-06	TCONS_00003084.p1;TCONS_00032899.p1;TCONS_00002863.p1;TCONS_00002864.p1;TCONS_00029389.p1;TCONS_00029390.p1;TCONS_00029391.p1;TCONS_00029392.p1;TCONS_00014096.p1;TCONS_00014097.p1;TCONS_00014098.p1;TCONS_00014099.p1;TCONS_00014100.p1;TCONS_00014101.p1;TCONS_00014102.p1;TCONS_00014103.p1;TCONS_00014104.p1;TCONS_00014105.p1;TCONS_00014106.p1;TCONS_00014107.p1;TCONS_00014108.p1;TCONS_00014109.p1;TCO…
	GO:0034504	protein localization to nucleus	33	163	3.88169e-08	3.71089e-06	TCONS_00017969.p1;TCONS_00017970.p1;TCONS_00027173.p1;TCONS_00027174.p1;TCONS_00027175.p1;TCONS_00027177.p1;TCONS_00030132.p1;TCONS_00034007.p1;TCONS_00003827.p1;TCONS_00004511.p1;TCONS_00019141.p1;TCONS_00004060.p1;TCONS_00003394.p1;TCONS_00003395.p1;TCONS_00003396.p1;TCONS_00003397.p1;TCONS_00032113.p1;TCONS_00021638.p1;TCONS_00045666.p1;TCONS_00029658.p1;TCONS_00029659.p1;TCONS_00029660.p1;TCO…
	GO:0007097	nuclear migration	9	26	4.01447e-08	3.72327e-06	TCONS_00000933.p1;TCONS_00032113.p1;TCONS_00045785.p1;TCONS_00029851.p1;TCONS_00042933.p1;TCONS_00042934.p1;TCONS_00017004.p1;TCONS_00017006.p1;TCONS_00002905.p1
	GO:0040023	establishment of nucleus localization	9	26	4.01447e-08	3.72327e-06	TCONS_00000933.p1;TCONS_00032113.p1;TCONS_00045785.p1;TCONS_00029851.p1;TCONS_00042933.p1;TCONS_00042934.p1;TCONS_00017004.p1;TCONS_00017006.p1;TCONS_00002905.p1
	GO:0060255	regulation of macromolecule metabolic process	438	3186	4.13758e-08	3.78102e-06	TCONS_00026641.p1;TCONS_00048509.p1;TCONS_00043851.p1;TCONS_00036816.p1;TCONS_00000262.p1;TCONS_00000263.p1;TCONS_00000264.p1;TCONS_00000265.p1;TCONS_00008471.p1;TCONS_00008472.p1;TCONS_00042841.p2;TCONS_00006228.p1;TCONS_00006229.p1;TCONS_00006230.p1;TCONS_00026620.p1;TCONS_00012832.p1;TCONS_00039883.p1;TCONS_00023821.p1;TCONS_00023822.p1;TCONS_00023823.p1;TCONS_00023824.p1;TCONS_00020714.p1;TCO…
	GO:0016331	morphogenesis of embryonic epithelium	42	134	4.27106e-08	3.84643e-06	TCONS_00026641.p1;TCONS_00002111.p1;TCONS_00039590.p1;TCONS_00029389.p1;TCONS_00029390.p1;TCONS_00029391.p1;TCONS_00029392.p1;TCONS_00025681.p1;TCONS_00001701.p1;TCONS_00020467.p2;TCONS_00020468.p2;TCONS_00007221.p1;TCONS_00002385.p1;TCONS_00002386.p1;TCONS_00002387.p1;TCONS_00002388.p1;TCONS_00014915.p1;TCONS_00030733.p1;TCONS_00005738.p1;TCONS_00006020.p1;TCONS_00006021.p1;TCONS_00006022.p1;TCO…
	GO:0048583	regulation of response to stimulus	230	1647	4.53233e-08	4.02341e-06	TCONS_00043851.p1;TCONS_00029260.p1;TCONS_00029262.p1;TCONS_00000230.p1;TCONS_00000280.p1;TCONS_00000281.p1;TCONS_00001404.p1;TCONS_00001587.p2;TCONS_00001588.p2;TCONS_00003084.p1;TCONS_00017969.p1;TCONS_00017970.p1;TCONS_00003994.p1;TCONS_00030999.p1;TCONS_00031000.p1;TCONS_00042024.p1;TCONS_00038038.p1;TCONS_00027173.p1;TCONS_00027174.p1;TCONS_00027175.p1;TCONS_00027177.p1;TCONS_00017055.p1;TCO…
	GO:0048469	cell maturation	81	152	4.65059e-08	4.06222e-06	TCONS_00001587.p2;TCONS_00001588.p2;TCONS_00032899.p1;TCONS_00002863.p1;TCONS_00002864.p1;TCONS_00029389.p1;TCONS_00029390.p1;TCONS_00029391.p1;TCONS_00029392.p1;TCONS_00014096.p1;TCONS_00014097.p1;TCONS_00014098.p1;TCONS_00014099.p1;TCONS_00014100.p1;TCONS_00014101.p1;TCONS_00014102.p1;TCONS_00014103.p1;TCONS_00014104.p1;TCONS_00014105.p1;TCONS_00014106.p1;TCONS_00014107.p1;TCONS_00014108.p1;TCO…
	GO:0051128	regulation of cellular component organization	257	1438	4.70679e-08	4.06222e-06	TCONS_00026641.p1;TCONS_00019698.p1;TCONS_00019699.p1;TCONS_00019700.p1;TCONS_00019701.p1;TCONS_00019702.p1;TCONS_00019703.p1;TCONS_00019704.p1;TCONS_00019705.p1;TCONS_00019706.p1;TCONS_00019707.p1;TCONS_00019708.p1;TCONS_00019709.p1;TCONS_00019710.p1;TCONS_00043851.p1;TCONS_00036816.p1;TCONS_00001509.p1;TCONS_00002385.p1;TCONS_00002386.p1;TCONS_00002387.p1;TCONS_00002388.p1;TCONS_00028401.p1;TCO…
	GO:0007308	oocyte construction	72	85	4.84651e-08	4.12551e-06	TCONS_00032899.p1;TCONS_00002863.p1;TCONS_00002864.p1;TCONS_00029389.p1;TCONS_00029390.p1;TCONS_00029391.p1;TCONS_00029392.p1;TCONS_00014096.p1;TCONS_00014097.p1;TCONS_00014098.p1;TCONS_00014099.p1;TCONS_00014100.p1;TCONS_00014101.p1;TCONS_00014102.p1;TCONS_00014103.p1;TCONS_00014104.p1;TCONS_00014105.p1;TCONS_00014106.p1;TCONS_00014107.p1;TCONS_00014108.p1;TCONS_00014109.p1;TCONS_00014110.p1;TCO…
	GO:0097191	extrinsic apoptotic signaling pathway	28	38	5.03472e-08	4.17415e-06	TCONS_00017969.p1;TCONS_00017970.p1;TCONS_00034007.p1;TCONS_00048670.p1;TCONS_00048669.p2;TCONS_00033024.p1;TCONS_00017350.p1;TCONS_00017352.p1;TCONS_00017353.p1;TCONS_00017354.p1;TCONS_00017355.p1;TCONS_00015334.p1;TCONS_00015335.p1;TCONS_00015336.p1;TCONS_00015337.p1;TCONS_00015338.p1;TCONS_00015339.p1;TCONS_00015340.p1;TCONS_00015341.p1;TCONS_00015342.p1;TCONS_00008152.p1;TCONS_00008153.p1;TCO…
	GO:0032504	multicellular organism reproduction	194	926	5.038e-08	4.17415e-06	TCONS_00026641.p1;TCONS_00000280.p1;TCONS_00000281.p1;TCONS_00001404.p1;TCONS_00023394.p1;TCONS_00003084.p1;TCONS_00029962.p1;TCONS_00029963.p1;TCONS_00016134.p1;TCONS_00011661.p1;TCONS_00044498.p1;TCONS_00015791.p1;TCONS_00015792.p1;TCONS_00029050.p2;TCONS_00027277.p1;TCONS_00032899.p1;TCONS_00002863.p1;TCONS_00002864.p1;TCONS_00024230.p1;TCONS_00029389.p1;TCONS_00029390.p1;TCONS_00029391.p1;TCO…
	GO:0080090	regulation of primary metabolic process	419	3111	5.24165e-08	4.28574e-06	TCONS_00026641.p1;TCONS_00048707.p1;TCONS_00048509.p1;TCONS_00043851.p1;TCONS_00036816.p1;TCONS_00000262.p1;TCONS_00000263.p1;TCONS_00000264.p1;TCONS_00000265.p1;TCONS_00008471.p1;TCONS_00008472.p1;TCONS_00042841.p2;TCONS_00006228.p1;TCONS_00006229.p1;TCONS_00006230.p1;TCONS_00026620.p1;TCONS_00012832.p1;TCONS_00039883.p1;TCONS_00023821.p1;TCONS_00023822.p1;TCONS_00023823.p1;TCONS_00023824.p1;TCO…
	GO:0009792	embryo development ending in birth or egg hatching	71	383	5.39216e-08	4.35154e-06	TCONS_00026641.p1;TCONS_00029260.p1;TCONS_00029262.p1;TCONS_00036816.p1;TCONS_00033542.p1;TCONS_00030999.p1;TCONS_00031000.p1;TCONS_00002111.p1;TCONS_00039590.p1;TCONS_00010699.p1;TCONS_00010700.p1;TCONS_00020467.p2;TCONS_00020468.p2;TCONS_00007221.p1;TCONS_00002385.p1;TCONS_00002386.p1;TCONS_00002387.p1;TCONS_00002388.p1;TCONS_00048670.p1;TCONS_00048669.p2;TCONS_00033024.p1;TCONS_00028984.p1;TCO…
	GO:0044765	single-organism transport	291	2266	6.86408e-08	5.46839e-06	TCONS_00043934.p2;TCONS_00048707.p1;TCONS_00024249.p1;TCONS_00019698.p1;TCONS_00019699.p1;TCONS_00019700.p1;TCONS_00019701.p1;TCONS_00019702.p1;TCONS_00019703.p1;TCONS_00019704.p1;TCONS_00019705.p1;TCONS_00019706.p1;TCONS_00019707.p1;TCONS_00019708.p1;TCONS_00019709.p1;TCONS_00019710.p1;TCONS_00009148.p1;TCONS_00001509.p1;TCONS_00002385.p1;TCONS_00002386.p1;TCONS_00002387.p1;TCONS_00002388.p1;TCO…
	GO:0007309	oocyte axis specification	63	76	6.97832e-08	5.48903e-06	TCONS_00032899.p1;TCONS_00002863.p1;TCONS_00002864.p1;TCONS_00029389.p1;TCONS_00029390.p1;TCONS_00029391.p1;TCONS_00029392.p1;TCONS_00014096.p1;TCONS_00014097.p1;TCONS_00014098.p1;TCONS_00014099.p1;TCONS_00014100.p1;TCONS_00014101.p1;TCONS_00014102.p1;TCONS_00014103.p1;TCONS_00014104.p1;TCONS_00014105.p1;TCONS_00014106.p1;TCONS_00014107.p1;TCONS_00014108.p1;TCONS_00014109.p1;TCONS_00014110.p1;TCO…
	GO:0002009	morphogenesis of an epithelium	117	668	8.53966e-08	6.63318e-06	TCONS_00026641.p1;TCONS_00026960.p1;TCONS_00003994.p1;TCONS_00033542.p1;TCONS_00042024.p1;TCONS_00002111.p1;TCONS_00039590.p1;TCONS_00029050.p2;TCONS_00024230.p1;TCONS_00029389.p1;TCONS_00029390.p1;TCONS_00029391.p1;TCONS_00029392.p1;TCONS_00039581.p1;TCONS_00032453.p1;TCONS_00000689.p1;TCONS_00015309.p1;TCONS_00015310.p1;TCONS_00016572.p1;TCONS_00014096.p1;TCONS_00014097.p1;TCONS_00014098.p1;TCO…
	GO:0009893	positive regulation of metabolic process	272	1652	9.07128e-08	6.95913e-06	TCONS_00026641.p1;TCONS_00048707.p1;TCONS_00043851.p1;TCONS_00000262.p1;TCONS_00000263.p1;TCONS_00000264.p1;TCONS_00000265.p1;TCONS_00008471.p1;TCONS_00008472.p1;TCONS_00042841.p2;TCONS_00006228.p1;TCONS_00006229.p1;TCONS_00006230.p1;TCONS_00026620.p1;TCONS_00012832.p1;TCONS_00039883.p1;TCONS_00023821.p1;TCONS_00023822.p1;TCONS_00023823.p1;TCONS_00023824.p1;TCONS_00000230.p1;TCONS_00013927.p1;TCO…
	GO:0009887	organ morphogenesis	162	943	9.34215e-08	7.07953e-06	TCONS_00026641.p1;TCONS_00015185.p1;TCONS_00029260.p1;TCONS_00029262.p1;TCONS_00036816.p1;TCONS_00026960.p1;TCONS_00001587.p2;TCONS_00001588.p2;TCONS_00003994.p1;TCONS_00033542.p1;TCONS_00042024.p1;TCONS_00002111.p1;TCONS_00039590.p1;TCONS_00029050.p2;TCONS_00024230.p1;TCONS_00029389.p1;TCONS_00029390.p1;TCONS_00029391.p1;TCONS_00029392.p1;TCONS_00039581.p1;TCONS_00010699.p1;TCONS_00010700.p1;TCO…
	GO:0009894	regulation of catabolic process	90	333	1.05931e-07	7.93077e-06	TCONS_00048707.p1;TCONS_00000262.p1;TCONS_00000263.p1;TCONS_00000264.p1;TCONS_00000265.p1;TCONS_00008471.p1;TCONS_00008472.p1;TCONS_00001587.p2;TCONS_00001588.p2;TCONS_00004511.p1;TCONS_00008640.p1;TCONS_00023200.p1;TCONS_00004712.p1;TCONS_00050546.p1;TCONS_00042499.p1;TCONS_00042505.p1;TCONS_00042506.p1;TCONS_00014096.p1;TCONS_00014097.p1;TCONS_00014098.p1;TCONS_00014099.p1;TCONS_00014100.p1;TCO…
	GO:0035108	limb morphogenesis	22	53	1.085e-07	8.02642e-06	TCONS_00029260.p1;TCONS_00029262.p1;TCONS_00046670.p1;TCONS_00032314.p1;TCONS_00036829.p1;TCONS_00040866.p1;TCONS_00044821.p1;TCONS_00041510.p2;TCONS_00045761.p1;TCONS_00040391.p1;TCONS_00040392.p1;TCONS_00040395.p1;TCONS_00040397.p1;TCONS_00040398.p1;TCONS_00040400.p1;TCONS_00040406.p1;TCONS_00040407.p1;TCONS_00040399.p1;TCONS_00040402.p1;TCONS_00040411.p1;TCONS_00013651.p1;TCONS_00027411.p1
	GO:0048729	tissue morphogenesis	122	727	1.27476e-07	9.31927e-06	TCONS_00026641.p1;TCONS_00015185.p1;TCONS_00036816.p1;TCONS_00026960.p1;TCONS_00003084.p1;TCONS_00003994.p1;TCONS_00033542.p1;TCONS_00042024.p1;TCONS_00002111.p1;TCONS_00039590.p1;TCONS_00029050.p2;TCONS_00024230.p1;TCONS_00029389.p1;TCONS_00029390.p1;TCONS_00029391.p1;TCONS_00029392.p1;TCONS_00039581.p1;TCONS_00010699.p1;TCONS_00010700.p1;TCONS_00032453.p1;TCONS_00000689.p1;TCONS_00015309.p1;TCO…
	GO:0006464	cellular protein modification process	265	1951	1.34959e-07	9.63946e-06	TCONS_00033415.p1;TCONS_00048509.p1;TCONS_00015185.p1;TCONS_00043851.p1;TCONS_00015768.p1;TCONS_00042841.p2;TCONS_00006228.p1;TCONS_00006229.p1;TCONS_00006230.p1;TCONS_00026620.p1;TCONS_00012832.p1;TCONS_00039883.p1;TCONS_00023821.p1;TCONS_00023822.p1;TCONS_00023823.p1;TCONS_00023824.p1;TCONS_00000221.p1;TCONS_00000222.p1;TCONS_00000219.p1;TCONS_00000220.p1;TCONS_00000223.p1;TCONS_00000224.p1;TCO…
	GO:0036211	protein modification process	265	1951	1.34959e-07	9.63946e-06	TCONS_00033415.p1;TCONS_00048509.p1;TCONS_00015185.p1;TCONS_00043851.p1;TCONS_00015768.p1;TCONS_00042841.p2;TCONS_00006228.p1;TCONS_00006229.p1;TCONS_00006230.p1;TCONS_00026620.p1;TCONS_00012832.p1;TCONS_00039883.p1;TCONS_00023821.p1;TCONS_00023822.p1;TCONS_00023823.p1;TCONS_00023824.p1;TCONS_00000221.p1;TCONS_00000222.p1;TCONS_00000219.p1;TCONS_00000220.p1;TCONS_00000223.p1;TCONS_00000224.p1;TCO…
	GO:0033344	cholesterol efflux	11	28	1.36729e-07	9.65491e-06	TCONS_00048707.p1;TCONS_00014597.p1;TCONS_00022249.p1;TCONS_00008178.p1;TCONS_00010618.p1;TCONS_00031796.p1;TCONS_00031797.p1;TCONS_00031798.p1;TCONS_00036507.p1;TCONS_00011618.p1;TCONS_00011619.p1
	GO:0051647	nucleus localization	13	32	1.44675e-07	1.01013e-05	TCONS_00000933.p1;TCONS_00002385.p1;TCONS_00002386.p1;TCONS_00002387.p1;TCONS_00002388.p1;TCONS_00032113.p1;TCONS_00045785.p1;TCONS_00029851.p1;TCONS_00042933.p1;TCONS_00042934.p1;TCONS_00017004.p1;TCONS_00017006.p1;TCONS_00002905.p1
	GO:0035107	appendage morphogenesis	82	372	1.65557e-07	1.14308e-05	TCONS_00026641.p1;TCONS_00029260.p1;TCONS_00029262.p1;TCONS_00026960.p1;TCONS_00003994.p1;TCONS_00042024.p1;TCONS_00029050.p2;TCONS_00024230.p1;TCONS_00046670.p1;TCONS_00032314.p1;TCONS_00032453.p1;TCONS_00000689.p1;TCONS_00015309.p1;TCONS_00015310.p1;TCONS_00001509.p1;TCONS_00002385.p1;TCONS_00002386.p1;TCONS_00002387.p1;TCONS_00002388.p1;TCONS_00020467.p2;TCONS_00020468.p2;TCONS_00007221.p1;TCO…
	GO:0007424	open tracheal system development	47	190	1.67969e-07	1.14699e-05	TCONS_00026641.p1;TCONS_00029389.p1;TCONS_00029390.p1;TCONS_00029391.p1;TCONS_00029392.p1;TCONS_00033415.p1;TCONS_00025681.p1;TCONS_00020467.p2;TCONS_00020468.p2;TCONS_00007221.p1;TCONS_00024402.p1;TCONS_00001960.p1;TCONS_00004756.p1;TCONS_00030464.p1;TCONS_00000240.p1;TCONS_00030733.p1;TCONS_00007090.p2;TCONS_00029851.p1;TCONS_00018368.p1;TCONS_00005342.p1;TCONS_00005343.p1;TCONS_00008404.p1;TCO…
	GO:0009791	post-embryonic development	111	519	1.92009e-07	1.2969e-05	TCONS_00026641.p1;TCONS_00029260.p1;TCONS_00029262.p1;TCONS_00026960.p1;TCONS_00041952.p1;TCONS_00018618.p1;TCONS_00003994.p1;TCONS_00042024.p1;TCONS_00002111.p1;TCONS_00039590.p1;TCONS_00029050.p2;TCONS_00024230.p1;TCONS_00012118.p1;TCONS_00012117.p1;TCONS_00032453.p1;TCONS_00000689.p1;TCONS_00015309.p1;TCONS_00015310.p1;TCONS_00020438.p1;TCONS_00007141.p1;TCONS_00014096.p1;TCONS_00014097.p1;TCO…
	GO:0002376	immune system process	147	877	2.34831e-07	1.56908e-05	TCONS_00036816.p1;TCONS_00042841.p2;TCONS_00006228.p1;TCONS_00006229.p1;TCONS_00006230.p1;TCONS_00026620.p1;TCONS_00012832.p1;TCONS_00039883.p1;TCONS_00023821.p1;TCONS_00023822.p1;TCONS_00023823.p1;TCONS_00023824.p1;TCONS_00000280.p1;TCONS_00000281.p1;TCONS_00001404.p1;TCONS_00001587.p2;TCONS_00001588.p2;TCONS_00003084.p1;TCONS_00017969.p1;TCONS_00017970.p1;TCONS_00027173.p1;TCONS_00027174.p1;TCO…
	GO:0030301	cholesterol transport	12	33	2.40107e-07	1.58726e-05	TCONS_00048707.p1;TCONS_00014597.p1;TCONS_00022249.p1;TCONS_00023200.p1;TCONS_00008178.p1;TCONS_00010618.p1;TCONS_00031796.p1;TCONS_00031797.p1;TCONS_00031798.p1;TCONS_00036507.p1;TCONS_00011618.p1;TCONS_00011619.p1
	GO:0016241	regulation of macroautophagy	28	51	2.85458e-07	1.83675e-05	TCONS_00001796.p1;TCONS_00001797.p1;TCONS_00017350.p1;TCONS_00017352.p1;TCONS_00017353.p1;TCONS_00017354.p1;TCONS_00017355.p1;TCONS_00014555.p1;TCONS_00001279.p1;TCONS_00001280.p1;TCONS_00001281.p1;TCONS_00005393.p1;TCONS_00005395.p1;TCONS_00034334.p1;TCONS_00034335.p1;TCONS_00034333.p1;TCONS_00013397.p1;TCONS_00031796.p1;TCONS_00031797.p1;TCONS_00031798.p1;TCONS_00002905.p1;TCONS_00038397.p1;TCO…
	GO:0010941	regulation of cell death	113	546	2.86496e-07	1.83675e-05	TCONS_00048509.p1;TCONS_00029260.p1;TCONS_00029262.p1;TCONS_00013927.p1;TCONS_00013930.p1;TCONS_00013935.p1;TCONS_00001587.p2;TCONS_00001588.p2;TCONS_00017969.p1;TCONS_00017970.p1;TCONS_00030999.p1;TCONS_00031000.p1;TCONS_00047461.p1;TCONS_00034007.p1;TCONS_00010699.p1;TCONS_00010700.p1;TCONS_00003959.p1;TCONS_00026641.p1;TCONS_00033902.p1;TCONS_00033356.p1;TCONS_00033357.p1;TCONS_00033358.p1;TCO…
	GO:0060541	respiratory system development	52	239	2.86716e-07	1.83675e-05	TCONS_00026641.p1;TCONS_00033542.p1;TCONS_00046670.p1;TCONS_00032314.p1;TCONS_00029389.p1;TCONS_00029390.p1;TCONS_00029391.p1;TCONS_00029392.p1;TCONS_00033415.p1;TCONS_00025681.p1;TCONS_00020467.p2;TCONS_00020468.p2;TCONS_00007221.p1;TCONS_00024402.p1;TCONS_00001960.p1;TCONS_00004756.p1;TCONS_00030464.p1;TCONS_00000240.p1;TCONS_00013651.p1;TCONS_00030733.p1;TCONS_00007090.p2;TCONS_00029851.p1;TCO…
	GO:0030705	cytoskeleton-dependent intracellular transport	17	92	2.99226e-07	1.89734e-05	TCONS_00001509.p1;TCONS_00002385.p1;TCONS_00002386.p1;TCONS_00002387.p1;TCONS_00002388.p1;TCONS_00048859.p1;TCONS_00025317.p1;TCONS_00045785.p1;TCONS_00029851.p1;TCONS_00044821.p1;TCONS_00046486.p1;TCONS_00042933.p1;TCONS_00042934.p1;TCONS_00045761.p1;TCONS_00017004.p1;TCONS_00017006.p1;TCONS_00041586.p1
	GO:0009725	response to hormone	100	302	3.6792e-07	2.28976e-05	TCONS_00014597.p1;TCONS_00022249.p1;TCONS_00001587.p2;TCONS_00001588.p2;TCONS_00017969.p1;TCONS_00017970.p1;TCONS_00033542.p1;TCONS_00013120.p1;TCONS_00013121.p1;TCONS_00013123.p1;TCONS_00013124.p1;TCONS_00013125.p1;TCONS_00013126.p1;TCONS_00000658.p1;TCONS_00027696.p1;TCONS_00027697.p1;TCONS_00027698.p1;TCONS_00027699.p1;TCONS_00027700.p1;TCONS_00027701.p1;TCONS_00000101.p1;TCONS_00037231.p1;TCO…
	GO:0048468	cell development	328	1766	3.68483e-07	2.28976e-05	TCONS_00026641.p1;TCONS_00019698.p1;TCONS_00019699.p1;TCONS_00019700.p1;TCONS_00019701.p1;TCONS_00019702.p1;TCONS_00019703.p1;TCONS_00019704.p1;TCONS_00019705.p1;TCONS_00019706.p1;TCONS_00019707.p1;TCONS_00019708.p1;TCONS_00019709.p1;TCONS_00019710.p1;TCONS_00015185.p1;TCONS_00029260.p1;TCONS_00029262.p1;TCONS_00036816.p1;TCONS_00042841.p2;TCONS_00006228.p1;TCONS_00006229.p1;TCONS_00006230.p1;TCO…
	GO:0043412	macromolecule modification	280	2087	3.82412e-07	2.35278e-05	TCONS_00033415.p1;TCONS_00048509.p1;TCONS_00015185.p1;TCONS_00043851.p1;TCONS_00015768.p1;TCONS_00042841.p2;TCONS_00006228.p1;TCONS_00006229.p1;TCONS_00006230.p1;TCONS_00026620.p1;TCONS_00012832.p1;TCONS_00039883.p1;TCONS_00023821.p1;TCONS_00023822.p1;TCONS_00023823.p1;TCONS_00023824.p1;TCONS_00000221.p1;TCONS_00000222.p1;TCONS_00000219.p1;TCONS_00000220.p1;TCONS_00000223.p1;TCONS_00000224.p1;TCO…
	GO:0051642	centrosome localization	9	26	3.86865e-07	2.35684e-05	TCONS_00014650.p1;TCONS_00014651.p1;TCONS_00014652.p1;TCONS_00032113.p1;TCONS_00045785.p1;TCONS_00042933.p1;TCONS_00042934.p1;TCONS_00017004.p1;TCONS_00017006.p1
	GO:0008090	retrograde axonal transport	5	10	4.52884e-07	2.73225e-05	TCONS_00045785.p1;TCONS_00042933.p1;TCONS_00042934.p1;TCONS_00017004.p1;TCONS_00017006.p1
	GO:0032870	cellular response to hormone stimulus	63	210	4.96918e-07	2.96909e-05	TCONS_00001587.p2;TCONS_00001588.p2;TCONS_00017969.p1;TCONS_00017970.p1;TCONS_00033542.p1;TCONS_00027696.p1;TCONS_00027697.p1;TCONS_00027698.p1;TCONS_00027699.p1;TCONS_00027700.p1;TCONS_00027701.p1;TCONS_00000101.p1;TCONS_00037231.p1;TCONS_00008640.p1;TCONS_00028528.p1;TCONS_00031190.p1;TCONS_00003959.p1;TCONS_00033902.p1;TCONS_00032899.p1;TCONS_00003885.p1;TCONS_00003511.p1;TCONS_00003512.p1;TCO…
	GO:0008219	cell death	148	881	5.19672e-07	3.04646e-05	TCONS_00048509.p1;TCONS_00015185.p1;TCONS_00009148.p1;TCONS_00029260.p1;TCONS_00029262.p1;TCONS_00013927.p1;TCONS_00013930.p1;TCONS_00013935.p1;TCONS_00001587.p2;TCONS_00001588.p2;TCONS_00017969.p1;TCONS_00017970.p1;TCONS_00030999.p1;TCONS_00031000.p1;TCONS_00029050.p2;TCONS_00047461.p1;TCONS_00024230.p1;TCONS_00032308.p1;TCONS_00029389.p1;TCONS_00029390.p1;TCONS_00029391.p1;TCONS_00029392.p1;TCO…
	GO:0016265	death	148	881	5.19672e-07	3.04646e-05	TCONS_00048509.p1;TCONS_00015185.p1;TCONS_00009148.p1;TCONS_00029260.p1;TCONS_00029262.p1;TCONS_00013927.p1;TCONS_00013930.p1;TCONS_00013935.p1;TCONS_00001587.p2;TCONS_00001588.p2;TCONS_00017969.p1;TCONS_00017970.p1;TCONS_00030999.p1;TCONS_00031000.p1;TCONS_00029050.p2;TCONS_00047461.p1;TCONS_00024230.p1;TCONS_00032308.p1;TCONS_00029389.p1;TCONS_00029390.p1;TCONS_00029391.p1;TCONS_00029392.p1;TCO…
	GO:0048599	oocyte development	85	106	5.70946e-07	3.31576e-05	TCONS_00032899.p1;TCONS_00002863.p1;TCONS_00002864.p1;TCONS_00029389.p1;TCONS_00029390.p1;TCONS_00029391.p1;TCONS_00029392.p1;TCONS_00014096.p1;TCONS_00014097.p1;TCONS_00014098.p1;TCONS_00014099.p1;TCONS_00014100.p1;TCONS_00014101.p1;TCONS_00014102.p1;TCONS_00014103.p1;TCONS_00014104.p1;TCONS_00014105.p1;TCONS_00014106.p1;TCONS_00014107.p1;TCONS_00014108.p1;TCONS_00014109.p1;TCONS_00014110.p1;TCO…
	GO:0044087	regulation of cellular component biogenesis	105	472	5.90747e-07	3.39898e-05	TCONS_00026641.p1;TCONS_00001509.p1;TCONS_00002385.p1;TCONS_00002386.p1;TCONS_00002387.p1;TCONS_00002388.p1;TCONS_00028401.p1;TCONS_00046908.p1;TCONS_00017969.p1;TCONS_00017970.p1;TCONS_00027173.p1;TCONS_00027174.p1;TCONS_00027175.p1;TCONS_00027177.p1;TCONS_00032899.p1;TCONS_00002863.p1;TCONS_00002864.p1;TCONS_00029389.p1;TCONS_00029390.p1;TCONS_00029391.p1;TCONS_00029392.p1;TCONS_00034007.p1;TCO…
	GO:0044703	multi-organism reproductive process	199	1006	6.62281e-07	3.77561e-05	TCONS_00026641.p1;TCONS_00000280.p1;TCONS_00000281.p1;TCONS_00001404.p1;TCONS_00023394.p1;TCONS_00003084.p1;TCONS_00029962.p1;TCONS_00029963.p1;TCONS_00016134.p1;TCONS_00011661.p1;TCONS_00044498.p1;TCONS_00015791.p1;TCONS_00015792.p1;TCONS_00029050.p2;TCONS_00027277.p1;TCONS_00032899.p1;TCONS_00002863.p1;TCONS_00002864.p1;TCONS_00024230.p1;TCONS_00029389.p1;TCONS_00029390.p1;TCONS_00029391.p1;TCO…
	GO:0016192	vesicle-mediated transport	148	813	6.69175e-07	3.78023e-05	TCONS_00048707.p1;TCONS_00019698.p1;TCONS_00019699.p1;TCONS_00019700.p1;TCONS_00019701.p1;TCONS_00019702.p1;TCONS_00019703.p1;TCONS_00019704.p1;TCONS_00019705.p1;TCONS_00019706.p1;TCONS_00019707.p1;TCONS_00019708.p1;TCONS_00019709.p1;TCONS_00019710.p1;TCONS_00036816.p1;TCONS_00042024.p1;TCONS_00007557.p1;TCONS_00023851.p1;TCONS_00030132.p1;TCONS_00047923.p1;TCONS_00029634.p1;TCONS_00001581.p1;TCO…
	GO:0009968	negative regulation of signal transduction	92	430	7.31507e-07	4.09512e-05	TCONS_00029260.p1;TCONS_00029262.p1;TCONS_00001587.p2;TCONS_00001588.p2;TCONS_00030999.p1;TCONS_00031000.p1;TCONS_00027173.p1;TCONS_00027174.p1;TCONS_00027175.p1;TCONS_00027177.p1;TCONS_00034007.p1;TCONS_00032453.p1;TCONS_00000689.p1;TCONS_00015309.p1;TCONS_00015310.p1;TCONS_00006290.p1;TCONS_00020467.p2;TCONS_00020468.p2;TCONS_00007221.p1;TCONS_00004060.p1;TCONS_00048670.p1;TCONS_00048669.p2;TCO…
	GO:0032104	regulation of response to extracellular stimulus	31	64	8.08657e-07	4.44344e-05	TCONS_00001796.p1;TCONS_00001797.p1;TCONS_00017350.p1;TCONS_00017352.p1;TCONS_00017353.p1;TCONS_00017354.p1;TCONS_00017355.p1;TCONS_00014555.p1;TCONS_00001279.p1;TCONS_00001280.p1;TCONS_00001281.p1;TCONS_00005393.p1;TCONS_00005395.p1;TCONS_00034334.p1;TCONS_00034335.p1;TCONS_00034333.p1;TCONS_00013397.p1;TCONS_00031796.p1;TCONS_00031797.p1;TCONS_00031798.p1;TCONS_00002905.p1;TCONS_00038397.p1;TCO…
	GO:0032107	regulation of response to nutrient levels	31	64	8.08657e-07	4.44344e-05	TCONS_00001796.p1;TCONS_00001797.p1;TCONS_00017350.p1;TCONS_00017352.p1;TCONS_00017353.p1;TCONS_00017354.p1;TCONS_00017355.p1;TCONS_00014555.p1;TCONS_00001279.p1;TCONS_00001280.p1;TCONS_00001281.p1;TCONS_00005393.p1;TCONS_00005395.p1;TCONS_00034334.p1;TCONS_00034335.p1;TCONS_00034333.p1;TCONS_00013397.p1;TCONS_00031796.p1;TCONS_00031797.p1;TCONS_00031798.p1;TCONS_00002905.p1;TCONS_00038397.p1;TCO…
	GO:0097190	apoptotic signaling pathway	53	162	8.18354e-07	4.44344e-05	TCONS_00015185.p1;TCONS_00001587.p2;TCONS_00001588.p2;TCONS_00017969.p1;TCONS_00017970.p1;TCONS_00030999.p1;TCONS_00031000.p1;TCONS_00032308.p1;TCONS_00034007.p1;TCONS_00049042.p1;TCONS_00003041.p1;TCONS_00026641.p1;TCONS_00003394.p1;TCONS_00003395.p1;TCONS_00003396.p1;TCONS_00003397.p1;TCONS_00048670.p1;TCONS_00048669.p2;TCONS_00033024.p1;TCONS_00017350.p1;TCONS_00017352.p1;TCONS_00017353.p1;TCO…
	GO:0006468	protein phosphorylation	129	729	8.2233e-07	4.44344e-05	TCONS_00041952.p1;TCONS_00018618.p1;TCONS_00017969.p1;TCONS_00017970.p1;TCONS_00046670.p1;TCONS_00032314.p1;TCONS_00029389.p1;TCONS_00029390.p1;TCONS_00029391.p1;TCONS_00029392.p1;TCONS_00006228.p1;TCONS_00006229.p1;TCONS_00006230.p1;TCONS_00036478.p1;TCONS_00036479.p1;TCONS_00003041.p1;TCONS_00020467.p2;TCONS_00020468.p2;TCONS_00007221.p1;TCONS_00032859.p1;TCONS_00003394.p1;TCONS_00003395.p1;TCO…
	GO:0051641	cellular localization	242	1732	8.30323e-07	4.44795e-05	TCONS_00019698.p1;TCONS_00019699.p1;TCONS_00019700.p1;TCONS_00019701.p1;TCONS_00019702.p1;TCONS_00019703.p1;TCONS_00019704.p1;TCONS_00019705.p1;TCONS_00019706.p1;TCONS_00019707.p1;TCONS_00019708.p1;TCONS_00019709.p1;TCONS_00019710.p1;TCONS_00009148.p1;TCONS_00023394.p1;TCONS_00001509.p1;TCONS_00002385.p1;TCONS_00002386.p1;TCONS_00002387.p1;TCONS_00002388.p1;TCONS_00014597.p1;TCONS_00022249.p1;TCO…
	GO:0048585	negative regulation of response to stimulus	108	544	8.63675e-07	4.58707e-05	TCONS_00029260.p1;TCONS_00029262.p1;TCONS_00001587.p2;TCONS_00001588.p2;TCONS_00030999.p1;TCONS_00031000.p1;TCONS_00027173.p1;TCONS_00027174.p1;TCONS_00027175.p1;TCONS_00027177.p1;TCONS_00034007.p1;TCONS_00032453.p1;TCONS_00000689.p1;TCONS_00015309.p1;TCONS_00015310.p1;TCONS_00006290.p1;TCONS_00020467.p2;TCONS_00020468.p2;TCONS_00007221.p1;TCONS_00004060.p1;TCONS_00048670.p1;TCONS_00048669.p2;TCO…
	GO:0015918	sterol transport	12	36	9.56481e-07	5.03693e-05	TCONS_00048707.p1;TCONS_00014597.p1;TCONS_00022249.p1;TCONS_00023200.p1;TCONS_00008178.p1;TCONS_00010618.p1;TCONS_00031796.p1;TCONS_00031797.p1;TCONS_00031798.p1;TCONS_00036507.p1;TCONS_00011618.p1;TCONS_00011619.p1
	GO:0042592	homeostatic process	138	811	9.95999e-07	5.20096e-05	TCONS_00048707.p1;TCONS_00024249.p1;TCONS_00000230.p1;TCONS_00014597.p1;TCONS_00022249.p1;TCONS_00001587.p2;TCONS_00001588.p2;TCONS_00017969.p1;TCONS_00017970.p1;TCONS_00047923.p1;TCONS_00029634.p1;TCONS_00001581.p1;TCONS_00001582.p1;TCONS_00026408.p1;TCONS_00026431.p1;TCONS_00002111.p1;TCONS_00039590.p1;TCONS_00000101.p1;TCONS_00037231.p1;TCONS_00031127.p1;TCONS_00023200.p1;TCONS_00034007.p1;TCO…
	GO:0006928	movement of cell or subcellular component	198	1145	1.03222e-06	5.3452e-05	TCONS_00026641.p1;TCONS_00046339.p1;TCONS_00045785.p1;TCONS_00049316.p1;TCONS_00048707.p1;TCONS_00001587.p2;TCONS_00001588.p2;TCONS_00003084.p1;TCONS_00046908.p1;TCONS_00017969.p1;TCONS_00017970.p1;TCONS_00027173.p1;TCONS_00027174.p1;TCONS_00027175.p1;TCONS_00027177.p1;TCONS_00016134.p1;TCONS_00011661.p1;TCONS_00044498.p1;TCONS_00048859.p1;TCONS_00025317.p1;TCONS_00029050.p2;TCONS_00047461.p1;TCO…
	GO:0009605	response to external stimulus	217	1238	1.12666e-06	5.77626e-05	TCONS_00026641.p1;TCONS_00048707.p1;TCONS_00000280.p1;TCONS_00000281.p1;TCONS_00001404.p1;TCONS_00001587.p2;TCONS_00001588.p2;TCONS_00003084.p1;TCONS_00046908.p1;TCONS_00027173.p1;TCONS_00027174.p1;TCONS_00027175.p1;TCONS_00027177.p1;TCONS_00029050.p2;TCONS_00017623.p1;TCONS_00017624.p1;TCONS_00017625.p1;TCONS_00017626.p1;TCONS_00017627.p1;TCONS_00024230.p1;TCONS_00012118.p1;TCONS_00012117.p1;TCO…
	GO:0042632	cholesterol homeostasis	18	28	1.14335e-06	5.77626e-05	TCONS_00048707.p1;TCONS_00014597.p1;TCONS_00022249.p1;TCONS_00001587.p2;TCONS_00001588.p2;TCONS_00023200.p1;TCONS_00031796.p1;TCONS_00031797.p1;TCONS_00031798.p1;TCONS_00008178.p1;TCONS_00036507.p1;TCONS_00011618.p1;TCONS_00011619.p1;TCONS_00034212.p1;TCONS_00034214.p1;TCONS_00034218.p1;TCONS_00034221.p1;TCONS_00034223.p2
	GO:0055092	sterol homeostasis	18	28	1.14335e-06	5.77626e-05	TCONS_00048707.p1;TCONS_00014597.p1;TCONS_00022249.p1;TCONS_00001587.p2;TCONS_00001588.p2;TCONS_00023200.p1;TCONS_00031796.p1;TCONS_00031797.p1;TCONS_00031798.p1;TCONS_00008178.p1;TCONS_00036507.p1;TCONS_00011618.p1;TCONS_00011619.p1;TCONS_00034212.p1;TCONS_00034214.p1;TCONS_00034218.p1;TCONS_00034221.p1;TCONS_00034223.p2
	GO:0030030	cell projection organization	210	1165	1.24639e-06	6.23921e-05	TCONS_00046339.p1;TCONS_00045785.p1;TCONS_00049316.p1;TCONS_00019698.p1;TCONS_00019699.p1;TCONS_00019700.p1;TCONS_00019701.p1;TCONS_00019702.p1;TCONS_00019703.p1;TCONS_00019704.p1;TCONS_00019705.p1;TCONS_00019706.p1;TCONS_00019707.p1;TCONS_00019708.p1;TCONS_00019709.p1;TCONS_00019710.p1;TCONS_00015185.p1;TCONS_00036816.p1;TCONS_00042841.p2;TCONS_00006228.p1;TCONS_00006229.p1;TCONS_00006230.p1;TCO…
	GO:0044267	cellular protein metabolic process	330	2629	1.25507e-06	6.23921e-05	TCONS_00033415.p1;TCONS_00048509.p1;TCONS_00015185.p1;TCONS_00043851.p1;TCONS_00015768.p1;TCONS_00042841.p2;TCONS_00006228.p1;TCONS_00006229.p1;TCONS_00006230.p1;TCONS_00026620.p1;TCONS_00012832.p1;TCONS_00039883.p1;TCONS_00023821.p1;TCONS_00023822.p1;TCONS_00023823.p1;TCONS_00023824.p1;TCONS_00000221.p1;TCONS_00000222.p1;TCONS_00000219.p1;TCONS_00000220.p1;TCONS_00000223.p1;TCONS_00000224.p1;TCO…
	GO:0060548	negative regulation of cell death	75	278	1.28619e-06	6.34315e-05	TCONS_00029260.p1;TCONS_00029262.p1;TCONS_00013927.p1;TCONS_00013930.p1;TCONS_00013935.p1;TCONS_00001587.p2;TCONS_00001588.p2;TCONS_00017969.p1;TCONS_00017970.p1;TCONS_00030999.p1;TCONS_00031000.p1;TCONS_00047461.p1;TCONS_00003959.p1;TCONS_00048670.p1;TCONS_00048669.p2;TCONS_00033024.p1;TCONS_00001796.p1;TCONS_00001797.p1;TCONS_00017350.p1;TCONS_00017352.p1;TCONS_00017353.p1;TCONS_00017354.p1;TCO…
	GO:0048736	appendage development	82	393	1.41837e-06	6.93995e-05	TCONS_00026641.p1;TCONS_00029260.p1;TCONS_00029262.p1;TCONS_00026960.p1;TCONS_00003994.p1;TCONS_00042024.p1;TCONS_00029050.p2;TCONS_00024230.p1;TCONS_00046670.p1;TCONS_00032314.p1;TCONS_00032453.p1;TCONS_00000689.p1;TCONS_00015309.p1;TCONS_00015310.p1;TCONS_00001509.p1;TCONS_00002385.p1;TCONS_00002386.p1;TCONS_00002387.p1;TCONS_00002388.p1;TCONS_00020467.p2;TCONS_00020468.p2;TCONS_00007221.p1;TCO…
	GO:2001237	negative regulation of extrinsic apoptotic signaling pathway	17	17	1.51009e-06	7.33102e-05	TCONS_00048670.p1;TCONS_00048669.p2;TCONS_00033024.p1;TCONS_00017350.p1;TCONS_00017352.p1;TCONS_00017353.p1;TCONS_00017354.p1;TCONS_00017355.p1;TCONS_00015334.p1;TCONS_00015335.p1;TCONS_00015336.p1;TCONS_00015337.p1;TCONS_00015338.p1;TCONS_00015339.p1;TCONS_00015340.p1;TCONS_00015341.p1;TCONS_00015342.p1
	GO:0007276	gamete generation	180	770	1.56276e-06	7.52789e-05	TCONS_00026641.p1;TCONS_00000280.p1;TCONS_00000281.p1;TCONS_00001404.p1;TCONS_00023394.p1;TCONS_00003084.p1;TCONS_00029962.p1;TCONS_00029963.p1;TCONS_00016134.p1;TCONS_00011661.p1;TCONS_00015791.p1;TCONS_00015792.p1;TCONS_00029050.p2;TCONS_00027277.p1;TCONS_00032899.p1;TCONS_00002863.p1;TCONS_00002864.p1;TCONS_00024230.p1;TCONS_00029389.p1;TCONS_00029390.p1;TCONS_00029391.p1;TCONS_00029392.p1;TCO…
	GO:0009994	oocyte differentiation	86	117	1.64118e-06	7.84485e-05	TCONS_00032899.p1;TCONS_00002863.p1;TCONS_00002864.p1;TCONS_00029389.p1;TCONS_00029390.p1;TCONS_00029391.p1;TCONS_00029392.p1;TCONS_00014096.p1;TCONS_00014097.p1;TCONS_00014098.p1;TCONS_00014099.p1;TCONS_00014100.p1;TCONS_00014101.p1;TCONS_00014102.p1;TCONS_00014103.p1;TCONS_00014104.p1;TCONS_00014105.p1;TCONS_00014106.p1;TCONS_00014107.p1;TCONS_00014108.p1;TCONS_00014109.p1;TCONS_00014110.p1;TCO…
	GO:0051235	maintenance of location	42	142	1.86677e-06	8.85503e-05	TCONS_00048707.p1;TCONS_00015768.p1;TCONS_00014597.p1;TCONS_00022249.p1;TCONS_00026408.p1;TCONS_00026431.p1;TCONS_00014650.p1;TCONS_00014651.p1;TCONS_00014652.p1;TCONS_00037199.p1;TCONS_00032113.p1;TCONS_00041846.p1;TCONS_00041847.p1;TCONS_00041848.p1;TCONS_00041849.p1;TCONS_00041850.p1;TCONS_00045785.p1;TCONS_00027073.p1;TCONS_00008152.p1;TCONS_00008153.p1;TCONS_00008154.p1;TCONS_00042933.p1;TCO…
	GO:0019953	sexual reproduction	195	951	1.97654e-06	9.30473e-05	TCONS_00026641.p1;TCONS_00000280.p1;TCONS_00000281.p1;TCONS_00001404.p1;TCONS_00023394.p1;TCONS_00003084.p1;TCONS_00029962.p1;TCONS_00029963.p1;TCONS_00016134.p1;TCONS_00011661.p1;TCONS_00044498.p1;TCONS_00015791.p1;TCONS_00015792.p1;TCONS_00029050.p2;TCONS_00027277.p1;TCONS_00032899.p1;TCONS_00002863.p1;TCONS_00002864.p1;TCONS_00024230.p1;TCONS_00029389.p1;TCONS_00029390.p1;TCONS_00029391.p1;TCO…
	GO:0035220	wing disc development	85	325	2.17796e-06	0.000101758	TCONS_00026641.p1;TCONS_00026960.p1;TCONS_00003994.p1;TCONS_00042024.p1;TCONS_00029050.p2;TCONS_00024230.p1;TCONS_00032453.p1;TCONS_00000689.p1;TCONS_00015309.p1;TCONS_00015310.p1;TCONS_00007141.p1;TCONS_00014096.p1;TCONS_00014097.p1;TCONS_00014098.p1;TCONS_00014099.p1;TCONS_00014100.p1;TCONS_00014101.p1;TCONS_00014102.p1;TCONS_00014103.p1;TCONS_00014104.p1;TCONS_00014105.p1;TCONS_00014106.p1;TCO…
	GO:1990778	protein localization to cell periphery	47	96	2.66533e-06	0.0001236	TCONS_00019698.p1;TCONS_00019699.p1;TCONS_00019700.p1;TCONS_00019701.p1;TCONS_00019702.p1;TCONS_00019703.p1;TCONS_00019704.p1;TCONS_00019705.p1;TCONS_00019706.p1;TCONS_00019707.p1;TCONS_00019708.p1;TCONS_00019709.p1;TCONS_00019710.p1;TCONS_00017969.p1;TCONS_00017970.p1;TCONS_00042024.p1;TCONS_00046670.p1;TCONS_00032314.p1;TCONS_00029389.p1;TCONS_00029390.p1;TCONS_00029391.p1;TCONS_00029392.p1;TCO…
	GO:0033365	protein localization to organelle	56	452	2.72621e-06	0.000125487	TCONS_00009148.p1;TCONS_00017969.p1;TCONS_00017970.p1;TCONS_00027173.p1;TCONS_00027174.p1;TCONS_00027175.p1;TCONS_00027177.p1;TCONS_00030132.p1;TCONS_00047461.p1;TCONS_00026158.p1;TCONS_00034007.p1;TCONS_00003827.p1;TCONS_00004511.p1;TCONS_00019141.p1;TCONS_00004060.p1;TCONS_00003394.p1;TCONS_00003395.p1;TCONS_00003396.p1;TCONS_00003397.p1;TCONS_00032979.p1;TCONS_00032113.p1;TCONS_00032453.p1;TCO…
	GO:0051239	regulation of multicellular organismal process	243	1315	2.87381e-06	0.000131308	TCONS_00026641.p1;TCONS_00019698.p1;TCONS_00019699.p1;TCONS_00019700.p1;TCONS_00019701.p1;TCONS_00019702.p1;TCONS_00019703.p1;TCONS_00019704.p1;TCONS_00019705.p1;TCONS_00019706.p1;TCONS_00019707.p1;TCONS_00019708.p1;TCONS_00019709.p1;TCONS_00019710.p1;TCONS_00036816.p1;TCONS_00042841.p2;TCONS_00006228.p1;TCONS_00006229.p1;TCONS_00006230.p1;TCONS_00026620.p1;TCONS_00012832.p1;TCONS_00039883.p1;TCO…
	GO:1901700	response to oxygen-containing compound	117	567	2.9116e-06	0.000132064	TCONS_00048707.p1;TCONS_00001587.p2;TCONS_00001588.p2;TCONS_00017969.p1;TCONS_00017970.p1;TCONS_00027173.p1;TCONS_00027174.p1;TCONS_00027175.p1;TCONS_00027177.p1;TCONS_00013120.p1;TCONS_00013121.p1;TCONS_00013123.p1;TCONS_00013124.p1;TCONS_00013125.p1;TCONS_00013126.p1;TCONS_00000658.p1;TCONS_00041952.p1;TCONS_00018618.p1;TCONS_00023200.p1;TCONS_00010699.p1;TCONS_00010700.p1;TCONS_00020438.p1;TCO…
	GO:0051704	multi-organism process	256	1614	2.9748e-06	0.000133952	TCONS_00026641.p1;TCONS_00048707.p1;TCONS_00000280.p1;TCONS_00000281.p1;TCONS_00001404.p1;TCONS_00023394.p1;TCONS_00028401.p1;TCONS_00001587.p2;TCONS_00001588.p2;TCONS_00003084.p1;TCONS_00029962.p1;TCONS_00029963.p1;TCONS_00016134.p1;TCONS_00011661.p1;TCONS_00044498.p1;TCONS_00015791.p1;TCONS_00015792.p1;TCONS_00029050.p2;TCONS_00027277.p1;TCONS_00032899.p1;TCONS_00002863.p1;TCONS_00002864.p1;TCO…
	GO:0009056	catabolic process	220	1503	3.03613e-06	0.00013573	TCONS_00048707.p1;TCONS_00015185.p1;TCONS_00043851.p1;TCONS_00000262.p1;TCONS_00000263.p1;TCONS_00000264.p1;TCONS_00000265.p1;TCONS_00008471.p1;TCONS_00008472.p1;TCONS_00000221.p1;TCONS_00000222.p1;TCONS_00000219.p1;TCONS_00000220.p1;TCONS_00000223.p1;TCONS_00000224.p1;TCONS_00000280.p1;TCONS_00000281.p1;TCONS_00001404.p1;TCONS_00029337.p1;TCONS_00001587.p2;TCONS_00001588.p2;TCONS_00007506.p1;TCO…
	GO:0035239	tube morphogenesis	99	554	3.50469e-06	0.000155558	TCONS_00026641.p1;TCONS_00026960.p1;TCONS_00003994.p1;TCONS_00042024.p1;TCONS_00002111.p1;TCONS_00039590.p1;TCONS_00029050.p2;TCONS_00024230.p1;TCONS_00029389.p1;TCONS_00029390.p1;TCONS_00029391.p1;TCONS_00029392.p1;TCONS_00039581.p1;TCONS_00032453.p1;TCONS_00000689.p1;TCONS_00015309.p1;TCONS_00015310.p1;TCONS_00014096.p1;TCONS_00014097.p1;TCONS_00014098.p1;TCONS_00014099.p1;TCONS_00014100.p1;TCO…
	GO:0006582	melanin metabolic process	11	49	3.78331e-06	0.000166734	TCONS_00003084.p1;TCONS_00029389.p1;TCONS_00029390.p1;TCONS_00029391.p1;TCONS_00029392.p1;TCONS_00005470.p1;TCONS_00045785.p1;TCONS_00001971.p1;TCONS_00010514.p2;TCONS_00017004.p1;TCONS_00017006.p1
	GO:2001233	regulation of apoptotic signaling pathway	37	92	3.86541e-06	0.000168255	TCONS_00001587.p2;TCONS_00001588.p2;TCONS_00030999.p1;TCONS_00031000.p1;TCONS_00034007.p1;TCONS_00026641.p1;TCONS_00048670.p1;TCONS_00048669.p2;TCONS_00033024.p1;TCONS_00017350.p1;TCONS_00017352.p1;TCONS_00017353.p1;TCONS_00017354.p1;TCONS_00017355.p1;TCONS_00001581.p1;TCONS_00001582.p1;TCONS_00015334.p1;TCONS_00015335.p1;TCONS_00015336.p1;TCONS_00015337.p1;TCONS_00015338.p1;TCONS_00015339.p1;TCO…
	GO:0007049	cell cycle	183	1153	3.87612e-06	0.000168255	TCONS_00026641.p1;TCONS_00048509.p1;TCONS_00043851.p1;TCONS_00023394.p1;TCONS_00028401.p1;TCONS_00029962.p1;TCONS_00029963.p1;TCONS_00035160.p1;TCONS_00036369.p1;TCONS_00036362.p1;TCONS_00036363.p1;TCONS_00036364.p1;TCONS_00017055.p1;TCONS_00048859.p1;TCONS_00004511.p1;TCONS_00027277.p1;TCONS_00000101.p1;TCONS_00037231.p1;TCONS_00032308.p1;TCONS_00029389.p1;TCONS_00029390.p1;TCONS_00029391.p1;TCO…
	GO:0031329	regulation of cellular catabolic process	68	295	3.94635e-06	0.000168255	TCONS_00048707.p1;TCONS_00000262.p1;TCONS_00000263.p1;TCONS_00000264.p1;TCONS_00000265.p1;TCONS_00008471.p1;TCONS_00008472.p1;TCONS_00001587.p2;TCONS_00001588.p2;TCONS_00004511.p1;TCONS_00008640.p1;TCONS_00023200.p1;TCONS_00004712.p1;TCONS_00050546.p1;TCONS_00042499.p1;TCONS_00042505.p1;TCONS_00042506.p1;TCONS_00001796.p1;TCONS_00001797.p1;TCONS_00017350.p1;TCONS_00017352.p1;TCONS_00017353.p1;TCO…
	GO:0007169	transmembrane receptor protein tyrosine kinase signaling pathway	54	246	3.95235e-06	0.000168255	TCONS_00017969.p1;TCONS_00017970.p1;TCONS_00027173.p1;TCONS_00027174.p1;TCONS_00027175.p1;TCONS_00027177.p1;TCONS_00012899.p1;TCONS_00012900.p1;TCONS_00006290.p1;TCONS_00020467.p2;TCONS_00020468.p2;TCONS_00007221.p1;TCONS_00032859.p1;TCONS_00001796.p1;TCONS_00001797.p1;TCONS_00032899.p1;TCONS_00026158.p1;TCONS_00029595.p1;TCONS_00029596.p1;TCONS_00029597.p1;TCONS_00030464.p1;TCONS_00010618.p1;TCO…
	GO:1904375	regulation of protein localization to cell periphery	23	35	3.95322e-06	0.000168255	TCONS_00017969.p1;TCONS_00017970.p1;TCONS_00046670.p1;TCONS_00032314.p1;TCONS_00026158.p1;TCONS_00014650.p1;TCONS_00014651.p1;TCONS_00014652.p1;TCONS_00012899.p1;TCONS_00012900.p1;TCONS_00010618.p1;TCONS_00008152.p1;TCONS_00008153.p1;TCONS_00008154.p1;TCONS_00010282.p1;TCONS_00011531.p1;TCONS_00011532.p1;TCONS_00011533.p1;TCONS_00011534.p1;TCONS_00011536.p1;TCONS_00011538.p1;TCONS_00011540.p1;TCO…
	GO:0018126	protein hydroxylation	17	17	4.12023e-06	0.000172994	TCONS_00033542.p1;TCONS_00010699.p1;TCONS_00010700.p1;TCONS_00001581.p1;TCONS_00001582.p1;TCONS_00047036.p1;TCONS_00040391.p1;TCONS_00040392.p1;TCONS_00040395.p1;TCONS_00040397.p1;TCONS_00040398.p1;TCONS_00040400.p1;TCONS_00040406.p1;TCONS_00040407.p1;TCONS_00040399.p1;TCONS_00040402.p1;TCONS_00040411.p1
	GO:0034587	piRNA metabolic process	7	12	4.12023e-06	0.000172994	TCONS_00019308.p1;TCONS_00044610.p1;TCONS_00044611.p1;TCONS_00044616.p1;TCONS_00018368.p1;TCONS_00044372.p1;TCONS_00027141.p1
	GO:0000902	cell morphogenesis	185	1114	4.46424e-06	0.00018618	TCONS_00019698.p1;TCONS_00019699.p1;TCONS_00019700.p1;TCONS_00019701.p1;TCONS_00019702.p1;TCONS_00019703.p1;TCONS_00019704.p1;TCONS_00019705.p1;TCONS_00019706.p1;TCONS_00019707.p1;TCONS_00019708.p1;TCONS_00019709.p1;TCONS_00019710.p1;TCONS_00036816.p1;TCONS_00042841.p2;TCONS_00006228.p1;TCONS_00006229.p1;TCONS_00006230.p1;TCONS_00026620.p1;TCONS_00012832.p1;TCONS_00039883.p1;TCONS_00023821.p1;TCO…
	GO:0060173	limb development	22	65	4.54144e-06	0.000188137	TCONS_00029260.p1;TCONS_00029262.p1;TCONS_00046670.p1;TCONS_00032314.p1;TCONS_00036829.p1;TCONS_00040866.p1;TCONS_00044821.p1;TCONS_00041510.p2;TCONS_00045761.p1;TCONS_00040391.p1;TCONS_00040392.p1;TCONS_00040395.p1;TCONS_00040397.p1;TCONS_00040398.p1;TCONS_00040400.p1;TCONS_00040406.p1;TCONS_00040407.p1;TCONS_00040399.p1;TCONS_00040402.p1;TCONS_00040411.p1;TCONS_00013651.p1;TCONS_00027411.p1
	GO:0051299	centrosome separation	4	19	4.90093e-06	0.000201685	TCONS_00048859.p1;TCONS_00045785.p1;TCONS_00017004.p1;TCONS_00017006.p1
	GO:1903828	negative regulation of cellular protein localization	16	50	5.18788e-06	0.000212089	TCONS_00027173.p1;TCONS_00027174.p1;TCONS_00027175.p1;TCONS_00027177.p1;TCONS_00046670.p1;TCONS_00032314.p1;TCONS_00034007.p1;TCONS_00004060.p1;TCONS_00003394.p1;TCONS_00003395.p1;TCONS_00003396.p1;TCONS_00003397.p1;TCONS_00046917.p1;TCONS_00005302.p1;TCONS_00005038.p1;TCONS_00045272.p1
	GO:1900181	negative regulation of protein localization to nucleus	13	27	5.25607e-06	0.000213472	TCONS_00027173.p1;TCONS_00027174.p1;TCONS_00027175.p1;TCONS_00027177.p1;TCONS_00034007.p1;TCONS_00004060.p1;TCONS_00003394.p1;TCONS_00003395.p1;TCONS_00003396.p1;TCONS_00003397.p1;TCONS_00046917.p1;TCONS_00005302.p1;TCONS_00005038.p1
	GO:0032989	cellular component morphogenesis	216	1261	5.58895e-06	0.000225518	TCONS_00019698.p1;TCONS_00019699.p1;TCONS_00019700.p1;TCONS_00019701.p1;TCONS_00019702.p1;TCONS_00019703.p1;TCONS_00019704.p1;TCONS_00019705.p1;TCONS_00019706.p1;TCONS_00019707.p1;TCONS_00019708.p1;TCONS_00019709.p1;TCONS_00019710.p1;TCONS_00036816.p1;TCONS_00042841.p2;TCONS_00006228.p1;TCONS_00006229.p1;TCONS_00006230.p1;TCONS_00026620.p1;TCONS_00012832.p1;TCONS_00039883.p1;TCONS_00023821.p1;TCO…
	GO:0006897	endocytosis	83	320	5.69765e-06	0.00022842	TCONS_00048707.p1;TCONS_00036816.p1;TCONS_00030132.p1;TCONS_00047923.p1;TCONS_00029634.p1;TCONS_00001581.p1;TCONS_00001582.p1;TCONS_00032899.p1;TCONS_00002863.p1;TCONS_00002864.p1;TCONS_00023200.p1;TCONS_00032453.p1;TCONS_00000689.p1;TCONS_00015309.p1;TCONS_00015310.p1;TCONS_00000933.p1;TCONS_00027222.p1;TCONS_00036478.p1;TCONS_00036479.p1;TCONS_00020467.p2;TCONS_00020468.p2;TCONS_00007221.p1;TCO…
	GO:0010648	negative regulation of cell communication	104	499	5.7861e-06	0.00023048	TCONS_00029260.p1;TCONS_00029262.p1;TCONS_00001587.p2;TCONS_00001588.p2;TCONS_00030999.p1;TCONS_00031000.p1;TCONS_00027173.p1;TCONS_00027174.p1;TCONS_00027175.p1;TCONS_00027177.p1;TCONS_00034007.p1;TCONS_00032453.p1;TCONS_00000689.p1;TCONS_00015309.p1;TCONS_00015310.p1;TCONS_00006290.p1;TCONS_00020467.p2;TCONS_00020468.p2;TCONS_00007221.p1;TCONS_00004060.p1;TCONS_00048670.p1;TCONS_00048669.p2;TCO…
	GO:0003006	developmental process involved in reproduction	152	802	7.19226e-06	0.000284667	TCONS_00026641.p1;TCONS_00023394.p1;TCONS_00029962.p1;TCONS_00029963.p1;TCONS_00016134.p1;TCONS_00011661.p1;TCONS_00015791.p1;TCONS_00015792.p1;TCONS_00002111.p1;TCONS_00039590.p1;TCONS_00029050.p2;TCONS_00027277.p1;TCONS_00032899.p1;TCONS_00002863.p1;TCONS_00002864.p1;TCONS_00024230.p1;TCONS_00029389.p1;TCONS_00029390.p1;TCONS_00029391.p1;TCONS_00029392.p1;TCONS_00004511.p1;TCONS_00010699.p1;TCO…
	GO:0007312	oocyte nucleus migration involved in oocyte dorsal/ventral axis specification	4	7	7.42998e-06	0.000287501	TCONS_00000933.p1;TCONS_00045785.p1;TCONS_00017004.p1;TCONS_00017006.p1
	GO:0030722	establishment of oocyte nucleus localization involved in oocyte dorsal/ventral axis specification	4	7	7.42998e-06	0.000287501	TCONS_00000933.p1;TCONS_00045785.p1;TCONS_00017004.p1;TCONS_00017006.p1
	GO:0046604	positive regulation of mitotic centrosome separation	3	7	7.42998e-06	0.000287501	TCONS_00045785.p1;TCONS_00017004.p1;TCONS_00017006.p1
	GO:0009966	regulation of signal transduction	183	1149	7.44892e-06	0.000287501	TCONS_00029260.p1;TCONS_00029262.p1;TCONS_00000230.p1;TCONS_00001587.p2;TCONS_00001588.p2;TCONS_00017969.p1;TCONS_00017970.p1;TCONS_00003994.p1;TCONS_00030999.p1;TCONS_00031000.p1;TCONS_00042024.p1;TCONS_00027173.p1;TCONS_00027174.p1;TCONS_00027175.p1;TCONS_00027177.p1;TCONS_00017055.p1;TCONS_00027277.p1;TCONS_00008640.p1;TCONS_00034007.p1;TCONS_00032453.p1;TCONS_00000689.p1;TCONS_00015309.p1;TCO…
	GO:0030163	protein catabolic process	87	511	8.09621e-06	0.000310555	TCONS_00015185.p1;TCONS_00000221.p1;TCONS_00000222.p1;TCONS_00000219.p1;TCONS_00000220.p1;TCONS_00000223.p1;TCONS_00000224.p1;TCONS_00001587.p2;TCONS_00001588.p2;TCONS_00035160.p1;TCONS_00004511.p1;TCONS_00008640.p1;TCONS_00023200.p1;TCONS_00034007.p1;TCONS_00032453.p1;TCONS_00000689.p1;TCONS_00015309.p1;TCONS_00015310.p1;TCONS_00004712.p1;TCONS_00050546.p1;TCONS_00042499.p1;TCONS_00042505.p1;TCO…
	GO:0007292	female gamete generation	128	473	8.313e-06	0.000316914	TCONS_00026641.p1;TCONS_00023394.p1;TCONS_00029962.p1;TCONS_00029963.p1;TCONS_00015791.p1;TCONS_00015792.p1;TCONS_00029050.p2;TCONS_00027277.p1;TCONS_00032899.p1;TCONS_00002863.p1;TCONS_00002864.p1;TCONS_00024230.p1;TCONS_00029389.p1;TCONS_00029390.p1;TCONS_00029391.p1;TCONS_00029392.p1;TCONS_00007141.p1;TCONS_00014096.p1;TCONS_00014097.p1;TCONS_00014098.p1;TCONS_00014099.p1;TCONS_00014100.p1;TCO…
	GO:0009886	post-embryonic morphogenesis	82	361	8.79751e-06	0.00033334	TCONS_00026641.p1;TCONS_00026960.p1;TCONS_00003994.p1;TCONS_00042024.p1;TCONS_00002111.p1;TCONS_00039590.p1;TCONS_00029050.p2;TCONS_00024230.p1;TCONS_00032453.p1;TCONS_00000689.p1;TCONS_00015309.p1;TCONS_00015310.p1;TCONS_00014096.p1;TCONS_00014097.p1;TCONS_00014098.p1;TCONS_00014099.p1;TCONS_00014100.p1;TCONS_00014101.p1;TCONS_00014102.p1;TCONS_00014103.p1;TCONS_00014104.p1;TCONS_00014105.p1;TCO…
	GO:0044763	single-organism cellular process	881	9173	9.61464e-06	0.000362093	TCONS_00026641.p1;TCONS_00033415.p1;TCONS_00046339.p1;TCONS_00045785.p1;TCONS_00049316.p1;TCONS_00048707.p1;TCONS_00048509.p1;TCONS_00019698.p1;TCONS_00019699.p1;TCONS_00019700.p1;TCONS_00019701.p1;TCONS_00019702.p1;TCONS_00019703.p1;TCONS_00019704.p1;TCONS_00019705.p1;TCONS_00019706.p1;TCONS_00019707.p1;TCONS_00019708.p1;TCONS_00019709.p1;TCONS_00019710.p1;TCONS_00015185.p1;TCONS_00043851.p1;TCO…
	GO:0010970	establishment of localization by movement along microtubule	15	85	1.00746e-05	0.000377131	TCONS_00048859.p1;TCONS_00025317.p1;TCONS_00002385.p1;TCONS_00002386.p1;TCONS_00002387.p1;TCONS_00002388.p1;TCONS_00045785.p1;TCONS_00044821.p1;TCONS_00046486.p1;TCONS_00042933.p1;TCONS_00042934.p1;TCONS_00045761.p1;TCONS_00017004.p1;TCONS_00017006.p1;TCONS_00041586.p1
	GO:0031325	positive regulation of cellular metabolic process	228	1470	1.02716e-05	0.000382201	TCONS_00026641.p1;TCONS_00048707.p1;TCONS_00043851.p1;TCONS_00000262.p1;TCONS_00000263.p1;TCONS_00000264.p1;TCONS_00000265.p1;TCONS_00008471.p1;TCONS_00008472.p1;TCONS_00042841.p2;TCONS_00006228.p1;TCONS_00006229.p1;TCONS_00006230.p1;TCONS_00026620.p1;TCONS_00012832.p1;TCONS_00039883.p1;TCONS_00023821.p1;TCONS_00023822.p1;TCONS_00023823.p1;TCONS_00023824.p1;TCONS_00013927.p1;TCONS_00013930.p1;TCO…
	GO:0000209	protein polyubiquitination	21	166	1.06872e-05	0.000389787	TCONS_00015185.p1;TCONS_00015768.p1;TCONS_00035160.p1;TCONS_00030999.p1;TCONS_00031000.p1;TCONS_00008640.p1;TCONS_00028528.p1;TCONS_00031190.p1;TCONS_00020448.p1;TCONS_00044988.p1;TCONS_00033902.p1;TCONS_00032453.p1;TCONS_00000689.p1;TCONS_00033024.p1;TCONS_00001306.p1;TCONS_00005376.p1;TCONS_00019383.p1;TCONS_00008708.p1;TCONS_00008722.p1;TCONS_00005038.p1;TCONS_00009613.p1
	GO:1903076	regulation of protein localization to plasma membrane	20	33	1.06993e-05	0.000389787	TCONS_00017969.p1;TCONS_00017970.p1;TCONS_00046670.p1;TCONS_00032314.p1;TCONS_00026158.p1;TCONS_00012899.p1;TCONS_00012900.p1;TCONS_00010618.p1;TCONS_00008152.p1;TCONS_00008153.p1;TCONS_00008154.p1;TCONS_00010282.p1;TCONS_00011531.p1;TCONS_00011532.p1;TCONS_00011533.p1;TCONS_00011534.p1;TCONS_00011536.p1;TCONS_00011538.p1;TCONS_00011540.p1;TCONS_00045272.p1
	GO:0016236	macroautophagy	31	109	1.07308e-05	0.000389787	TCONS_00001796.p1;TCONS_00001797.p1;TCONS_00017350.p1;TCONS_00017352.p1;TCONS_00017353.p1;TCONS_00017354.p1;TCONS_00017355.p1;TCONS_00014555.p1;TCONS_00001279.p1;TCONS_00001280.p1;TCONS_00001281.p1;TCONS_00038102.p1;TCONS_00005393.p1;TCONS_00005395.p1;TCONS_00034334.p1;TCONS_00034335.p1;TCONS_00034333.p1;TCONS_00013397.p1;TCONS_00031796.p1;TCONS_00031797.p1;TCONS_00031798.p1;TCONS_00002905.p1;TCO…
	GO:1901984	negative regulation of protein acetylation	2	10	1.07891e-05	0.000389787	TCONS_00023969.p1;TCONS_00023970.p1
	GO:2000757	negative regulation of peptidyl-lysine acetylation	2	10	1.07891e-05	0.000389787	TCONS_00023969.p1;TCONS_00023970.p1
	GO:0002165	instar larval or pupal development	86	394	1.17705e-05	0.000422785	TCONS_00026641.p1;TCONS_00026960.p1;TCONS_00003994.p1;TCONS_00042024.p1;TCONS_00029050.p2;TCONS_00024230.p1;TCONS_00012118.p1;TCONS_00012117.p1;TCONS_00032453.p1;TCONS_00000689.p1;TCONS_00015309.p1;TCONS_00015310.p1;TCONS_00007141.p1;TCONS_00014096.p1;TCONS_00014097.p1;TCONS_00014098.p1;TCONS_00014099.p1;TCONS_00014100.p1;TCONS_00014101.p1;TCONS_00014102.p1;TCONS_00014103.p1;TCONS_00014104.p1;TCO…
	GO:2000026	regulation of multicellular organismal development	171	925	1.18568e-05	0.000423437	TCONS_00026641.p1;TCONS_00019698.p1;TCONS_00019699.p1;TCONS_00019700.p1;TCONS_00019701.p1;TCONS_00019702.p1;TCONS_00019703.p1;TCONS_00019704.p1;TCONS_00019705.p1;TCONS_00019706.p1;TCONS_00019707.p1;TCONS_00019708.p1;TCONS_00019709.p1;TCONS_00019710.p1;TCONS_00036816.p1;TCONS_00042841.p2;TCONS_00006228.p1;TCONS_00006229.p1;TCONS_00006230.p1;TCONS_00026620.p1;TCONS_00012832.p1;TCONS_00039883.p1;TCO…
	GO:0002682	regulation of immune system process	82	387	1.22736e-05	0.000435818	TCONS_00042841.p2;TCONS_00006228.p1;TCONS_00006229.p1;TCONS_00006230.p1;TCONS_00026620.p1;TCONS_00012832.p1;TCONS_00039883.p1;TCONS_00023821.p1;TCONS_00023822.p1;TCONS_00023823.p1;TCONS_00023824.p1;TCONS_00000280.p1;TCONS_00000281.p1;TCONS_00001404.p1;TCONS_00001587.p2;TCONS_00001588.p2;TCONS_00003084.p1;TCONS_00017969.p1;TCONS_00017970.p1;TCONS_00027173.p1;TCONS_00027174.p1;TCONS_00027175.p1;TCO…
	GO:0061245	establishment or maintenance of bipolar cell polarity	17	53	1.26207e-05	0.000445203	TCONS_00047461.p1;TCONS_00029389.p1;TCONS_00029390.p1;TCONS_00029391.p1;TCONS_00029392.p1;TCONS_00045785.p1;TCONS_00029658.p1;TCONS_00029659.p1;TCONS_00029660.p1;TCONS_00005738.p1;TCONS_00007090.p2;TCONS_00010861.p1;TCONS_00017004.p1;TCONS_00017006.p1;TCONS_00028401.p1;TCONS_00005732.p1;TCONS_00005735.p1
	GO:0030855	epithelial cell differentiation	91	425	1.26812e-05	0.000445203	TCONS_00026641.p1;TCONS_00001587.p2;TCONS_00001588.p2;TCONS_00033542.p1;TCONS_00015791.p1;TCONS_00015792.p1;TCONS_00029389.p1;TCONS_00029390.p1;TCONS_00029391.p1;TCONS_00029392.p1;TCONS_00012899.p1;TCONS_00012900.p1;TCONS_00014096.p1;TCONS_00014097.p1;TCONS_00014098.p1;TCONS_00014099.p1;TCONS_00014100.p1;TCONS_00014101.p1;TCONS_00014102.p1;TCONS_00014103.p1;TCONS_00014104.p1;TCONS_00014105.p1;TCO…
	GO:0072659	protein localization to plasma membrane	43	92	1.28396e-05	0.000448232	TCONS_00019698.p1;TCONS_00019699.p1;TCONS_00019700.p1;TCONS_00019701.p1;TCONS_00019702.p1;TCONS_00019703.p1;TCONS_00019704.p1;TCONS_00019705.p1;TCONS_00019706.p1;TCONS_00019707.p1;TCONS_00019708.p1;TCONS_00019709.p1;TCONS_00019710.p1;TCONS_00017969.p1;TCONS_00017970.p1;TCONS_00042024.p1;TCONS_00046670.p1;TCONS_00032314.p1;TCONS_00029389.p1;TCONS_00029390.p1;TCONS_00029391.p1;TCONS_00029392.p1;TCO…
	GO:0048477	oogenesis	123	456	1.32945e-05	0.00046152	TCONS_00026641.p1;TCONS_00023394.p1;TCONS_00029962.p1;TCONS_00029963.p1;TCONS_00015791.p1;TCONS_00015792.p1;TCONS_00029050.p2;TCONS_00027277.p1;TCONS_00032899.p1;TCONS_00002863.p1;TCONS_00002864.p1;TCONS_00024230.p1;TCONS_00029389.p1;TCONS_00029390.p1;TCONS_00029391.p1;TCONS_00029392.p1;TCONS_00007141.p1;TCONS_00014096.p1;TCONS_00014097.p1;TCONS_00014098.p1;TCONS_00014099.p1;TCONS_00014100.p1;TCO…
	GO:1903827	regulation of cellular protein localization	67	257	1.38108e-05	0.000475195	TCONS_00017969.p1;TCONS_00017970.p1;TCONS_00042024.p1;TCONS_00027173.p1;TCONS_00027174.p1;TCONS_00027175.p1;TCONS_00027177.p1;TCONS_00046670.p1;TCONS_00032314.p1;TCONS_00026158.p1;TCONS_00014650.p1;TCONS_00014651.p1;TCONS_00014652.p1;TCONS_00034007.p1;TCONS_00004511.p1;TCONS_00012899.p1;TCONS_00012900.p1;TCONS_00019141.p1;TCONS_00004060.p1;TCONS_00003394.p1;TCONS_00003395.p1;TCONS_00003396.p1;TCO…
	GO:0012501	programmed cell death	126	813	1.38414e-05	0.000475195	TCONS_00048509.p1;TCONS_00015185.p1;TCONS_00009148.p1;TCONS_00029260.p1;TCONS_00029262.p1;TCONS_00013927.p1;TCONS_00013930.p1;TCONS_00013935.p1;TCONS_00001587.p2;TCONS_00001588.p2;TCONS_00017969.p1;TCONS_00017970.p1;TCONS_00030999.p1;TCONS_00031000.p1;TCONS_00029050.p2;TCONS_00047461.p1;TCONS_00024230.p1;TCONS_00032308.p1;TCONS_00029389.p1;TCONS_00029390.p1;TCONS_00029391.p1;TCONS_00029392.p1;TCO…
	GO:0010646	regulation of cell communication	219	1436	1.52196e-05	0.000519639	TCONS_00029260.p1;TCONS_00029262.p1;TCONS_00000230.p1;TCONS_00001587.p2;TCONS_00001588.p2;TCONS_00046908.p1;TCONS_00017969.p1;TCONS_00017970.p1;TCONS_00003994.p1;TCONS_00030999.p1;TCONS_00031000.p1;TCONS_00042024.p1;TCONS_00038038.p1;TCONS_00027173.p1;TCONS_00027174.p1;TCONS_00027175.p1;TCONS_00027177.p1;TCONS_00017055.p1;TCONS_00027277.p1;TCONS_00000101.p1;TCONS_00037231.p1;TCONS_00032899.p1;TCO…
	GO:0010676	positive regulation of cellular carbohydrate metabolic process	25	25	1.54264e-05	0.000523824	TCONS_00042841.p2;TCONS_00006228.p1;TCONS_00006229.p1;TCONS_00006230.p1;TCONS_00026620.p1;TCONS_00012832.p1;TCONS_00039883.p1;TCONS_00023821.p1;TCONS_00023822.p1;TCONS_00023823.p1;TCONS_00023824.p1;TCONS_00003394.p1;TCONS_00003395.p1;TCONS_00003396.p1;TCONS_00003397.p1;TCONS_00005393.p1;TCONS_00005395.p1;TCONS_00031192.p1;TCONS_00011531.p1;TCONS_00011532.p1;TCONS_00011533.p1;TCONS_00011534.p1;TCO…
	GO:0043009	chordate embryonic development	37	251	1.55164e-05	0.000524017	TCONS_00029260.p1;TCONS_00029262.p1;TCONS_00036816.p1;TCONS_00033542.p1;TCONS_00030999.p1;TCONS_00031000.p1;TCONS_00010699.p1;TCONS_00010700.p1;TCONS_00048670.p1;TCONS_00048669.p2;TCONS_00033024.p1;TCONS_00028984.p1;TCONS_00041182.p1;TCONS_00014915.p1;TCONS_00013651.p1;TCONS_00036829.p1;TCONS_00040866.p1;TCONS_00012625.p1;TCONS_00012626.p1;TCONS_00044821.p1;TCONS_00041510.p2;TCONS_00010618.p1;TCO…
	GO:0010506	regulation of autophagy	39	93	1.56438e-05	0.000525462	TCONS_00001587.p2;TCONS_00001588.p2;TCONS_00001796.p1;TCONS_00001797.p1;TCONS_00017350.p1;TCONS_00017352.p1;TCONS_00017353.p1;TCONS_00017354.p1;TCONS_00017355.p1;TCONS_00014555.p1;TCONS_00001279.p1;TCONS_00001280.p1;TCONS_00001281.p1;TCONS_00005393.p1;TCONS_00005395.p1;TCONS_00034334.p1;TCONS_00034335.p1;TCONS_00034333.p1;TCONS_00013397.p1;TCONS_00031796.p1;TCONS_00031797.p1;TCONS_00031798.p1;TCO…
	GO:0080134	regulation of response to stress	89	559	1.58401e-05	0.000529194	TCONS_00043851.p1;TCONS_00000280.p1;TCONS_00000281.p1;TCONS_00001404.p1;TCONS_00001587.p2;TCONS_00001588.p2;TCONS_00003084.p1;TCONS_00017969.p1;TCONS_00017970.p1;TCONS_00027173.p1;TCONS_00027174.p1;TCONS_00027175.p1;TCONS_00027177.p1;TCONS_00023200.p1;TCONS_00012899.p1;TCONS_00012900.p1;TCONS_00003041.p1;TCONS_00004060.p1;TCONS_00035358.p1;TCONS_00001796.p1;TCONS_00001797.p1;TCONS_00014911.p1;TCO…
	GO:0010468	regulation of gene expression	312	2468	1.63878e-05	0.000544567	TCONS_00026641.p1;TCONS_00048509.p1;TCONS_00036816.p1;TCONS_00042841.p2;TCONS_00006228.p1;TCONS_00006229.p1;TCONS_00006230.p1;TCONS_00026620.p1;TCONS_00012832.p1;TCONS_00039883.p1;TCONS_00023821.p1;TCONS_00023822.p1;TCONS_00023823.p1;TCONS_00023824.p1;TCONS_00020714.p1;TCONS_00008577.p1;TCONS_00008578.p1;TCONS_00008579.p1;TCONS_00008580.p1;TCONS_00026960.p1;TCONS_00013927.p1;TCONS_00013930.p1;TCO…
	GO:0006915	apoptotic process	115	768	1.72993e-05	0.000571799	TCONS_00048509.p1;TCONS_00015185.p1;TCONS_00009148.p1;TCONS_00029260.p1;TCONS_00029262.p1;TCONS_00013927.p1;TCONS_00013930.p1;TCONS_00013935.p1;TCONS_00001587.p2;TCONS_00001588.p2;TCONS_00017969.p1;TCONS_00017970.p1;TCONS_00030999.p1;TCONS_00031000.p1;TCONS_00029050.p2;TCONS_00047461.p1;TCONS_00024230.p1;TCONS_00032308.p1;TCONS_00034007.p1;TCONS_00049042.p1;TCONS_00003041.p1;TCONS_00026641.p1;TCO…
	GO:0034330	cell junction organization	52	137	1.77688e-05	0.000581142	TCONS_00027173.p1;TCONS_00027174.p1;TCONS_00027175.p1;TCONS_00027177.p1;TCONS_00029389.p1;TCONS_00029390.p1;TCONS_00029391.p1;TCONS_00029392.p1;TCONS_00025681.p1;TCONS_00020467.p2;TCONS_00020468.p2;TCONS_00007221.p1;TCONS_00002385.p1;TCONS_00002386.p1;TCONS_00002387.p1;TCONS_00002388.p1;TCONS_00001960.p1;TCONS_00011815.p1;TCONS_00019838.p1;TCONS_00019839.p1;TCONS_00019840.p1;TCONS_00019841.p1;TCO…
	GO:0030326	embryonic limb morphogenesis	9	44	1.78626e-05	0.000581142	TCONS_00029260.p1;TCONS_00029262.p1;TCONS_00036829.p1;TCONS_00040866.p1;TCONS_00044821.p1;TCONS_00041510.p2;TCONS_00045761.p1;TCONS_00013651.p1;TCONS_00027411.p1
	GO:2001234	negative regulation of apoptotic signaling pathway	28	44	1.78626e-05	0.000581142	TCONS_00001587.p2;TCONS_00001588.p2;TCONS_00030999.p1;TCONS_00031000.p1;TCONS_00048670.p1;TCONS_00048669.p2;TCONS_00033024.p1;TCONS_00017350.p1;TCONS_00017352.p1;TCONS_00017353.p1;TCONS_00017354.p1;TCONS_00017355.p1;TCONS_00015334.p1;TCONS_00015335.p1;TCONS_00015336.p1;TCONS_00015337.p1;TCONS_00015338.p1;TCONS_00015339.p1;TCONS_00015340.p1;TCONS_00015341.p1;TCONS_00015342.p1;TCONS_00029806.p1;TCO…
	GO:0001101	response to acid chemical	38	100	1.89835e-05	0.000614393	TCONS_00001587.p2;TCONS_00001588.p2;TCONS_00023200.p1;TCONS_00001279.p1;TCONS_00001280.p1;TCONS_00001281.p1;TCONS_00005393.p1;TCONS_00005395.p1;TCONS_00018737.p1;TCONS_00018738.p1;TCONS_00013066.p2;TCONS_00013067.p2;TCONS_00018368.p1;TCONS_00000693.p1;TCONS_00041510.p2;TCONS_00010618.p1;TCONS_00008178.p1;TCONS_00015888.p1;TCONS_00015889.p1;TCONS_00015890.p1;TCONS_00015891.p1;TCONS_00015892.p1;TCO…
	GO:0042981	regulation of apoptotic process	87	453	1.91656e-05	0.000617074	TCONS_00048509.p1;TCONS_00029260.p1;TCONS_00029262.p1;TCONS_00013927.p1;TCONS_00013930.p1;TCONS_00013935.p1;TCONS_00001587.p2;TCONS_00001588.p2;TCONS_00017969.p1;TCONS_00017970.p1;TCONS_00030999.p1;TCONS_00031000.p1;TCONS_00047461.p1;TCONS_00034007.p1;TCONS_00026641.p1;TCONS_00033902.p1;TCONS_00033356.p1;TCONS_00033357.p1;TCONS_00033358.p1;TCONS_00033362.p1;TCONS_00033363.p1;TCONS_00033364.p1;TCO…
	GO:0009953	dorsal/ventral pattern formation	59	144	1.93358e-05	0.000619343	TCONS_00003084.p1;TCONS_00003994.p1;TCONS_00000933.p1;TCONS_00014680.p1;TCONS_00014681.p1;TCONS_00004756.p1;TCONS_00045785.p1;TCONS_00029389.p1;TCONS_00029390.p1;TCONS_00029391.p1;TCONS_00029392.p1;TCONS_00010338.p1;TCONS_00010339.p1;TCONS_00010340.p1;TCONS_00010341.p1;TCONS_00010342.p1;TCONS_00010343.p1;TCONS_00010344.p1;TCONS_00010345.p1;TCONS_00010346.p1;TCONS_00010347.p1;TCONS_00010348.p1;TCO…
	GO:0045879	negative regulation of smoothened signaling pathway	6	30	1.95023e-05	0.000621473	TCONS_00014915.p1;TCONS_00005038.p1;TCONS_00013363.p1;TCONS_00036478.p1;TCONS_00036479.p1;TCONS_00024865.p1
	GO:0071702	organic substance transport	208	1485	1.96557e-05	0.000623165	TCONS_00048707.p1;TCONS_00019698.p1;TCONS_00019699.p1;TCONS_00019700.p1;TCONS_00019701.p1;TCONS_00019702.p1;TCONS_00019703.p1;TCONS_00019704.p1;TCONS_00019705.p1;TCONS_00019706.p1;TCONS_00019707.p1;TCONS_00019708.p1;TCONS_00019709.p1;TCONS_00019710.p1;TCONS_00009148.p1;TCONS_00014597.p1;TCONS_00022249.p1;TCONS_00026609.p1;TCONS_00026610.p1;TCONS_00017969.p1;TCONS_00017970.p1;TCONS_00042024.p1;TCO…
	GO:0023057	negative regulation of signaling	96	492	1.9869e-05	0.000626731	TCONS_00029260.p1;TCONS_00029262.p1;TCONS_00001587.p2;TCONS_00001588.p2;TCONS_00030999.p1;TCONS_00031000.p1;TCONS_00027173.p1;TCONS_00027174.p1;TCONS_00027175.p1;TCONS_00027177.p1;TCONS_00034007.p1;TCONS_00032453.p1;TCONS_00000689.p1;TCONS_00015309.p1;TCONS_00015310.p1;TCONS_00006290.p1;TCONS_00020467.p2;TCONS_00020468.p2;TCONS_00007221.p1;TCONS_00004060.p1;TCONS_00048670.p1;TCONS_00048669.p2;TCO…
	GO:0048699	generation of neurons	228	1237	2.00439e-05	0.000629054	TCONS_00019698.p1;TCONS_00019699.p1;TCONS_00019700.p1;TCONS_00019701.p1;TCONS_00019702.p1;TCONS_00019703.p1;TCONS_00019704.p1;TCONS_00019705.p1;TCONS_00019706.p1;TCONS_00019707.p1;TCONS_00019708.p1;TCONS_00019709.p1;TCONS_00019710.p1;TCONS_00015185.p1;TCONS_00036816.p1;TCONS_00042841.p2;TCONS_00006228.p1;TCONS_00006229.p1;TCONS_00006230.p1;TCONS_00026620.p1;TCONS_00012832.p1;TCONS_00039883.p1;TCO…
	GO:0060627	regulation of vesicle-mediated transport	63	226	2.19379e-05	0.000685035	TCONS_00036816.p1;TCONS_00047923.p1;TCONS_00029634.p1;TCONS_00001581.p1;TCONS_00001582.p1;TCONS_00032899.p1;TCONS_00002863.p1;TCONS_00002864.p1;TCONS_00046670.p1;TCONS_00032314.p1;TCONS_00026158.p1;TCONS_00023200.p1;TCONS_00032453.p1;TCONS_00000689.p1;TCONS_00015309.p1;TCONS_00015310.p1;TCONS_00000933.p1;TCONS_00036478.p1;TCONS_00036479.p1;TCONS_00002385.p1;TCONS_00002386.p1;TCONS_00002387.p1;TCO…
	GO:0045216	cell-cell junction organization	50	132	2.20544e-05	0.00068523	TCONS_00027173.p1;TCONS_00027174.p1;TCONS_00027175.p1;TCONS_00027177.p1;TCONS_00029389.p1;TCONS_00029390.p1;TCONS_00029391.p1;TCONS_00029392.p1;TCONS_00025681.p1;TCONS_00020467.p2;TCONS_00020468.p2;TCONS_00007221.p1;TCONS_00002385.p1;TCONS_00002386.p1;TCONS_00002387.p1;TCONS_00002388.p1;TCONS_00001960.p1;TCONS_00011815.p1;TCONS_00019838.p1;TCONS_00019839.p1;TCONS_00019840.p1;TCONS_00019841.p1;TCO…
	GO:0030100	regulation of endocytosis	43	101	2.28038e-05	0.000704988	TCONS_00036816.p1;TCONS_00047923.p1;TCONS_00029634.p1;TCONS_00001581.p1;TCONS_00001582.p1;TCONS_00023200.p1;TCONS_00032453.p1;TCONS_00000689.p1;TCONS_00015309.p1;TCONS_00015310.p1;TCONS_00000933.p1;TCONS_00036478.p1;TCONS_00036479.p1;TCONS_00026158.p1;TCONS_00029595.p1;TCONS_00029596.p1;TCONS_00029597.p1;TCONS_00010618.p1;TCONS_00034334.p1;TCONS_00034335.p1;TCONS_00034333.p1;TCONS_00045666.p1;TCO…
	GO:0043067	regulation of programmed cell death	88	471	2.34226e-05	0.000720535	TCONS_00048509.p1;TCONS_00029260.p1;TCONS_00029262.p1;TCONS_00013927.p1;TCONS_00013930.p1;TCONS_00013935.p1;TCONS_00001587.p2;TCONS_00001588.p2;TCONS_00017969.p1;TCONS_00017970.p1;TCONS_00030999.p1;TCONS_00031000.p1;TCONS_00047461.p1;TCONS_00034007.p1;TCONS_00026641.p1;TCONS_00033902.p1;TCONS_00033356.p1;TCONS_00033357.p1;TCONS_00033358.p1;TCONS_00033362.p1;TCONS_00033363.p1;TCONS_00033364.p1;TCO…
	GO:0034333	adherens junction assembly	31	40	2.41411e-05	0.000738978	TCONS_00027173.p1;TCONS_00027174.p1;TCONS_00027175.p1;TCONS_00027177.p1;TCONS_00029389.p1;TCONS_00029390.p1;TCONS_00029391.p1;TCONS_00029392.p1;TCONS_00019838.p1;TCONS_00019839.p1;TCONS_00019840.p1;TCONS_00019841.p1;TCONS_00008152.p1;TCONS_00008153.p1;TCONS_00008154.p1;TCONS_00005738.p1;TCONS_00005064.p1;TCONS_00007221.p1;TCONS_00041007.p1;TCONS_00005732.p1;TCONS_00005735.p1;TCONS_00011531.p1;TCO…
	GO:0044248	cellular catabolic process	174	1233	2.46654e-05	0.000751329	TCONS_00048707.p1;TCONS_00015185.p1;TCONS_00043851.p1;TCONS_00000262.p1;TCONS_00000263.p1;TCONS_00000264.p1;TCONS_00000265.p1;TCONS_00008471.p1;TCONS_00008472.p1;TCONS_00000221.p1;TCONS_00000222.p1;TCONS_00000219.p1;TCONS_00000220.p1;TCONS_00000223.p1;TCONS_00000224.p1;TCONS_00000280.p1;TCONS_00000281.p1;TCONS_00001404.p1;TCONS_00029337.p1;TCONS_00001587.p2;TCONS_00001588.p2;TCONS_00007506.p1;TCO…
	GO:0040011	locomotion	204	1166	2.57365e-05	0.000780129	TCONS_00026641.p1;TCONS_00048707.p1;TCONS_00001587.p2;TCONS_00001588.p2;TCONS_00003084.p1;TCONS_00046908.p1;TCONS_00017969.p1;TCONS_00017970.p1;TCONS_00027173.p1;TCONS_00027174.p1;TCONS_00027175.p1;TCONS_00027177.p1;TCONS_00016134.p1;TCONS_00011661.p1;TCONS_00044498.p1;TCONS_00029050.p2;TCONS_00047461.p1;TCONS_00017623.p1;TCONS_00017624.p1;TCONS_00017625.p1;TCONS_00017626.p1;TCONS_00017627.p1;TCO…
	GO:0005991	trehalose metabolic process	6	8	2.71183e-05	0.000814074	TCONS_00041692.p1;TCONS_00044390.p1;TCONS_00025765.p1;TCONS_00025766.p1;TCONS_00025767.p1;TCONS_00025768.p1
	GO:0051663	oocyte nucleus localization involved in oocyte dorsal/ventral axis specification	4	8	2.71183e-05	0.000814074	TCONS_00000933.p1;TCONS_00045785.p1;TCONS_00017004.p1;TCONS_00017006.p1
	GO:0009896	positive regulation of catabolic process	48	173	2.76938e-05	0.000827352	TCONS_00000262.p1;TCONS_00000263.p1;TCONS_00000264.p1;TCONS_00000265.p1;TCONS_00008471.p1;TCONS_00008472.p1;TCONS_00001587.p2;TCONS_00001588.p2;TCONS_00008640.p1;TCONS_00023200.p1;TCONS_00004712.p1;TCONS_00050546.p1;TCONS_00042499.p1;TCONS_00042505.p1;TCONS_00042506.p1;TCONS_00014096.p1;TCONS_00014097.p1;TCONS_00014098.p1;TCONS_00014099.p1;TCONS_00014100.p1;TCONS_00014101.p1;TCONS_00014102.p1;TCO…
	GO:0009892	negative regulation of metabolic process	166	1212	3.0343e-05	0.00090216	TCONS_00026641.p1;TCONS_00048509.p1;TCONS_00008577.p1;TCONS_00008578.p1;TCONS_00008579.p1;TCONS_00008580.p1;TCONS_00028401.p1;TCONS_00003084.p1;TCONS_00045523.p1;TCONS_00040937.p1;TCONS_00027173.p1;TCONS_00027174.p1;TCONS_00027175.p1;TCONS_00027177.p1;TCONS_00038291.p1;TCONS_00004511.p1;TCONS_00023200.p1;TCONS_00034007.p1;TCONS_00039581.p1;TCONS_00010699.p1;TCONS_00010700.p1;TCONS_00020452.p1;TCO…
	GO:0002252	immune effector process	46	229	3.0709e-05	0.000907235	TCONS_00001587.p2;TCONS_00001588.p2;TCONS_00003084.p1;TCONS_00029389.p1;TCONS_00029390.p1;TCONS_00029391.p1;TCONS_00029392.p1;TCONS_00049042.p1;TCONS_00046162.p2;TCONS_00004060.p1;TCONS_00024402.p1;TCONS_00007320.p1;TCONS_00045785.p1;TCONS_00010618.p1;TCONS_00004756.p1;TCONS_00015334.p1;TCONS_00015335.p1;TCONS_00015336.p1;TCONS_00015337.p1;TCONS_00015338.p1;TCONS_00015339.p1;TCONS_00015340.p1;TCO…
	GO:0035088	establishment or maintenance of apical/basal cell polarity	16	51	3.08628e-05	0.000907235	TCONS_00047461.p1;TCONS_00029389.p1;TCONS_00029390.p1;TCONS_00029391.p1;TCONS_00029392.p1;TCONS_00045785.p1;TCONS_00029658.p1;TCONS_00029659.p1;TCONS_00029660.p1;TCONS_00005738.p1;TCONS_00007090.p2;TCONS_00010861.p1;TCONS_00017004.p1;TCONS_00017006.p1;TCONS_00005732.p1;TCONS_00005735.p1
	GO:0008283	cell proliferation	136	778	3.09517e-05	0.000907235	TCONS_00048707.p1;TCONS_00048509.p1;TCONS_00043851.p1;TCONS_00029260.p1;TCONS_00029262.p1;TCONS_00001587.p2;TCONS_00001588.p2;TCONS_00003084.p1;TCONS_00027173.p1;TCONS_00027174.p1;TCONS_00027175.p1;TCONS_00027177.p1;TCONS_00004511.p1;TCONS_00000101.p1;TCONS_00037231.p1;TCONS_00042515.p2;TCONS_00029389.p1;TCONS_00029390.p1;TCONS_00029391.p1;TCONS_00029392.p1;TCONS_00028528.p1;TCONS_00031190.p1;TCO…
	GO:0007009	plasma membrane organization	54	128	3.19583e-05	0.000932341	TCONS_00019698.p1;TCONS_00019699.p1;TCONS_00019700.p1;TCONS_00019701.p1;TCONS_00019702.p1;TCONS_00019703.p1;TCONS_00019704.p1;TCONS_00019705.p1;TCONS_00019706.p1;TCONS_00019707.p1;TCONS_00019708.p1;TCONS_00019709.p1;TCONS_00019710.p1;TCONS_00023394.p1;TCONS_00046908.p1;TCONS_00017969.p1;TCONS_00017970.p1;TCONS_00042024.p1;TCONS_00046670.p1;TCONS_00032314.p1;TCONS_00029389.p1;TCONS_00029390.p1;TCO…
	GO:0007349	cellularization	17	46	3.26217e-05	0.000947247	TCONS_00023394.p1;TCONS_00002385.p1;TCONS_00002386.p1;TCONS_00002387.p1;TCONS_00002388.p1;TCONS_00045785.p1;TCONS_00006020.p1;TCONS_00006021.p1;TCONS_00006022.p1;TCONS_00031405.p1;TCONS_00022962.p1;TCONS_00022959.p1;TCONS_00022960.p1;TCONS_00005064.p1;TCONS_00017004.p1;TCONS_00017006.p1;TCONS_00036878.p1
	GO:0002684	positive regulation of immune system process	30	195	3.37653e-05	0.000975896	TCONS_00001587.p2;TCONS_00001588.p2;TCONS_00003084.p1;TCONS_00032308.p1;TCONS_00034007.p1;TCONS_00049042.p1;TCONS_00024402.p1;TCONS_00007320.p1;TCONS_00014915.p1;TCONS_00025621.p1;TCONS_00025622.p1;TCONS_00004756.p1;TCONS_00008152.p1;TCONS_00008153.p1;TCONS_00008154.p1;TCONS_00006966.p1;TCONS_00024577.p1;TCONS_00042566.p1;TCONS_00007090.p2;TCONS_00008708.p1;TCONS_00008722.p1;TCONS_00010861.p1;TCO…
	GO:0060562	epithelial tube morphogenesis	93	500	3.55926e-05	0.00102395	TCONS_00026641.p1;TCONS_00026960.p1;TCONS_00003994.p1;TCONS_00042024.p1;TCONS_00029050.p2;TCONS_00024230.p1;TCONS_00029389.p1;TCONS_00029390.p1;TCONS_00029391.p1;TCONS_00029392.p1;TCONS_00039581.p1;TCONS_00032453.p1;TCONS_00000689.p1;TCONS_00015309.p1;TCONS_00015310.p1;TCONS_00014096.p1;TCONS_00014097.p1;TCONS_00014098.p1;TCONS_00014099.p1;TCONS_00014100.p1;TCONS_00014101.p1;TCONS_00014102.p1;TCO…
	GO:1901698	response to nitrogen compound	72	281	3.72532e-05	0.00106678	TCONS_00001587.p2;TCONS_00001588.p2;TCONS_00017969.p1;TCONS_00017970.p1;TCONS_00013120.p1;TCONS_00013121.p1;TCONS_00013123.p1;TCONS_00013124.p1;TCONS_00013125.p1;TCONS_00013126.p1;TCONS_00041952.p1;TCONS_00018618.p1;TCONS_00023200.p1;TCONS_00010699.p1;TCONS_00010700.p1;TCONS_00020438.p1;TCONS_00003959.p1;TCONS_00032899.p1;TCONS_00041846.p1;TCONS_00041847.p1;TCONS_00041848.p1;TCONS_00041849.p1;TCO…
	GO:0071363	cellular response to growth factor stimulus	41	196	3.80629e-05	0.00108497	TCONS_00026641.p1;TCONS_00029260.p1;TCONS_00029262.p1;TCONS_00030132.p1;TCONS_00012899.p1;TCONS_00012900.p1;TCONS_00020622.p2;TCONS_00026158.p1;TCONS_00029595.p1;TCONS_00029596.p1;TCONS_00029597.p1;TCONS_00033024.p1;TCONS_00001306.p1;TCONS_00003511.p1;TCONS_00003512.p1;TCONS_00021811.p1;TCONS_00013066.p2;TCONS_00013067.p2;TCONS_00033558.p1;TCONS_00008152.p1;TCONS_00008153.p1;TCONS_00008154.p1;TCO…
	GO:0007444	imaginal disc development	85	439	3.84957e-05	0.00109229	TCONS_00026641.p1;TCONS_00026960.p1;TCONS_00003994.p1;TCONS_00042024.p1;TCONS_00029050.p2;TCONS_00024230.p1;TCONS_00032453.p1;TCONS_00000689.p1;TCONS_00015309.p1;TCONS_00015310.p1;TCONS_00007141.p1;TCONS_00014096.p1;TCONS_00014097.p1;TCONS_00014098.p1;TCONS_00014099.p1;TCONS_00014100.p1;TCONS_00014101.p1;TCONS_00014102.p1;TCONS_00014103.p1;TCONS_00014104.p1;TCONS_00014105.p1;TCONS_00014106.p1;TCO…
	GO:0048563	post-embryonic organ morphogenesis	80	348	3.9117e-05	0.00110488	TCONS_00026641.p1;TCONS_00026960.p1;TCONS_00003994.p1;TCONS_00042024.p1;TCONS_00029050.p2;TCONS_00024230.p1;TCONS_00032453.p1;TCONS_00000689.p1;TCONS_00015309.p1;TCONS_00015310.p1;TCONS_00014096.p1;TCONS_00014097.p1;TCONS_00014098.p1;TCONS_00014099.p1;TCONS_00014100.p1;TCONS_00014101.p1;TCONS_00014102.p1;TCONS_00014103.p1;TCONS_00014104.p1;TCONS_00014105.p1;TCONS_00014106.p1;TCONS_00014107.p1;TCO…
	GO:0015850	organic hydroxy compound transport	20	80	3.97411e-05	0.00111743	TCONS_00048707.p1;TCONS_00014597.p1;TCONS_00022249.p1;TCONS_00023200.p1;TCONS_00008178.p1;TCONS_00041846.p1;TCONS_00041847.p1;TCONS_00041848.p1;TCONS_00041849.p1;TCONS_00041850.p1;TCONS_00010618.p1;TCONS_00005393.p1;TCONS_00005395.p1;TCONS_00031796.p1;TCONS_00031797.p1;TCONS_00031798.p1;TCONS_00036507.p1;TCONS_00011618.p1;TCONS_00011619.p1;TCONS_00005448.p1
	GO:0043124	negative regulation of I-kappaB kinase/NF-kappaB signaling	18	18	4.03261e-05	0.00112877	TCONS_00034007.p1;TCONS_00004060.p1;TCONS_00015334.p1;TCONS_00015335.p1;TCONS_00015336.p1;TCONS_00015337.p1;TCONS_00015338.p1;TCONS_00015339.p1;TCONS_00015340.p1;TCONS_00015341.p1;TCONS_00015342.p1;TCONS_00046917.p1;TCONS_00005302.p1;TCONS_00034212.p1;TCONS_00034214.p1;TCONS_00034218.p1;TCONS_00034221.p1;TCONS_00034223.p2
	GO:0031503	protein complex localization	14	63	4.13197e-05	0.00115139	TCONS_00048859.p1;TCONS_00025317.p1;TCONS_00029389.p1;TCONS_00029390.p1;TCONS_00029391.p1;TCONS_00029392.p1;TCONS_00034007.p1;TCONS_00004060.p1;TCONS_00003827.p1;TCONS_00044821.p1;TCONS_00046917.p1;TCONS_00005302.p1;TCONS_00045761.p1;TCONS_00041586.p1
	GO:0044088	regulation of vacuole organization	10	19	4.40225e-05	0.00122123	TCONS_00014555.p1;TCONS_00034334.p1;TCONS_00034335.p1;TCONS_00034333.p1;TCONS_00013397.p1;TCONS_00038397.p1;TCONS_00038398.p1;TCONS_00038399.p1;TCONS_00000442.p1;TCONS_00010545.p1
	GO:1903729	regulation of plasma membrane organization	20	37	4.49086e-05	0.00124028	TCONS_00017969.p1;TCONS_00017970.p1;TCONS_00046670.p1;TCONS_00032314.p1;TCONS_00026158.p1;TCONS_00012899.p1;TCONS_00012900.p1;TCONS_00010618.p1;TCONS_00008152.p1;TCONS_00008153.p1;TCONS_00008154.p1;TCONS_00010282.p1;TCONS_00011531.p1;TCONS_00011532.p1;TCONS_00011533.p1;TCONS_00011534.p1;TCONS_00011536.p1;TCONS_00011538.p1;TCONS_00011540.p1;TCONS_00045272.p1
	GO:0007156	homophilic cell adhesion via plasma membrane adhesion molecules	19	137	4.66561e-05	0.00128284	TCONS_00025681.p1;TCONS_00021778.p1;TCONS_00009398.p1;TCONS_00000990.p1;TCONS_00023239.p1;TCONS_00014911.p1;TCONS_00003885.p1;TCONS_00000991.p1;TCONS_00000992.p1;TCONS_00018385.p1;TCONS_00025914.p1;TCONS_00045976.p1;TCONS_00030733.p1;TCONS_00002200.p1;TCONS_00002201.p1;TCONS_00002202.p1;TCONS_00007090.p2;TCONS_00028586.p1;TCONS_00009958.p1
	GO:0043069	negative regulation of programmed cell death	56	233	4.74044e-05	0.00129767	TCONS_00029260.p1;TCONS_00029262.p1;TCONS_00013927.p1;TCONS_00013930.p1;TCONS_00013935.p1;TCONS_00001587.p2;TCONS_00001588.p2;TCONS_00017969.p1;TCONS_00017970.p1;TCONS_00030999.p1;TCONS_00031000.p1;TCONS_00047461.p1;TCONS_00048670.p1;TCONS_00048669.p2;TCONS_00033024.p1;TCONS_00001796.p1;TCONS_00001797.p1;TCONS_00017350.p1;TCONS_00017352.p1;TCONS_00017353.p1;TCONS_00017354.p1;TCONS_00017355.p1;TCO…
	GO:0031326	regulation of cellular biosynthetic process	306	2402	4.89477e-05	0.00133404	TCONS_00026641.p1;TCONS_00048707.p1;TCONS_00048509.p1;TCONS_00036816.p1;TCONS_00042841.p2;TCONS_00006228.p1;TCONS_00006229.p1;TCONS_00006230.p1;TCONS_00026620.p1;TCONS_00012832.p1;TCONS_00039883.p1;TCONS_00023821.p1;TCONS_00023822.p1;TCONS_00023823.p1;TCONS_00023824.p1;TCONS_00020714.p1;TCONS_00008577.p1;TCONS_00008578.p1;TCONS_00008579.p1;TCONS_00008580.p1;TCONS_00026960.p1;TCONS_00013927.p1;TCO…
	GO:0051094	positive regulation of developmental process	110	497	5.00645e-05	0.00135852	TCONS_00026641.p1;TCONS_00019698.p1;TCONS_00019699.p1;TCONS_00019700.p1;TCONS_00019701.p1;TCONS_00019702.p1;TCONS_00019703.p1;TCONS_00019704.p1;TCONS_00019705.p1;TCONS_00019706.p1;TCONS_00019707.p1;TCONS_00019708.p1;TCONS_00019709.p1;TCONS_00019710.p1;TCONS_00036816.p1;TCONS_00001587.p2;TCONS_00001588.p2;TCONS_00046670.p1;TCONS_00032314.p1;TCONS_00032308.p1;TCONS_00029389.p1;TCONS_00029390.p1;TCO…
	GO:0006952	defense response	81	443	5.20157e-05	0.0014017	TCONS_00000280.p1;TCONS_00000281.p1;TCONS_00001404.p1;TCONS_00003084.p1;TCONS_00027173.p1;TCONS_00027174.p1;TCONS_00027175.p1;TCONS_00027177.p1;TCONS_00029389.p1;TCONS_00029390.p1;TCONS_00029391.p1;TCONS_00029392.p1;TCONS_00023200.p1;TCONS_00034007.p1;TCONS_00020438.p1;TCONS_00003272.p1;TCONS_00020467.p2;TCONS_00020468.p2;TCONS_00007221.p1;TCONS_00046162.p2;TCONS_00004060.p1;TCONS_00007699.p1;TCO…
	GO:0006508	proteolysis	125	812	5.21069e-05	0.0014017	TCONS_00015185.p1;TCONS_00000221.p1;TCONS_00000222.p1;TCONS_00000219.p1;TCONS_00000220.p1;TCONS_00000223.p1;TCONS_00000224.p1;TCONS_00000280.p1;TCONS_00000281.p1;TCONS_00001404.p1;TCONS_00001587.p2;TCONS_00001588.p2;TCONS_00007506.p1;TCONS_00007507.p1;TCONS_00035160.p1;TCONS_00004511.p1;TCONS_00008640.p1;TCONS_00034007.p1;TCONS_00032453.p1;TCONS_00000689.p1;TCONS_00015309.p1;TCONS_00015310.p1;TCO…
	GO:0035011	melanotic encapsulation of foreign target	9	28	5.30117e-05	0.00140776	TCONS_00029389.p1;TCONS_00029390.p1;TCONS_00029391.p1;TCONS_00029392.p1;TCONS_00045785.p1;TCONS_00001971.p1;TCONS_00010514.p2;TCONS_00017004.p1;TCONS_00017006.p1
	GO:0045198	establishment of epithelial cell apical/basal polarity	11	28	5.30117e-05	0.00140776	TCONS_00029389.p1;TCONS_00029390.p1;TCONS_00029391.p1;TCONS_00029392.p1;TCONS_00045785.p1;TCONS_00007090.p2;TCONS_00017004.p1;TCONS_00017006.p1;TCONS_00005732.p1;TCONS_00005735.p1;TCONS_00005738.p1
	GO:0097006	regulation of plasma lipoprotein particle levels	9	28	5.30117e-05	0.00140776	TCONS_00048707.p1;TCONS_00014597.p1;TCONS_00022249.p1;TCONS_00023200.p1;TCONS_00008178.p1;TCONS_00014915.p1;TCONS_00047276.p1;TCONS_00036507.p1;TCONS_00013363.p1
	GO:0009889	regulation of biosynthetic process	311	2423	5.38986e-05	0.00142522	TCONS_00026641.p1;TCONS_00048707.p1;TCONS_00048509.p1;TCONS_00036816.p1;TCONS_00042841.p2;TCONS_00006228.p1;TCONS_00006229.p1;TCONS_00006230.p1;TCONS_00026620.p1;TCONS_00012832.p1;TCONS_00039883.p1;TCONS_00023821.p1;TCONS_00023822.p1;TCONS_00023823.p1;TCONS_00023824.p1;TCONS_00020714.p1;TCONS_00008577.p1;TCONS_00008578.p1;TCONS_00008579.p1;TCONS_00008580.p1;TCONS_00026960.p1;TCONS_00013927.p1;TCO…
	GO:0048569	post-embryonic organ development	84	390	5.53439e-05	0.001448	TCONS_00026641.p1;TCONS_00026960.p1;TCONS_00041952.p1;TCONS_00018618.p1;TCONS_00003994.p1;TCONS_00042024.p1;TCONS_00029050.p2;TCONS_00024230.p1;TCONS_00032453.p1;TCONS_00000689.p1;TCONS_00015309.p1;TCONS_00015310.p1;TCONS_00014096.p1;TCONS_00014097.p1;TCONS_00014098.p1;TCONS_00014099.p1;TCONS_00014100.p1;TCONS_00014101.p1;TCONS_00014102.p1;TCONS_00014103.p1;TCONS_00014104.p1;TCONS_00014105.p1;TCO…
	GO:0009057	macromolecule catabolic process	117	772	5.54591e-05	0.001448	TCONS_00015185.p1;TCONS_00043851.p1;TCONS_00000262.p1;TCONS_00000263.p1;TCONS_00000264.p1;TCONS_00000265.p1;TCONS_00008471.p1;TCONS_00008472.p1;TCONS_00000221.p1;TCONS_00000222.p1;TCONS_00000219.p1;TCONS_00000220.p1;TCONS_00000223.p1;TCONS_00000224.p1;TCONS_00001587.p2;TCONS_00001588.p2;TCONS_00035160.p1;TCONS_00004511.p1;TCONS_00008640.p1;TCONS_00023200.p1;TCONS_00034007.p1;TCONS_00032453.p1;TCO…
	GO:0007351	tripartite regional subdivision	40	70	5.56924e-05	0.001448	TCONS_00032899.p1;TCONS_00002863.p1;TCONS_00002864.p1;TCONS_00029389.p1;TCONS_00029390.p1;TCONS_00029391.p1;TCONS_00029392.p1;TCONS_00014096.p1;TCONS_00014097.p1;TCONS_00014098.p1;TCONS_00014099.p1;TCONS_00014100.p1;TCONS_00014101.p1;TCONS_00014102.p1;TCONS_00014103.p1;TCONS_00014104.p1;TCONS_00014105.p1;TCONS_00014106.p1;TCONS_00014107.p1;TCONS_00014108.p1;TCONS_00014109.p1;TCONS_00014110.p1;TCO…
	GO:0008595	anterior/posterior axis specification, embryo	40	70	5.56924e-05	0.001448	TCONS_00032899.p1;TCONS_00002863.p1;TCONS_00002864.p1;TCONS_00029389.p1;TCONS_00029390.p1;TCONS_00029391.p1;TCONS_00029392.p1;TCONS_00014096.p1;TCONS_00014097.p1;TCONS_00014098.p1;TCONS_00014099.p1;TCONS_00014100.p1;TCONS_00014101.p1;TCONS_00014102.p1;TCONS_00014103.p1;TCONS_00014104.p1;TCONS_00014105.p1;TCONS_00014106.p1;TCONS_00014107.p1;TCONS_00014108.p1;TCONS_00014109.p1;TCONS_00014110.p1;TCO…
	GO:0010256	endomembrane system organization	72	300	5.61223e-05	0.0014487	TCONS_00019698.p1;TCONS_00019699.p1;TCONS_00019700.p1;TCONS_00019701.p1;TCONS_00019702.p1;TCONS_00019703.p1;TCONS_00019704.p1;TCONS_00019705.p1;TCONS_00019706.p1;TCONS_00019707.p1;TCONS_00019708.p1;TCONS_00019709.p1;TCONS_00019710.p1;TCONS_00023394.p1;TCONS_00046908.p1;TCONS_00017969.p1;TCONS_00017970.p1;TCONS_00042024.p1;TCONS_00023851.p1;TCONS_00046670.p1;TCONS_00032314.p1;TCONS_00029389.p1;TCO…
	GO:0006886	intracellular protein transport	94	546	5.61855e-05	0.0014487	TCONS_00019698.p1;TCONS_00019699.p1;TCONS_00019700.p1;TCONS_00019701.p1;TCONS_00019702.p1;TCONS_00019703.p1;TCONS_00019704.p1;TCONS_00019705.p1;TCONS_00019706.p1;TCONS_00019707.p1;TCONS_00019708.p1;TCONS_00019709.p1;TCONS_00019710.p1;TCONS_00009148.p1;TCONS_00017969.p1;TCONS_00017970.p1;TCONS_00042024.p1;TCONS_00027173.p1;TCONS_00027174.p1;TCONS_00027175.p1;TCONS_00027177.p1;TCONS_00030132.p1;TCO…
	GO:0010243	response to organonitrogen compound	67	242	5.75851e-05	0.00147865	TCONS_00001587.p2;TCONS_00001588.p2;TCONS_00017969.p1;TCONS_00017970.p1;TCONS_00013120.p1;TCONS_00013121.p1;TCONS_00013123.p1;TCONS_00013124.p1;TCONS_00013125.p1;TCONS_00013126.p1;TCONS_00041952.p1;TCONS_00018618.p1;TCONS_00023200.p1;TCONS_00020438.p1;TCONS_00003959.p1;TCONS_00032899.p1;TCONS_00041846.p1;TCONS_00041847.p1;TCONS_00041848.p1;TCONS_00041849.p1;TCONS_00041850.p1;TCONS_00001279.p1;TCO…
	GO:0007310	oocyte dorsal/ventral axis specification	26	33	5.97012e-05	0.00152668	TCONS_00000933.p1;TCONS_00045785.p1;TCONS_00010338.p1;TCONS_00010339.p1;TCONS_00010340.p1;TCONS_00010341.p1;TCONS_00010342.p1;TCONS_00010343.p1;TCONS_00010344.p1;TCONS_00010345.p1;TCONS_00010346.p1;TCONS_00010347.p1;TCONS_00010348.p1;TCONS_00010349.p1;TCONS_00010350.p1;TCONS_00010351.p1;TCONS_00010352.p1;TCONS_00010353.p1;TCONS_00010354.p1;TCONS_00010355.p1;TCONS_00010356.p1;TCONS_00010357.p1;TCO…
	GO:0030182	neuron differentiation	219	1151	6.15873e-05	0.00156846	TCONS_00019698.p1;TCONS_00019699.p1;TCONS_00019700.p1;TCONS_00019701.p1;TCONS_00019702.p1;TCONS_00019703.p1;TCONS_00019704.p1;TCONS_00019705.p1;TCONS_00019706.p1;TCONS_00019707.p1;TCONS_00019708.p1;TCONS_00019709.p1;TCONS_00019710.p1;TCONS_00015185.p1;TCONS_00036816.p1;TCONS_00042841.p2;TCONS_00006228.p1;TCONS_00006229.p1;TCONS_00006230.p1;TCONS_00026620.p1;TCONS_00012832.p1;TCONS_00039883.p1;TCO…
	GO:0007552	metamorphosis	77	361	6.20019e-05	0.00157257	TCONS_00026641.p1;TCONS_00026960.p1;TCONS_00003994.p1;TCONS_00042024.p1;TCONS_00029050.p2;TCONS_00024230.p1;TCONS_00032453.p1;TCONS_00000689.p1;TCONS_00015309.p1;TCONS_00015310.p1;TCONS_00014096.p1;TCONS_00014097.p1;TCONS_00014098.p1;TCONS_00014099.p1;TCONS_00014100.p1;TCONS_00014101.p1;TCONS_00014102.p1;TCONS_00014103.p1;TCONS_00014104.p1;TCONS_00014105.p1;TCONS_00014106.p1;TCONS_00014107.p1;TCO…
	GO:1904377	positive regulation of protein localization to cell periphery	20	24	6.42507e-05	0.00162298	TCONS_00017969.p1;TCONS_00017970.p1;TCONS_00026158.p1;TCONS_00014650.p1;TCONS_00014651.p1;TCONS_00014652.p1;TCONS_00012899.p1;TCONS_00012900.p1;TCONS_00010618.p1;TCONS_00008152.p1;TCONS_00008153.p1;TCONS_00008154.p1;TCONS_00010282.p1;TCONS_00011531.p1;TCONS_00011532.p1;TCONS_00011533.p1;TCONS_00011534.p1;TCONS_00011536.p1;TCONS_00011538.p1;TCONS_00011540.p1
	GO:0007399	nervous system development	261	1716	6.58982e-05	0.00165786	TCONS_00026641.p1;TCONS_00019698.p1;TCONS_00019699.p1;TCONS_00019700.p1;TCONS_00019701.p1;TCONS_00019702.p1;TCONS_00019703.p1;TCONS_00019704.p1;TCONS_00019705.p1;TCONS_00019706.p1;TCONS_00019707.p1;TCONS_00019708.p1;TCONS_00019709.p1;TCONS_00019710.p1;TCONS_00015185.p1;TCONS_00036816.p1;TCONS_00042841.p2;TCONS_00006228.p1;TCONS_00006229.p1;TCONS_00006230.p1;TCONS_00026620.p1;TCONS_00012832.p1;TCO…
	GO:1900180	regulation of protein localization to nucleus	24	77	7.08526e-05	0.00177531	TCONS_00017969.p1;TCONS_00017970.p1;TCONS_00027173.p1;TCONS_00027174.p1;TCONS_00027175.p1;TCONS_00027177.p1;TCONS_00034007.p1;TCONS_00004511.p1;TCONS_00019141.p1;TCONS_00004060.p1;TCONS_00003394.p1;TCONS_00003395.p1;TCONS_00003396.p1;TCONS_00003397.p1;TCONS_00045666.p1;TCONS_00029658.p1;TCONS_00029659.p1;TCONS_00029660.p1;TCONS_00046917.p1;TCONS_00005302.p1;TCONS_00022962.p1;TCONS_00022959.p1;TCO…
	GO:0016477	cell migration	123	526	7.21809e-05	0.00180133	TCONS_00026641.p1;TCONS_00048707.p1;TCONS_00001587.p2;TCONS_00001588.p2;TCONS_00003084.p1;TCONS_00017969.p1;TCONS_00017970.p1;TCONS_00027173.p1;TCONS_00027174.p1;TCONS_00027175.p1;TCONS_00027177.p1;TCONS_00047461.p1;TCONS_00026158.p1;TCONS_00004712.p1;TCONS_00050546.p1;TCONS_00042499.p1;TCONS_00042505.p1;TCONS_00042506.p1;TCONS_00012899.p1;TCONS_00012900.p1;TCONS_00014096.p1;TCONS_00014097.p1;TCO…
	GO:0051248	negative regulation of protein metabolic process	69	409	7.35567e-05	0.00182361	TCONS_00027173.p1;TCONS_00027174.p1;TCONS_00027175.p1;TCONS_00027177.p1;TCONS_00004511.p1;TCONS_00023200.p1;TCONS_00007141.p1;TCONS_00005452.p1;TCONS_00007699.p1;TCONS_00007700.p1;TCONS_00007703.p1;TCONS_00020509.p1;TCONS_00003511.p1;TCONS_00003512.p1;TCONS_00019838.p1;TCONS_00019839.p1;TCONS_00019840.p1;TCONS_00019841.p1;TCONS_00040572.p1;TCONS_00029634.p1;TCONS_00024577.p1;TCONS_00015334.p1;TCO…
	GO:0032366	intracellular sterol transport	7	9	7.42475e-05	0.00182361	TCONS_00014597.p1;TCONS_00022249.p1;TCONS_00023200.p1;TCONS_00008178.p1;TCONS_00036507.p1;TCONS_00011618.p1;TCONS_00011619.p1
	GO:0032367	intracellular cholesterol transport	7	9	7.42475e-05	0.00182361	TCONS_00014597.p1;TCONS_00022249.p1;TCONS_00023200.p1;TCONS_00008178.p1;TCONS_00036507.p1;TCONS_00011618.p1;TCONS_00011619.p1
	GO:0046602	regulation of mitotic centrosome separation	3	9	7.42475e-05	0.00182361	TCONS_00045785.p1;TCONS_00017004.p1;TCONS_00017006.p1
	GO:0035282	segmentation	63	202	7.61232e-05	0.00186232	TCONS_00026641.p1;TCONS_00036816.p1;TCONS_00003994.p1;TCONS_00042024.p1;TCONS_00032899.p1;TCONS_00002863.p1;TCONS_00002864.p1;TCONS_00029389.p1;TCONS_00029390.p1;TCONS_00029391.p1;TCONS_00029392.p1;TCONS_00014096.p1;TCONS_00014097.p1;TCONS_00014098.p1;TCONS_00014099.p1;TCONS_00014100.p1;TCONS_00014101.p1;TCONS_00014102.p1;TCONS_00014103.p1;TCONS_00014104.p1;TCONS_00014105.p1;TCONS_00014106.p1;TCO…
	GO:0099518	vesicle cytoskeletal trafficking	4	29	7.75229e-05	0.00188913	TCONS_00048859.p1;TCONS_00045785.p1;TCONS_00017004.p1;TCONS_00017006.p1
	GO:0055123	digestive system development	30	141	8.19267e-05	0.00198864	TCONS_00026641.p1;TCONS_00036816.p1;TCONS_00001587.p2;TCONS_00001588.p2;TCONS_00002111.p1;TCONS_00039590.p1;TCONS_00046670.p1;TCONS_00032314.p1;TCONS_00000115.p1;TCONS_00000117.p1;TCONS_00000119.p1;TCONS_00000120.p1;TCONS_00000121.p1;TCONS_00013698.p1;TCONS_00013702.p1;TCONS_00030464.p1;TCONS_00000113.p1;TCONS_00000114.p1;TCONS_00007090.p2;TCONS_00036829.p1;TCONS_00040866.p1;TCONS_00044821.p1;TCO…
	GO:1902582	single-organism intracellular transport	151	1005	8.35931e-05	0.00200045	TCONS_00019698.p1;TCONS_00019699.p1;TCONS_00019700.p1;TCONS_00019701.p1;TCONS_00019702.p1;TCONS_00019703.p1;TCONS_00019704.p1;TCONS_00019705.p1;TCONS_00019706.p1;TCONS_00019707.p1;TCONS_00019708.p1;TCONS_00019709.p1;TCONS_00019710.p1;TCONS_00009148.p1;TCONS_00001509.p1;TCONS_00002385.p1;TCONS_00002386.p1;TCONS_00002387.p1;TCONS_00002388.p1;TCONS_00014597.p1;TCONS_00022249.p1;TCONS_00029962.p1;TCO…
	GO:0008298	intracellular mRNA localization	14	34	8.37008e-05	0.00200045	TCONS_00032899.p1;TCONS_00002863.p1;TCONS_00002864.p1;TCONS_00000933.p1;TCONS_00045785.p1;TCONS_00029723.p1;TCONS_00022962.p1;TCONS_00022959.p1;TCONS_00022960.p1;TCONS_00017004.p1;TCONS_00017006.p1;TCONS_00014915.p1;TCONS_00013363.p1;TCONS_00036878.p1
	GO:0090317	negative regulation of intracellular protein transport	15	34	8.37008e-05	0.00200045	TCONS_00027173.p1;TCONS_00027174.p1;TCONS_00027175.p1;TCONS_00027177.p1;TCONS_00046670.p1;TCONS_00032314.p1;TCONS_00034007.p1;TCONS_00004060.p1;TCONS_00003394.p1;TCONS_00003395.p1;TCONS_00003396.p1;TCONS_00003397.p1;TCONS_00046917.p1;TCONS_00005302.p1;TCONS_00005038.p1
	GO:1903650	negative regulation of cytoplasmic transport	15	34	8.37008e-05	0.00200045	TCONS_00027173.p1;TCONS_00027174.p1;TCONS_00027175.p1;TCONS_00027177.p1;TCONS_00046670.p1;TCONS_00032314.p1;TCONS_00034007.p1;TCONS_00004060.p1;TCONS_00003394.p1;TCONS_00003395.p1;TCONS_00003396.p1;TCONS_00003397.p1;TCONS_00046917.p1;TCONS_00005302.p1;TCONS_00005038.p1
	GO:0034332	adherens junction organization	34	55	8.60901e-05	0.00204185	TCONS_00027173.p1;TCONS_00027174.p1;TCONS_00027175.p1;TCONS_00027177.p1;TCONS_00029389.p1;TCONS_00029390.p1;TCONS_00029391.p1;TCONS_00029392.p1;TCONS_00020467.p2;TCONS_00020468.p2;TCONS_00007221.p1;TCONS_00001960.p1;TCONS_00019838.p1;TCONS_00019839.p1;TCONS_00019840.p1;TCONS_00019841.p1;TCONS_00008152.p1;TCONS_00008153.p1;TCONS_00008154.p1;TCONS_00005738.p1;TCONS_00005064.p1;TCONS_00041007.p1;TCO…
	GO:0040003	chitin-based cuticle development	19	55	8.60901e-05	0.00204185	TCONS_00031743.p1;TCONS_00031744.p1;TCONS_00031745.p1;TCONS_00031749.p1;TCONS_00002385.p1;TCONS_00002386.p1;TCONS_00002387.p1;TCONS_00002388.p1;TCONS_00014680.p1;TCONS_00014681.p1;TCONS_00033898.p1;TCONS_00045785.p1;TCONS_00005064.p1;TCONS_00042968.p1;TCONS_00017004.p1;TCONS_00017006.p1;TCONS_00029658.p1;TCONS_00029659.p1;TCONS_00029660.p1
	GO:0033993	response to lipid	88	254	9.28087e-05	0.00219283	TCONS_00048707.p1;TCONS_00014597.p1;TCONS_00022249.p1;TCONS_00001587.p2;TCONS_00001588.p2;TCONS_00013120.p1;TCONS_00013121.p1;TCONS_00013123.p1;TCONS_00013124.p1;TCONS_00013125.p1;TCONS_00013126.p1;TCONS_00000658.p1;TCONS_00027696.p1;TCONS_00027697.p1;TCONS_00027698.p1;TCONS_00027699.p1;TCONS_00027700.p1;TCONS_00027701.p1;TCONS_00000101.p1;TCONS_00037231.p1;TCONS_00008640.p1;TCONS_00023200.p1;TCO…
	GO:0045184	establishment of protein localization	135	991	9.57577e-05	0.00225393	TCONS_00019698.p1;TCONS_00019699.p1;TCONS_00019700.p1;TCONS_00019701.p1;TCONS_00019702.p1;TCONS_00019703.p1;TCONS_00019704.p1;TCONS_00019705.p1;TCONS_00019706.p1;TCONS_00019707.p1;TCONS_00019708.p1;TCONS_00019709.p1;TCONS_00019710.p1;TCONS_00009148.p1;TCONS_00014597.p1;TCONS_00022249.p1;TCONS_00017969.p1;TCONS_00017970.p1;TCONS_00042024.p1;TCONS_00027173.p1;TCONS_00027174.p1;TCONS_00027175.p1;TCO…
	GO:0010604	positive regulation of macromolecule metabolic process	240	1481	9.70973e-05	0.00227684	TCONS_00026641.p1;TCONS_00043851.p1;TCONS_00000262.p1;TCONS_00000263.p1;TCONS_00000264.p1;TCONS_00000265.p1;TCONS_00008471.p1;TCONS_00008472.p1;TCONS_00042841.p2;TCONS_00006228.p1;TCONS_00006229.p1;TCONS_00006230.p1;TCONS_00026620.p1;TCONS_00012832.p1;TCONS_00039883.p1;TCONS_00023821.p1;TCONS_00023822.p1;TCONS_00023823.p1;TCONS_00023824.p1;TCONS_00013927.p1;TCONS_00013930.p1;TCONS_00013935.p1;TCO…
	GO:0051130	positive regulation of cellular component organization	135	668	0.000100272	0.00234244	TCONS_00026641.p1;TCONS_00019698.p1;TCONS_00019699.p1;TCONS_00019700.p1;TCONS_00019701.p1;TCONS_00019702.p1;TCONS_00019703.p1;TCONS_00019704.p1;TCONS_00019705.p1;TCONS_00019706.p1;TCONS_00019707.p1;TCONS_00019708.p1;TCONS_00019709.p1;TCONS_00019710.p1;TCONS_00017969.p1;TCONS_00017970.p1;TCONS_00023851.p1;TCONS_00047923.p1;TCONS_00029634.p1;TCONS_00001581.p1;TCONS_00001582.p1;TCONS_00032899.p1;TCO…
	GO:0043066	negative regulation of apoptotic process	55	226	0.000101712	0.00236718	TCONS_00029260.p1;TCONS_00029262.p1;TCONS_00013927.p1;TCONS_00013930.p1;TCONS_00013935.p1;TCONS_00001587.p2;TCONS_00001588.p2;TCONS_00017969.p1;TCONS_00017970.p1;TCONS_00030999.p1;TCONS_00031000.p1;TCONS_00047461.p1;TCONS_00048670.p1;TCONS_00048669.p2;TCONS_00033024.p1;TCONS_00001796.p1;TCONS_00001797.p1;TCONS_00017350.p1;TCONS_00017352.p1;TCONS_00017353.p1;TCONS_00017354.p1;TCONS_00017355.p1;TCO…
	GO:0022008	neurogenesis	229	1326	0.000102367	0.00237354	TCONS_00019698.p1;TCONS_00019699.p1;TCONS_00019700.p1;TCONS_00019701.p1;TCONS_00019702.p1;TCONS_00019703.p1;TCONS_00019704.p1;TCONS_00019705.p1;TCONS_00019706.p1;TCONS_00019707.p1;TCONS_00019708.p1;TCONS_00019709.p1;TCONS_00019710.p1;TCONS_00015185.p1;TCONS_00036816.p1;TCONS_00042841.p2;TCONS_00006228.p1;TCONS_00006229.p1;TCONS_00006230.p1;TCONS_00026620.p1;TCONS_00012832.p1;TCONS_00039883.p1;TCO…
	GO:0031324	negative regulation of cellular metabolic process	151	1069	0.000103847	0.0023989	TCONS_00048509.p1;TCONS_00008577.p1;TCONS_00008578.p1;TCONS_00008579.p1;TCONS_00008580.p1;TCONS_00028401.p1;TCONS_00003084.p1;TCONS_00045523.p1;TCONS_00040937.p1;TCONS_00027173.p1;TCONS_00027174.p1;TCONS_00027175.p1;TCONS_00027177.p1;TCONS_00038291.p1;TCONS_00004511.p1;TCONS_00034007.p1;TCONS_00039581.p1;TCONS_00010699.p1;TCONS_00010700.p1;TCONS_00020452.p1;TCONS_00007141.p1;TCONS_00049042.p1;TCO…
	GO:0070848	response to growth factor	41	205	0.000105953	0.00243352	TCONS_00026641.p1;TCONS_00029260.p1;TCONS_00029262.p1;TCONS_00030132.p1;TCONS_00012899.p1;TCONS_00012900.p1;TCONS_00020622.p2;TCONS_00026158.p1;TCONS_00029595.p1;TCONS_00029596.p1;TCONS_00029597.p1;TCONS_00033024.p1;TCONS_00001306.p1;TCONS_00003511.p1;TCONS_00003512.p1;TCONS_00021811.p1;TCONS_00013066.p2;TCONS_00013067.p2;TCONS_00033558.p1;TCONS_00008152.p1;TCONS_00008153.p1;TCONS_00008154.p1;TCO…
	GO:0002168	instar larval development	16	45	0.000106129	0.00243352	TCONS_00012118.p1;TCONS_00012117.p1;TCONS_00002385.p1;TCONS_00002386.p1;TCONS_00002387.p1;TCONS_00002388.p1;TCONS_00014680.p1;TCONS_00014681.p1;TCONS_00007090.p2;TCONS_00008404.p1;TCONS_00010861.p1;TCONS_00005064.p1;TCONS_00005732.p1;TCONS_00005735.p1;TCONS_00005738.p1;TCONS_00001683.p1
	GO:1901575	organic substance catabolic process	172	1345	0.000109599	0.00250386	TCONS_00048707.p1;TCONS_00015185.p1;TCONS_00043851.p1;TCONS_00000262.p1;TCONS_00000263.p1;TCONS_00000264.p1;TCONS_00000265.p1;TCONS_00008471.p1;TCONS_00008472.p1;TCONS_00000221.p1;TCONS_00000222.p1;TCONS_00000219.p1;TCONS_00000220.p1;TCONS_00000223.p1;TCONS_00000224.p1;TCONS_00000280.p1;TCONS_00000281.p1;TCONS_00001404.p1;TCONS_00001587.p2;TCONS_00001588.p2;TCONS_00007506.p1;TCONS_00007507.p1;TCO…
	GO:0048617	embryonic foregut morphogenesis	3	4	0.000110905	0.00251077	TCONS_00013698.p1;TCONS_00013702.p1;TCONS_00030464.p1
	GO:0008088	axo-dendritic transport	7	30	0.000111114	0.00251077	TCONS_00048859.p1;TCONS_00045785.p1;TCONS_00046486.p1;TCONS_00042933.p1;TCONS_00042934.p1;TCONS_00017004.p1;TCONS_00017006.p1
	GO:0035089	establishment of apical/basal cell polarity	11	30	0.000111114	0.00251077	TCONS_00029389.p1;TCONS_00029390.p1;TCONS_00029391.p1;TCONS_00029392.p1;TCONS_00045785.p1;TCONS_00007090.p2;TCONS_00017004.p1;TCONS_00017006.p1;TCONS_00005732.p1;TCONS_00005735.p1;TCONS_00005738.p1
	GO:2000112	regulation of cellular macromolecule biosynthetic process	301	2311	0.00011261	0.00253535	TCONS_00026641.p1;TCONS_00048509.p1;TCONS_00036816.p1;TCONS_00042841.p2;TCONS_00006228.p1;TCONS_00006229.p1;TCONS_00006230.p1;TCONS_00026620.p1;TCONS_00012832.p1;TCONS_00039883.p1;TCONS_00023821.p1;TCONS_00023822.p1;TCONS_00023823.p1;TCONS_00023824.p1;TCONS_00020714.p1;TCONS_00008577.p1;TCONS_00008578.p1;TCONS_00008579.p1;TCONS_00008580.p1;TCONS_00026960.p1;TCONS_00013927.p1;TCONS_00013930.p1;TCO…
	GO:0018958	phenol-containing compound metabolic process	15	98	0.00011553	0.0025917	TCONS_00003084.p1;TCONS_00005555.p1;TCONS_00005556.p1;TCONS_00006931.p1;TCONS_00006932.p1;TCONS_00029389.p1;TCONS_00029390.p1;TCONS_00029391.p1;TCONS_00029392.p1;TCONS_00005470.p1;TCONS_00045785.p1;TCONS_00001971.p1;TCONS_00010514.p2;TCONS_00017004.p1;TCONS_00017006.p1
	GO:0055094	response to lipoprotein particle	8	13	0.000116676	0.00259865	TCONS_00014597.p1;TCONS_00022249.p1;TCONS_00023200.p1;TCONS_00031796.p1;TCONS_00031797.p1;TCONS_00031798.p1;TCONS_00008178.p1;TCONS_00036507.p1
	GO:0071402	cellular response to lipoprotein particle stimulus	8	13	0.000116676	0.00259865	TCONS_00014597.p1;TCONS_00022249.p1;TCONS_00023200.p1;TCONS_00031796.p1;TCONS_00031797.p1;TCONS_00031798.p1;TCONS_00008178.p1;TCONS_00036507.p1
	GO:0034329	cell junction assembly	43	111	0.000121028	0.0026809	TCONS_00027173.p1;TCONS_00027174.p1;TCONS_00027175.p1;TCONS_00027177.p1;TCONS_00029389.p1;TCONS_00029390.p1;TCONS_00029391.p1;TCONS_00029392.p1;TCONS_00025681.p1;TCONS_00011815.p1;TCONS_00019838.p1;TCONS_00019839.p1;TCONS_00019840.p1;TCONS_00019841.p1;TCONS_00000240.p1;TCONS_00030733.p1;TCONS_00008152.p1;TCONS_00008153.p1;TCONS_00008154.p1;TCONS_00005738.p1;TCONS_00042933.p1;TCONS_00042934.p1;TCO…
	GO:0051726	regulation of cell cycle	77	566	0.000121232	0.0026809	TCONS_00026641.p1;TCONS_00048509.p1;TCONS_00043851.p1;TCONS_00023394.p1;TCONS_00035160.p1;TCONS_00048859.p1;TCONS_00004511.p1;TCONS_00000101.p1;TCONS_00037231.p1;TCONS_00032308.p1;TCONS_00026158.p1;TCONS_00014650.p1;TCONS_00014651.p1;TCONS_00014652.p1;TCONS_00034007.p1;TCONS_00003288.p1;TCONS_00049042.p1;TCONS_00033902.p1;TCONS_00048670.p1;TCONS_00048669.p2;TCONS_00033024.p1;TCONS_00004756.p1;TCO…
	GO:0007100	mitotic centrosome separation	4	17	0.000126159	0.00277997	TCONS_00048859.p1;TCONS_00045785.p1;TCONS_00017004.p1;TCONS_00017006.p1
	GO:0051171	regulation of nitrogen compound metabolic process	305	2524	0.000131067	0.00287792	TCONS_00026641.p1;TCONS_00048707.p1;TCONS_00048509.p1;TCONS_00043851.p1;TCONS_00036816.p1;TCONS_00000262.p1;TCONS_00000263.p1;TCONS_00000264.p1;TCONS_00000265.p1;TCONS_00008471.p1;TCONS_00008472.p1;TCONS_00042841.p2;TCONS_00006228.p1;TCONS_00006229.p1;TCONS_00006230.p1;TCONS_00026620.p1;TCONS_00012832.p1;TCONS_00039883.p1;TCONS_00023821.p1;TCONS_00023822.p1;TCONS_00023823.p1;TCONS_00023824.p1;TCO…
	GO:0051252	regulation of RNA metabolic process	264	2128	0.000135586	0.00296667	TCONS_00026641.p1;TCONS_00048509.p1;TCONS_00036816.p1;TCONS_00000262.p1;TCONS_00000263.p1;TCONS_00000264.p1;TCONS_00000265.p1;TCONS_00008471.p1;TCONS_00008472.p1;TCONS_00042841.p2;TCONS_00006228.p1;TCONS_00006229.p1;TCONS_00006230.p1;TCONS_00026620.p1;TCONS_00012832.p1;TCONS_00039883.p1;TCONS_00023821.p1;TCONS_00023822.p1;TCONS_00023823.p1;TCONS_00023824.p1;TCONS_00020714.p1;TCONS_00008577.p1;TCO…
	GO:0032963	collagen metabolic process	4	26	0.000143591	0.00310897	TCONS_00033542.p1;TCONS_00003959.p1;TCONS_00041007.p1;TCONS_00047036.p1
	GO:0044259	multicellular organismal macromolecule metabolic process	4	26	0.000143591	0.00310897	TCONS_00033542.p1;TCONS_00003959.p1;TCONS_00041007.p1;TCONS_00047036.p1
	GO:0051646	mitochondrion localization	15	26	0.000143591	0.00310897	TCONS_00002385.p1;TCONS_00002386.p1;TCONS_00002387.p1;TCONS_00002388.p1;TCONS_00037316.p1;TCONS_00045785.p1;TCONS_00000113.p1;TCONS_00000114.p1;TCONS_00000115.p1;TCONS_00000117.p1;TCONS_00000119.p1;TCONS_00000120.p1;TCONS_00000121.p1;TCONS_00017004.p1;TCONS_00017006.p1
	GO:0051246	regulation of protein metabolic process	194	1102	0.000144335	0.00311423	TCONS_00001587.p2;TCONS_00001588.p2;TCONS_00029962.p1;TCONS_00029963.p1;TCONS_00027173.p1;TCONS_00027174.p1;TCONS_00027175.p1;TCONS_00027177.p1;TCONS_00004511.p1;TCONS_00009914.p1;TCONS_00008640.p1;TCONS_00023200.p1;TCONS_00045598.p1;TCONS_00004712.p1;TCONS_00050546.p1;TCONS_00042499.p1;TCONS_00042505.p1;TCONS_00042506.p1;TCONS_00007141.p1;TCONS_00014096.p1;TCONS_00014097.p1;TCONS_00014098.p1;TCO…
	GO:0017038	protein import	29	159	0.000146603	0.00315221	TCONS_00009148.p1;TCONS_00017969.p1;TCONS_00017970.p1;TCONS_00027173.p1;TCONS_00027174.p1;TCONS_00027175.p1;TCONS_00027177.p1;TCONS_00030132.p1;TCONS_00034007.p1;TCONS_00003827.p1;TCONS_00004060.p1;TCONS_00003394.p1;TCONS_00003395.p1;TCONS_00003396.p1;TCONS_00003397.p1;TCONS_00032979.p1;TCONS_00021638.p1;TCONS_00045666.p1;TCONS_00002659.p1;TCONS_00041510.p2;TCONS_00010618.p1;TCONS_00046917.p1;TCO…
	GO:0009948	anterior/posterior axis specification	44	87	0.000147852	0.00315827	TCONS_00032899.p1;TCONS_00002863.p1;TCONS_00002864.p1;TCONS_00029389.p1;TCONS_00029390.p1;TCONS_00029391.p1;TCONS_00029392.p1;TCONS_00014096.p1;TCONS_00014097.p1;TCONS_00014098.p1;TCONS_00014099.p1;TCONS_00014100.p1;TCONS_00014101.p1;TCONS_00014102.p1;TCONS_00014103.p1;TCONS_00014104.p1;TCONS_00014105.p1;TCONS_00014106.p1;TCONS_00014107.p1;TCONS_00014108.p1;TCONS_00014109.p1;TCONS_00014110.p1;TCO…
	GO:0010556	regulation of macromolecule biosynthetic process	302	2329	0.000148783	0.00315827	TCONS_00026641.p1;TCONS_00048509.p1;TCONS_00036816.p1;TCONS_00042841.p2;TCONS_00006228.p1;TCONS_00006229.p1;TCONS_00006230.p1;TCONS_00026620.p1;TCONS_00012832.p1;TCONS_00039883.p1;TCONS_00023821.p1;TCONS_00023822.p1;TCONS_00023823.p1;TCONS_00023824.p1;TCONS_00020714.p1;TCONS_00008577.p1;TCONS_00008578.p1;TCONS_00008579.p1;TCONS_00008580.p1;TCONS_00026960.p1;TCONS_00013927.p1;TCONS_00013930.p1;TCO…
	GO:0006511	ubiquitin-dependent protein catabolic process	55	403	0.000148918	0.00315827	TCONS_00015185.p1;TCONS_00000221.p1;TCONS_00000222.p1;TCONS_00000219.p1;TCONS_00000220.p1;TCONS_00000223.p1;TCONS_00000224.p1;TCONS_00001587.p2;TCONS_00001588.p2;TCONS_00035160.p1;TCONS_00004511.p1;TCONS_00008640.p1;TCONS_00034007.p1;TCONS_00032453.p1;TCONS_00000689.p1;TCONS_00015309.p1;TCONS_00015310.p1;TCONS_00020448.p1;TCONS_00044988.p1;TCONS_00020452.p1;TCONS_00020622.p2;TCONS_00015768.p1;TCO…
	GO:0019941	modification-dependent protein catabolic process	55	403	0.000148918	0.00315827	TCONS_00015185.p1;TCONS_00000221.p1;TCONS_00000222.p1;TCONS_00000219.p1;TCONS_00000220.p1;TCONS_00000223.p1;TCONS_00000224.p1;TCONS_00001587.p2;TCONS_00001588.p2;TCONS_00035160.p1;TCONS_00004511.p1;TCONS_00008640.p1;TCONS_00034007.p1;TCONS_00032453.p1;TCONS_00000689.p1;TCONS_00015309.p1;TCONS_00015310.p1;TCONS_00020448.p1;TCONS_00044988.p1;TCONS_00020452.p1;TCONS_00020622.p2;TCONS_00015768.p1;TCO…
	GO:0007391	dorsal closure	28	69	0.000151336	0.00319864	TCONS_00026641.p1;TCONS_00002111.p1;TCONS_00039590.p1;TCONS_00020467.p2;TCONS_00020468.p2;TCONS_00007221.p1;TCONS_00002385.p1;TCONS_00002386.p1;TCONS_00002387.p1;TCONS_00002388.p1;TCONS_00006020.p1;TCONS_00006021.p1;TCONS_00006022.p1;TCONS_00010861.p1;TCONS_00005064.p1;TCONS_00026922.p1;TCONS_00026923.p1;TCONS_00026924.p1;TCONS_00048201.p1;TCONS_00005732.p1;TCONS_00005735.p1;TCONS_00005738.p1;TCO…
	GO:0035010	encapsulation of foreign target	9	31	0.000156354	0.00325104	TCONS_00029389.p1;TCONS_00029390.p1;TCONS_00029391.p1;TCONS_00029392.p1;TCONS_00045785.p1;TCONS_00001971.p1;TCONS_00010514.p2;TCONS_00017004.p1;TCONS_00017006.p1
	GO:0044236	multicellular organism metabolic process	5	31	0.000156354	0.00325104	TCONS_00033542.p1;TCONS_00003959.p1;TCONS_00041007.p1;TCONS_00047036.p1;TCONS_00006182.p1
	GO:0061162	establishment of monopolar cell polarity	11	31	0.000156354	0.00325104	TCONS_00029389.p1;TCONS_00029390.p1;TCONS_00029391.p1;TCONS_00029392.p1;TCONS_00045785.p1;TCONS_00007090.p2;TCONS_00017004.p1;TCONS_00017006.p1;TCONS_00005732.p1;TCONS_00005735.p1;TCONS_00005738.p1
	GO:0061339	establishment or maintenance of monopolar cell polarity	11	31	0.000156354	0.00325104	TCONS_00029389.p1;TCONS_00029390.p1;TCONS_00029391.p1;TCONS_00029392.p1;TCONS_00045785.p1;TCONS_00007090.p2;TCONS_00017004.p1;TCONS_00017006.p1;TCONS_00005732.p1;TCONS_00005735.p1;TCONS_00005738.p1
	GO:0023051	regulation of signaling	209	1415	0.000157027	0.00325104	TCONS_00029260.p1;TCONS_00029262.p1;TCONS_00000230.p1;TCONS_00001587.p2;TCONS_00001588.p2;TCONS_00046908.p1;TCONS_00017969.p1;TCONS_00017970.p1;TCONS_00003994.p1;TCONS_00030999.p1;TCONS_00031000.p1;TCONS_00042024.p1;TCONS_00038038.p1;TCONS_00027173.p1;TCONS_00027174.p1;TCONS_00027175.p1;TCONS_00027177.p1;TCONS_00017055.p1;TCONS_00027277.p1;TCONS_00000101.p1;TCONS_00037231.p1;TCONS_00032899.p1;TCO…
	GO:0090162	establishment of epithelial cell polarity	12	36	0.000157269	0.00325104	TCONS_00029389.p1;TCONS_00029390.p1;TCONS_00029391.p1;TCONS_00029392.p1;TCONS_00016572.p1;TCONS_00045785.p1;TCONS_00007090.p2;TCONS_00017004.p1;TCONS_00017006.p1;TCONS_00005732.p1;TCONS_00005735.p1;TCONS_00005738.p1
	GO:0015031	protein transport	128	951	0.000157816	0.00325104	TCONS_00019698.p1;TCONS_00019699.p1;TCONS_00019700.p1;TCONS_00019701.p1;TCONS_00019702.p1;TCONS_00019703.p1;TCONS_00019704.p1;TCONS_00019705.p1;TCONS_00019706.p1;TCONS_00019707.p1;TCONS_00019708.p1;TCONS_00019709.p1;TCONS_00019710.p1;TCONS_00009148.p1;TCONS_00014597.p1;TCONS_00022249.p1;TCONS_00017969.p1;TCONS_00017970.p1;TCONS_00042024.p1;TCONS_00027173.p1;TCONS_00027174.p1;TCONS_00027175.p1;TCO…
	GO:0035113	embryonic appendage morphogenesis	9	52	0.000158005	0.00325104	TCONS_00029260.p1;TCONS_00029262.p1;TCONS_00036829.p1;TCONS_00040866.p1;TCONS_00044821.p1;TCONS_00041510.p2;TCONS_00045761.p1;TCONS_00013651.p1;TCONS_00027411.p1
	GO:0033554	cellular response to stress	154	1147	0.000158524	0.00325104	TCONS_00048509.p1;TCONS_00015185.p1;TCONS_00043851.p1;TCONS_00009148.p1;TCONS_00001587.p2;TCONS_00001588.p2;TCONS_00017969.p1;TCONS_00017970.p1;TCONS_00027173.p1;TCONS_00027174.p1;TCONS_00027175.p1;TCONS_00027177.p1;TCONS_00041692.p1;TCONS_00044390.p1;TCONS_00047923.p1;TCONS_00029634.p1;TCONS_00001581.p1;TCONS_00001582.p1;TCONS_00027696.p1;TCONS_00027697.p1;TCONS_00027698.p1;TCONS_00027699.p1;TCO…
	GO:0016567	protein ubiquitination	59	467	0.000163095	0.00333379	TCONS_00015185.p1;TCONS_00015768.p1;TCONS_00000221.p1;TCONS_00000222.p1;TCONS_00000219.p1;TCONS_00000220.p1;TCONS_00000223.p1;TCONS_00000224.p1;TCONS_00035160.p1;TCONS_00030999.p1;TCONS_00031000.p1;TCONS_00009914.p1;TCONS_00008640.p1;TCONS_00032453.p1;TCONS_00000689.p1;TCONS_00015309.p1;TCONS_00015310.p1;TCONS_00028528.p1;TCONS_00031190.p1;TCONS_00020448.p1;TCONS_00044988.p1;TCONS_00020452.p1;TCO…
	GO:0048858	cell projection morphogenesis	150	893	0.00016549	0.00336463	TCONS_00019698.p1;TCONS_00019699.p1;TCONS_00019700.p1;TCONS_00019701.p1;TCONS_00019702.p1;TCONS_00019703.p1;TCONS_00019704.p1;TCONS_00019705.p1;TCONS_00019706.p1;TCONS_00019707.p1;TCONS_00019708.p1;TCONS_00019709.p1;TCONS_00019710.p1;TCONS_00036816.p1;TCONS_00042841.p2;TCONS_00006228.p1;TCONS_00006229.p1;TCONS_00006230.p1;TCONS_00026620.p1;TCONS_00012832.p1;TCONS_00039883.p1;TCONS_00023821.p1;TCO…
	GO:0045595	regulation of cell differentiation	157	776	0.000165687	0.00336463	TCONS_00026641.p1;TCONS_00019698.p1;TCONS_00019699.p1;TCONS_00019700.p1;TCONS_00019701.p1;TCONS_00019702.p1;TCONS_00019703.p1;TCONS_00019704.p1;TCONS_00019705.p1;TCONS_00019706.p1;TCONS_00019707.p1;TCONS_00019708.p1;TCONS_00019709.p1;TCONS_00019710.p1;TCONS_00036816.p1;TCONS_00042841.p2;TCONS_00006228.p1;TCONS_00006229.p1;TCONS_00006230.p1;TCONS_00026620.p1;TCONS_00012832.p1;TCONS_00039883.p1;TCO…
	GO:0007560	imaginal disc morphogenesis	76	343	0.000168623	0.00338543	TCONS_00026641.p1;TCONS_00026960.p1;TCONS_00003994.p1;TCONS_00042024.p1;TCONS_00029050.p2;TCONS_00024230.p1;TCONS_00032453.p1;TCONS_00000689.p1;TCONS_00015309.p1;TCONS_00015310.p1;TCONS_00014096.p1;TCONS_00014097.p1;TCONS_00014098.p1;TCONS_00014099.p1;TCONS_00014100.p1;TCONS_00014101.p1;TCONS_00014102.p1;TCONS_00014103.p1;TCONS_00014104.p1;TCONS_00014105.p1;TCONS_00014106.p1;TCONS_00014107.p1;TCO…
	GO:0005984	disaccharide metabolic process	6	10	0.000169435	0.00338543	TCONS_00041692.p1;TCONS_00044390.p1;TCONS_00025765.p1;TCONS_00025766.p1;TCONS_00025767.p1;TCONS_00025768.p1
	GO:0006108	malate metabolic process	4	10	0.000169435	0.00338543	TCONS_00022939.p1;TCONS_00036652.p1;TCONS_00048212.p1;TCONS_00031162.p1
	GO:0034375	high-density lipoprotein particle remodeling	5	10	0.000169435	0.00338543	TCONS_00048707.p1;TCONS_00014597.p1;TCONS_00022249.p1;TCONS_00008178.p1;TCONS_00036507.p1
	GO:0046607	positive regulation of centrosome cycle	3	10	0.000169435	0.00338543	TCONS_00045785.p1;TCONS_00017004.p1;TCONS_00017006.p1
	GO:0055088	lipid homeostasis	22	58	0.000171975	0.00342171	TCONS_00048707.p1;TCONS_00014597.p1;TCONS_00022249.p1;TCONS_00001587.p2;TCONS_00001588.p2;TCONS_00023200.p1;TCONS_00005393.p1;TCONS_00005395.p1;TCONS_00031796.p1;TCONS_00031797.p1;TCONS_00031798.p1;TCONS_00008178.p1;TCONS_00036507.p1;TCONS_00011618.p1;TCONS_00011619.p1;TCONS_00025938.p1;TCONS_00006182.p1;TCONS_00034212.p1;TCONS_00034214.p1;TCONS_00034218.p1;TCONS_00034221.p1;TCONS_00034223.p2
	GO:0019725	cellular homeostasis	71	374	0.000172352	0.00342171	TCONS_00000230.p1;TCONS_00001587.p2;TCONS_00001588.p2;TCONS_00017969.p1;TCONS_00017970.p1;TCONS_00047923.p1;TCONS_00029634.p1;TCONS_00001581.p1;TCONS_00001582.p1;TCONS_00026408.p1;TCONS_00026431.p1;TCONS_00031127.p1;TCONS_00044777.p1;TCONS_00010699.p1;TCONS_00010700.p1;TCONS_00014981.p1;TCONS_00000115.p1;TCONS_00000117.p1;TCONS_00000119.p1;TCONS_00000120.p1;TCONS_00000121.p1;TCONS_00040572.p1;TCO…
	GO:0042308	negative regulation of protein import into nucleus	13	22	0.000178121	0.00350267	TCONS_00027173.p1;TCONS_00027174.p1;TCONS_00027175.p1;TCONS_00027177.p1;TCONS_00034007.p1;TCONS_00004060.p1;TCONS_00003394.p1;TCONS_00003395.p1;TCONS_00003396.p1;TCONS_00003397.p1;TCONS_00046917.p1;TCONS_00005302.p1;TCONS_00005038.p1
	GO:0071827	plasma lipoprotein particle organization	7	22	0.000178121	0.00350267	TCONS_00048707.p1;TCONS_00014597.p1;TCONS_00022249.p1;TCONS_00008178.p1;TCONS_00014915.p1;TCONS_00036507.p1;TCONS_00013363.p1
	GO:1904590	negative regulation of protein import	13	22	0.000178121	0.00350267	TCONS_00027173.p1;TCONS_00027174.p1;TCONS_00027175.p1;TCONS_00027177.p1;TCONS_00034007.p1;TCONS_00004060.p1;TCONS_00003394.p1;TCONS_00003395.p1;TCONS_00003396.p1;TCONS_00003397.p1;TCONS_00046917.p1;TCONS_00005302.p1;TCONS_00005038.p1
	GO:0031667	response to nutrient levels	85	261	0.000179413	0.00351696	TCONS_00001587.p2;TCONS_00001588.p2;TCONS_00020438.p1;TCONS_00001796.p1;TCONS_00001797.p1;TCONS_00017350.p1;TCONS_00017352.p1;TCONS_00017353.p1;TCONS_00017354.p1;TCONS_00017355.p1;TCONS_00014555.p1;TCONS_00001279.p1;TCONS_00001280.p1;TCONS_00001281.p1;TCONS_00005393.p1;TCONS_00005395.p1;TCONS_00034334.p1;TCONS_00034335.p1;TCONS_00034333.p1;TCONS_00018737.p1;TCONS_00018738.p1;TCONS_00013397.p1;TCO…
	GO:0010605	negative regulation of macromolecule metabolic process	138	1108	0.000186899	0.00365217	TCONS_00026641.p1;TCONS_00048509.p1;TCONS_00008577.p1;TCONS_00008578.p1;TCONS_00008579.p1;TCONS_00008580.p1;TCONS_00028401.p1;TCONS_00003084.p1;TCONS_00045523.p1;TCONS_00040937.p1;TCONS_00027173.p1;TCONS_00027174.p1;TCONS_00027175.p1;TCONS_00027177.p1;TCONS_00038291.p1;TCONS_00004511.p1;TCONS_00023200.p1;TCONS_00034007.p1;TCONS_00039581.p1;TCONS_00010699.p1;TCONS_00010700.p1;TCONS_00020452.p1;TCO…
	GO:0006606	protein import into nucleus	24	114	0.000189443	0.00366728	TCONS_00017969.p1;TCONS_00017970.p1;TCONS_00027173.p1;TCONS_00027174.p1;TCONS_00027175.p1;TCONS_00027177.p1;TCONS_00030132.p1;TCONS_00034007.p1;TCONS_00003827.p1;TCONS_00004060.p1;TCONS_00003394.p1;TCONS_00003395.p1;TCONS_00003396.p1;TCONS_00003397.p1;TCONS_00021638.p1;TCONS_00045666.p1;TCONS_00002659.p1;TCONS_00046917.p1;TCONS_00005302.p1;TCONS_00022962.p1;TCONS_00022959.p1;TCONS_00022960.p1;TCO…
	GO:0044744	protein targeting to nucleus	24	114	0.000189443	0.00366728	TCONS_00017969.p1;TCONS_00017970.p1;TCONS_00027173.p1;TCONS_00027174.p1;TCONS_00027175.p1;TCONS_00027177.p1;TCONS_00030132.p1;TCONS_00034007.p1;TCONS_00003827.p1;TCONS_00004060.p1;TCONS_00003394.p1;TCONS_00003395.p1;TCONS_00003396.p1;TCONS_00003397.p1;TCONS_00021638.p1;TCONS_00045666.p1;TCONS_00002659.p1;TCONS_00046917.p1;TCONS_00005302.p1;TCONS_00022962.p1;TCONS_00022959.p1;TCONS_00022960.p1;TCO…
	GO:1902593	single-organism nuclear import	24	114	0.000189443	0.00366728	TCONS_00017969.p1;TCONS_00017970.p1;TCONS_00027173.p1;TCONS_00027174.p1;TCONS_00027175.p1;TCONS_00027177.p1;TCONS_00030132.p1;TCONS_00034007.p1;TCONS_00003827.p1;TCONS_00004060.p1;TCONS_00003394.p1;TCONS_00003395.p1;TCONS_00003396.p1;TCONS_00003397.p1;TCONS_00021638.p1;TCONS_00045666.p1;TCONS_00002659.p1;TCONS_00046917.p1;TCONS_00005302.p1;TCONS_00022962.p1;TCONS_00022959.p1;TCONS_00022960.p1;TCO…
	GO:0048870	cell motility	129	614	0.000190223	0.00367096	TCONS_00026641.p1;TCONS_00048707.p1;TCONS_00001587.p2;TCONS_00001588.p2;TCONS_00003084.p1;TCONS_00017969.p1;TCONS_00017970.p1;TCONS_00027173.p1;TCONS_00027174.p1;TCONS_00027175.p1;TCONS_00027177.p1;TCONS_00016134.p1;TCONS_00011661.p1;TCONS_00044498.p1;TCONS_00047461.p1;TCONS_00026158.p1;TCONS_00004712.p1;TCONS_00050546.p1;TCONS_00042499.p1;TCONS_00042505.p1;TCONS_00042506.p1;TCONS_00012899.p1;TCO…
	GO:0006355	regulation of transcription, DNA-templated	252	2041	0.000196831	0.0037831	TCONS_00026641.p1;TCONS_00048509.p1;TCONS_00036816.p1;TCONS_00042841.p2;TCONS_00006228.p1;TCONS_00006229.p1;TCONS_00006230.p1;TCONS_00026620.p1;TCONS_00012832.p1;TCONS_00039883.p1;TCONS_00023821.p1;TCONS_00023822.p1;TCONS_00023823.p1;TCONS_00023824.p1;TCONS_00020714.p1;TCONS_00008577.p1;TCONS_00008578.p1;TCONS_00008579.p1;TCONS_00008580.p1;TCONS_00026960.p1;TCONS_00013927.p1;TCONS_00013930.p1;TCO…
	GO:0035067	negative regulation of histone acetylation	2	7	0.000199687	0.0037831	TCONS_00023969.p1;TCONS_00023970.p1
	GO:0051237	maintenance of RNA location	3	7	0.000199687	0.0037831	TCONS_00045785.p1;TCONS_00017004.p1;TCONS_00017006.p1
	GO:0051683	establishment of Golgi localization	3	7	0.000199687	0.0037831	TCONS_00045785.p1;TCONS_00017004.p1;TCONS_00017006.p1
	GO:0072382	minus-end-directed vesicle transport along microtubule	3	7	0.000199687	0.0037831	TCONS_00045785.p1;TCONS_00017004.p1;TCONS_00017006.p1
	GO:0072385	minus-end-directed organelle transport along microtubule	3	7	0.000199687	0.0037831	TCONS_00045785.p1;TCONS_00017004.p1;TCONS_00017006.p1
	GO:0051674	localization of cell	129	615	0.000201438	0.00380466	TCONS_00026641.p1;TCONS_00048707.p1;TCONS_00001587.p2;TCONS_00001588.p2;TCONS_00003084.p1;TCONS_00017969.p1;TCONS_00017970.p1;TCONS_00027173.p1;TCONS_00027174.p1;TCONS_00027175.p1;TCONS_00027177.p1;TCONS_00016134.p1;TCONS_00011661.p1;TCONS_00044498.p1;TCONS_00047461.p1;TCONS_00026158.p1;TCONS_00004712.p1;TCONS_00050546.p1;TCONS_00042499.p1;TCONS_00042505.p1;TCONS_00042506.p1;TCONS_00012899.p1;TCO…
	GO:1903506	regulation of nucleic acid-templated transcription	252	2042	0.000203205	0.00382642	TCONS_00026641.p1;TCONS_00048509.p1;TCONS_00036816.p1;TCONS_00042841.p2;TCONS_00006228.p1;TCONS_00006229.p1;TCONS_00006230.p1;TCONS_00026620.p1;TCONS_00012832.p1;TCONS_00039883.p1;TCONS_00023821.p1;TCONS_00023822.p1;TCONS_00023823.p1;TCONS_00023824.p1;TCONS_00020714.p1;TCONS_00008577.p1;TCONS_00008578.p1;TCONS_00008579.p1;TCONS_00008580.p1;TCONS_00026960.p1;TCONS_00013927.p1;TCONS_00013930.p1;TCO…
	GO:0045913	positive regulation of carbohydrate metabolic process	25	27	0.000207196	0.00388136	TCONS_00042841.p2;TCONS_00006228.p1;TCONS_00006229.p1;TCONS_00006230.p1;TCONS_00026620.p1;TCONS_00012832.p1;TCONS_00039883.p1;TCONS_00023821.p1;TCONS_00023822.p1;TCONS_00023823.p1;TCONS_00023824.p1;TCONS_00003394.p1;TCONS_00003395.p1;TCONS_00003396.p1;TCONS_00003397.p1;TCONS_00005393.p1;TCONS_00005395.p1;TCONS_00031192.p1;TCONS_00011531.p1;TCONS_00011532.p1;TCONS_00011533.p1;TCONS_00011534.p1;TCO…
	GO:0035120	post-embryonic appendage morphogenesis	60	300	0.000207373	0.00388136	TCONS_00026641.p1;TCONS_00026960.p1;TCONS_00003994.p1;TCONS_00042024.p1;TCONS_00029050.p2;TCONS_00024230.p1;TCONS_00032453.p1;TCONS_00000689.p1;TCONS_00015309.p1;TCONS_00015310.p1;TCONS_00001509.p1;TCONS_00002385.p1;TCONS_00002386.p1;TCONS_00002387.p1;TCONS_00002388.p1;TCONS_00020467.p2;TCONS_00020468.p2;TCONS_00007221.p1;TCONS_00020539.p1;TCONS_00020544.p1;TCONS_00014915.p1;TCONS_00008152.p1;TCO…
	GO:0035006	melanization defense response	10	37	0.000211203	0.00394118	TCONS_00003084.p1;TCONS_00029389.p1;TCONS_00029390.p1;TCONS_00029391.p1;TCONS_00029392.p1;TCONS_00045785.p1;TCONS_00001971.p1;TCONS_00010514.p2;TCONS_00017004.p1;TCONS_00017006.p1
	GO:0009950	dorsal/ventral axis specification	33	59	0.000213763	0.00397702	TCONS_00003084.p1;TCONS_00000933.p1;TCONS_00045785.p1;TCONS_00029389.p1;TCONS_00029390.p1;TCONS_00029391.p1;TCONS_00029392.p1;TCONS_00010338.p1;TCONS_00010339.p1;TCONS_00010340.p1;TCONS_00010341.p1;TCONS_00010342.p1;TCONS_00010343.p1;TCONS_00010344.p1;TCONS_00010345.p1;TCONS_00010346.p1;TCONS_00010347.p1;TCONS_00010348.p1;TCONS_00010349.p1;TCONS_00010350.p1;TCONS_00010351.p1;TCONS_00010352.p1;TCO…
	GO:0000272	polysaccharide catabolic process	11	32	0.000216315	0.00400054	TCONS_00028840.p1;TCONS_00028841.p1;TCONS_00025954.p1;TCONS_00032462.p1;TCONS_00008042.p1;TCONS_00008043.p1;TCONS_00008047.p1;TCONS_00008048.p1;TCONS_00008049.p1;TCONS_00008050.p1;TCONS_00008051.p1
	GO:0030859	polarized epithelial cell differentiation	11	32	0.000216315	0.00400054	TCONS_00029389.p1;TCONS_00029390.p1;TCONS_00029391.p1;TCONS_00029392.p1;TCONS_00045785.p1;TCONS_00007090.p2;TCONS_00017004.p1;TCONS_00017006.p1;TCONS_00005732.p1;TCONS_00005735.p1;TCONS_00005738.p1
	GO:0016310	phosphorylation	138	908	0.000225611	0.00416007	TCONS_00041952.p1;TCONS_00018618.p1;TCONS_00017969.p1;TCONS_00017970.p1;TCONS_00015596.p1;TCONS_00046670.p1;TCONS_00032314.p1;TCONS_00029389.p1;TCONS_00029390.p1;TCONS_00029391.p1;TCONS_00029392.p1;TCONS_00006228.p1;TCONS_00006229.p1;TCONS_00006230.p1;TCONS_00036478.p1;TCONS_00036479.p1;TCONS_00003041.p1;TCONS_00020467.p2;TCONS_00020468.p2;TCONS_00007221.p1;TCONS_00032859.p1;TCONS_00003394.p1;TCO…
	GO:0050778	positive regulation of immune response	22	142	0.00022639	0.00416209	TCONS_00001587.p2;TCONS_00001588.p2;TCONS_00003084.p1;TCONS_00034007.p1;TCONS_00049042.p1;TCONS_00024402.p1;TCONS_00007320.p1;TCONS_00014915.p1;TCONS_00008152.p1;TCONS_00008153.p1;TCONS_00008154.p1;TCONS_00006966.p1;TCONS_00024577.p1;TCONS_00042566.p1;TCONS_00007090.p2;TCONS_00008708.p1;TCONS_00008722.p1;TCONS_00042162.p1;TCONS_00013363.p1;TCONS_00003959.p1;TCONS_00045272.p1;TCONS_00032475.p1
	GO:0045197	establishment or maintenance of epithelial cell apical/basal polarity	15	48	0.000228509	0.00418746	TCONS_00047461.p1;TCONS_00029389.p1;TCONS_00029390.p1;TCONS_00029391.p1;TCONS_00029392.p1;TCONS_00045785.p1;TCONS_00029658.p1;TCONS_00029659.p1;TCONS_00029660.p1;TCONS_00007090.p2;TCONS_00017004.p1;TCONS_00017006.p1;TCONS_00005732.p1;TCONS_00005735.p1;TCONS_00005738.p1
	GO:0022610	biological adhesion	93	650	0.000229117	0.00418746	TCONS_00048707.p1;TCONS_00026960.p1;TCONS_00001587.p2;TCONS_00001588.p2;TCONS_00017969.p1;TCONS_00017970.p1;TCONS_00027173.p1;TCONS_00027174.p1;TCONS_00027175.p1;TCONS_00027177.p1;TCONS_00006966.p1;TCONS_00032308.p1;TCONS_00034007.p1;TCONS_00037199.p1;TCONS_00027222.p1;TCONS_00031251.p1;TCONS_00031252.p1;TCONS_00031253.p1;TCONS_00031254.p1;TCONS_00025681.p1;TCONS_00020467.p2;TCONS_00020468.p2;TCO…
	GO:0098742	cell-cell adhesion via plasma-membrane adhesion molecules	19	149	0.00023123	0.00421367	TCONS_00025681.p1;TCONS_00021778.p1;TCONS_00009398.p1;TCONS_00000990.p1;TCONS_00023239.p1;TCONS_00014911.p1;TCONS_00003885.p1;TCONS_00000991.p1;TCONS_00000992.p1;TCONS_00018385.p1;TCONS_00025914.p1;TCONS_00045976.p1;TCONS_00030733.p1;TCONS_00002200.p1;TCONS_00002201.p1;TCONS_00002202.p1;TCONS_00007090.p2;TCONS_00028586.p1;TCONS_00009958.p1
	GO:0048568	embryonic organ development	33	220	0.000237781	0.00431494	TCONS_00029260.p1;TCONS_00029262.p1;TCONS_00036816.p1;TCONS_00046670.p1;TCONS_00032314.p1;TCONS_00010699.p1;TCONS_00010700.p1;TCONS_00048670.p1;TCONS_00048669.p2;TCONS_00033024.p1;TCONS_00028984.p1;TCONS_00025914.p1;TCONS_00045976.p1;TCONS_00013651.p1;TCONS_00005681.p1;TCONS_00005682.p1;TCONS_00036829.p1;TCONS_00040866.p1;TCONS_00044821.p1;TCONS_00021778.p1;TCONS_00004755.p1;TCONS_00004756.p1;TCO…
	GO:0022607	cellular component assembly	242	1646	0.000238176	0.00431494	TCONS_00026641.p1;TCONS_00023394.p1;TCONS_00001509.p1;TCONS_00002385.p1;TCONS_00002386.p1;TCONS_00002387.p1;TCONS_00002388.p1;TCONS_00028401.p1;TCONS_00046908.p1;TCONS_00017969.p1;TCONS_00017970.p1;TCONS_00033542.p1;TCONS_00038038.p1;TCONS_00027173.p1;TCONS_00027174.p1;TCONS_00027175.p1;TCONS_00027177.p1;TCONS_00016134.p1;TCONS_00011661.p1;TCONS_00044498.p1;TCONS_00030132.p1;TCONS_00015791.p1;TCO…
	GO:0051240	positive regulation of multicellular organismal process	106	545	0.000240027	0.00433584	TCONS_00026641.p1;TCONS_00019698.p1;TCONS_00019699.p1;TCONS_00019700.p1;TCONS_00019701.p1;TCONS_00019702.p1;TCONS_00019703.p1;TCONS_00019704.p1;TCONS_00019705.p1;TCONS_00019706.p1;TCONS_00019707.p1;TCONS_00019708.p1;TCONS_00019709.p1;TCONS_00019710.p1;TCONS_00036816.p1;TCONS_00001587.p2;TCONS_00001588.p2;TCONS_00017969.p1;TCONS_00017970.p1;TCONS_00038038.p1;TCONS_00046670.p1;TCONS_00032314.p1;TCO…
	GO:1901652	response to peptide	37	129	0.000241926	0.00435747	TCONS_00001587.p2;TCONS_00001588.p2;TCONS_00017969.p1;TCONS_00017970.p1;TCONS_00013120.p1;TCONS_00013121.p1;TCONS_00013123.p1;TCONS_00013124.p1;TCONS_00013125.p1;TCONS_00013126.p1;TCONS_00023200.p1;TCONS_00020438.p1;TCONS_00003959.p1;TCONS_00032899.p1;TCONS_00010618.p1;TCONS_00014915.p1;TCONS_00004756.p1;TCONS_00005393.p1;TCONS_00010266.p1;TCONS_00008152.p1;TCONS_00008153.p1;TCONS_00008154.p1;TCO…
	GO:2001141	regulation of RNA biosynthetic process	252	2048	0.000245634	0.00441147	TCONS_00026641.p1;TCONS_00048509.p1;TCONS_00036816.p1;TCONS_00042841.p2;TCONS_00006228.p1;TCONS_00006229.p1;TCONS_00006230.p1;TCONS_00026620.p1;TCONS_00012832.p1;TCONS_00039883.p1;TCONS_00023821.p1;TCONS_00023822.p1;TCONS_00023823.p1;TCONS_00023824.p1;TCONS_00020714.p1;TCONS_00008577.p1;TCONS_00008578.p1;TCONS_00008579.p1;TCONS_00008580.p1;TCONS_00026960.p1;TCONS_00013927.p1;TCONS_00013930.p1;TCO…
	GO:0048707	instar larval or pupal morphogenesis	76	348	0.000248464	0.00444944	TCONS_00026641.p1;TCONS_00026960.p1;TCONS_00003994.p1;TCONS_00042024.p1;TCONS_00029050.p2;TCONS_00024230.p1;TCONS_00032453.p1;TCONS_00000689.p1;TCONS_00015309.p1;TCONS_00015310.p1;TCONS_00014096.p1;TCONS_00014097.p1;TCONS_00014098.p1;TCONS_00014099.p1;TCONS_00014100.p1;TCONS_00014101.p1;TCONS_00014102.p1;TCONS_00014103.p1;TCONS_00014104.p1;TCONS_00014105.p1;TCONS_00014106.p1;TCONS_00014107.p1;TCO…
	GO:0019216	regulation of lipid metabolic process	37	116	0.00025231	0.00450533	TCONS_00048707.p1;TCONS_00014597.p1;TCONS_00022249.p1;TCONS_00017969.p1;TCONS_00017970.p1;TCONS_00027173.p1;TCONS_00027174.p1;TCONS_00027175.p1;TCONS_00027177.p1;TCONS_00023200.p1;TCONS_00036478.p1;TCONS_00036479.p1;TCONS_00014555.p1;TCONS_00005393.p1;TCONS_00005395.p1;TCONS_00034334.p1;TCONS_00034335.p1;TCONS_00034333.p1;TCONS_00013397.p1;TCONS_00036507.p1;TCONS_00031192.p1;TCONS_00020686.p1;TCO…
	GO:0051603	proteolysis involved in cellular protein catabolic process	58	450	0.000255495	0.00454912	TCONS_00015185.p1;TCONS_00000221.p1;TCONS_00000222.p1;TCONS_00000219.p1;TCONS_00000220.p1;TCONS_00000223.p1;TCONS_00000224.p1;TCONS_00001587.p2;TCONS_00001588.p2;TCONS_00035160.p1;TCONS_00004511.p1;TCONS_00008640.p1;TCONS_00034007.p1;TCONS_00032453.p1;TCONS_00000689.p1;TCONS_00015309.p1;TCONS_00015310.p1;TCONS_00020448.p1;TCONS_00044988.p1;TCONS_00020452.p1;TCONS_00020622.p2;TCONS_00003959.p1;TCO…
	GO:0000578	embryonic axis specification	40	78	0.00026521	0.00468425	TCONS_00032899.p1;TCONS_00002863.p1;TCONS_00002864.p1;TCONS_00029389.p1;TCONS_00029390.p1;TCONS_00029391.p1;TCONS_00029392.p1;TCONS_00014096.p1;TCONS_00014097.p1;TCONS_00014098.p1;TCONS_00014099.p1;TCONS_00014100.p1;TCONS_00014101.p1;TCONS_00014102.p1;TCONS_00014103.p1;TCONS_00014104.p1;TCONS_00014105.p1;TCONS_00014106.p1;TCONS_00014107.p1;TCONS_00014108.p1;TCONS_00014109.p1;TCONS_00014110.p1;TCO…
	GO:0010669	epithelial structure maintenance	10	23	0.000266099	0.00468425	TCONS_00002111.p1;TCONS_00039590.p1;TCONS_00025681.p1;TCONS_00030733.p1;TCONS_00012625.p1;TCONS_00012626.p1;TCONS_00001683.p1;TCONS_00002200.p1;TCONS_00002201.p1;TCONS_00002202.p1
	GO:0071825	protein-lipid complex subunit organization	7	23	0.000266099	0.00468425	TCONS_00048707.p1;TCONS_00014597.p1;TCONS_00022249.p1;TCONS_00008178.p1;TCONS_00014915.p1;TCONS_00036507.p1;TCONS_00013363.p1
	GO:1903078	positive regulation of protein localization to plasma membrane	17	23	0.000266099	0.00468425	TCONS_00017969.p1;TCONS_00017970.p1;TCONS_00026158.p1;TCONS_00012899.p1;TCONS_00012900.p1;TCONS_00010618.p1;TCONS_00008152.p1;TCONS_00008153.p1;TCONS_00008154.p1;TCONS_00010282.p1;TCONS_00011531.p1;TCONS_00011532.p1;TCONS_00011533.p1;TCONS_00011534.p1;TCONS_00011536.p1;TCONS_00011538.p1;TCONS_00011540.p1
	GO:0048666	neuron development	188	980	0.000272249	0.00476948	TCONS_00019698.p1;TCONS_00019699.p1;TCONS_00019700.p1;TCONS_00019701.p1;TCONS_00019702.p1;TCONS_00019703.p1;TCONS_00019704.p1;TCONS_00019705.p1;TCONS_00019706.p1;TCONS_00019707.p1;TCONS_00019708.p1;TCONS_00019709.p1;TCONS_00019710.p1;TCONS_00015185.p1;TCONS_00036816.p1;TCONS_00042841.p2;TCONS_00006228.p1;TCONS_00006229.p1;TCONS_00006230.p1;TCONS_00026620.p1;TCONS_00012832.p1;TCONS_00039883.p1;TCO…
	GO:0045597	positive regulation of cell differentiation	80	357	0.000273698	0.00476948	TCONS_00019698.p1;TCONS_00019699.p1;TCONS_00019700.p1;TCONS_00019701.p1;TCONS_00019702.p1;TCONS_00019703.p1;TCONS_00019704.p1;TCONS_00019705.p1;TCONS_00019706.p1;TCONS_00019707.p1;TCONS_00019708.p1;TCONS_00019709.p1;TCONS_00019710.p1;TCONS_00036816.p1;TCONS_00001587.p2;TCONS_00001588.p2;TCONS_00046670.p1;TCONS_00032314.p1;TCONS_00032308.p1;TCONS_00029389.p1;TCONS_00029390.p1;TCONS_00029391.p1;TCO…
	GO:0001700	embryonic development via the syncytial blastoderm	33	110	0.00027385	0.00476948	TCONS_00026641.p1;TCONS_00002111.p1;TCONS_00039590.p1;TCONS_00020467.p2;TCONS_00020468.p2;TCONS_00007221.p1;TCONS_00002385.p1;TCONS_00002386.p1;TCONS_00002387.p1;TCONS_00002388.p1;TCONS_00000240.p1;TCONS_00029851.p1;TCONS_00006020.p1;TCONS_00006021.p1;TCONS_00006022.p1;TCONS_00010861.p1;TCONS_00005064.p1;TCONS_00026922.p1;TCONS_00026923.p1;TCONS_00026924.p1;TCONS_00048201.p1;TCONS_00005732.p1;TCO…
	GO:0044257	cellular protein catabolic process	59	459	0.000274011	0.00476948	TCONS_00015185.p1;TCONS_00000221.p1;TCONS_00000222.p1;TCONS_00000219.p1;TCONS_00000220.p1;TCONS_00000223.p1;TCONS_00000224.p1;TCONS_00001587.p2;TCONS_00001588.p2;TCONS_00035160.p1;TCONS_00004511.p1;TCONS_00008640.p1;TCONS_00034007.p1;TCONS_00032453.p1;TCONS_00000689.p1;TCONS_00015309.p1;TCONS_00015310.p1;TCONS_00020448.p1;TCONS_00044988.p1;TCONS_00020452.p1;TCONS_00020622.p2;TCONS_00003959.p1;TCO…
	GO:0051865	protein autoubiquitination	14	38	0.000280116	0.00486086	TCONS_00015185.p1;TCONS_00020452.p1;TCONS_00033903.p1;TCONS_00033904.p1;TCONS_00033905.p1;TCONS_00033906.p1;TCONS_00033907.p1;TCONS_00033908.p1;TCONS_00033909.p1;TCONS_00033910.p1;TCONS_00002582.p1;TCONS_00002583.p1;TCONS_00035735.p1;TCONS_00005038.p1
	GO:0006914	autophagy	62	200	0.000281577	0.00486086	TCONS_00001587.p2;TCONS_00001588.p2;TCONS_00003959.p1;TCONS_00045352.p1;TCONS_00001796.p1;TCONS_00001797.p1;TCONS_00017350.p1;TCONS_00017352.p1;TCONS_00017353.p1;TCONS_00017354.p1;TCONS_00017355.p1;TCONS_00014555.p1;TCONS_00001279.p1;TCONS_00001280.p1;TCONS_00001281.p1;TCONS_00038102.p1;TCONS_00005393.p1;TCONS_00005395.p1;TCONS_00034334.p1;TCONS_00034335.p1;TCONS_00034333.p1;TCONS_00013397.p1;TCO…
	GO:0043632	modification-dependent macromolecule catabolic process	55	412	0.000281911	0.00486086	TCONS_00015185.p1;TCONS_00000221.p1;TCONS_00000222.p1;TCONS_00000219.p1;TCONS_00000220.p1;TCONS_00000223.p1;TCONS_00000224.p1;TCONS_00001587.p2;TCONS_00001588.p2;TCONS_00035160.p1;TCONS_00004511.p1;TCONS_00008640.p1;TCONS_00034007.p1;TCONS_00032453.p1;TCONS_00000689.p1;TCONS_00015309.p1;TCONS_00015310.p1;TCONS_00020448.p1;TCONS_00044988.p1;TCONS_00020452.p1;TCONS_00020622.p2;TCONS_00015768.p1;TCO…
	GO:0022412	cellular process involved in reproduction in multicellular organism	131	621	0.00028239	0.00486086	TCONS_00026641.p1;TCONS_00023394.p1;TCONS_00003084.p1;TCONS_00029962.p1;TCONS_00029963.p1;TCONS_00016134.p1;TCONS_00011661.p1;TCONS_00015791.p1;TCONS_00015792.p1;TCONS_00029050.p2;TCONS_00027277.p1;TCONS_00032899.p1;TCONS_00002863.p1;TCONS_00002864.p1;TCONS_00024230.p1;TCONS_00029389.p1;TCONS_00029390.p1;TCONS_00029391.p1;TCONS_00029392.p1;TCONS_00007141.p1;TCONS_00014096.p1;TCONS_00014097.p1;TCO…
	GO:0009991	response to extracellular stimulus	87	289	0.000291774	0.00500708	TCONS_00001587.p2;TCONS_00001588.p2;TCONS_00020438.p1;TCONS_00033902.p1;TCONS_00001796.p1;TCONS_00001797.p1;TCONS_00017350.p1;TCONS_00017352.p1;TCONS_00017353.p1;TCONS_00017354.p1;TCONS_00017355.p1;TCONS_00014555.p1;TCONS_00001279.p1;TCONS_00001280.p1;TCONS_00001281.p1;TCONS_00005393.p1;TCONS_00005395.p1;TCONS_00034334.p1;TCONS_00034335.p1;TCONS_00034333.p1;TCONS_00018737.p1;TCONS_00018738.p1;TCO…
	GO:0009954	proximal/distal pattern formation	8	28	0.000292854	0.00500708	TCONS_00039581.p1;TCONS_00030464.p1;TCONS_00041510.p2;TCONS_00029658.p1;TCONS_00029659.p1;TCONS_00029660.p1;TCONS_00001683.p1;TCONS_00027411.p1
	GO:0032446	protein modification by small protein conjugation	63	500	0.000293302	0.00500708	TCONS_00015185.p1;TCONS_00015768.p1;TCONS_00000221.p1;TCONS_00000222.p1;TCONS_00000219.p1;TCONS_00000220.p1;TCONS_00000223.p1;TCONS_00000224.p1;TCONS_00035160.p1;TCONS_00030999.p1;TCONS_00031000.p1;TCONS_00009914.p1;TCONS_00008640.p1;TCONS_00032453.p1;TCONS_00000689.p1;TCONS_00015309.p1;TCONS_00015310.p1;TCONS_00028528.p1;TCONS_00031190.p1;TCONS_00020448.p1;TCONS_00044988.p1;TCONS_00020452.p1;TCO…
	GO:0002066	columnar/cuboidal epithelial cell development	65	223	0.00031791	0.00541232	TCONS_00026641.p1;TCONS_00015791.p1;TCONS_00015792.p1;TCONS_00014096.p1;TCONS_00014097.p1;TCONS_00014098.p1;TCONS_00014099.p1;TCONS_00014100.p1;TCONS_00014101.p1;TCONS_00014102.p1;TCONS_00014103.p1;TCONS_00014104.p1;TCONS_00014105.p1;TCONS_00014106.p1;TCONS_00014107.p1;TCONS_00014108.p1;TCONS_00014109.p1;TCONS_00014110.p1;TCONS_00014111.p1;TCONS_00036280.p1;TCONS_00036281.p1;TCONS_00036282.p1;TCO…
	GO:0072358	cardiovascular system development	76	414	0.000323246	0.00547317	TCONS_00026641.p1;TCONS_00015185.p1;TCONS_00036816.p1;TCONS_00001587.p2;TCONS_00001588.p2;TCONS_00003084.p1;TCONS_00007506.p1;TCONS_00007507.p1;TCONS_00027173.p1;TCONS_00027174.p1;TCONS_00027175.p1;TCONS_00027177.p1;TCONS_00002111.p1;TCONS_00039590.p1;TCONS_00010699.p1;TCONS_00010700.p1;TCONS_00014981.p1;TCONS_00025681.p1;TCONS_00017350.p1;TCONS_00017352.p1;TCONS_00017353.p1;TCONS_00017354.p1;TCO…
	GO:0072359	circulatory system development	76	414	0.000323246	0.00547317	TCONS_00026641.p1;TCONS_00015185.p1;TCONS_00036816.p1;TCONS_00001587.p2;TCONS_00001588.p2;TCONS_00003084.p1;TCONS_00007506.p1;TCONS_00007507.p1;TCONS_00027173.p1;TCONS_00027174.p1;TCONS_00027175.p1;TCONS_00027177.p1;TCONS_00002111.p1;TCONS_00039590.p1;TCONS_00010699.p1;TCONS_00010700.p1;TCONS_00014981.p1;TCONS_00025681.p1;TCONS_00017350.p1;TCONS_00017352.p1;TCONS_00017353.p1;TCONS_00017354.p1;TCO…
	GO:0007279	pole cell formation	5	19	0.000324999	0.00548789	TCONS_00023394.p1;TCONS_00045785.p1;TCONS_00017004.p1;TCONS_00017006.p1;TCONS_00036878.p1
	GO:0035148	tube formation	11	67	0.000327867	0.0055064	TCONS_00001701.p1;TCONS_00014915.p1;TCONS_00029851.p1;TCONS_00041510.p2;TCONS_00010618.p1;TCONS_00045761.p1;TCONS_00013363.p1;TCONS_00005439.p1;TCONS_00042315.p1;TCONS_00024336.p1;TCONS_00010266.p1
	GO:0035152	regulation of tube architecture, open tracheal system	19	67	0.000327867	0.0055064	TCONS_00025681.p1;TCONS_00001960.p1;TCONS_00000240.p1;TCONS_00030733.p1;TCONS_00029851.p1;TCONS_00007090.p2;TCONS_00022962.p1;TCONS_00022959.p1;TCONS_00022960.p1;TCONS_00005439.p1;TCONS_00029658.p1;TCONS_00029659.p1;TCONS_00029660.p1;TCONS_00001683.p1;TCONS_00002200.p1;TCONS_00002201.p1;TCONS_00002202.p1;TCONS_00000513.p1;TCONS_00000514.p1
	GO:0032990	cell part morphogenesis	150	908	0.000332416	0.00555059	TCONS_00019698.p1;TCONS_00019699.p1;TCONS_00019700.p1;TCONS_00019701.p1;TCONS_00019702.p1;TCONS_00019703.p1;TCONS_00019704.p1;TCONS_00019705.p1;TCONS_00019706.p1;TCONS_00019707.p1;TCONS_00019708.p1;TCONS_00019709.p1;TCONS_00019710.p1;TCONS_00036816.p1;TCONS_00042841.p2;TCONS_00006228.p1;TCONS_00006229.p1;TCONS_00006230.p1;TCONS_00026620.p1;TCONS_00012832.p1;TCONS_00039883.p1;TCONS_00023821.p1;TCO…
	GO:0006032	chitin catabolic process	8	11	0.000340324	0.00555059	TCONS_00032462.p1;TCONS_00008042.p1;TCONS_00008043.p1;TCONS_00008047.p1;TCONS_00008048.p1;TCONS_00008049.p1;TCONS_00008050.p1;TCONS_00008051.p1
	GO:0015701	bicarbonate transport	9	11	0.000340324	0.00555059	TCONS_00000115.p1;TCONS_00000117.p1;TCONS_00000119.p1;TCONS_00000120.p1;TCONS_00000121.p1;TCONS_00000113.p1;TCONS_00000114.p1;TCONS_00016805.p1;TCONS_00016806.p1
	GO:0032400	melanosome localization	2	11	0.000340324	0.00555059	TCONS_00026158.p1;TCONS_00047036.p1
	GO:0043578	nuclear matrix organization	3	11	0.000340324	0.00555059	TCONS_00032113.p1;TCONS_00042933.p1;TCONS_00042934.p1
	GO:0043691	reverse cholesterol transport	5	11	0.000340324	0.00555059	TCONS_00048707.p1;TCONS_00014597.p1;TCONS_00022249.p1;TCONS_00008178.p1;TCONS_00036507.p1
	GO:0051875	pigment granule localization	2	11	0.000340324	0.00555059	TCONS_00026158.p1;TCONS_00047036.p1
	GO:0070169	positive regulation of biomineral tissue development	3	11	0.000340324	0.00555059	TCONS_00046670.p1;TCONS_00032314.p1;TCONS_00001701.p1
	GO:0070875	positive regulation of glycogen metabolic process	11	11	0.000340324	0.00555059	TCONS_00003394.p1;TCONS_00003395.p1;TCONS_00003396.p1;TCONS_00003397.p1;TCONS_00011531.p1;TCONS_00011532.p1;TCONS_00011533.p1;TCONS_00011534.p1;TCONS_00011536.p1;TCONS_00011538.p1;TCONS_00011540.p1
	GO:0090286	cytoskeletal anchoring at nuclear membrane	3	11	0.000340324	0.00555059	TCONS_00032113.p1;TCONS_00042933.p1;TCONS_00042934.p1
	GO:0090292	nuclear matrix anchoring at nuclear membrane	3	11	0.000340324	0.00555059	TCONS_00032113.p1;TCONS_00042933.p1;TCONS_00042934.p1
	GO:0001894	tissue homeostasis	20	105	0.000342596	0.00557302	TCONS_00002111.p1;TCONS_00039590.p1;TCONS_00025681.p1;TCONS_00000240.p1;TCONS_00025914.p1;TCONS_00045976.p1;TCONS_00027073.p1;TCONS_00030733.p1;TCONS_00005681.p1;TCONS_00005682.p1;TCONS_00029851.p1;TCONS_00005738.p1;TCONS_00012625.p1;TCONS_00012626.p1;TCONS_00048201.p1;TCONS_00003041.p1;TCONS_00001683.p1;TCONS_00002200.p1;TCONS_00002201.p1;TCONS_00002202.p1
	GO:1902580	single-organism cellular localization	122	741	0.000352933	0.00572618	TCONS_00019698.p1;TCONS_00019699.p1;TCONS_00019700.p1;TCONS_00019701.p1;TCONS_00019702.p1;TCONS_00019703.p1;TCONS_00019704.p1;TCONS_00019705.p1;TCONS_00019706.p1;TCONS_00019707.p1;TCONS_00019708.p1;TCONS_00019709.p1;TCONS_00019710.p1;TCONS_00009148.p1;TCONS_00023394.p1;TCONS_00017969.p1;TCONS_00017970.p1;TCONS_00042024.p1;TCONS_00027173.p1;TCONS_00027174.p1;TCONS_00027175.p1;TCONS_00027177.p1;TCO…
	GO:0048232	male gamete generation	82	299	0.000355621	0.00575477	TCONS_00000280.p1;TCONS_00000281.p1;TCONS_00001404.p1;TCONS_00023394.p1;TCONS_00016134.p1;TCONS_00011661.p1;TCONS_00029389.p1;TCONS_00029390.p1;TCONS_00029391.p1;TCONS_00029392.p1;TCONS_00032453.p1;TCONS_00015309.p1;TCONS_00015310.p1;TCONS_00003959.p1;TCONS_00002385.p1;TCONS_00002386.p1;TCONS_00002387.p1;TCONS_00002388.p1;TCONS_00000115.p1;TCONS_00000117.p1;TCONS_00000119.p1;TCONS_00000120.p1;TCO…
	GO:0000086	G2/M transition of mitotic cell cycle	18	86	0.000358317	0.00578334	TCONS_00017055.p1;TCONS_00026158.p1;TCONS_00004511.p1;TCONS_00049042.p1;TCONS_00033902.p1;TCONS_00008234.p1;TCONS_00008235.p1;TCONS_00008236.p1;TCONS_00008237.p1;TCONS_00008240.p1;TCONS_00008241.p1;TCONS_00009613.p1;TCONS_00008708.p1;TCONS_00008722.p1;TCONS_00008515.p1;TCONS_00049306.p1;TCONS_00036478.p1;TCONS_00036479.p1
	GO:0048584	positive regulation of response to stimulus	106	775	0.000362837	0.00580613	TCONS_00043851.p1;TCONS_00001587.p2;TCONS_00001588.p2;TCONS_00003084.p1;TCONS_00017969.p1;TCONS_00017970.p1;TCONS_00003994.p1;TCONS_00042024.p1;TCONS_00038038.p1;TCONS_00023200.p1;TCONS_00034007.p1;TCONS_00016572.p1;TCONS_00007141.p1;TCONS_00049042.p1;TCONS_00026641.p1;TCONS_00033902.p1;TCONS_00024402.p1;TCONS_00035721.p1;TCONS_00037316.p1;TCONS_00001796.p1;TCONS_00001797.p1;TCONS_00014911.p1;TCO…
	GO:0001953	negative regulation of cell-matrix adhesion	14	15	0.000363467	0.00580613	TCONS_00017969.p1;TCONS_00017970.p1;TCONS_00027173.p1;TCONS_00027174.p1;TCONS_00027175.p1;TCONS_00027177.p1;TCONS_00019838.p1;TCONS_00019839.p1;TCONS_00019840.p1;TCONS_00019841.p1;TCONS_00029658.p1;TCONS_00029659.p1;TCONS_00029660.p1;TCONS_00041007.p1
	GO:0010907	positive regulation of glucose metabolic process	22	22	0.000363467	0.00580613	TCONS_00042841.p2;TCONS_00006228.p1;TCONS_00006229.p1;TCONS_00006230.p1;TCONS_00026620.p1;TCONS_00012832.p1;TCONS_00039883.p1;TCONS_00023821.p1;TCONS_00023822.p1;TCONS_00023823.p1;TCONS_00023824.p1;TCONS_00003394.p1;TCONS_00003395.p1;TCONS_00003396.p1;TCONS_00003397.p1;TCONS_00011531.p1;TCONS_00011532.p1;TCONS_00011533.p1;TCONS_00011534.p1;TCONS_00011536.p1;TCONS_00011538.p1;TCONS_00011540.p1
	GO:0032365	intracellular lipid transport	9	15	0.000363467	0.00580613	TCONS_00014597.p1;TCONS_00022249.p1;TCONS_00023200.p1;TCONS_00005393.p1;TCONS_00005395.p1;TCONS_00008178.p1;TCONS_00036507.p1;TCONS_00011618.p1;TCONS_00011619.p1
	GO:0007314	oocyte anterior/posterior axis specification	36	39	0.0003672	0.00585072	TCONS_00032899.p1;TCONS_00002863.p1;TCONS_00002864.p1;TCONS_00029389.p1;TCONS_00029390.p1;TCONS_00029391.p1;TCONS_00029392.p1;TCONS_00014096.p1;TCONS_00014097.p1;TCONS_00014098.p1;TCONS_00014099.p1;TCONS_00014100.p1;TCONS_00014101.p1;TCONS_00014102.p1;TCONS_00014103.p1;TCONS_00014104.p1;TCONS_00014105.p1;TCONS_00014106.p1;TCONS_00014107.p1;TCONS_00014108.p1;TCONS_00014109.p1;TCONS_00014110.p1;TCO…
	GO:0040007	growth	115	659	0.000371969	0.00591155	TCONS_00026641.p1;TCONS_00048509.p1;TCONS_00019698.p1;TCONS_00019699.p1;TCONS_00019700.p1;TCONS_00019701.p1;TCONS_00019702.p1;TCONS_00019703.p1;TCONS_00019704.p1;TCONS_00019705.p1;TCONS_00019706.p1;TCONS_00019707.p1;TCONS_00019708.p1;TCONS_00019709.p1;TCONS_00019710.p1;TCONS_00029260.p1;TCONS_00029262.p1;TCONS_00046908.p1;TCONS_00027173.p1;TCONS_00027174.p1;TCONS_00027175.p1;TCONS_00027177.p1;TCO…
	GO:0006796	phosphate-containing compound metabolic process	200	1553	0.000374292	0.00593329	TCONS_00048707.p1;TCONS_00000262.p1;TCONS_00000263.p1;TCONS_00000264.p1;TCONS_00000265.p1;TCONS_00008471.p1;TCONS_00008472.p1;TCONS_00000298.p1;TCONS_00041952.p1;TCONS_00018618.p1;TCONS_00017969.p1;TCONS_00017970.p1;TCONS_00015596.p1;TCONS_00024157.p1;TCONS_00006922.p1;TCONS_00046670.p1;TCONS_00032314.p1;TCONS_00029389.p1;TCONS_00029390.p1;TCONS_00029391.p1;TCONS_00029392.p1;TCONS_00014555.p1;TCO…
	GO:0042752	regulation of circadian rhythm	20	80	0.000375323	0.00593449	TCONS_00029962.p1;TCONS_00029963.p1;TCONS_00038038.p1;TCONS_00044498.p1;TCONS_00005393.p1;TCONS_00005395.p1;TCONS_00045666.p1;TCONS_00030594.p1;TCONS_00004755.p1;TCONS_00001971.p1;TCONS_00014915.p1;TCONS_00013363.p1;TCONS_00034212.p1;TCONS_00034214.p1;TCONS_00034218.p1;TCONS_00034221.p1;TCONS_00034223.p2;TCONS_00013651.p1;TCONS_00036478.p1;TCONS_00036479.p1
	GO:0046907	intracellular transport	161	1134	0.0003835	0.0060484	TCONS_00019698.p1;TCONS_00019699.p1;TCONS_00019700.p1;TCONS_00019701.p1;TCONS_00019702.p1;TCONS_00019703.p1;TCONS_00019704.p1;TCONS_00019705.p1;TCONS_00019706.p1;TCONS_00019707.p1;TCONS_00019708.p1;TCONS_00019709.p1;TCONS_00019710.p1;TCONS_00009148.p1;TCONS_00001509.p1;TCONS_00002385.p1;TCONS_00002386.p1;TCONS_00002387.p1;TCONS_00002388.p1;TCONS_00014597.p1;TCONS_00022249.p1;TCONS_00029962.p1;TCO…
	GO:0032101	regulation of response to external stimulus	58	300	0.000385271	0.00605094	TCONS_00000280.p1;TCONS_00000281.p1;TCONS_00001404.p1;TCONS_00003084.p1;TCONS_00027173.p1;TCONS_00027174.p1;TCONS_00027175.p1;TCONS_00027177.p1;TCONS_00023200.p1;TCONS_00004060.p1;TCONS_00024402.p1;TCONS_00001796.p1;TCONS_00001797.p1;TCONS_00017350.p1;TCONS_00017352.p1;TCONS_00017353.p1;TCONS_00017354.p1;TCONS_00017355.p1;TCONS_00014555.p1;TCONS_00003885.p1;TCONS_00007320.p1;TCONS_00001279.p1;TCO…
	GO:0032269	negative regulation of cellular protein metabolic process	63	393	0.000386408	0.00605094	TCONS_00004511.p1;TCONS_00007141.p1;TCONS_00007699.p1;TCONS_00007700.p1;TCONS_00007703.p1;TCONS_00020509.p1;TCONS_00003511.p1;TCONS_00003512.p1;TCONS_00019838.p1;TCONS_00019839.p1;TCONS_00019840.p1;TCONS_00019841.p1;TCONS_00040572.p1;TCONS_00029634.p1;TCONS_00024577.p1;TCONS_00015334.p1;TCONS_00015335.p1;TCONS_00015336.p1;TCONS_00015337.p1;TCONS_00015338.p1;TCONS_00015339.p1;TCONS_00015340.p1;TCO…
	GO:0007293	germarium-derived egg chamber formation	23	56	0.000386583	0.00605094	TCONS_00029389.p1;TCONS_00029390.p1;TCONS_00029391.p1;TCONS_00029392.p1;TCONS_00000933.p1;TCONS_00036280.p1;TCONS_00036281.p1;TCONS_00036282.p1;TCONS_00036283.p1;TCONS_00036284.p1;TCONS_00036285.p1;TCONS_00036286.p1;TCONS_00036287.p1;TCONS_00036288.p1;TCONS_00004756.p1;TCONS_00045785.p1;TCONS_00013397.p1;TCONS_00017004.p1;TCONS_00017006.p1;TCONS_00044372.p1;TCONS_00002200.p1;TCONS_00002201.p1;TCO…
	GO:0006458	'de novo' protein folding	6	34	0.000395497	0.00609217	TCONS_00009148.p1;TCONS_00019141.p1;TCONS_00039748.p1;TCONS_00039749.p1;TCONS_00002462.p1;TCONS_00003400.p1
	GO:0008586	imaginal disc-derived wing vein morphogenesis	12	34	0.000395497	0.00609217	TCONS_00026641.p1;TCONS_00032453.p1;TCONS_00000689.p1;TCONS_00015309.p1;TCONS_00015310.p1;TCONS_00004756.p1;TCONS_00008404.p1;TCONS_00010861.p1;TCONS_00026922.p1;TCONS_00026923.p1;TCONS_00026924.p1;TCONS_00001683.p1
	GO:1903429	regulation of cell maturation	9	34	0.000395497	0.00609217	TCONS_00032899.p1;TCONS_00002863.p1;TCONS_00002864.p1;TCONS_00045785.p1;TCONS_00017004.p1;TCONS_00017006.p1;TCONS_00014915.p1;TCONS_00013363.p1;TCONS_00036878.p1
	GO:0031349	positive regulation of defense response	17	106	0.000395805	0.00609217	TCONS_00003084.p1;TCONS_00023200.p1;TCONS_00007320.p1;TCONS_00014915.p1;TCONS_00008152.p1;TCONS_00008153.p1;TCONS_00008154.p1;TCONS_00006966.p1;TCONS_00024577.p1;TCONS_00007090.p2;TCONS_00008708.p1;TCONS_00008722.p1;TCONS_00042162.p1;TCONS_00013363.p1;TCONS_00003959.p1;TCONS_00045272.p1;TCONS_00032475.p1
	GO:0021915	neural tube development	13	68	0.000395972	0.00609217	TCONS_00033542.p1;TCONS_00014915.p1;TCONS_00044821.p1;TCONS_00041510.p2;TCONS_00010618.p1;TCONS_00004755.p1;TCONS_00004756.p1;TCONS_00002582.p1;TCONS_00002583.p1;TCONS_00045761.p1;TCONS_00013363.p1;TCONS_00024336.p1;TCONS_00010266.p1
	GO:0007173	epidermal growth factor receptor signaling pathway	15	62	0.000396079	0.00609217	TCONS_00012899.p1;TCONS_00012900.p1;TCONS_00006290.p1;TCONS_00020467.p2;TCONS_00020468.p2;TCONS_00007221.p1;TCONS_00032899.p1;TCONS_00008152.p1;TCONS_00008153.p1;TCONS_00008154.p1;TCONS_00024865.p1;TCONS_00005732.p1;TCONS_00005735.p1;TCONS_00005738.p1;TCONS_00001683.p1
	GO:0008356	asymmetric cell division	20	62	0.000396079	0.00609217	TCONS_00023394.p1;TCONS_00004511.p1;TCONS_00029389.p1;TCONS_00029390.p1;TCONS_00029391.p1;TCONS_00029392.p1;TCONS_00002385.p1;TCONS_00002386.p1;TCONS_00002387.p1;TCONS_00002388.p1;TCONS_00015768.p1;TCONS_00004756.p1;TCONS_00045785.p1;TCONS_00031405.p1;TCONS_00042543.p1;TCONS_00017004.p1;TCONS_00017006.p1;TCONS_00002200.p1;TCONS_00002201.p1;TCONS_00002202.p1
	GO:0002064	epithelial cell development	82	293	0.000404754	0.00620392	TCONS_00026641.p1;TCONS_00001587.p2;TCONS_00001588.p2;TCONS_00033542.p1;TCONS_00015791.p1;TCONS_00015792.p1;TCONS_00029389.p1;TCONS_00029390.p1;TCONS_00029391.p1;TCONS_00029392.p1;TCONS_00014096.p1;TCONS_00014097.p1;TCONS_00014098.p1;TCONS_00014099.p1;TCONS_00014100.p1;TCONS_00014101.p1;TCONS_00014102.p1;TCONS_00014103.p1;TCONS_00014104.p1;TCONS_00014105.p1;TCONS_00014106.p1;TCONS_00014107.p1;TCO…
	GO:0006898	receptor-mediated endocytosis	32	133	0.000405341	0.00620392	TCONS_00036816.p1;TCONS_00032899.p1;TCONS_00002863.p1;TCONS_00002864.p1;TCONS_00023200.p1;TCONS_00032453.p1;TCONS_00000689.p1;TCONS_00015309.p1;TCONS_00015310.p1;TCONS_00000933.p1;TCONS_00027222.p1;TCONS_00037316.p1;TCONS_00007280.p1;TCONS_00010618.p1;TCONS_00000436.p1;TCONS_00001971.p1;TCONS_00003394.p1;TCONS_00003395.p1;TCONS_00003396.p1;TCONS_00003397.p1;TCONS_00006020.p1;TCONS_00006021.p1;TCO…
	GO:0051649	establishment of localization in cell	193	1432	0.000406919	0.00621276	TCONS_00019698.p1;TCONS_00019699.p1;TCONS_00019700.p1;TCONS_00019701.p1;TCONS_00019702.p1;TCONS_00019703.p1;TCONS_00019704.p1;TCONS_00019705.p1;TCONS_00019706.p1;TCONS_00019707.p1;TCONS_00019708.p1;TCONS_00019709.p1;TCONS_00019710.p1;TCONS_00009148.p1;TCONS_00001509.p1;TCONS_00002385.p1;TCONS_00002386.p1;TCONS_00002387.p1;TCONS_00002388.p1;TCONS_00014597.p1;TCONS_00022249.p1;TCONS_00029962.p1;TCO…
	GO:0008544	epidermis development	22	113	0.000417759	0.0063389	TCONS_00033542.p1;TCONS_00001509.p1;TCONS_00002385.p1;TCONS_00002386.p1;TCONS_00002387.p1;TCONS_00002388.p1;TCONS_00030464.p1;TCONS_00025914.p1;TCONS_00045976.p1;TCONS_00004756.p1;TCONS_00005681.p1;TCONS_00005682.p1;TCONS_00029851.p1;TCONS_00007090.p2;TCONS_00041510.p2;TCONS_00005732.p1;TCONS_00005735.p1;TCONS_00005738.p1;TCONS_00029658.p1;TCONS_00029659.p1;TCONS_00029660.p1;TCONS_00027411.p1
	GO:0031331	positive regulation of cellular catabolic process	30	154	0.000418698	0.0063389	TCONS_00000262.p1;TCONS_00000263.p1;TCONS_00000264.p1;TCONS_00000265.p1;TCONS_00008471.p1;TCONS_00008472.p1;TCONS_00001587.p2;TCONS_00001588.p2;TCONS_00008640.p1;TCONS_00023200.p1;TCONS_00004712.p1;TCONS_00050546.p1;TCONS_00042499.p1;TCONS_00042505.p1;TCONS_00042506.p1;TCONS_00005393.p1;TCONS_00005395.p1;TCONS_00013397.p1;TCONS_00019383.p1;TCONS_00008708.p1;TCONS_00008722.p1;TCONS_00036478.p1;TCO…
	GO:0005975	carbohydrate metabolic process	89	579	0.000419168	0.0063389	TCONS_00033415.p1;TCONS_00029260.p1;TCONS_00029262.p1;TCONS_00042841.p2;TCONS_00006228.p1;TCONS_00006229.p1;TCONS_00006230.p1;TCONS_00026620.p1;TCONS_00012832.p1;TCONS_00039883.p1;TCONS_00023821.p1;TCONS_00023822.p1;TCONS_00023823.p1;TCONS_00023824.p1;TCONS_00000230.p1;TCONS_00033542.p1;TCONS_00037316.p1;TCONS_00027173.p1;TCONS_00027174.p1;TCONS_00027175.p1;TCONS_00027177.p1;TCONS_00041692.p1;TCO…
	GO:0043207	response to external biotic stimulus	56	410	0.000420281	0.0063389	TCONS_00048707.p1;TCONS_00001587.p2;TCONS_00001588.p2;TCONS_00003084.p1;TCONS_00029050.p2;TCONS_00024230.p1;TCONS_00012899.p1;TCONS_00012900.p1;TCONS_00019141.p1;TCONS_00020467.p2;TCONS_00020468.p2;TCONS_00007221.p1;TCONS_00046162.p2;TCONS_00004060.p1;TCONS_00024402.p1;TCONS_00001796.p1;TCONS_00001797.p1;TCONS_00026158.p1;TCONS_00029595.p1;TCONS_00029596.p1;TCONS_00029597.p1;TCONS_00002124.p1;TCO…
	GO:0051707	response to other organism	56	410	0.000420281	0.0063389	TCONS_00048707.p1;TCONS_00001587.p2;TCONS_00001588.p2;TCONS_00003084.p1;TCONS_00029050.p2;TCONS_00024230.p1;TCONS_00012899.p1;TCONS_00012900.p1;TCONS_00019141.p1;TCONS_00020467.p2;TCONS_00020468.p2;TCONS_00007221.p1;TCONS_00046162.p2;TCONS_00004060.p1;TCONS_00024402.p1;TCONS_00001796.p1;TCONS_00001797.p1;TCONS_00026158.p1;TCONS_00029595.p1;TCONS_00029596.p1;TCONS_00029597.p1;TCONS_00002124.p1;TCO…
	GO:0007281	germ cell development	126	555	0.000430862	0.00647378	TCONS_00026641.p1;TCONS_00023394.p1;TCONS_00029962.p1;TCONS_00029963.p1;TCONS_00016134.p1;TCONS_00011661.p1;TCONS_00015791.p1;TCONS_00015792.p1;TCONS_00029050.p2;TCONS_00027277.p1;TCONS_00032899.p1;TCONS_00002863.p1;TCONS_00002864.p1;TCONS_00024230.p1;TCONS_00029389.p1;TCONS_00029390.p1;TCONS_00029391.p1;TCONS_00029392.p1;TCONS_00007141.p1;TCONS_00014096.p1;TCONS_00014097.p1;TCONS_00014098.p1;TCO…
	GO:0044770	cell cycle phase transition	34	256	0.000431307	0.00647378	TCONS_00026641.p1;TCONS_00035160.p1;TCONS_00017055.p1;TCONS_00004511.p1;TCONS_00026158.p1;TCONS_00028528.p1;TCONS_00031190.p1;TCONS_00049042.p1;TCONS_00033902.p1;TCONS_00045785.p1;TCONS_00041182.p1;TCONS_00019383.p1;TCONS_00008234.p1;TCONS_00008235.p1;TCONS_00008236.p1;TCONS_00008237.p1;TCONS_00008240.p1;TCONS_00008241.p1;TCONS_00009613.p1;TCONS_00008708.p1;TCONS_00008722.p1;TCONS_00002582.p1;TCO…
	GO:0045087	innate immune response	36	249	0.000449796	0.00673502	TCONS_00003084.p1;TCONS_00029389.p1;TCONS_00029390.p1;TCONS_00029391.p1;TCONS_00029392.p1;TCONS_00034007.p1;TCONS_00003272.p1;TCONS_00020467.p2;TCONS_00020468.p2;TCONS_00007221.p1;TCONS_00007699.p1;TCONS_00007700.p1;TCONS_00007703.p1;TCONS_00007280.p1;TCONS_00007320.p1;TCONS_00045785.p1;TCONS_00014915.p1;TCONS_00039329.p1;TCONS_00008152.p1;TCONS_00008153.p1;TCONS_00008154.p1;TCONS_00006966.p1;TCO…
	GO:0048878	chemical homeostasis	72	435	0.000454731	0.00679254	TCONS_00048707.p1;TCONS_00024249.p1;TCONS_00000230.p1;TCONS_00014597.p1;TCONS_00022249.p1;TCONS_00001587.p2;TCONS_00001588.p2;TCONS_00017969.p1;TCONS_00017970.p1;TCONS_00026408.p1;TCONS_00026431.p1;TCONS_00000101.p1;TCONS_00037231.p1;TCONS_00031127.p1;TCONS_00023200.p1;TCONS_00044777.p1;TCONS_00010699.p1;TCONS_00010700.p1;TCONS_00000115.p1;TCONS_00000117.p1;TCONS_00000119.p1;TCONS_00000120.p1;TCO…
	GO:0007224	smoothened signaling pathway	18	94	0.000461388	0.00687546	TCONS_00003394.p1;TCONS_00003395.p1;TCONS_00003396.p1;TCONS_00003397.p1;TCONS_00037316.p1;TCONS_00014915.p1;TCONS_00044821.p1;TCONS_00045761.p1;TCONS_00005038.p1;TCONS_00013363.p1;TCONS_00036478.p1;TCONS_00036479.p1;TCONS_00024865.p1;TCONS_00034212.p1;TCONS_00034214.p1;TCONS_00034218.p1;TCONS_00034221.p1;TCONS_00034223.p2
	GO:0035114	imaginal disc-derived appendage morphogenesis	60	310	0.000463258	0.00688681	TCONS_00026641.p1;TCONS_00026960.p1;TCONS_00003994.p1;TCONS_00042024.p1;TCONS_00029050.p2;TCONS_00024230.p1;TCONS_00032453.p1;TCONS_00000689.p1;TCONS_00015309.p1;TCONS_00015310.p1;TCONS_00001509.p1;TCONS_00002385.p1;TCONS_00002386.p1;TCONS_00002387.p1;TCONS_00002388.p1;TCONS_00020467.p2;TCONS_00020468.p2;TCONS_00007221.p1;TCONS_00020539.p1;TCONS_00020544.p1;TCONS_00014915.p1;TCONS_00008152.p1;TCO…
	GO:0006869	lipid transport	41	148	0.000468735	0.00694309	TCONS_00048707.p1;TCONS_00014597.p1;TCONS_00022249.p1;TCONS_00026609.p1;TCONS_00026610.p1;TCONS_00023200.p1;TCONS_00031067.p1;TCONS_00031068.p1;TCONS_00008178.p1;TCONS_00010618.p1;TCONS_00005393.p1;TCONS_00005395.p1;TCONS_00031796.p1;TCONS_00031797.p1;TCONS_00031798.p1;TCONS_00036507.p1;TCONS_00015888.p1;TCONS_00015889.p1;TCONS_00015890.p1;TCONS_00015891.p1;TCONS_00015892.p1;TCONS_00015893.p1;TCO…
	GO:0006457	protein folding	16	155	0.000469278	0.00694309	TCONS_00015185.p1;TCONS_00009148.p1;TCONS_00047923.p1;TCONS_00029634.p1;TCONS_00001581.p1;TCONS_00001582.p1;TCONS_00019141.p1;TCONS_00040572.p1;TCONS_00039748.p1;TCONS_00039749.p1;TCONS_00044777.p1;TCONS_00002462.p1;TCONS_00005376.p1;TCONS_00047466.p1;TCONS_00048736.p1;TCONS_00003400.p1
	GO:0007423	sensory organ development	96	647	0.000471821	0.00696412	TCONS_00026641.p1;TCONS_00023394.p1;TCONS_00003994.p1;TCONS_00042024.p1;TCONS_00029050.p2;TCONS_00024230.p1;TCONS_00029389.p1;TCONS_00029390.p1;TCONS_00029391.p1;TCONS_00029392.p1;TCONS_00001509.p1;TCONS_00002385.p1;TCONS_00002386.p1;TCONS_00002387.p1;TCONS_00002388.p1;TCONS_00006290.p1;TCONS_00031251.p1;TCONS_00031252.p1;TCONS_00031253.p1;TCONS_00031254.p1;TCONS_00020467.p2;TCONS_00020468.p2;TCO…
	GO:0072384	organelle transport along microtubule	8	40	0.000476108	0.00701075	TCONS_00048859.p1;TCONS_00002385.p1;TCONS_00002386.p1;TCONS_00002387.p1;TCONS_00002388.p1;TCONS_00045785.p1;TCONS_00017004.p1;TCONS_00017006.p1
	GO:0019219	regulation of nucleobase-containing compound metabolic process	273	2351	0.000484229	0.00711347	TCONS_00026641.p1;TCONS_00048509.p1;TCONS_00043851.p1;TCONS_00036816.p1;TCONS_00000262.p1;TCONS_00000263.p1;TCONS_00000264.p1;TCONS_00000265.p1;TCONS_00008471.p1;TCONS_00008472.p1;TCONS_00042841.p2;TCONS_00006228.p1;TCONS_00006229.p1;TCONS_00006230.p1;TCONS_00026620.p1;TCONS_00012832.p1;TCONS_00039883.p1;TCONS_00023821.p1;TCONS_00023822.p1;TCONS_00023823.p1;TCONS_00023824.p1;TCONS_00020714.p1;TCO…
	GO:0014041	regulation of neuron maturation	3	20	0.000493159	0.00722757	TCONS_00045785.p1;TCONS_00017004.p1;TCONS_00017006.p1
	GO:0010878	cholesterol storage	3	5	0.000509074	0.00734765	TCONS_00048707.p1;TCONS_00014597.p1;TCONS_00022249.p1
	GO:0010885	regulation of cholesterol storage	3	5	0.000509074	0.00734765	TCONS_00048707.p1;TCONS_00014597.p1;TCONS_00022249.p1
	GO:0042347	negative regulation of NF-kappaB import into nucleus	4	5	0.000509074	0.00734765	TCONS_00034007.p1;TCONS_00004060.p1;TCONS_00046917.p1;TCONS_00005302.p1
	GO:0045806	negative regulation of endocytosis	4	5	0.000509074	0.00734765	TCONS_00034334.p1;TCONS_00034335.p1;TCONS_00034333.p1;TCONS_00047276.p1
	GO:1900101	regulation of endoplasmic reticulum unfolded protein response	5	5	0.000509074	0.00734765	TCONS_00001587.p2;TCONS_00001588.p2;TCONS_00017969.p1;TCONS_00017970.p1;TCONS_00002905.p1
	GO:2000188	regulation of cholesterol homeostasis	9	9	0.000509074	0.00734765	TCONS_00023200.p1;TCONS_00031796.p1;TCONS_00031797.p1;TCONS_00031798.p1;TCONS_00034212.p1;TCONS_00034214.p1;TCONS_00034218.p1;TCONS_00034221.p1;TCONS_00034223.p2
	GO:0001709	cell fate determination	33	128	0.00050963	0.00734765	TCONS_00029389.p1;TCONS_00029390.p1;TCONS_00029391.p1;TCONS_00029392.p1;TCONS_00000933.p1;TCONS_00036280.p1;TCONS_00036281.p1;TCONS_00036282.p1;TCONS_00036283.p1;TCONS_00036284.p1;TCONS_00036285.p1;TCONS_00036286.p1;TCONS_00036287.p1;TCONS_00036288.p1;TCONS_00002385.p1;TCONS_00002386.p1;TCONS_00002387.p1;TCONS_00002388.p1;TCONS_00024402.p1;TCONS_00045785.p1;TCONS_00004756.p1;TCONS_00010861.p1;TCO…
	GO:0009607	response to biotic stimulus	57	421	0.00051463	0.00740257	TCONS_00048707.p1;TCONS_00001587.p2;TCONS_00001588.p2;TCONS_00003084.p1;TCONS_00029050.p2;TCONS_00024230.p1;TCONS_00012899.p1;TCONS_00012900.p1;TCONS_00019141.p1;TCONS_00020467.p2;TCONS_00020468.p2;TCONS_00007221.p1;TCONS_00046162.p2;TCONS_00004060.p1;TCONS_00024402.p1;TCONS_00001796.p1;TCONS_00001797.p1;TCONS_00026158.p1;TCONS_00029595.p1;TCONS_00029596.p1;TCONS_00029597.p1;TCONS_00002124.p1;TCO…
	GO:0042073	intraciliary transport	5	35	0.000523803	0.00749979	TCONS_00048859.p1;TCONS_00025317.p1;TCONS_00044821.p1;TCONS_00045761.p1;TCONS_00041586.p1
	GO:0098840	protein transport along microtubule	5	35	0.000523803	0.00749979	TCONS_00048859.p1;TCONS_00025317.p1;TCONS_00044821.p1;TCONS_00045761.p1;TCONS_00041586.p1
	GO:0006955	immune response	64	526	0.000528172	0.00754496	TCONS_00001587.p2;TCONS_00001588.p2;TCONS_00003084.p1;TCONS_00029050.p2;TCONS_00024230.p1;TCONS_00029389.p1;TCONS_00029390.p1;TCONS_00029391.p1;TCONS_00029392.p1;TCONS_00034007.p1;TCONS_00003272.p1;TCONS_00049042.p1;TCONS_00020467.p2;TCONS_00020468.p2;TCONS_00007221.p1;TCONS_00024402.p1;TCONS_00005452.p1;TCONS_00001796.p1;TCONS_00001797.p1;TCONS_00007699.p1;TCONS_00007700.p1;TCONS_00007703.p1;TCO…
	GO:0046823	negative regulation of nucleocytoplasmic transport	13	25	0.000550299	0.00782494	TCONS_00027173.p1;TCONS_00027174.p1;TCONS_00027175.p1;TCONS_00027177.p1;TCONS_00034007.p1;TCONS_00004060.p1;TCONS_00003394.p1;TCONS_00003395.p1;TCONS_00003396.p1;TCONS_00003397.p1;TCONS_00046917.p1;TCONS_00005302.p1;TCONS_00005038.p1
	GO:0007472	wing disc morphogenesis	70	274	0.000550475	0.00782494	TCONS_00026641.p1;TCONS_00026960.p1;TCONS_00042024.p1;TCONS_00029050.p2;TCONS_00024230.p1;TCONS_00032453.p1;TCONS_00000689.p1;TCONS_00015309.p1;TCONS_00015310.p1;TCONS_00014096.p1;TCONS_00014097.p1;TCONS_00014098.p1;TCONS_00014099.p1;TCONS_00014100.p1;TCONS_00014101.p1;TCONS_00014102.p1;TCONS_00014103.p1;TCONS_00014104.p1;TCONS_00014105.p1;TCONS_00014106.p1;TCONS_00014107.p1;TCONS_00014108.p1;TCO…
	GO:0007010	cytoskeleton organization	146	826	0.000551549	0.00782494	TCONS_00023394.p1;TCONS_00029962.p1;TCONS_00029963.p1;TCONS_00046908.p1;TCONS_00017969.p1;TCONS_00017970.p1;TCONS_00016134.p1;TCONS_00011661.p1;TCONS_00044498.p1;TCONS_00048859.p1;TCONS_00000658.p1;TCONS_00019838.p1;TCONS_00019839.p1;TCONS_00019840.p1;TCONS_00019841.p1;TCONS_00029389.p1;TCONS_00029390.p1;TCONS_00029391.p1;TCONS_00029392.p1;TCONS_00026158.p1;TCONS_00014650.p1;TCONS_00014651.p1;TCO…
	GO:0031214	biomineral tissue development	5	30	0.000553723	0.0078379	TCONS_00046670.p1;TCONS_00032314.p1;TCONS_00001701.p1;TCONS_00032859.p1;TCONS_00013651.p1
	GO:0007283	spermatogenesis	81	297	0.000555472	0.00784296	TCONS_00000280.p1;TCONS_00000281.p1;TCONS_00001404.p1;TCONS_00023394.p1;TCONS_00016134.p1;TCONS_00011661.p1;TCONS_00029389.p1;TCONS_00029390.p1;TCONS_00029391.p1;TCONS_00029392.p1;TCONS_00032453.p1;TCONS_00015309.p1;TCONS_00015310.p1;TCONS_00003959.p1;TCONS_00002385.p1;TCONS_00002386.p1;TCONS_00002387.p1;TCONS_00002388.p1;TCONS_00000115.p1;TCONS_00000117.p1;TCONS_00000119.p1;TCONS_00000120.p1;TCO…
	GO:0002065	columnar/cuboidal epithelial cell differentiation	66	259	0.000556606	0.00784296	TCONS_00026641.p1;TCONS_00015791.p1;TCONS_00015792.p1;TCONS_00014096.p1;TCONS_00014097.p1;TCONS_00014098.p1;TCONS_00014099.p1;TCONS_00014100.p1;TCONS_00014101.p1;TCONS_00014102.p1;TCONS_00014103.p1;TCONS_00014104.p1;TCONS_00014105.p1;TCONS_00014106.p1;TCONS_00014107.p1;TCONS_00014108.p1;TCONS_00014109.p1;TCONS_00014110.p1;TCONS_00014111.p1;TCONS_00036280.p1;TCONS_00036281.p1;TCONS_00036282.p1;TCO…
	GO:0019220	regulation of phosphate metabolic process	107	585	0.000582829	0.00819389	TCONS_00048707.p1;TCONS_00017969.p1;TCONS_00017970.p1;TCONS_00023200.p1;TCONS_00006228.p1;TCONS_00006229.p1;TCONS_00006230.p1;TCONS_00036478.p1;TCONS_00036479.p1;TCONS_00003041.p1;TCONS_00032859.p1;TCONS_00017350.p1;TCONS_00017352.p1;TCONS_00017353.p1;TCONS_00017354.p1;TCONS_00017355.p1;TCONS_00014555.p1;TCONS_00004511.p1;TCONS_00007280.p1;TCONS_00003511.p1;TCONS_00003512.p1;TCONS_00014915.p1;TCO…
	GO:0045478	fusome organization	12	16	0.000589083	0.00820753	TCONS_00036280.p1;TCONS_00036281.p1;TCONS_00036282.p1;TCONS_00036283.p1;TCONS_00036284.p1;TCONS_00036285.p1;TCONS_00036286.p1;TCONS_00036287.p1;TCONS_00036288.p1;TCONS_00045785.p1;TCONS_00017004.p1;TCONS_00017006.p1
	GO:0060711	labyrinthine layer development	5	16	0.000589083	0.00820753	TCONS_00010699.p1;TCONS_00010700.p1;TCONS_00048670.p1;TCONS_00048669.p2;TCONS_00033024.p1
	GO:0090208	positive regulation of triglyceride metabolic process	6	16	0.000589083	0.00820753	TCONS_00048707.p1;TCONS_00023200.p1;TCONS_00013397.p1;TCONS_00015553.p1;TCONS_00026026.p1;TCONS_00011678.p1
	GO:2000785	regulation of autophagosome assembly	6	16	0.000589083	0.00820753	TCONS_00014555.p1;TCONS_00013397.p1;TCONS_00038397.p1;TCONS_00038398.p1;TCONS_00038399.p1;TCONS_00010545.p1
	GO:0008358	maternal determination of anterior/posterior axis, embryo	36	41	0.000610982	0.00841464	TCONS_00032899.p1;TCONS_00002863.p1;TCONS_00002864.p1;TCONS_00029389.p1;TCONS_00029390.p1;TCONS_00029391.p1;TCONS_00029392.p1;TCONS_00014096.p1;TCONS_00014097.p1;TCONS_00014098.p1;TCONS_00014099.p1;TCONS_00014100.p1;TCONS_00014101.p1;TCONS_00014102.p1;TCONS_00014103.p1;TCONS_00014104.p1;TCONS_00014105.p1;TCONS_00014106.p1;TCONS_00014107.p1;TCONS_00014108.p1;TCONS_00014109.p1;TCONS_00014110.p1;TCO…
	GO:0051174	regulation of phosphorus metabolic process	107	586	0.00061512	0.00841464	TCONS_00048707.p1;TCONS_00017969.p1;TCONS_00017970.p1;TCONS_00023200.p1;TCONS_00006228.p1;TCONS_00006229.p1;TCONS_00006230.p1;TCONS_00036478.p1;TCONS_00036479.p1;TCONS_00003041.p1;TCONS_00032859.p1;TCONS_00017350.p1;TCONS_00017352.p1;TCONS_00017353.p1;TCONS_00017354.p1;TCONS_00017355.p1;TCONS_00014555.p1;TCONS_00004511.p1;TCONS_00007280.p1;TCONS_00003511.p1;TCONS_00003512.p1;TCONS_00014915.p1;TCO…
	GO:0006607	NLS-bearing protein import into nucleus	1	12	0.000621551	0.00841464	TCONS_00002659.p1
	GO:0007282	cystoblast division	4	12	0.000621551	0.00841464	TCONS_00045785.p1;TCONS_00042543.p1;TCONS_00017004.p1;TCONS_00017006.p1
	GO:0007440	foregut morphogenesis	4	12	0.000621551	0.00841464	TCONS_00013698.p1;TCONS_00013702.p1;TCONS_00030464.p1;TCONS_00007090.p2
	GO:0014042	positive regulation of neuron maturation	3	12	0.000621551	0.00841464	TCONS_00045785.p1;TCONS_00017004.p1;TCONS_00017006.p1
	GO:0032881	regulation of polysaccharide metabolic process	11	12	0.000621551	0.00841464	TCONS_00003394.p1;TCONS_00003395.p1;TCONS_00003396.p1;TCONS_00003397.p1;TCONS_00011531.p1;TCONS_00011532.p1;TCONS_00011533.p1;TCONS_00011534.p1;TCONS_00011536.p1;TCONS_00011538.p1;TCONS_00011540.p1
	GO:0034368	protein-lipid complex remodeling	5	12	0.000621551	0.00841464	TCONS_00048707.p1;TCONS_00014597.p1;TCONS_00022249.p1;TCONS_00008178.p1;TCONS_00036507.p1
	GO:0034369	plasma lipoprotein particle remodeling	5	12	0.000621551	0.00841464	TCONS_00048707.p1;TCONS_00014597.p1;TCONS_00022249.p1;TCONS_00008178.p1;TCONS_00036507.p1
	GO:0035721	intraciliary retrograde transport	2	12	0.000621551	0.00841464	TCONS_00025317.p1;TCONS_00044821.p1
	GO:0060831	smoothened signaling pathway involved in dorsal/ventral neural tube patterning	3	12	0.000621551	0.00841464	TCONS_00014915.p1;TCONS_00044821.p1;TCONS_00013363.p1
	GO:0070873	regulation of glycogen metabolic process	11	12	0.000621551	0.00841464	TCONS_00003394.p1;TCONS_00003395.p1;TCONS_00003396.p1;TCONS_00003397.p1;TCONS_00011531.p1;TCONS_00011532.p1;TCONS_00011533.p1;TCONS_00011534.p1;TCONS_00011536.p1;TCONS_00011538.p1;TCONS_00011540.p1
	GO:0097352	autophagosome maturation	7	12	0.000621551	0.00841464	TCONS_00038102.p1;TCONS_00034334.p1;TCONS_00034335.p1;TCONS_00034333.p1;TCONS_00000442.p1;TCONS_00047036.p1;TCONS_00036878.p1
	GO:0034976	response to endoplasmic reticulum stress	28	116	0.000624066	0.00843032	TCONS_00015185.p1;TCONS_00001587.p2;TCONS_00001588.p2;TCONS_00017969.p1;TCONS_00017970.p1;TCONS_00047923.p1;TCONS_00029634.p1;TCONS_00001581.p1;TCONS_00001582.p1;TCONS_00040572.p1;TCONS_00002905.p1;TCONS_00016393.p1;TCONS_00002462.p1;TCONS_00015888.p1;TCONS_00015889.p1;TCONS_00015890.p1;TCONS_00015891.p1;TCONS_00015892.p1;TCONS_00015893.p1;TCONS_00015894.p1;TCONS_00015895.p1;TCONS_00015896.p1;TCO…
	GO:0045089	positive regulation of innate immune response	14	77	0.000649173	0.00875046	TCONS_00014915.p1;TCONS_00008152.p1;TCONS_00008153.p1;TCONS_00008154.p1;TCONS_00006966.p1;TCONS_00024577.p1;TCONS_00007090.p2;TCONS_00008708.p1;TCONS_00008722.p1;TCONS_00042162.p1;TCONS_00013363.p1;TCONS_00003959.p1;TCONS_00045272.p1;TCONS_00032475.p1
	GO:0006022	aminoglycan metabolic process	20	103	0.000658163	0.00885244	TCONS_00029260.p1;TCONS_00029262.p1;TCONS_00037316.p1;TCONS_00045598.p1;TCONS_00047840.p2;TCONS_00003108.p1;TCONS_00003109.p1;TCONS_00032462.p1;TCONS_00001971.p1;TCONS_00008042.p1;TCONS_00008043.p1;TCONS_00008047.p1;TCONS_00008048.p1;TCONS_00008049.p1;TCONS_00008050.p1;TCONS_00008051.p1;TCONS_00024865.p1;TCONS_00044679.p1;TCONS_00024583.p1;TCONS_00001960.p1
	GO:0032387	negative regulation of intracellular transport	15	47	0.000667845	0.00896326	TCONS_00027173.p1;TCONS_00027174.p1;TCONS_00027175.p1;TCONS_00027177.p1;TCONS_00046670.p1;TCONS_00032314.p1;TCONS_00034007.p1;TCONS_00004060.p1;TCONS_00003394.p1;TCONS_00003395.p1;TCONS_00003396.p1;TCONS_00003397.p1;TCONS_00046917.p1;TCONS_00005302.p1;TCONS_00005038.p1
	GO:0048737	imaginal disc-derived appendage development	60	315	0.000676206	0.00905592	TCONS_00026641.p1;TCONS_00026960.p1;TCONS_00003994.p1;TCONS_00042024.p1;TCONS_00029050.p2;TCONS_00024230.p1;TCONS_00032453.p1;TCONS_00000689.p1;TCONS_00015309.p1;TCONS_00015310.p1;TCONS_00001509.p1;TCONS_00002385.p1;TCONS_00002386.p1;TCONS_00002387.p1;TCONS_00002388.p1;TCONS_00020467.p2;TCONS_00020468.p2;TCONS_00007221.p1;TCONS_00020539.p1;TCONS_00020544.p1;TCONS_00014915.p1;TCONS_00008152.p1;TCO…
	GO:0006793	phosphorus metabolic process	201	1616	0.000697805	0.0093173	TCONS_00048707.p1;TCONS_00000262.p1;TCONS_00000263.p1;TCONS_00000264.p1;TCONS_00000265.p1;TCONS_00008471.p1;TCONS_00008472.p1;TCONS_00000298.p1;TCONS_00041952.p1;TCONS_00018618.p1;TCONS_00017969.p1;TCONS_00017970.p1;TCONS_00015596.p1;TCONS_00024157.p1;TCONS_00006922.p1;TCONS_00046670.p1;TCONS_00032314.p1;TCONS_00029389.p1;TCONS_00029390.p1;TCONS_00029391.p1;TCONS_00029392.p1;TCONS_00014555.p1;TCO…
	GO:0008203	cholesterol metabolic process	18	65	0.000698723	0.0093173	TCONS_00048707.p1;TCONS_00014597.p1;TCONS_00022249.p1;TCONS_00023200.p1;TCONS_00005393.p1;TCONS_00005395.p1;TCONS_00031796.p1;TCONS_00031797.p1;TCONS_00031798.p1;TCONS_00030602.p1;TCONS_00033582.p1;TCONS_00008178.p1;TCONS_00036507.p1;TCONS_00026609.p1;TCONS_00026610.p1;TCONS_00011618.p1;TCONS_00011619.p1;TCONS_00049536.p1
	GO:0001525	angiogenesis	37	117	0.000710234	0.00945053	TCONS_00036816.p1;TCONS_00001587.p2;TCONS_00001588.p2;TCONS_00007506.p1;TCONS_00007507.p1;TCONS_00027173.p1;TCONS_00027174.p1;TCONS_00027175.p1;TCONS_00027177.p1;TCONS_00010699.p1;TCONS_00010700.p1;TCONS_00000513.p1;TCONS_00000514.p1;TCONS_00020467.p2;TCONS_00020468.p2;TCONS_00004756.p1;TCONS_00008152.p1;TCONS_00008153.p1;TCONS_00008154.p1;TCONS_00001971.p1;TCONS_00039329.p1;TCONS_00004755.p1;TCO…
	GO:0007277	pole cell development	5	21	0.000725404	0.00963176	TCONS_00023394.p1;TCONS_00045785.p1;TCONS_00017004.p1;TCONS_00017006.p1;TCONS_00036878.p1
	GO:0072657	protein localization to membrane	59	210	0.000742407	0.00982271	TCONS_00019698.p1;TCONS_00019699.p1;TCONS_00019700.p1;TCONS_00019701.p1;TCONS_00019702.p1;TCONS_00019703.p1;TCONS_00019704.p1;TCONS_00019705.p1;TCONS_00019706.p1;TCONS_00019707.p1;TCONS_00019708.p1;TCONS_00019709.p1;TCONS_00019710.p1;TCONS_00017969.p1;TCONS_00017970.p1;TCONS_00042024.p1;TCONS_00046670.p1;TCONS_00032314.p1;TCONS_00029389.p1;TCONS_00029390.p1;TCONS_00029391.p1;TCONS_00029392.p1;TCO…
	GO:0035206	regulation of hemocyte proliferation	17	31	0.000742947	0.00982271	TCONS_00003084.p1;TCONS_00042515.p2;TCONS_00007141.p1;TCONS_00009424.p1;TCONS_00009429.p1;TCONS_00009433.p1;TCONS_00029389.p1;TCONS_00029390.p1;TCONS_00029391.p1;TCONS_00029392.p1;TCONS_00010861.p1;TCONS_00012493.p1;TCONS_00012494.p1;TCONS_00012495.p1;TCONS_00012496.p1;TCONS_00012497.p1;TCONS_00012498.p1
	GO:0032880	regulation of protein localization	86	395	0.000750097	0.00989618	TCONS_00017969.p1;TCONS_00017970.p1;TCONS_00042024.p1;TCONS_00027173.p1;TCONS_00027174.p1;TCONS_00027175.p1;TCONS_00027177.p1;TCONS_00000101.p1;TCONS_00037231.p1;TCONS_00046670.p1;TCONS_00032314.p1;TCONS_00026158.p1;TCONS_00014650.p1;TCONS_00014651.p1;TCONS_00014652.p1;TCONS_00034007.p1;TCONS_00004511.p1;TCONS_00012899.p1;TCONS_00012900.p1;TCONS_00019141.p1;TCONS_00002385.p1;TCONS_00002386.p1;TCO…
	GO:0044772	mitotic cell cycle phase transition	32	240	0.000753898	0.00991093	TCONS_00026641.p1;TCONS_00035160.p1;TCONS_00017055.p1;TCONS_00004511.p1;TCONS_00026158.p1;TCONS_00049042.p1;TCONS_00033902.p1;TCONS_00045785.p1;TCONS_00041182.p1;TCONS_00019383.p1;TCONS_00008234.p1;TCONS_00008235.p1;TCONS_00008236.p1;TCONS_00008237.p1;TCONS_00008240.p1;TCONS_00008241.p1;TCONS_00009613.p1;TCONS_00008708.p1;TCONS_00008722.p1;TCONS_00002582.p1;TCONS_00002583.p1;TCONS_00030035.p1;TCO…
	GO:0043434	response to peptide hormone	34	104	0.000755391	0.00991093	TCONS_00001587.p2;TCONS_00001588.p2;TCONS_00017969.p1;TCONS_00017970.p1;TCONS_00013120.p1;TCONS_00013121.p1;TCONS_00013123.p1;TCONS_00013124.p1;TCONS_00013125.p1;TCONS_00013126.p1;TCONS_00023200.p1;TCONS_00020438.p1;TCONS_00003959.p1;TCONS_00032899.p1;TCONS_00014915.p1;TCONS_00005393.p1;TCONS_00010266.p1;TCONS_00008152.p1;TCONS_00008153.p1;TCONS_00008154.p1;TCONS_00026922.p1;TCONS_00026923.p1;TCO…
	GO:0061024	membrane organization	103	516	0.000756	0.00991093	TCONS_00019698.p1;TCONS_00019699.p1;TCONS_00019700.p1;TCONS_00019701.p1;TCONS_00019702.p1;TCONS_00019703.p1;TCONS_00019704.p1;TCONS_00019705.p1;TCONS_00019706.p1;TCONS_00019707.p1;TCONS_00019708.p1;TCONS_00019709.p1;TCONS_00019710.p1;TCONS_00023394.p1;TCONS_00046908.p1;TCONS_00017969.p1;TCONS_00017970.p1;TCONS_00042024.p1;TCONS_00002863.p1;TCONS_00002864.p1;TCONS_00032899.p1;TCONS_00046670.p1;TCO…
	GO:0044839	cell cycle G2/M phase transition	18	91	0.000777908	0.0101767	TCONS_00017055.p1;TCONS_00026158.p1;TCONS_00004511.p1;TCONS_00049042.p1;TCONS_00033902.p1;TCONS_00008234.p1;TCONS_00008235.p1;TCONS_00008236.p1;TCONS_00008237.p1;TCONS_00008240.p1;TCONS_00008241.p1;TCONS_00009613.p1;TCONS_00008708.p1;TCONS_00008722.p1;TCONS_00008515.p1;TCONS_00049306.p1;TCONS_00036478.p1;TCONS_00036479.p1
	GO:0048667	cell morphogenesis involved in neuron differentiation	116	666	0.000811042	0.0105878	TCONS_00019698.p1;TCONS_00019699.p1;TCONS_00019700.p1;TCONS_00019701.p1;TCONS_00019702.p1;TCONS_00019703.p1;TCONS_00019704.p1;TCONS_00019705.p1;TCONS_00019706.p1;TCONS_00019707.p1;TCONS_00019708.p1;TCONS_00019709.p1;TCONS_00019710.p1;TCONS_00036816.p1;TCONS_00046908.p1;TCONS_00000658.p1;TCONS_00029050.p2;TCONS_00017623.p1;TCONS_00017624.p1;TCONS_00017625.p1;TCONS_00017626.p1;TCONS_00017627.p1;TCO…
	GO:0032879	regulation of localization	184	1119	0.00082506	0.0107483	TCONS_00048707.p1;TCONS_00036816.p1;TCONS_00014597.p1;TCONS_00022249.p1;TCONS_00001587.p2;TCONS_00001588.p2;TCONS_00017969.p1;TCONS_00017970.p1;TCONS_00042024.p1;TCONS_00038038.p1;TCONS_00027173.p1;TCONS_00027174.p1;TCONS_00027175.p1;TCONS_00027177.p1;TCONS_00047923.p1;TCONS_00029634.p1;TCONS_00001581.p1;TCONS_00001582.p1;TCONS_00026408.p1;TCONS_00026431.p1;TCONS_00028548.p1;TCONS_00028549.p1;TCO…
	GO:0048589	developmental growth	97	510	0.000853869	0.0110428	TCONS_00026641.p1;TCONS_00019698.p1;TCONS_00019699.p1;TCONS_00019700.p1;TCONS_00019701.p1;TCONS_00019702.p1;TCONS_00019703.p1;TCONS_00019704.p1;TCONS_00019705.p1;TCONS_00019706.p1;TCONS_00019707.p1;TCONS_00019708.p1;TCONS_00019709.p1;TCONS_00019710.p1;TCONS_00029260.p1;TCONS_00029262.p1;TCONS_00046908.p1;TCONS_00027173.p1;TCONS_00027174.p1;TCONS_00027175.p1;TCONS_00027177.p1;TCONS_00027696.p1;TCO…
	GO:0008589	regulation of smoothened signaling pathway	12	60	0.000854365	0.0110428	TCONS_00037316.p1;TCONS_00014915.p1;TCONS_00005038.p1;TCONS_00013363.p1;TCONS_00036478.p1;TCONS_00036479.p1;TCONS_00024865.p1;TCONS_00034212.p1;TCONS_00034214.p1;TCONS_00034218.p1;TCONS_00034221.p1;TCONS_00034223.p2
	GO:0071229	cellular response to acid chemical	19	60	0.000854365	0.0110428	TCONS_00001587.p2;TCONS_00001588.p2;TCONS_00023200.p1;TCONS_00001279.p1;TCONS_00001280.p1;TCONS_00001281.p1;TCONS_00005393.p1;TCONS_00005395.p1;TCONS_00013066.p2;TCONS_00013067.p2;TCONS_00018368.p1;TCONS_00000693.p1;TCONS_00008178.p1;TCONS_00031405.p1;TCONS_00016811.p1;TCONS_00016812.p1;TCONS_00016813.p1;TCONS_00016814.p1;TCONS_00001701.p1
	GO:0002218	activation of innate immune response	11	54	0.000854781	0.0110428	TCONS_00014915.p1;TCONS_00008152.p1;TCONS_00008153.p1;TCONS_00008154.p1;TCONS_00006966.p1;TCONS_00024577.p1;TCONS_00008708.p1;TCONS_00008722.p1;TCONS_00013363.p1;TCONS_00003959.p1;TCONS_00045272.p1
	GO:0007476	imaginal disc-derived wing morphogenesis	54	272	0.000862929	0.011125	TCONS_00026641.p1;TCONS_00026960.p1;TCONS_00042024.p1;TCONS_00029050.p2;TCONS_00024230.p1;TCONS_00032453.p1;TCONS_00000689.p1;TCONS_00015309.p1;TCONS_00015310.p1;TCONS_00001509.p1;TCONS_00002385.p1;TCONS_00002386.p1;TCONS_00002387.p1;TCONS_00002388.p1;TCONS_00020467.p2;TCONS_00020468.p2;TCONS_00007221.p1;TCONS_00020539.p1;TCONS_00020544.p1;TCONS_00014915.p1;TCONS_00008152.p1;TCONS_00008153.p1;TCO…
	GO:0010876	lipid localization	42	168	0.000884702	0.0113821	TCONS_00048707.p1;TCONS_00015768.p1;TCONS_00014597.p1;TCONS_00022249.p1;TCONS_00026609.p1;TCONS_00026610.p1;TCONS_00023200.p1;TCONS_00031067.p1;TCONS_00031068.p1;TCONS_00008178.p1;TCONS_00010618.p1;TCONS_00005393.p1;TCONS_00005395.p1;TCONS_00031796.p1;TCONS_00031797.p1;TCONS_00031798.p1;TCONS_00036507.p1;TCONS_00015888.p1;TCONS_00015889.p1;TCONS_00015890.p1;TCONS_00015891.p1;TCONS_00015892.p1;TCO…
	GO:0001654	eye development	82	519	0.000894244	0.0114811	TCONS_00026641.p1;TCONS_00003994.p1;TCONS_00042024.p1;TCONS_00029050.p2;TCONS_00024230.p1;TCONS_00029389.p1;TCONS_00029390.p1;TCONS_00029391.p1;TCONS_00029392.p1;TCONS_00006290.p1;TCONS_00031251.p1;TCONS_00031252.p1;TCONS_00031253.p1;TCONS_00031254.p1;TCONS_00020467.p2;TCONS_00020468.p2;TCONS_00007221.p1;TCONS_00015768.p1;TCONS_00021778.p1;TCONS_00009398.p1;TCONS_00001796.p1;TCONS_00001797.p1;TCO…
	GO:0009148	pyrimidine nucleoside triphosphate biosynthetic process	3	17	0.000913129	0.0116753	TCONS_00001960.p1;TCONS_00046351.p2;TCONS_00025853.p1
	GO:0090207	regulation of triglyceride metabolic process	6	17	0.000913129	0.0116753	TCONS_00048707.p1;TCONS_00023200.p1;TCONS_00013397.p1;TCONS_00015553.p1;TCONS_00026026.p1;TCONS_00011678.p1
	GO:0048514	blood vessel morphogenesis	39	154	0.000915838	0.0116859	TCONS_00036816.p1;TCONS_00001587.p2;TCONS_00001588.p2;TCONS_00007506.p1;TCONS_00007507.p1;TCONS_00027173.p1;TCONS_00027174.p1;TCONS_00027175.p1;TCONS_00027177.p1;TCONS_00010699.p1;TCONS_00010700.p1;TCONS_00000513.p1;TCONS_00000514.p1;TCONS_00010618.p1;TCONS_00020467.p2;TCONS_00020468.p2;TCONS_00004756.p1;TCONS_00008152.p1;TCONS_00008153.p1;TCONS_00008154.p1;TCONS_00001971.p1;TCONS_00039329.p1;TCO…
	GO:0042335	cuticle development	37	99	0.000949448	0.0120899	TCONS_00042024.p1;TCONS_00014096.p1;TCONS_00014097.p1;TCONS_00014098.p1;TCONS_00014099.p1;TCONS_00014100.p1;TCONS_00014101.p1;TCONS_00014102.p1;TCONS_00014103.p1;TCONS_00014104.p1;TCONS_00014105.p1;TCONS_00014106.p1;TCONS_00014107.p1;TCONS_00014108.p1;TCONS_00014109.p1;TCONS_00014110.p1;TCONS_00014111.p1;TCONS_00031743.p1;TCONS_00031744.p1;TCONS_00031745.p1;TCONS_00031749.p1;TCONS_00002385.p1;TCO…
	GO:0001568	blood vessel development	41	176	0.000955493	0.012142	TCONS_00036816.p1;TCONS_00001587.p2;TCONS_00001588.p2;TCONS_00007506.p1;TCONS_00007507.p1;TCONS_00027173.p1;TCONS_00027174.p1;TCONS_00027175.p1;TCONS_00027177.p1;TCONS_00010699.p1;TCONS_00010700.p1;TCONS_00000513.p1;TCONS_00000514.p1;TCONS_00010618.p1;TCONS_00020467.p2;TCONS_00020468.p2;TCONS_00004756.p1;TCONS_00008152.p1;TCONS_00008153.p1;TCONS_00008154.p1;TCONS_00001971.p1;TCONS_00036829.p1;TCO…
	GO:0030723	ovarian fusome organization	3	9	0.00100362	0.0126501	TCONS_00045785.p1;TCONS_00017004.p1;TCONS_00017006.p1
	GO:0051645	Golgi localization	3	9	0.00100362	0.0126501	TCONS_00045785.p1;TCONS_00017004.p1;TCONS_00017006.p1
	GO:0051895	negative regulation of focal adhesion assembly	9	9	0.00100362	0.0126501	TCONS_00027173.p1;TCONS_00027174.p1;TCONS_00027175.p1;TCONS_00027177.p1;TCONS_00019838.p1;TCONS_00019839.p1;TCONS_00019840.p1;TCONS_00019841.p1;TCONS_00041007.p1
	GO:1903392	negative regulation of adherens junction organization	9	9	0.00100362	0.0126501	TCONS_00027173.p1;TCONS_00027174.p1;TCONS_00027175.p1;TCONS_00027177.p1;TCONS_00019838.p1;TCONS_00019839.p1;TCONS_00019840.p1;TCONS_00019841.p1;TCONS_00041007.p1
	GO:0048871	multicellular organismal homeostasis	26	155	0.00101862	0.0128131	TCONS_00002111.p1;TCONS_00039590.p1;TCONS_00025681.p1;TCONS_00014915.p1;TCONS_00005393.p1;TCONS_00005395.p1;TCONS_00000240.p1;TCONS_00025914.p1;TCONS_00045976.p1;TCONS_00027073.p1;TCONS_00030733.p1;TCONS_00045666.p1;TCONS_00009106.p1;TCONS_00005681.p1;TCONS_00005682.p1;TCONS_00029851.p1;TCONS_00005738.p1;TCONS_00012625.p1;TCONS_00012626.p1;TCONS_00013363.p1;TCONS_00048201.p1;TCONS_00003041.p1;TCO…
	GO:0007155	cell adhesion	88	629	0.0010241	0.0128329	TCONS_00026960.p1;TCONS_00001587.p2;TCONS_00001588.p2;TCONS_00017969.p1;TCONS_00017970.p1;TCONS_00027173.p1;TCONS_00027174.p1;TCONS_00027175.p1;TCONS_00027177.p1;TCONS_00006966.p1;TCONS_00032308.p1;TCONS_00034007.p1;TCONS_00037199.p1;TCONS_00031251.p1;TCONS_00031252.p1;TCONS_00031253.p1;TCONS_00031254.p1;TCONS_00025681.p1;TCONS_00020467.p2;TCONS_00020468.p2;TCONS_00007221.p1;TCONS_00032859.p1;TCO…
	GO:0001838	embryonic epithelial tube formation	8	49	0.00102638	0.0128329	TCONS_00001701.p1;TCONS_00014915.p1;TCONS_00041510.p2;TCONS_00010618.p1;TCONS_00045761.p1;TCONS_00013363.p1;TCONS_00024336.p1;TCONS_00010266.p1
	GO:0030048	actin filament-based movement	13	49	0.00102638	0.0128329	TCONS_00012899.p1;TCONS_00012900.p1;TCONS_00001509.p1;TCONS_00002385.p1;TCONS_00002386.p1;TCONS_00002387.p1;TCONS_00002388.p1;TCONS_00029851.p1;TCONS_00007557.p1;TCONS_00041785.p2;TCONS_00003338.p1;TCONS_00011222.p1;TCONS_00011223.p1
	GO:0035209	pupal development	8	22	0.00103814	0.012902	TCONS_00031743.p1;TCONS_00031744.p1;TCONS_00031745.p1;TCONS_00031749.p1;TCONS_00033898.p1;TCONS_00005738.p1;TCONS_00007090.p2;TCONS_00008404.p1
	GO:0048660	regulation of smooth muscle cell proliferation	6	22	0.00103814	0.012902	TCONS_00027173.p1;TCONS_00027174.p1;TCONS_00027175.p1;TCONS_00027177.p1;TCONS_00033902.p1;TCONS_00002905.p1
	GO:0070167	regulation of biomineral tissue development	4	22	0.00103814	0.012902	TCONS_00046670.p1;TCONS_00032314.p1;TCONS_00001701.p1;TCONS_00032859.p1
	GO:0047496	vesicle transport along microtubule	4	27	0.00104482	0.0129592	TCONS_00048859.p1;TCONS_00045785.p1;TCONS_00017004.p1;TCONS_00017006.p1
	GO:0005992	trehalose biosynthetic process	2	3	0.00108176	0.0130526	TCONS_00041692.p1;TCONS_00044390.p1
	GO:0010899	regulation of phosphatidylcholine catabolic process	2	3	0.00108176	0.0130526	TCONS_00048707.p1;TCONS_00023200.p1
	GO:0017185	peptidyl-lysine hydroxylation	2	3	0.00108176	0.0130526	TCONS_00033542.p1;TCONS_00047036.p1
	GO:0030726	male germline ring canal formation	2	3	0.00108176	0.0130526	TCONS_00023394.p1;TCONS_00002905.p1
	GO:0031585	regulation of inositol 1,4,5-trisphosphate-sensitive calcium-release channel activity	11	11	0.00108176	0.0130526	TCONS_00040391.p1;TCONS_00040392.p1;TCONS_00040395.p1;TCONS_00040397.p1;TCONS_00040398.p1;TCONS_00040400.p1;TCONS_00040406.p1;TCONS_00040407.p1;TCONS_00040399.p1;TCONS_00040402.p1;TCONS_00040411.p1
	GO:0032185	septin cytoskeleton organization	7	7	0.00108176	0.0130526	TCONS_00023394.p1;TCONS_00033356.p1;TCONS_00033357.p1;TCONS_00033358.p1;TCONS_00033362.p1;TCONS_00033363.p1;TCONS_00033364.p1
	GO:0032332	positive regulation of chondrocyte differentiation	2	3	0.00108176	0.0130526	TCONS_00046670.p1;TCONS_00032314.p1
	GO:0043974	histone H3-K27 acetylation	0	3	0.00108176	0.0130526
	GO:0048820	hair follicle maturation	0	3	0.00108176	0.0130526
	GO:0051595	response to methylglyoxal	0	3	0.00108176	0.0130526
	GO:0071454	cellular response to anoxia	1	3	0.00108176	0.0130526	TCONS_00027073.p1
	GO:1900103	positive regulation of endoplasmic reticulum unfolded protein response	5	5	0.00108176	0.0130526	TCONS_00001587.p2;TCONS_00001588.p2;TCONS_00017969.p1;TCONS_00017970.p1;TCONS_00002905.p1
	GO:1901674	regulation of histone H3-K27 acetylation	0	3	0.00108176	0.0130526
	GO:1901675	negative regulation of histone H3-K27 acetylation	0	3	0.00108176	0.0130526
	GO:1901701	cellular response to oxygen-containing compound	52	322	0.00111977	0.0134493	TCONS_00001587.p2;TCONS_00001588.p2;TCONS_00017969.p1;TCONS_00017970.p1;TCONS_00023200.p1;TCONS_00032899.p1;TCONS_00001279.p1;TCONS_00001280.p1;TCONS_00001281.p1;TCONS_00010618.p1;TCONS_00014915.p1;TCONS_00005393.p1;TCONS_00005395.p1;TCONS_00010266.p1;TCONS_00013066.p2;TCONS_00013067.p2;TCONS_00008152.p1;TCONS_00008153.p1;TCONS_00008154.p1;TCONS_00002905.p1;TCONS_00018368.p1;TCONS_00026922.p1;TCO…
	GO:0003008	system process	112	808	0.00112069	0.0134493	TCONS_00048707.p1;TCONS_00007506.p1;TCONS_00007507.p1;TCONS_00033542.p1;TCONS_00038038.p1;TCONS_00044498.p1;TCONS_00002111.p1;TCONS_00039590.p1;TCONS_00027277.p1;TCONS_00047461.p1;TCONS_00042515.p2;TCONS_00029389.p1;TCONS_00029390.p1;TCONS_00029391.p1;TCONS_00029392.p1;TCONS_00023200.p1;TCONS_00012899.p1;TCONS_00012900.p1;TCONS_00014981.p1;TCONS_00001509.p1;TCONS_00002385.p1;TCONS_00002386.p1;TCO…
	GO:0000904	cell morphogenesis involved in differentiation	130	774	0.00112114	0.0134493	TCONS_00019698.p1;TCONS_00019699.p1;TCONS_00019700.p1;TCONS_00019701.p1;TCONS_00019702.p1;TCONS_00019703.p1;TCONS_00019704.p1;TCONS_00019705.p1;TCONS_00019706.p1;TCONS_00019707.p1;TCONS_00019708.p1;TCONS_00019709.p1;TCONS_00019710.p1;TCONS_00036816.p1;TCONS_00046908.p1;TCONS_00033542.p1;TCONS_00000658.p1;TCONS_00029050.p2;TCONS_00017623.p1;TCONS_00017624.p1;TCONS_00017625.p1;TCONS_00017626.p1;TCO…
	GO:0019748	secondary metabolic process	13	87	0.00112903	0.0135041	TCONS_00003084.p1;TCONS_00029389.p1;TCONS_00029390.p1;TCONS_00029391.p1;TCONS_00029392.p1;TCONS_00005470.p1;TCONS_00045785.p1;TCONS_00001971.p1;TCONS_00010514.p2;TCONS_00017004.p1;TCONS_00017006.p1;TCONS_00013022.p1;TCONS_00013023.p1
	GO:0001890	placenta development	7	38	0.00113223	0.0135041	TCONS_00010699.p1;TCONS_00010700.p1;TCONS_00003959.p1;TCONS_00048670.p1;TCONS_00048669.p2;TCONS_00033024.p1;TCONS_00013651.p1
	GO:0030968	endoplasmic reticulum unfolded protein response	10	38	0.00113223	0.0135041	TCONS_00001587.p2;TCONS_00001588.p2;TCONS_00017969.p1;TCONS_00017970.p1;TCONS_00002905.p1;TCONS_00002462.p1;TCONS_00015870.p1;TCONS_00015872.p1;TCONS_00044988.p1;TCONS_00049536.p1
	GO:0035556	intracellular signal transduction	174	1084	0.00113593	0.0135223	TCONS_00048509.p1;TCONS_00000230.p1;TCONS_00001587.p2;TCONS_00001588.p2;TCONS_00003084.p1;TCONS_00017969.p1;TCONS_00017970.p1;TCONS_00030999.p1;TCONS_00031000.p1;TCONS_00027277.p1;TCONS_00047461.p1;TCONS_00017623.p1;TCONS_00017624.p1;TCONS_00017625.p1;TCONS_00017626.p1;TCONS_00017627.p1;TCONS_00032308.p1;TCONS_00029389.p1;TCONS_00029390.p1;TCONS_00029391.p1;TCONS_00029392.p1;TCONS_00014650.p1;TCO…
	GO:0030029	actin filament-based process	86	442	0.00114944	0.0136362	TCONS_00023394.p1;TCONS_00029962.p1;TCONS_00029963.p1;TCONS_00046908.p1;TCONS_00017969.p1;TCONS_00017970.p1;TCONS_00019838.p1;TCONS_00019839.p1;TCONS_00019840.p1;TCONS_00019841.p1;TCONS_00037345.p1;TCONS_00012899.p1;TCONS_00012900.p1;TCONS_00014981.p1;TCONS_00001509.p1;TCONS_00002385.p1;TCONS_00002386.p1;TCONS_00002387.p1;TCONS_00002388.p1;TCONS_00036280.p1;TCONS_00036281.p1;TCONS_00036282.p1;TCO…
	GO:0000278	mitotic cell cycle	82	623	0.00114989	0.0136362	TCONS_00026641.p1;TCONS_00043851.p1;TCONS_00023394.p1;TCONS_00029962.p1;TCONS_00029963.p1;TCONS_00035160.p1;TCONS_00017055.p1;TCONS_00048859.p1;TCONS_00004511.p1;TCONS_00029389.p1;TCONS_00029390.p1;TCONS_00029391.p1;TCONS_00029392.p1;TCONS_00026158.p1;TCONS_00014650.p1;TCONS_00014651.p1;TCONS_00014652.p1;TCONS_00034007.p1;TCONS_00003827.p1;TCONS_00003288.p1;TCONS_00049042.p1;TCONS_00002385.p1;TCO…
	GO:0007350	blastoderm segmentation	51	142	0.00116376	0.0137483	TCONS_00026641.p1;TCONS_00042024.p1;TCONS_00032899.p1;TCONS_00002863.p1;TCONS_00002864.p1;TCONS_00029389.p1;TCONS_00029390.p1;TCONS_00029391.p1;TCONS_00029392.p1;TCONS_00014096.p1;TCONS_00014097.p1;TCONS_00014098.p1;TCONS_00014099.p1;TCONS_00014100.p1;TCONS_00014101.p1;TCONS_00014102.p1;TCONS_00014103.p1;TCONS_00014104.p1;TCONS_00014105.p1;TCONS_00014106.p1;TCONS_00014107.p1;TCONS_00014108.p1;TCO…
	GO:0071417	cellular response to organonitrogen compound	35	142	0.00116376	0.0137483	TCONS_00001587.p2;TCONS_00001588.p2;TCONS_00017969.p1;TCONS_00017970.p1;TCONS_00032899.p1;TCONS_00001279.p1;TCONS_00001280.p1;TCONS_00001281.p1;TCONS_00010618.p1;TCONS_00014915.p1;TCONS_00005393.p1;TCONS_00010266.p1;TCONS_00008152.p1;TCONS_00008153.p1;TCONS_00008154.p1;TCONS_00026922.p1;TCONS_00026923.p1;TCONS_00026924.p1;TCONS_00045272.p1;TCONS_00000693.p1;TCONS_00031405.p1;TCONS_00013363.p1;TCO…
	GO:0007178	transmembrane receptor protein serine/threonine kinase signaling pathway	27	135	0.00117184	0.0138175	TCONS_00026641.p1;TCONS_00029260.p1;TCONS_00029262.p1;TCONS_00030132.p1;TCONS_00020622.p2;TCONS_00037316.p1;TCONS_00033024.p1;TCONS_00001306.p1;TCONS_00003511.p1;TCONS_00003512.p1;TCONS_00021811.p1;TCONS_00008152.p1;TCONS_00008153.p1;TCONS_00008154.p1;TCONS_00036829.p1;TCONS_00040866.p1;TCONS_00026922.p1;TCONS_00026923.p1;TCONS_00026924.p1;TCONS_00041510.p2;TCONS_00010618.p1;TCONS_00041952.p1;TCO…
	GO:0038127	ERBB signaling pathway	15	68	0.00117963	0.013883	TCONS_00012899.p1;TCONS_00012900.p1;TCONS_00006290.p1;TCONS_00020467.p2;TCONS_00020468.p2;TCONS_00007221.p1;TCONS_00032899.p1;TCONS_00008152.p1;TCONS_00008153.p1;TCONS_00008154.p1;TCONS_00024865.p1;TCONS_00005732.p1;TCONS_00005735.p1;TCONS_00005738.p1;TCONS_00001683.p1
	GO:0006629	lipid metabolic process	116	767	0.00119751	0.0140668	TCONS_00048707.p1;TCONS_00000280.p1;TCONS_00000281.p1;TCONS_00001404.p1;TCONS_00000298.p1;TCONS_00014597.p1;TCONS_00022249.p1;TCONS_00017969.p1;TCONS_00017970.p1;TCONS_00013785.p1;TCONS_00027173.p1;TCONS_00027174.p1;TCONS_00027175.p1;TCONS_00027177.p1;TCONS_00026984.p1;TCONS_00013120.p1;TCONS_00013121.p1;TCONS_00013123.p1;TCONS_00013124.p1;TCONS_00013125.p1;TCONS_00013126.p1;TCONS_00015791.p1;TCO…
	GO:0006979	response to oxidative stress	24	208	0.00120997	0.0141864	TCONS_00029337.p1;TCONS_00027173.p1;TCONS_00027174.p1;TCONS_00027175.p1;TCONS_00027177.p1;TCONS_00015791.p1;TCONS_00015792.p1;TCONS_00010699.p1;TCONS_00010700.p1;TCONS_00049087.p1;TCONS_00008431.p1;TCONS_00008432.p1;TCONS_00001581.p1;TCONS_00001582.p1;TCONS_00013066.p2;TCONS_00013067.p2;TCONS_00014300.p1;TCONS_00000280.p1;TCONS_00000281.p1;TCONS_00001404.p1;TCONS_00041007.p1;TCONS_00003041.p1;TCO…
	GO:0009615	response to virus	20	81	0.00122056	0.0142836	TCONS_00019141.p1;TCONS_00046162.p2;TCONS_00004060.p1;TCONS_00002124.p1;TCONS_00015334.p1;TCONS_00015335.p1;TCONS_00015336.p1;TCONS_00015337.p1;TCONS_00015338.p1;TCONS_00015339.p1;TCONS_00015340.p1;TCONS_00015341.p1;TCONS_00015342.p1;TCONS_00026713.p1;TCONS_00037323.p1;TCONS_00042162.p1;TCONS_00011618.p1;TCONS_00011619.p1;TCONS_00036878.p1;TCONS_00045272.p1
	GO:0001503	ossification	13	101	0.00124335	0.0145228	TCONS_00046670.p1;TCONS_00032314.p1;TCONS_00032859.p1;TCONS_00013651.p1;TCONS_00004756.p1;TCONS_00030594.p1;TCONS_00029767.p1;TCONS_00029768.p1;TCONS_00029769.p1;TCONS_00041510.p2;TCONS_00013363.p1;TCONS_00041007.p1;TCONS_00027411.p1
	GO:0035172	hemocyte proliferation	17	33	0.00128133	0.0149384	TCONS_00003084.p1;TCONS_00042515.p2;TCONS_00007141.p1;TCONS_00009424.p1;TCONS_00009429.p1;TCONS_00009433.p1;TCONS_00029389.p1;TCONS_00029390.p1;TCONS_00029391.p1;TCONS_00029392.p1;TCONS_00010861.p1;TCONS_00012493.p1;TCONS_00012494.p1;TCONS_00012495.p1;TCONS_00012496.p1;TCONS_00012497.p1;TCONS_00012498.p1
	GO:0022603	regulation of anatomical structure morphogenesis	105	501	0.00128469	0.0149495	TCONS_00026641.p1;TCONS_00019698.p1;TCONS_00019699.p1;TCONS_00019700.p1;TCONS_00019701.p1;TCONS_00019702.p1;TCONS_00019703.p1;TCONS_00019704.p1;TCONS_00019705.p1;TCONS_00019706.p1;TCONS_00019707.p1;TCONS_00019708.p1;TCONS_00019709.p1;TCONS_00019710.p1;TCONS_00036816.p1;TCONS_00001509.p1;TCONS_00002385.p1;TCONS_00002386.p1;TCONS_00002387.p1;TCONS_00002388.p1;TCONS_00001587.p2;TCONS_00001588.p2;TCO…
	GO:0018105	peptidyl-serine phosphorylation	18	115	0.00130201	0.0151186	TCONS_00029389.p1;TCONS_00029390.p1;TCONS_00029391.p1;TCONS_00029392.p1;TCONS_00036478.p1;TCONS_00036479.p1;TCONS_00001960.p1;TCONS_00018003.p1;TCONS_00005393.p1;TCONS_00005395.p1;TCONS_00008152.p1;TCONS_00008153.p1;TCONS_00008154.p1;TCONS_00002905.p1;TCONS_00008391.p1;TCONS_00013363.p1;TCONS_00019245.p2;TCONS_00019246.p2
	GO:0007498	mesoderm development	26	88	0.00130408	0.0151186	TCONS_00036816.p1;TCONS_00026960.p1;TCONS_00003084.p1;TCONS_00004756.p1;TCONS_00029658.p1;TCONS_00029659.p1;TCONS_00029660.p1;TCONS_00002069.p2;TCONS_00001971.p1;TCONS_00013363.p1;TCONS_00003338.p1;TCONS_00012493.p1;TCONS_00012494.p1;TCONS_00012495.p1;TCONS_00012496.p1;TCONS_00012497.p1;TCONS_00012498.p1;TCONS_00016507.p1;TCONS_00016495.p1;TCONS_00016498.p1;TCONS_00016499.p1;TCONS_00016502.p1;TCO…
	GO:0007447	imaginal disc pattern formation	15	75	0.00130962	0.0151545	TCONS_00026641.p1;TCONS_00003994.p1;TCONS_00007141.p1;TCONS_00004756.p1;TCONS_00013739.p1;TCONS_00007090.p2;TCONS_00026922.p1;TCONS_00026923.p1;TCONS_00026924.p1;TCONS_00038146.p1;TCONS_00038147.p1;TCONS_00038148.p1;TCONS_00014915.p1;TCONS_00013363.p1;TCONS_00001683.p1
	GO:0018209	peptidyl-serine modification	20	122	0.00131403	0.0151773	TCONS_00029389.p1;TCONS_00029390.p1;TCONS_00029391.p1;TCONS_00029392.p1;TCONS_00036478.p1;TCONS_00036479.p1;TCONS_00001960.p1;TCONS_00018003.p1;TCONS_00005393.p1;TCONS_00005395.p1;TCONS_00008152.p1;TCONS_00008153.p1;TCONS_00008154.p1;TCONS_00002905.p1;TCONS_00008391.p1;TCONS_00013363.p1;TCONS_00019245.p2;TCONS_00019246.p2;TCONS_00015191.p1;TCONS_00015194.p1
	GO:0048311	mitochondrion distribution	11	18	0.00136268	0.0156809	TCONS_00037316.p1;TCONS_00045785.p1;TCONS_00000113.p1;TCONS_00000114.p1;TCONS_00000115.p1;TCONS_00000117.p1;TCONS_00000119.p1;TCONS_00000120.p1;TCONS_00000121.p1;TCONS_00017004.p1;TCONS_00017006.p1
	GO:1904799	regulation of neuron remodeling	3	18	0.00136268	0.0156809	TCONS_00045785.p1;TCONS_00017004.p1;TCONS_00017006.p1
	GO:1901615	organic hydroxy compound metabolic process	45	341	0.00139736	0.0159326	TCONS_00048707.p1;TCONS_00000298.p1;TCONS_00014597.p1;TCONS_00022249.p1;TCONS_00003084.p1;TCONS_00005555.p1;TCONS_00005556.p1;TCONS_00006931.p1;TCONS_00006932.p1;TCONS_00029389.p1;TCONS_00029390.p1;TCONS_00029391.p1;TCONS_00029392.p1;TCONS_00023200.p1;TCONS_00005470.p1;TCONS_00045785.p1;TCONS_00005393.p1;TCONS_00005395.p1;TCONS_00048169.p1;TCONS_00031796.p1;TCONS_00031797.p1;TCONS_00031798.p1;TCO…
	GO:0044723	single-organism carbohydrate metabolic process	72	478	0.00140092	0.0159326	TCONS_00033415.p1;TCONS_00029260.p1;TCONS_00029262.p1;TCONS_00042841.p2;TCONS_00006228.p1;TCONS_00006229.p1;TCONS_00006230.p1;TCONS_00026620.p1;TCONS_00012832.p1;TCONS_00039883.p1;TCONS_00023821.p1;TCONS_00023822.p1;TCONS_00023823.p1;TCONS_00023824.p1;TCONS_00000230.p1;TCONS_00033542.p1;TCONS_00037316.p1;TCONS_00027173.p1;TCONS_00027174.p1;TCONS_00027175.p1;TCONS_00027177.p1;TCONS_00041692.p1;TCO…
	GO:0007294	germarium-derived oocyte fate determination	17	28	0.00140102	0.0159326	TCONS_00029389.p1;TCONS_00029390.p1;TCONS_00029391.p1;TCONS_00029392.p1;TCONS_00000933.p1;TCONS_00036280.p1;TCONS_00036281.p1;TCONS_00036282.p1;TCONS_00036283.p1;TCONS_00036284.p1;TCONS_00036285.p1;TCONS_00036286.p1;TCONS_00036287.p1;TCONS_00036288.p1;TCONS_00045785.p1;TCONS_00017004.p1;TCONS_00017006.p1
	GO:0019511	peptidyl-proline hydroxylation	4	6	0.0014025	0.0159326	TCONS_00010699.p1;TCONS_00010700.p1;TCONS_00001581.p1;TCONS_00001582.p1
	GO:0042345	regulation of NF-kappaB import into nucleus	4	6	0.0014025	0.0159326	TCONS_00034007.p1;TCONS_00004060.p1;TCONS_00046917.p1;TCONS_00005302.p1
	GO:0042348	NF-kappaB import into nucleus	4	6	0.0014025	0.0159326	TCONS_00034007.p1;TCONS_00004060.p1;TCONS_00046917.p1;TCONS_00005302.p1
	GO:0061723	glycophagy	5	6	0.0014025	0.0159326	TCONS_00017350.p1;TCONS_00017352.p1;TCONS_00017353.p1;TCONS_00017354.p1;TCONS_00017355.p1
	GO:0048749	compound eye development	64	373	0.00141401	0.016034	TCONS_00026641.p1;TCONS_00003994.p1;TCONS_00042024.p1;TCONS_00029050.p2;TCONS_00024230.p1;TCONS_00029389.p1;TCONS_00029390.p1;TCONS_00029391.p1;TCONS_00029392.p1;TCONS_00006290.p1;TCONS_00020467.p2;TCONS_00020468.p2;TCONS_00007221.p1;TCONS_00015768.p1;TCONS_00021778.p1;TCONS_00009398.p1;TCONS_00001796.p1;TCONS_00001797.p1;TCONS_00004756.p1;TCONS_00013739.p1;TCONS_00012200.p1;TCONS_00002200.p1;TCO…
	GO:0001952	regulation of cell-matrix adhesion	19	39	0.00143277	0.0162172	TCONS_00017969.p1;TCONS_00017970.p1;TCONS_00027173.p1;TCONS_00027174.p1;TCONS_00027175.p1;TCONS_00027177.p1;TCONS_00031251.p1;TCONS_00031252.p1;TCONS_00031253.p1;TCONS_00031254.p1;TCONS_00032859.p1;TCONS_00019838.p1;TCONS_00019839.p1;TCONS_00019840.p1;TCONS_00019841.p1;TCONS_00029658.p1;TCONS_00029659.p1;TCONS_00029660.p1;TCONS_00041007.p1
	GO:0044802	single-organism membrane organization	94	454	0.00143961	0.016265	TCONS_00019698.p1;TCONS_00019699.p1;TCONS_00019700.p1;TCONS_00019701.p1;TCONS_00019702.p1;TCONS_00019703.p1;TCONS_00019704.p1;TCONS_00019705.p1;TCONS_00019706.p1;TCONS_00019707.p1;TCONS_00019708.p1;TCONS_00019709.p1;TCONS_00019710.p1;TCONS_00023394.p1;TCONS_00046908.p1;TCONS_00017969.p1;TCONS_00017970.p1;TCONS_00042024.p1;TCONS_00002863.p1;TCONS_00002864.p1;TCONS_00032899.p1;TCONS_00046670.p1;TCO…
	GO:0042325	regulation of phosphorylation	101	495	0.00144895	0.0162846	TCONS_00017969.p1;TCONS_00017970.p1;TCONS_00006228.p1;TCONS_00006229.p1;TCONS_00006230.p1;TCONS_00036478.p1;TCONS_00036479.p1;TCONS_00003041.p1;TCONS_00032859.p1;TCONS_00017350.p1;TCONS_00017352.p1;TCONS_00017353.p1;TCONS_00017354.p1;TCONS_00017355.p1;TCONS_00004511.p1;TCONS_00007280.p1;TCONS_00003511.p1;TCONS_00003512.p1;TCONS_00014915.p1;TCONS_00005393.p1;TCONS_00005395.p1;TCONS_00019838.p1;TCO…
	GO:0030282	bone mineralization	4	23	0.00144989	0.0162846	TCONS_00046670.p1;TCONS_00032314.p1;TCONS_00032859.p1;TCONS_00013651.p1
	GO:0048659	smooth muscle cell proliferation	6	23	0.00144989	0.0162846	TCONS_00027173.p1;TCONS_00027174.p1;TCONS_00027175.p1;TCONS_00027177.p1;TCONS_00033902.p1;TCONS_00002905.p1
	GO:1901362	organic cyclic compound biosynthetic process	298	2843	0.00145183	0.0162846	TCONS_00026641.p1;TCONS_00048509.p1;TCONS_00036816.p1;TCONS_00042841.p2;TCONS_00006228.p1;TCONS_00006229.p1;TCONS_00006230.p1;TCONS_00026620.p1;TCONS_00012832.p1;TCONS_00039883.p1;TCONS_00023821.p1;TCONS_00023822.p1;TCONS_00023823.p1;TCONS_00023824.p1;TCONS_00020714.p1;TCONS_00008577.p1;TCONS_00008578.p1;TCONS_00008579.p1;TCONS_00008580.p1;TCONS_00026960.p1;TCONS_00013927.p1;TCONS_00013930.p1;TCO…
	GO:0001701	in utero embryonic development	17	130	0.00147449	0.016509	TCONS_00033542.p1;TCONS_00030999.p1;TCONS_00031000.p1;TCONS_00010699.p1;TCONS_00010700.p1;TCONS_00048670.p1;TCONS_00048669.p2;TCONS_00033024.p1;TCONS_00041182.p1;TCONS_00013651.p1;TCONS_00044821.p1;TCONS_00023821.p1;TCONS_00023822.p1;TCONS_00023823.p1;TCONS_00023824.p1;TCONS_00045714.p1;TCONS_00000083.p1
	GO:0022402	cell cycle process	110	815	0.00151088	0.016844	TCONS_00026641.p1;TCONS_00048509.p1;TCONS_00043851.p1;TCONS_00023394.p1;TCONS_00035160.p1;TCONS_00017055.p1;TCONS_00048859.p1;TCONS_00004511.p1;TCONS_00027277.p1;TCONS_00000101.p1;TCONS_00037231.p1;TCONS_00032308.p1;TCONS_00029389.p1;TCONS_00029390.p1;TCONS_00029391.p1;TCONS_00029392.p1;TCONS_00026158.p1;TCONS_00014650.p1;TCONS_00014651.p1;TCONS_00014652.p1;TCONS_00003827.p1;TCONS_00028528.p1;TCO…
	GO:0002700	regulation of production of molecular mediator of immune response	9	45	0.00151145	0.016844	TCONS_00001587.p2;TCONS_00001588.p2;TCONS_00003084.p1;TCONS_00049042.p1;TCONS_00024402.p1;TCONS_00007320.p1;TCONS_00006966.p1;TCONS_00024577.p1;TCONS_00048201.p1
	GO:0043244	regulation of protein complex disassembly	29	57	0.00151254	0.016844	TCONS_00046908.p1;TCONS_00000658.p1;TCONS_00012899.p1;TCONS_00012900.p1;TCONS_00036280.p1;TCONS_00036281.p1;TCONS_00036282.p1;TCONS_00036283.p1;TCONS_00036284.p1;TCONS_00036285.p1;TCONS_00036286.p1;TCONS_00036287.p1;TCONS_00036288.p1;TCONS_00013066.p2;TCONS_00013067.p2;TCONS_00040391.p1;TCONS_00040392.p1;TCONS_00040395.p1;TCONS_00040397.p1;TCONS_00040398.p1;TCONS_00040400.p1;TCONS_00040406.p1;TCO…
	GO:0007605	sensory perception of sound	18	76	0.00152872	0.0169633	TCONS_00044498.p1;TCONS_00001509.p1;TCONS_00002385.p1;TCONS_00002386.p1;TCONS_00002387.p1;TCONS_00002388.p1;TCONS_00000240.p1;TCONS_00025914.p1;TCONS_00045976.p1;TCONS_00006182.p1;TCONS_00041260.p1;TCONS_00041263.p1;TCONS_00027073.p1;TCONS_00005681.p1;TCONS_00005682.p1;TCONS_00021778.p1;TCONS_00041510.p2;TCONS_00010618.p1
	GO:0071375	cellular response to peptide hormone stimulus	25	76	0.00152872	0.0169633	TCONS_00001587.p2;TCONS_00001588.p2;TCONS_00017969.p1;TCONS_00017970.p1;TCONS_00032899.p1;TCONS_00014915.p1;TCONS_00005393.p1;TCONS_00010266.p1;TCONS_00008152.p1;TCONS_00008153.p1;TCONS_00008154.p1;TCONS_00026922.p1;TCONS_00026923.p1;TCONS_00026924.p1;TCONS_00045272.p1;TCONS_00031405.p1;TCONS_00013363.p1;TCONS_00007221.p1;TCONS_00011531.p1;TCONS_00011532.p1;TCONS_00011533.p1;TCONS_00011534.p1;TCO…
	GO:1901653	cellular response to peptide	27	96	0.00156611	0.0173472	TCONS_00001587.p2;TCONS_00001588.p2;TCONS_00017969.p1;TCONS_00017970.p1;TCONS_00032899.p1;TCONS_00010618.p1;TCONS_00014915.p1;TCONS_00005393.p1;TCONS_00010266.p1;TCONS_00008152.p1;TCONS_00008153.p1;TCONS_00008154.p1;TCONS_00026922.p1;TCONS_00026923.p1;TCONS_00026924.p1;TCONS_00045272.p1;TCONS_00031405.p1;TCONS_00013363.p1;TCONS_00007221.p1;TCONS_00011531.p1;TCONS_00011532.p1;TCONS_00011533.p1;TCO…
	GO:0030718	germ-line stem cell population maintenance	13	34	0.00165042	0.0182481	TCONS_00026641.p1;TCONS_00007141.p1;TCONS_00015768.p1;TCONS_00004756.p1;TCONS_00004574.p1;TCONS_00004575.p1;TCONS_00004576.p1;TCONS_00026922.p1;TCONS_00026923.p1;TCONS_00026924.p1;TCONS_00002200.p1;TCONS_00002201.p1;TCONS_00002202.p1
	GO:0048511	rhythmic process	39	242	0.00165332	0.0182481	TCONS_00029962.p1;TCONS_00029963.p1;TCONS_00038038.p1;TCONS_00044498.p1;TCONS_00041952.p1;TCONS_00018618.p1;TCONS_00020467.p2;TCONS_00020468.p2;TCONS_00007221.p1;TCONS_00003885.p1;TCONS_00005393.p1;TCONS_00005395.p1;TCONS_00045666.p1;TCONS_00013066.p2;TCONS_00013067.p2;TCONS_00003394.p1;TCONS_00003395.p1;TCONS_00003396.p1;TCONS_00003397.p1;TCONS_00030594.p1;TCONS_00031228.p1;TCONS_00009958.p1;TCO…
	GO:0044782	cilium organization	16	124	0.00165744	0.0182612	TCONS_00016134.p1;TCONS_00011661.p1;TCONS_00044498.p1;TCONS_00048859.p1;TCONS_00025317.p1;TCONS_00034007.p1;TCONS_00002390.p1;TCONS_00032113.p1;TCONS_00031405.p1;TCONS_00044821.p1;TCONS_00042933.p1;TCONS_00042934.p1;TCONS_00045761.p1;TCONS_00041586.p1;TCONS_00028138.p1;TCONS_00028141.p1
	GO:0021904	dorsal/ventral neural tube patterning	3	14	0.00168553	0.0183752	TCONS_00014915.p1;TCONS_00044821.p1;TCONS_00013363.p1
	GO:0033273	response to vitamin	5	14	0.00168553	0.0183752	TCONS_00018737.p1;TCONS_00018738.p1;TCONS_00041510.p2;TCONS_00010618.p1;TCONS_00046351.p2
	GO:0034367	macromolecular complex remodeling	5	14	0.00168553	0.0183752	TCONS_00048707.p1;TCONS_00014597.p1;TCONS_00022249.p1;TCONS_00008178.p1;TCONS_00036507.p1
	GO:0045186	zonula adherens assembly	11	14	0.00168553	0.0183752	TCONS_00029389.p1;TCONS_00029390.p1;TCONS_00029391.p1;TCONS_00029392.p1;TCONS_00005738.p1;TCONS_00005064.p1;TCONS_00005732.p1;TCONS_00005735.p1;TCONS_00002200.p1;TCONS_00002201.p1;TCONS_00002202.p1
	GO:1901072	glucosamine-containing compound catabolic process	8	14	0.00168553	0.0183752	TCONS_00032462.p1;TCONS_00008042.p1;TCONS_00008043.p1;TCONS_00008047.p1;TCONS_00008048.p1;TCONS_00008049.p1;TCONS_00008050.p1;TCONS_00008051.p1
	GO:1903431	positive regulation of cell maturation	3	14	0.00168553	0.0183752	TCONS_00045785.p1;TCONS_00017004.p1;TCONS_00017006.p1
	GO:0001944	vasculature development	41	182	0.00169324	0.018427	TCONS_00036816.p1;TCONS_00001587.p2;TCONS_00001588.p2;TCONS_00007506.p1;TCONS_00007507.p1;TCONS_00027173.p1;TCONS_00027174.p1;TCONS_00027175.p1;TCONS_00027177.p1;TCONS_00010699.p1;TCONS_00010700.p1;TCONS_00000513.p1;TCONS_00000514.p1;TCONS_00010618.p1;TCONS_00020467.p2;TCONS_00020468.p2;TCONS_00004756.p1;TCONS_00008152.p1;TCONS_00008153.p1;TCONS_00008154.p1;TCONS_00001971.p1;TCONS_00036829.p1;TCO…
	GO:0006351	transcription, DNA-templated	265	2252	0.00171132	0.0185911	TCONS_00026641.p1;TCONS_00048509.p1;TCONS_00036816.p1;TCONS_00042841.p2;TCONS_00006228.p1;TCONS_00006229.p1;TCONS_00006230.p1;TCONS_00026620.p1;TCONS_00012832.p1;TCONS_00039883.p1;TCONS_00023821.p1;TCONS_00023822.p1;TCONS_00023823.p1;TCONS_00023824.p1;TCONS_00020714.p1;TCONS_00008577.p1;TCONS_00008578.p1;TCONS_00008579.p1;TCONS_00008580.p1;TCONS_00026960.p1;TCONS_00013927.p1;TCONS_00013930.p1;TCO…
	GO:0006101	citrate metabolic process	11	64	0.00173193	0.0187495	TCONS_00022939.p1;TCONS_00036652.p1;TCONS_00020467.p2;TCONS_00020468.p2;TCONS_00007221.p1;TCONS_00048212.p1;TCONS_00048514.p1;TCONS_00031501.p2;TCONS_00015596.p1;TCONS_00025080.p1;TCONS_00035254.p1
	GO:0072350	tricarboxylic acid metabolic process	11	64	0.00173193	0.0187495	TCONS_00022939.p1;TCONS_00036652.p1;TCONS_00020467.p2;TCONS_00020468.p2;TCONS_00007221.p1;TCONS_00048212.p1;TCONS_00048514.p1;TCONS_00031501.p2;TCONS_00015596.p1;TCONS_00025080.p1;TCONS_00035254.p1
	GO:0097659	nucleic acid-templated transcription	265	2253	0.00175594	0.0189763	TCONS_00026641.p1;TCONS_00048509.p1;TCONS_00036816.p1;TCONS_00042841.p2;TCONS_00006228.p1;TCONS_00006229.p1;TCONS_00006230.p1;TCONS_00026620.p1;TCONS_00012832.p1;TCONS_00039883.p1;TCONS_00023821.p1;TCONS_00023822.p1;TCONS_00023823.p1;TCONS_00023824.p1;TCONS_00020714.p1;TCONS_00008577.p1;TCONS_00008578.p1;TCONS_00008579.p1;TCONS_00008580.p1;TCONS_00026960.p1;TCONS_00013927.p1;TCONS_00013930.p1;TCO…
	GO:0006996	organelle organization	312	2474	0.00180366	0.0194582	TCONS_00048509.p1;TCONS_00043851.p1;TCONS_00009148.p1;TCONS_00042841.p2;TCONS_00006228.p1;TCONS_00006229.p1;TCONS_00006230.p1;TCONS_00026620.p1;TCONS_00012832.p1;TCONS_00039883.p1;TCONS_00023821.p1;TCONS_00023822.p1;TCONS_00023823.p1;TCONS_00023824.p1;TCONS_00023394.p1;TCONS_00028401.p1;TCONS_00029962.p1;TCONS_00029963.p1;TCONS_00046908.p1;TCONS_00017969.p1;TCONS_00017970.p1;TCONS_00035160.p1;TCO…
	GO:0002440	production of molecular mediator of immune response	10	58	0.0018088	0.0194647	TCONS_00001587.p2;TCONS_00001588.p2;TCONS_00003084.p1;TCONS_00049042.p1;TCONS_00024402.p1;TCONS_00007320.p1;TCONS_00006966.p1;TCONS_00024577.p1;TCONS_00030952.p1;TCONS_00048201.p1
	GO:0080135	regulation of cellular response to stress	53	337	0.00181052	0.0194647	TCONS_00043851.p1;TCONS_00001587.p2;TCONS_00001588.p2;TCONS_00017969.p1;TCONS_00017970.p1;TCONS_00003041.p1;TCONS_00035358.p1;TCONS_00001796.p1;TCONS_00001797.p1;TCONS_00017350.p1;TCONS_00017352.p1;TCONS_00017353.p1;TCONS_00017354.p1;TCONS_00017355.p1;TCONS_00014555.p1;TCONS_00001581.p1;TCONS_00001582.p1;TCONS_00001279.p1;TCONS_00001280.p1;TCONS_00001281.p1;TCONS_00005393.p1;TCONS_00005395.p1;TCO…
	GO:0043648	dicarboxylic acid metabolic process	18	104	0.00182854	0.0195703	TCONS_00000280.p1;TCONS_00000281.p1;TCONS_00001404.p1;TCONS_00014518.p1;TCONS_00022939.p1;TCONS_00036652.p1;TCONS_00048212.p1;TCONS_00031341.p1;TCONS_00031344.p1;TCONS_00030688.p1;TCONS_00048514.p1;TCONS_00031501.p2;TCONS_00033582.p1;TCONS_00008973.p1;TCONS_00008974.p1;TCONS_00008975.p1;TCONS_00032871.p1;TCONS_00031162.p1
	GO:0010629	negative regulation of gene expression	96	794	0.00183708	0.0195703	TCONS_00026641.p1;TCONS_00048509.p1;TCONS_00008577.p1;TCONS_00008578.p1;TCONS_00008579.p1;TCONS_00008580.p1;TCONS_00028401.p1;TCONS_00003084.p1;TCONS_00045523.p1;TCONS_00040937.p1;TCONS_00038291.p1;TCONS_00023200.p1;TCONS_00034007.p1;TCONS_00039581.p1;TCONS_00010699.p1;TCONS_00010700.p1;TCONS_00020452.p1;TCONS_00007141.p1;TCONS_00020622.p2;TCONS_00040440.p1;TCONS_00003041.p1;TCONS_00021920.p1;TCO…
	GO:0034063	stress granule assembly	3	10	0.00183781	0.0195703	TCONS_00045785.p1;TCONS_00017004.p1;TCONS_00017006.p1
	GO:1901889	negative regulation of cell junction assembly	9	10	0.00183781	0.0195703	TCONS_00027173.p1;TCONS_00027174.p1;TCONS_00027175.p1;TCONS_00027177.p1;TCONS_00019838.p1;TCONS_00019839.p1;TCONS_00019840.p1;TCONS_00019841.p1;TCONS_00041007.p1
	GO:0007044	cell-substrate junction assembly	22	29	0.0018487	0.0195703	TCONS_00027173.p1;TCONS_00027174.p1;TCONS_00027175.p1;TCONS_00027177.p1;TCONS_00019838.p1;TCONS_00019839.p1;TCONS_00019840.p1;TCONS_00019841.p1;TCONS_00008152.p1;TCONS_00008153.p1;TCONS_00008154.p1;TCONS_00042933.p1;TCONS_00042934.p1;TCONS_00007221.p1;TCONS_00041007.p1;TCONS_00011531.p1;TCONS_00011532.p1;TCONS_00011533.p1;TCONS_00011534.p1;TCONS_00011536.p1;TCONS_00011538.p1;TCONS_00011540.p1
	GO:0030716	oocyte fate determination	17	29	0.0018487	0.0195703	TCONS_00029389.p1;TCONS_00029390.p1;TCONS_00029391.p1;TCONS_00029392.p1;TCONS_00000933.p1;TCONS_00036280.p1;TCONS_00036281.p1;TCONS_00036282.p1;TCONS_00036283.p1;TCONS_00036284.p1;TCONS_00036285.p1;TCONS_00036286.p1;TCONS_00036287.p1;TCONS_00036288.p1;TCONS_00045785.p1;TCONS_00017004.p1;TCONS_00017006.p1
	GO:0030834	regulation of actin filament depolymerization	15	29	0.0018487	0.0195703	TCONS_00046908.p1;TCONS_00012899.p1;TCONS_00012900.p1;TCONS_00036280.p1;TCONS_00036281.p1;TCONS_00036282.p1;TCONS_00036283.p1;TCONS_00036284.p1;TCONS_00036285.p1;TCONS_00036286.p1;TCONS_00036287.p1;TCONS_00036288.p1;TCONS_00024186.p1;TCONS_00024187.p1;TCONS_00024188.p1
	GO:0030835	negative regulation of actin filament depolymerization	15	29	0.0018487	0.0195703	TCONS_00046908.p1;TCONS_00012899.p1;TCONS_00012900.p1;TCONS_00036280.p1;TCONS_00036281.p1;TCONS_00036282.p1;TCONS_00036283.p1;TCONS_00036284.p1;TCONS_00036285.p1;TCONS_00036286.p1;TCONS_00036287.p1;TCONS_00036288.p1;TCONS_00024186.p1;TCONS_00024187.p1;TCONS_00024188.p1
	GO:0051693	actin filament capping	15	29	0.0018487	0.0195703	TCONS_00046908.p1;TCONS_00012899.p1;TCONS_00012900.p1;TCONS_00036280.p1;TCONS_00036281.p1;TCONS_00036282.p1;TCONS_00036283.p1;TCONS_00036284.p1;TCONS_00036285.p1;TCONS_00036286.p1;TCONS_00036287.p1;TCONS_00036288.p1;TCONS_00024186.p1;TCONS_00024187.p1;TCONS_00024188.p1
	GO:0030707	ovarian follicle cell development	57	198	0.00186786	0.0197396	TCONS_00026641.p1;TCONS_00015791.p1;TCONS_00015792.p1;TCONS_00014096.p1;TCONS_00014097.p1;TCONS_00014098.p1;TCONS_00014099.p1;TCONS_00014100.p1;TCONS_00014101.p1;TCONS_00014102.p1;TCONS_00014103.p1;TCONS_00014104.p1;TCONS_00014105.p1;TCONS_00014106.p1;TCONS_00014107.p1;TCONS_00014108.p1;TCONS_00014109.p1;TCONS_00014110.p1;TCONS_00014111.p1;TCONS_00036280.p1;TCONS_00036281.p1;TCONS_00036282.p1;TCO…
	GO:0051960	regulation of nervous system development	116	533	0.00188475	0.0198842	TCONS_00026641.p1;TCONS_00019698.p1;TCONS_00019699.p1;TCONS_00019700.p1;TCONS_00019701.p1;TCONS_00019702.p1;TCONS_00019703.p1;TCONS_00019704.p1;TCONS_00019705.p1;TCONS_00019706.p1;TCONS_00019707.p1;TCONS_00019708.p1;TCONS_00019709.p1;TCONS_00019710.p1;TCONS_00036816.p1;TCONS_00046908.p1;TCONS_00000658.p1;TCONS_00029389.p1;TCONS_00029390.p1;TCONS_00029391.p1;TCONS_00029392.p1;TCONS_00026158.p1;TCO…
	GO:0055082	cellular chemical homeostasis	47	275	0.00193672	0.0203648	TCONS_00000230.p1;TCONS_00001587.p2;TCONS_00001588.p2;TCONS_00017969.p1;TCONS_00017970.p1;TCONS_00026408.p1;TCONS_00026431.p1;TCONS_00031127.p1;TCONS_00044777.p1;TCONS_00010699.p1;TCONS_00010700.p1;TCONS_00000115.p1;TCONS_00000117.p1;TCONS_00000119.p1;TCONS_00000120.p1;TCONS_00000121.p1;TCONS_00025914.p1;TCONS_00045976.p1;TCONS_00027073.p1;TCONS_00000113.p1;TCONS_00000114.p1;TCONS_00008152.p1;TCO…
	GO:0019438	aromatic compound biosynthetic process	290	2735	0.00193685	0.0203648	TCONS_00026641.p1;TCONS_00048509.p1;TCONS_00036816.p1;TCONS_00042841.p2;TCONS_00006228.p1;TCONS_00006229.p1;TCONS_00006230.p1;TCONS_00026620.p1;TCONS_00012832.p1;TCONS_00039883.p1;TCONS_00023821.p1;TCONS_00023822.p1;TCONS_00023823.p1;TCONS_00023824.p1;TCONS_00020714.p1;TCONS_00008577.p1;TCONS_00008578.p1;TCONS_00008579.p1;TCONS_00008580.p1;TCONS_00026960.p1;TCONS_00013927.p1;TCONS_00013930.p1;TCO…
	GO:0031175	neuron projection development	157	847	0.00195434	0.0204848	TCONS_00019698.p1;TCONS_00019699.p1;TCONS_00019700.p1;TCONS_00019701.p1;TCONS_00019702.p1;TCONS_00019703.p1;TCONS_00019704.p1;TCONS_00019705.p1;TCONS_00019706.p1;TCONS_00019707.p1;TCONS_00019708.p1;TCONS_00019709.p1;TCONS_00019710.p1;TCONS_00015185.p1;TCONS_00036816.p1;TCONS_00042841.p2;TCONS_00006228.p1;TCONS_00006229.p1;TCONS_00006230.p1;TCONS_00026620.p1;TCONS_00012832.p1;TCONS_00039883.p1;TCO…
	GO:0008333	endosome to lysosome transport	5	19	0.00196799	0.0204848	TCONS_00045352.p1;TCONS_00008159.p2;TCONS_00042970.p1;TCONS_00047036.p1;TCONS_00010861.p1
	GO:0010812	negative regulation of cell-substrate adhesion	14	19	0.00196799	0.0204848	TCONS_00017969.p1;TCONS_00017970.p1;TCONS_00027173.p1;TCONS_00027174.p1;TCONS_00027175.p1;TCONS_00027177.p1;TCONS_00019838.p1;TCONS_00019839.p1;TCONS_00019840.p1;TCONS_00019841.p1;TCONS_00029658.p1;TCONS_00029659.p1;TCONS_00029660.p1;TCONS_00041007.p1
	GO:0001892	embryonic placenta development	6	24	0.00198123	0.0204848	TCONS_00010699.p1;TCONS_00010700.p1;TCONS_00048670.p1;TCONS_00048669.p2;TCONS_00033024.p1;TCONS_00013651.p1
	GO:0007045	cell-substrate adherens junction assembly	20	24	0.00198123	0.0204848	TCONS_00027173.p1;TCONS_00027174.p1;TCONS_00027175.p1;TCONS_00027177.p1;TCONS_00019838.p1;TCONS_00019839.p1;TCONS_00019840.p1;TCONS_00019841.p1;TCONS_00008152.p1;TCONS_00008153.p1;TCONS_00008154.p1;TCONS_00007221.p1;TCONS_00041007.p1;TCONS_00011531.p1;TCONS_00011532.p1;TCONS_00011533.p1;TCONS_00011534.p1;TCONS_00011536.p1;TCONS_00011538.p1;TCONS_00011540.p1
	GO:0043277	apoptotic cell clearance	13	24	0.00198123	0.0204848	TCONS_00048707.p1;TCONS_00047923.p1;TCONS_00029634.p1;TCONS_00001581.p1;TCONS_00001582.p1;TCONS_00020467.p2;TCONS_00020468.p2;TCONS_00007221.p1;TCONS_00007280.p1;TCONS_00010618.p1;TCONS_00009936.p1;TCONS_00009937.p1;TCONS_00009938.p1
	GO:0048041	focal adhesion assembly	20	24	0.00198123	0.0204848	TCONS_00027173.p1;TCONS_00027174.p1;TCONS_00027175.p1;TCONS_00027177.p1;TCONS_00019838.p1;TCONS_00019839.p1;TCONS_00019840.p1;TCONS_00019841.p1;TCONS_00008152.p1;TCONS_00008153.p1;TCONS_00008154.p1;TCONS_00007221.p1;TCONS_00041007.p1;TCONS_00011531.p1;TCONS_00011532.p1;TCONS_00011533.p1;TCONS_00011534.p1;TCONS_00011536.p1;TCONS_00011538.p1;TCONS_00011540.p1
	GO:0055008	cardiac muscle tissue morphogenesis	7	24	0.00198123	0.0204848	TCONS_00015185.p1;TCONS_00010699.p1;TCONS_00010700.p1;TCONS_00041510.p2;TCONS_00010618.p1;TCONS_00014872.p1;TCONS_00014873.p1
	GO:0070979	protein K11-linked ubiquitination	4	24	0.00198123	0.0204848	TCONS_00035160.p1;TCONS_00028528.p1;TCONS_00031190.p1;TCONS_00019383.p1
	GO:2000756	regulation of peptidyl-lysine acetylation	2	24	0.00198123	0.0204848	TCONS_00023969.p1;TCONS_00023970.p1
	GO:1901576	organic substance biosynthetic process	433	4282	0.00201766	0.0207905	TCONS_00026641.p1;TCONS_00033415.p1;TCONS_00048707.p1;TCONS_00048509.p1;TCONS_00043851.p1;TCONS_00029260.p1;TCONS_00029262.p1;TCONS_00036816.p1;TCONS_00042841.p2;TCONS_00006228.p1;TCONS_00006229.p1;TCONS_00006230.p1;TCONS_00026620.p1;TCONS_00012832.p1;TCONS_00039883.p1;TCONS_00023821.p1;TCONS_00023822.p1;TCONS_00023823.p1;TCONS_00023824.p1;TCONS_00000230.p1;TCONS_00000280.p1;TCONS_00000281.p1;TCO…
	GO:0007018	microtubule-based movement	23	214	0.0020188	0.0207905	TCONS_00046339.p1;TCONS_00045785.p1;TCONS_00049316.p1;TCONS_00016134.p1;TCONS_00011661.p1;TCONS_00048859.p1;TCONS_00025317.p1;TCONS_00002385.p1;TCONS_00002386.p1;TCONS_00002387.p1;TCONS_00002388.p1;TCONS_00002390.p1;TCONS_00015326.p1;TCONS_00044821.p1;TCONS_00046486.p1;TCONS_00042933.p1;TCONS_00042934.p1;TCONS_00045761.p1;TCONS_00017004.p1;TCONS_00017006.p1;TCONS_00041586.p1;TCONS_00028138.p1;TCO…
	GO:0034654	nucleobase-containing compound biosynthetic process	285	2626	0.00202109	0.0207905	TCONS_00026641.p1;TCONS_00048509.p1;TCONS_00036816.p1;TCONS_00042841.p2;TCONS_00006228.p1;TCONS_00006229.p1;TCONS_00006230.p1;TCONS_00026620.p1;TCONS_00012832.p1;TCONS_00039883.p1;TCONS_00023821.p1;TCONS_00023822.p1;TCONS_00023823.p1;TCONS_00023824.p1;TCONS_00020714.p1;TCONS_00008577.p1;TCONS_00008578.p1;TCONS_00008579.p1;TCONS_00008580.p1;TCONS_00026960.p1;TCONS_00013927.p1;TCONS_00013930.p1;TCO…
	GO:0022604	regulation of cell morphogenesis	66	307	0.00202418	0.0207905	TCONS_00019698.p1;TCONS_00019699.p1;TCONS_00019700.p1;TCONS_00019701.p1;TCONS_00019702.p1;TCONS_00019703.p1;TCONS_00019704.p1;TCONS_00019705.p1;TCONS_00019706.p1;TCONS_00019707.p1;TCONS_00019708.p1;TCONS_00019709.p1;TCONS_00019710.p1;TCONS_00001509.p1;TCONS_00002385.p1;TCONS_00002386.p1;TCONS_00002387.p1;TCONS_00002388.p1;TCONS_00000658.p1;TCONS_00026158.p1;TCONS_00034007.p1;TCONS_00012899.p1;TCO…
	GO:0035315	hair cell differentiation	18	65	0.00204189	0.0209378	TCONS_00001509.p1;TCONS_00002385.p1;TCONS_00002386.p1;TCONS_00002387.p1;TCONS_00002388.p1;TCONS_00025914.p1;TCONS_00045976.p1;TCONS_00004756.p1;TCONS_00005681.p1;TCONS_00005682.p1;TCONS_00029851.p1;TCONS_00007090.p2;TCONS_00005732.p1;TCONS_00005735.p1;TCONS_00005738.p1;TCONS_00029658.p1;TCONS_00029659.p1;TCONS_00029660.p1
	GO:0048565	digestive tract development	26	133	0.00205024	0.0209888	TCONS_00026641.p1;TCONS_00002111.p1;TCONS_00039590.p1;TCONS_00046670.p1;TCONS_00032314.p1;TCONS_00000115.p1;TCONS_00000117.p1;TCONS_00000119.p1;TCONS_00000120.p1;TCONS_00000121.p1;TCONS_00013698.p1;TCONS_00013702.p1;TCONS_00030464.p1;TCONS_00000113.p1;TCONS_00000114.p1;TCONS_00007090.p2;TCONS_00036829.p1;TCONS_00040866.p1;TCONS_00046351.p2;TCONS_00035687.p1;TCONS_00001683.p1;TCONS_00014872.p1;TCO…
	GO:0009891	positive regulation of biosynthetic process	145	979	0.00212638	0.0217324	TCONS_00026641.p1;TCONS_00048707.p1;TCONS_00042841.p2;TCONS_00006228.p1;TCONS_00006229.p1;TCONS_00006230.p1;TCONS_00026620.p1;TCONS_00012832.p1;TCONS_00039883.p1;TCONS_00023821.p1;TCONS_00023822.p1;TCONS_00023823.p1;TCONS_00023824.p1;TCONS_00013927.p1;TCONS_00013930.p1;TCONS_00013935.p1;TCONS_00014597.p1;TCONS_00022249.p1;TCONS_00001587.p2;TCONS_00001588.p2;TCONS_00003084.p1;TCONS_00029962.p1;TCO…
	GO:0018130	heterocycle biosynthetic process	293	2749	0.00216442	0.0220849	TCONS_00026641.p1;TCONS_00048509.p1;TCONS_00036816.p1;TCONS_00042841.p2;TCONS_00006228.p1;TCONS_00006229.p1;TCONS_00006230.p1;TCONS_00026620.p1;TCONS_00012832.p1;TCONS_00039883.p1;TCONS_00023821.p1;TCONS_00023822.p1;TCONS_00023823.p1;TCONS_00023824.p1;TCONS_00020714.p1;TCONS_00008577.p1;TCONS_00008578.p1;TCONS_00008579.p1;TCONS_00008580.p1;TCONS_00026960.p1;TCONS_00013927.p1;TCONS_00013930.p1;TCO…
	GO:0050954	sensory perception of mechanical stimulus	18	85	0.00217234	0.0221294	TCONS_00044498.p1;TCONS_00001509.p1;TCONS_00002385.p1;TCONS_00002386.p1;TCONS_00002387.p1;TCONS_00002388.p1;TCONS_00000240.p1;TCONS_00025914.p1;TCONS_00045976.p1;TCONS_00006182.p1;TCONS_00041260.p1;TCONS_00041263.p1;TCONS_00027073.p1;TCONS_00005681.p1;TCONS_00005682.p1;TCONS_00021778.p1;TCONS_00041510.p2;TCONS_00010618.p1
	GO:1901699	cellular response to nitrogen compound	38	170	0.00219063	0.0222792	TCONS_00001587.p2;TCONS_00001588.p2;TCONS_00017969.p1;TCONS_00017970.p1;TCONS_00032899.p1;TCONS_00001279.p1;TCONS_00001280.p1;TCONS_00001281.p1;TCONS_00010618.p1;TCONS_00014915.p1;TCONS_00005393.p1;TCONS_00010266.p1;TCONS_00008152.p1;TCONS_00008153.p1;TCONS_00008154.p1;TCONS_00044610.p1;TCONS_00044611.p1;TCONS_00044616.p1;TCONS_00026922.p1;TCONS_00026923.p1;TCONS_00026924.p1;TCONS_00045272.p1;TCO…
	GO:0006986	response to unfolded protein	12	53	0.00223139	0.0226566	TCONS_00001587.p2;TCONS_00001588.p2;TCONS_00017969.p1;TCONS_00017970.p1;TCONS_00032979.p1;TCONS_00002905.p1;TCONS_00002462.p1;TCONS_00015870.p1;TCONS_00015872.p1;TCONS_00044988.p1;TCONS_00003400.p1;TCONS_00049536.p1
	GO:0007586	digestion	18	66	0.0023966	0.024287	TCONS_00048707.p1;TCONS_00002111.p1;TCONS_00039590.p1;TCONS_00023200.p1;TCONS_00020438.p1;TCONS_00012899.p1;TCONS_00012900.p1;TCONS_00008100.p1;TCONS_00032462.p1;TCONS_00003272.p1;TCONS_00043663.p1;TCONS_00026984.p1;TCONS_00013120.p1;TCONS_00013121.p1;TCONS_00013123.p1;TCONS_00013124.p1;TCONS_00013125.p1;TCONS_00013126.p1
	GO:0070647	protein modification by small protein conjugation or removal	71	588	0.0024007	0.024287	TCONS_00015185.p1;TCONS_00015768.p1;TCONS_00000221.p1;TCONS_00000222.p1;TCONS_00000219.p1;TCONS_00000220.p1;TCONS_00000223.p1;TCONS_00000224.p1;TCONS_00035160.p1;TCONS_00030999.p1;TCONS_00031000.p1;TCONS_00009914.p1;TCONS_00008640.p1;TCONS_00034007.p1;TCONS_00032453.p1;TCONS_00000689.p1;TCONS_00015309.p1;TCONS_00015310.p1;TCONS_00028528.p1;TCONS_00031190.p1;TCONS_00020448.p1;TCONS_00044988.p1;TCO…
	GO:1903510	mucopolysaccharide metabolic process	6	30	0.00240368	0.024287	TCONS_00029260.p1;TCONS_00029262.p1;TCONS_00037316.p1;TCONS_00047840.p2;TCONS_00024865.p1;TCONS_00024583.p1
	GO:0051129	negative regulation of cellular component organization	64	374	0.00246596	0.0248758	TCONS_00043851.p1;TCONS_00046908.p1;TCONS_00027173.p1;TCONS_00027174.p1;TCONS_00027175.p1;TCONS_00027177.p1;TCONS_00000658.p1;TCONS_00004511.p1;TCONS_00046670.p1;TCONS_00032314.p1;TCONS_00012899.p1;TCONS_00012900.p1;TCONS_00036280.p1;TCONS_00036281.p1;TCONS_00036282.p1;TCONS_00036283.p1;TCONS_00036284.p1;TCONS_00036285.p1;TCONS_00036286.p1;TCONS_00036287.p1;TCONS_00036288.p1;TCONS_00020467.p2;TCO…
	GO:0007311	maternal specification of dorsal/ventral axis, oocyte, germ-line encoded	22	22	0.0025669	0.0256442	TCONS_00010338.p1;TCONS_00010339.p1;TCONS_00010340.p1;TCONS_00010341.p1;TCONS_00010342.p1;TCONS_00010343.p1;TCONS_00010344.p1;TCONS_00010345.p1;TCONS_00010346.p1;TCONS_00010347.p1;TCONS_00010348.p1;TCONS_00010349.p1;TCONS_00010350.p1;TCONS_00010351.p1;TCONS_00010352.p1;TCONS_00010353.p1;TCONS_00010354.p1;TCONS_00010355.p1;TCONS_00010356.p1;TCONS_00010357.p1;TCONS_00017945.p1;TCONS_00017944.p1
	GO:0007362	terminal region determination	4	15	0.0025669	0.0256442	TCONS_00013698.p1;TCONS_00013702.p1;TCONS_00030464.p1;TCONS_00048201.p1
	GO:0010874	regulation of cholesterol efflux	5	15	0.0025669	0.0256442	TCONS_00014597.p1;TCONS_00022249.p1;TCONS_00010618.p1;TCONS_00008178.p1;TCONS_00036507.p1
	GO:0019368	fatty acid elongation, unsaturated fatty acid	7	15	0.0025669	0.0256442	TCONS_00038321.p1;TCONS_00038322.p1;TCONS_00010094.p1;TCONS_00032461.p1;TCONS_00045901.p1;TCONS_00045902.p1;TCONS_00045904.p1
	GO:0034625	fatty acid elongation, monounsaturated fatty acid	7	15	0.0025669	0.0256442	TCONS_00038321.p1;TCONS_00038322.p1;TCONS_00010094.p1;TCONS_00032461.p1;TCONS_00045901.p1;TCONS_00045902.p1;TCONS_00045904.p1
	GO:0034626	fatty acid elongation, polyunsaturated fatty acid	7	15	0.0025669	0.0256442	TCONS_00038321.p1;TCONS_00038322.p1;TCONS_00010094.p1;TCONS_00032461.p1;TCONS_00045901.p1;TCONS_00045902.p1;TCONS_00045904.p1
	GO:0007369	gastrulation	26	100	0.00261176	0.0260506	TCONS_00026641.p1;TCONS_00036816.p1;TCONS_00003084.p1;TCONS_00029851.p1;TCONS_00029658.p1;TCONS_00029659.p1;TCONS_00029660.p1;TCONS_00036829.p1;TCONS_00040866.p1;TCONS_00010861.p1;TCONS_00005064.p1;TCONS_00013363.p1;TCONS_00003338.p1;TCONS_00041007.p1;TCONS_00026922.p1;TCONS_00026923.p1;TCONS_00026924.p1;TCONS_00016507.p1;TCONS_00016495.p1;TCONS_00016498.p1;TCONS_00016499.p1;TCONS_00016502.p1;TCO…
	GO:0009395	phospholipid catabolic process	10	25	0.00265461	0.026309	TCONS_00048707.p1;TCONS_00023200.p1;TCONS_00020438.p1;TCONS_00024025.p1;TCONS_00013120.p1;TCONS_00013121.p1;TCONS_00013123.p1;TCONS_00013124.p1;TCONS_00013125.p1;TCONS_00013126.p1
	GO:0030011	maintenance of cell polarity	13	25	0.00265461	0.026309	TCONS_00029389.p1;TCONS_00029390.p1;TCONS_00029391.p1;TCONS_00029392.p1;TCONS_00042566.p1;TCONS_00042933.p1;TCONS_00042934.p1;TCONS_00038146.p1;TCONS_00038147.p1;TCONS_00038148.p1;TCONS_00005732.p1;TCONS_00005735.p1;TCONS_00005738.p1
	GO:0060411	cardiac septum morphogenesis	7	25	0.00265461	0.026309	TCONS_00010699.p1;TCONS_00010700.p1;TCONS_00004756.p1;TCONS_00041510.p2;TCONS_00010618.p1;TCONS_00014872.p1;TCONS_00014873.p1
	GO:1901983	regulation of protein acetylation	2	25	0.00265461	0.026309	TCONS_00023969.p1;TCONS_00023970.p1
	GO:0003013	circulatory system process	40	150	0.00266144	0.0263347	TCONS_00007506.p1;TCONS_00007507.p1;TCONS_00033542.p1;TCONS_00038038.p1;TCONS_00042515.p2;TCONS_00014981.p1;TCONS_00032899.p1;TCONS_00032533.p1;TCONS_00045666.p1;TCONS_00039329.p1;TCONS_00000113.p1;TCONS_00000114.p1;TCONS_00000115.p1;TCONS_00000117.p1;TCONS_00000119.p1;TCONS_00000120.p1;TCONS_00000121.p1;TCONS_00014300.p1;TCONS_00007557.p1;TCONS_00041785.p2;TCONS_00041952.p1;TCONS_00018618.p1;TCO…
	GO:0032774	RNA biosynthetic process	265	2279	0.00268138	0.0264898	TCONS_00026641.p1;TCONS_00048509.p1;TCONS_00036816.p1;TCONS_00042841.p2;TCONS_00006228.p1;TCONS_00006229.p1;TCONS_00006230.p1;TCONS_00026620.p1;TCONS_00012832.p1;TCONS_00039883.p1;TCONS_00023821.p1;TCONS_00023822.p1;TCONS_00023823.p1;TCONS_00023824.p1;TCONS_00020714.p1;TCONS_00008577.p1;TCONS_00008578.p1;TCONS_00008579.p1;TCONS_00008580.p1;TCONS_00026960.p1;TCONS_00013927.p1;TCONS_00013930.p1;TCO…
	GO:0009880	embryonic pattern specification	54	165	0.00273427	0.0269694	TCONS_00026641.p1;TCONS_00042024.p1;TCONS_00032899.p1;TCONS_00002863.p1;TCONS_00002864.p1;TCONS_00029389.p1;TCONS_00029390.p1;TCONS_00029391.p1;TCONS_00029392.p1;TCONS_00014096.p1;TCONS_00014097.p1;TCONS_00014098.p1;TCONS_00014099.p1;TCONS_00014100.p1;TCONS_00014101.p1;TCONS_00014102.p1;TCONS_00014103.p1;TCONS_00014104.p1;TCONS_00014105.p1;TCONS_00014106.p1;TCONS_00014107.p1;TCONS_00014108.p1;TCO…
	GO:0061564	axon development	104	574	0.00273999	0.0269831	TCONS_00019698.p1;TCONS_00019699.p1;TCONS_00019700.p1;TCONS_00019701.p1;TCONS_00019702.p1;TCONS_00019703.p1;TCONS_00019704.p1;TCONS_00019705.p1;TCONS_00019706.p1;TCONS_00019707.p1;TCONS_00019708.p1;TCONS_00019709.p1;TCONS_00019710.p1;TCONS_00036816.p1;TCONS_00046908.p1;TCONS_00027173.p1;TCONS_00027174.p1;TCONS_00027175.p1;TCONS_00027177.p1;TCONS_00000658.p1;TCONS_00029050.p2;TCONS_00017623.p1;TCO…
	GO:1901879	regulation of protein depolymerization	27	42	0.00274579	0.0269873	TCONS_00046908.p1;TCONS_00000658.p1;TCONS_00012899.p1;TCONS_00012900.p1;TCONS_00036280.p1;TCONS_00036281.p1;TCONS_00036282.p1;TCONS_00036283.p1;TCONS_00036284.p1;TCONS_00036285.p1;TCONS_00036286.p1;TCONS_00036287.p1;TCONS_00036288.p1;TCONS_00040391.p1;TCONS_00040392.p1;TCONS_00040395.p1;TCONS_00040397.p1;TCONS_00040398.p1;TCONS_00040400.p1;TCONS_00040406.p1;TCONS_00040407.p1;TCONS_00040399.p1;TCO…
	GO:0033120	positive regulation of RNA splicing	6	20	0.00276214	0.0269873	TCONS_00017969.p1;TCONS_00017970.p1;TCONS_00013066.p2;TCONS_00013067.p2;TCONS_00002905.p1;TCONS_00029963.p1
	GO:0048134	germ-line cyst formation	12	20	0.00276214	0.0269873	TCONS_00036280.p1;TCONS_00036281.p1;TCONS_00036282.p1;TCONS_00036283.p1;TCONS_00036284.p1;TCONS_00036285.p1;TCONS_00036286.p1;TCONS_00036287.p1;TCONS_00036288.p1;TCONS_00045785.p1;TCONS_00017004.p1;TCONS_00017006.p1
	GO:0055081	anion homeostasis	9	20	0.00276214	0.0269873	TCONS_00014597.p1;TCONS_00022249.p1;TCONS_00001587.p2;TCONS_00001588.p2;TCONS_00005393.p1;TCONS_00005395.p1;TCONS_00008178.p1;TCONS_00036507.p1;TCONS_00037323.p1
	GO:1903725	regulation of phospholipid metabolic process	10	20	0.00276214	0.0269873	TCONS_00048707.p1;TCONS_00017969.p1;TCONS_00017970.p1;TCONS_00023200.p1;TCONS_00036478.p1;TCONS_00036479.p1;TCONS_00014555.p1;TCONS_00034334.p1;TCONS_00034335.p1;TCONS_00034333.p1
	GO:0035966	response to topologically incorrect protein	15	67	0.00280084	0.0273225	TCONS_00001587.p2;TCONS_00001588.p2;TCONS_00017969.p1;TCONS_00017970.p1;TCONS_00032979.p1;TCONS_00002905.p1;TCONS_00005038.p1;TCONS_00002462.p1;TCONS_00015870.p1;TCONS_00015872.p1;TCONS_00044988.p1;TCONS_00008708.p1;TCONS_00008722.p1;TCONS_00003400.p1;TCONS_00049536.p1
	GO:0007163	establishment or maintenance of cell polarity	48	320	0.00282645	0.0275291	TCONS_00000658.p1;TCONS_00029050.p2;TCONS_00047461.p1;TCONS_00024230.p1;TCONS_00029389.p1;TCONS_00029390.p1;TCONS_00029391.p1;TCONS_00029392.p1;TCONS_00014650.p1;TCONS_00014651.p1;TCONS_00014652.p1;TCONS_00016572.p1;TCONS_00000933.p1;TCONS_00001960.p1;TCONS_00004756.p1;TCONS_00045785.p1;TCONS_00029658.p1;TCONS_00029659.p1;TCONS_00029660.p1;TCONS_00012200.p1;TCONS_00002200.p1;TCONS_00002201.p1;TCO…
	GO:0032268	regulation of cellular protein metabolic process	163	1005	0.00290056	0.0282067	TCONS_00001587.p2;TCONS_00001588.p2;TCONS_00029962.p1;TCONS_00029963.p1;TCONS_00004511.p1;TCONS_00009914.p1;TCONS_00008640.p1;TCONS_00004712.p1;TCONS_00050546.p1;TCONS_00042499.p1;TCONS_00042505.p1;TCONS_00042506.p1;TCONS_00007141.p1;TCONS_00006228.p1;TCONS_00006229.p1;TCONS_00006230.p1;TCONS_00003041.p1;TCONS_00026641.p1;TCONS_00032859.p1;TCONS_00033902.p1;TCONS_00017350.p1;TCONS_00017352.p1;TCO…
	GO:0002697	regulation of immune effector process	16	94	0.00291291	0.0282825	TCONS_00001587.p2;TCONS_00001588.p2;TCONS_00003084.p1;TCONS_00049042.p1;TCONS_00004060.p1;TCONS_00024402.p1;TCONS_00007320.p1;TCONS_00008152.p1;TCONS_00008153.p1;TCONS_00008154.p1;TCONS_00006966.p1;TCONS_00024577.p1;TCONS_00048201.p1;TCONS_00002993.p1;TCONS_00002994.p1;TCONS_00045272.p1
	GO:0006006	glucose metabolic process	40	101	0.00294964	0.0285945	TCONS_00042841.p2;TCONS_00006228.p1;TCONS_00006229.p1;TCONS_00006230.p1;TCONS_00026620.p1;TCONS_00012832.p1;TCONS_00039883.p1;TCONS_00023821.p1;TCONS_00023822.p1;TCONS_00023823.p1;TCONS_00023824.p1;TCONS_00027173.p1;TCONS_00027174.p1;TCONS_00027175.p1;TCONS_00027177.p1;TCONS_00024157.p1;TCONS_00044467.p1;TCONS_00031743.p1;TCONS_00031744.p1;TCONS_00031745.p1;TCONS_00031749.p1;TCONS_00003394.p1;TCO…
	GO:0046328	regulation of JNK cascade	22	74	0.0029976	0.0289177	TCONS_00003041.p1;TCONS_00017350.p1;TCONS_00017352.p1;TCONS_00017353.p1;TCONS_00017354.p1;TCONS_00017355.p1;TCONS_00015334.p1;TCONS_00015335.p1;TCONS_00015336.p1;TCONS_00015337.p1;TCONS_00015338.p1;TCONS_00015339.p1;TCONS_00015340.p1;TCONS_00015341.p1;TCONS_00015342.p1;TCONS_00002905.p1;TCONS_00040846.p1;TCONS_00040847.p1;TCONS_00005038.p1;TCONS_00015768.p1;TCONS_00010266.p1;TCONS_00014300.p1
	GO:0008625	extrinsic apoptotic signaling pathway via death domain receptors	7	7	0.00300625	0.0289177	TCONS_00017969.p1;TCONS_00017970.p1;TCONS_00046917.p1;TCONS_00005302.p1;TCONS_00022486.p1;TCONS_00022488.p1;TCONS_00022495.p1
	GO:0010896	regulation of triglyceride catabolic process	5	7	0.00300625	0.0289177	TCONS_00023200.p1;TCONS_00013397.p1;TCONS_00015553.p1;TCONS_00026026.p1;TCONS_00011678.p1
	GO:0010898	positive regulation of triglyceride catabolic process	5	7	0.00300625	0.0289177	TCONS_00023200.p1;TCONS_00013397.p1;TCONS_00015553.p1;TCONS_00026026.p1;TCONS_00011678.p1
	GO:0061302	smooth muscle cell-matrix adhesion	5	7	0.00300625	0.0289177	TCONS_00027173.p1;TCONS_00027174.p1;TCONS_00027175.p1;TCONS_00027177.p1;TCONS_00032859.p1
	GO:0031400	negative regulation of protein modification process	38	250	0.00302745	0.0290766	TCONS_00020509.p1;TCONS_00003511.p1;TCONS_00003512.p1;TCONS_00019838.p1;TCONS_00019839.p1;TCONS_00019840.p1;TCONS_00019841.p1;TCONS_00040572.p1;TCONS_00029634.p1;TCONS_00024577.p1;TCONS_00015334.p1;TCONS_00015335.p1;TCONS_00015336.p1;TCONS_00015337.p1;TCONS_00015338.p1;TCONS_00015339.p1;TCONS_00015340.p1;TCONS_00015341.p1;TCONS_00015342.p1;TCONS_00008152.p1;TCONS_00008153.p1;TCONS_00008154.p1;TCO…
	GO:0007315	pole plasm assembly	28	31	0.00308308	0.0294089	TCONS_00032899.p1;TCONS_00002863.p1;TCONS_00002864.p1;TCONS_00014096.p1;TCONS_00014097.p1;TCONS_00014098.p1;TCONS_00014099.p1;TCONS_00014100.p1;TCONS_00014101.p1;TCONS_00014102.p1;TCONS_00014103.p1;TCONS_00014104.p1;TCONS_00014105.p1;TCONS_00014106.p1;TCONS_00014107.p1;TCONS_00014108.p1;TCONS_00014109.p1;TCONS_00014110.p1;TCONS_00014111.p1;TCONS_00022962.p1;TCONS_00022959.p1;TCONS_00022960.p1;TCO…
	GO:0030706	germarium-derived oocyte differentiation	17	31	0.00308308	0.0294089	TCONS_00029389.p1;TCONS_00029390.p1;TCONS_00029391.p1;TCONS_00029392.p1;TCONS_00000933.p1;TCONS_00036280.p1;TCONS_00036281.p1;TCONS_00036282.p1;TCONS_00036283.p1;TCONS_00036284.p1;TCONS_00036285.p1;TCONS_00036286.p1;TCONS_00036287.p1;TCONS_00036288.p1;TCONS_00045785.p1;TCONS_00017004.p1;TCONS_00017006.p1
	GO:0042992	negative regulation of transcription factor import into nucleus	8	11	0.00308571	0.0294089	TCONS_00034007.p1;TCONS_00004060.p1;TCONS_00003394.p1;TCONS_00003395.p1;TCONS_00003396.p1;TCONS_00003397.p1;TCONS_00046917.p1;TCONS_00005302.p1
	GO:0070059	intrinsic apoptotic signaling pathway in response to endoplasmic reticulum stress	5	11	0.00308571	0.0294089	TCONS_00001587.p2;TCONS_00001588.p2;TCONS_00040572.p1;TCONS_00029634.p1;TCONS_00002905.p1
	GO:1904801	positive regulation of neuron remodeling	3	11	0.00308571	0.0294089	TCONS_00045785.p1;TCONS_00017004.p1;TCONS_00017006.p1
	GO:0031346	positive regulation of cell projection organization	60	189	0.0031346	0.0298291	TCONS_00019698.p1;TCONS_00019699.p1;TCONS_00019700.p1;TCONS_00019701.p1;TCONS_00019702.p1;TCONS_00019703.p1;TCONS_00019704.p1;TCONS_00019705.p1;TCONS_00019706.p1;TCONS_00019707.p1;TCONS_00019708.p1;TCONS_00019709.p1;TCONS_00019710.p1;TCONS_00029389.p1;TCONS_00029390.p1;TCONS_00029391.p1;TCONS_00029392.p1;TCONS_00026158.p1;TCONS_00012899.p1;TCONS_00012900.p1;TCONS_00003885.p1;TCONS_00019838.p1;TCO…
	GO:0042176	regulation of protein catabolic process	43	174	0.00314576	0.0298895	TCONS_00001587.p2;TCONS_00001588.p2;TCONS_00004511.p1;TCONS_00008640.p1;TCONS_00004712.p1;TCONS_00050546.p1;TCONS_00042499.p1;TCONS_00042505.p1;TCONS_00042506.p1;TCONS_00014096.p1;TCONS_00014097.p1;TCONS_00014098.p1;TCONS_00014099.p1;TCONS_00014100.p1;TCONS_00014101.p1;TCONS_00014102.p1;TCONS_00014103.p1;TCONS_00014104.p1;TCONS_00014105.p1;TCONS_00014106.p1;TCONS_00014107.p1;TCONS_00014108.p1;TCO…
	GO:0051017	actin filament bundle assembly	24	55	0.00317173	0.0300444	TCONS_00017969.p1;TCONS_00017970.p1;TCONS_00012899.p1;TCONS_00012900.p1;TCONS_00020467.p2;TCONS_00020468.p2;TCONS_00007221.p1;TCONS_00049950.p1;TCONS_00022366.p1;TCONS_00029658.p1;TCONS_00029659.p1;TCONS_00029660.p1;TCONS_00008100.p1;TCONS_00003272.p1;TCONS_00011531.p1;TCONS_00011532.p1;TCONS_00011533.p1;TCONS_00011534.p1;TCONS_00011536.p1;TCONS_00011538.p1;TCONS_00011540.p1;TCONS_00024186.p1;TCO…
	GO:0072175	epithelial tube formation	8	55	0.00317173	0.0300444	TCONS_00001701.p1;TCONS_00014915.p1;TCONS_00041510.p2;TCONS_00010618.p1;TCONS_00045761.p1;TCONS_00013363.p1;TCONS_00024336.p1;TCONS_00010266.p1
	GO:0007507	heart development	48	290	0.00317987	0.0300757	TCONS_00026641.p1;TCONS_00015185.p1;TCONS_00036816.p1;TCONS_00003084.p1;TCONS_00002111.p1;TCONS_00039590.p1;TCONS_00010699.p1;TCONS_00010700.p1;TCONS_00014981.p1;TCONS_00025681.p1;TCONS_00017350.p1;TCONS_00017352.p1;TCONS_00017353.p1;TCONS_00017354.p1;TCONS_00017355.p1;TCONS_00032533.p1;TCONS_00004756.p1;TCONS_00030733.p1;TCONS_00036829.p1;TCONS_00040866.p1;TCONS_00041510.p2;TCONS_00010618.p1;TCO…
	GO:0031328	positive regulation of cellular biosynthetic process	142	964	0.00319475	0.0301705	TCONS_00026641.p1;TCONS_00048707.p1;TCONS_00042841.p2;TCONS_00006228.p1;TCONS_00006229.p1;TCONS_00006230.p1;TCONS_00026620.p1;TCONS_00012832.p1;TCONS_00039883.p1;TCONS_00023821.p1;TCONS_00023822.p1;TCONS_00023823.p1;TCONS_00023824.p1;TCONS_00013927.p1;TCONS_00013930.p1;TCONS_00013935.p1;TCONS_00001587.p2;TCONS_00001588.p2;TCONS_00003084.p1;TCONS_00029962.p1;TCONS_00029963.p1;TCONS_00017969.p1;TCO…
	GO:0031344	regulation of cell projection organization	79	330	0.00320624	0.030233	TCONS_00019698.p1;TCONS_00019699.p1;TCONS_00019700.p1;TCONS_00019701.p1;TCONS_00019702.p1;TCONS_00019703.p1;TCONS_00019704.p1;TCONS_00019705.p1;TCONS_00019706.p1;TCONS_00019707.p1;TCONS_00019708.p1;TCONS_00019709.p1;TCONS_00019710.p1;TCONS_00001509.p1;TCONS_00002385.p1;TCONS_00002386.p1;TCONS_00002387.p1;TCONS_00002388.p1;TCONS_00000658.p1;TCONS_00029389.p1;TCONS_00029390.p1;TCONS_00029391.p1;TCO…
	GO:0002520	immune system development	58	403	0.00322124	0.0303285	TCONS_00036816.p1;TCONS_00042841.p2;TCONS_00006228.p1;TCONS_00006229.p1;TCONS_00006230.p1;TCONS_00026620.p1;TCONS_00012832.p1;TCONS_00039883.p1;TCONS_00023821.p1;TCONS_00023822.p1;TCONS_00023823.p1;TCONS_00023824.p1;TCONS_00001587.p2;TCONS_00001588.p2;TCONS_00017969.p1;TCONS_00017970.p1;TCONS_00029050.p2;TCONS_00024230.p1;TCONS_00032308.p1;TCONS_00034007.p1;TCONS_00007141.p1;TCONS_00049042.p1;TCO…
	GO:0031098	stress-activated protein kinase signaling cascade	27	123	0.00324509	0.0305068	TCONS_00003041.p1;TCONS_00020467.p2;TCONS_00020468.p2;TCONS_00007221.p1;TCONS_00017350.p1;TCONS_00017352.p1;TCONS_00017353.p1;TCONS_00017354.p1;TCONS_00017355.p1;TCONS_00025621.p1;TCONS_00025622.p1;TCONS_00015334.p1;TCONS_00015335.p1;TCONS_00015336.p1;TCONS_00015337.p1;TCONS_00015338.p1;TCONS_00015339.p1;TCONS_00015340.p1;TCONS_00015341.p1;TCONS_00015342.p1;TCONS_00014300.p1;TCONS_00002905.p1;TCO…
	GO:0048812	neuron projection morphogenesis	116	705	0.00325086	0.0305148	TCONS_00019698.p1;TCONS_00019699.p1;TCONS_00019700.p1;TCONS_00019701.p1;TCONS_00019702.p1;TCONS_00019703.p1;TCONS_00019704.p1;TCONS_00019705.p1;TCONS_00019706.p1;TCONS_00019707.p1;TCONS_00019708.p1;TCONS_00019709.p1;TCONS_00019710.p1;TCONS_00036816.p1;TCONS_00046908.p1;TCONS_00000658.p1;TCONS_00029050.p2;TCONS_00017623.p1;TCONS_00017624.p1;TCONS_00017625.p1;TCONS_00017626.p1;TCONS_00017627.p1;TCO…
	GO:0007416	synapse assembly	45	167	0.00327961	0.0307383	TCONS_00026641.p1;TCONS_00046908.p1;TCONS_00029389.p1;TCONS_00029390.p1;TCONS_00029391.p1;TCONS_00029392.p1;TCONS_00032453.p1;TCONS_00000689.p1;TCONS_00015309.p1;TCONS_00015310.p1;TCONS_00036280.p1;TCONS_00036281.p1;TCONS_00036282.p1;TCONS_00036283.p1;TCONS_00036284.p1;TCONS_00036285.p1;TCONS_00036286.p1;TCONS_00036287.p1;TCONS_00036288.p1;TCONS_00020467.p2;TCONS_00020468.p2;TCONS_00007221.p1;TCO…
	GO:0035317	imaginal disc-derived wing hair organization	13	37	0.00329758	0.0308602	TCONS_00001509.p1;TCONS_00002385.p1;TCONS_00002386.p1;TCONS_00002387.p1;TCONS_00002388.p1;TCONS_00029851.p1;TCONS_00007090.p2;TCONS_00005732.p1;TCONS_00005735.p1;TCONS_00005738.p1;TCONS_00029658.p1;TCONS_00029659.p1;TCONS_00029660.p1
	GO:0036293	response to decreased oxygen levels	22	102	0.00332336	0.0310547	TCONS_00027696.p1;TCONS_00027697.p1;TCONS_00027698.p1;TCONS_00027699.p1;TCONS_00027700.p1;TCONS_00027701.p1;TCONS_00023200.p1;TCONS_00010699.p1;TCONS_00010700.p1;TCONS_00027073.p1;TCONS_00031405.p1;TCONS_00008708.p1;TCONS_00008722.p1;TCONS_00041007.p1;TCONS_00007506.p1;TCONS_00007507.p1;TCONS_00034212.p1;TCONS_00034214.p1;TCONS_00034218.p1;TCONS_00034221.p1;TCONS_00034223.p2;TCONS_00006182.p1
	GO:0009952	anterior/posterior pattern specification	54	175	0.00343351	0.0320358	TCONS_00026641.p1;TCONS_00036816.p1;TCONS_00003084.p1;TCONS_00032899.p1;TCONS_00002863.p1;TCONS_00002864.p1;TCONS_00029389.p1;TCONS_00029390.p1;TCONS_00029391.p1;TCONS_00029392.p1;TCONS_00014096.p1;TCONS_00014097.p1;TCONS_00014098.p1;TCONS_00014099.p1;TCONS_00014100.p1;TCONS_00014101.p1;TCONS_00014102.p1;TCONS_00014103.p1;TCONS_00014104.p1;TCONS_00014105.p1;TCONS_00014106.p1;TCONS_00014107.p1;TCO…
	GO:0009267	cellular response to starvation	18	75	0.00345536	0.0321913	TCONS_00001587.p2;TCONS_00001588.p2;TCONS_00014555.p1;TCONS_00001279.p1;TCONS_00001280.p1;TCONS_00001281.p1;TCONS_00005393.p1;TCONS_00005395.p1;TCONS_00013397.p1;TCONS_00010861.p1;TCONS_00016811.p1;TCONS_00016812.p1;TCONS_00016813.p1;TCONS_00016814.p1;TCONS_00020686.p1;TCONS_00005437.p1;TCONS_00005438.p1;TCONS_00013651.p1
	GO:0010507	negative regulation of autophagy	16	26	0.00349417	0.0324071	TCONS_00001796.p1;TCONS_00001797.p1;TCONS_00001279.p1;TCONS_00001280.p1;TCONS_00001281.p1;TCONS_00034334.p1;TCONS_00034335.p1;TCONS_00034333.p1;TCONS_00013397.p1;TCONS_00031796.p1;TCONS_00031797.p1;TCONS_00031798.p1;TCONS_00038397.p1;TCONS_00038398.p1;TCONS_00038399.p1;TCONS_00010861.p1
	GO:0042476	odontogenesis	6	26	0.00349417	0.0324071	TCONS_00001701.p1;TCONS_00029658.p1;TCONS_00029659.p1;TCONS_00029660.p1;TCONS_00041510.p2;TCONS_00027411.p1
	GO:0042733	embryonic digit morphogenesis	5	26	0.00349417	0.0324071	TCONS_00029260.p1;TCONS_00029262.p1;TCONS_00041510.p2;TCONS_00045761.p1;TCONS_00027411.p1
	GO:0035150	regulation of tube size	15	82	0.00359331	0.0332769	TCONS_00033542.p1;TCONS_00025681.p1;TCONS_00032899.p1;TCONS_00000240.p1;TCONS_00030733.p1;TCONS_00029851.p1;TCONS_00007090.p2;TCONS_00022962.p1;TCONS_00022959.p1;TCONS_00022960.p1;TCONS_00029658.p1;TCONS_00029659.p1;TCONS_00029660.p1;TCONS_00000513.p1;TCONS_00000514.p1
	GO:0045165	cell fate commitment	59	405	0.00359926	0.0332825	TCONS_00026641.p1;TCONS_00036816.p1;TCONS_00003084.p1;TCONS_00003994.p1;TCONS_00004511.p1;TCONS_00029050.p2;TCONS_00024230.p1;TCONS_00029389.p1;TCONS_00029390.p1;TCONS_00029391.p1;TCONS_00029392.p1;TCONS_00034007.p1;TCONS_00000933.p1;TCONS_00036280.p1;TCONS_00036281.p1;TCONS_00036282.p1;TCONS_00036283.p1;TCONS_00036284.p1;TCONS_00036285.p1;TCONS_00036286.p1;TCONS_00036287.p1;TCONS_00036288.p1;TCO…
	GO:0050776	regulation of immune response	26	206	0.003624	0.0334614	TCONS_00001587.p2;TCONS_00001588.p2;TCONS_00003084.p1;TCONS_00034007.p1;TCONS_00049042.p1;TCONS_00024402.p1;TCONS_00007320.p1;TCONS_00014915.p1;TCONS_00008152.p1;TCONS_00008153.p1;TCONS_00008154.p1;TCONS_00006966.p1;TCONS_00024577.p1;TCONS_00042566.p1;TCONS_00007090.p2;TCONS_00008708.p1;TCONS_00008722.p1;TCONS_00042162.p1;TCONS_00013363.p1;TCONS_00048201.p1;TCONS_00002993.p1;TCONS_00002994.p1;TCO…
	GO:0042303	molting cycle	19	89	0.00368118	0.0339389	TCONS_00031743.p1;TCONS_00031744.p1;TCONS_00031745.p1;TCONS_00031749.p1;TCONS_00002385.p1;TCONS_00002386.p1;TCONS_00002387.p1;TCONS_00002388.p1;TCONS_00014680.p1;TCONS_00014681.p1;TCONS_00005470.p1;TCONS_00033898.p1;TCONS_00021778.p1;TCONS_00022962.p1;TCONS_00022959.p1;TCONS_00022960.p1;TCONS_00005064.p1;TCONS_00041510.p2;TCONS_00027411.p1
	GO:0001932	regulation of protein phosphorylation	90	455	0.00370831	0.033948	TCONS_00006228.p1;TCONS_00006229.p1;TCONS_00006230.p1;TCONS_00003041.p1;TCONS_00032859.p1;TCONS_00017350.p1;TCONS_00017352.p1;TCONS_00017353.p1;TCONS_00017354.p1;TCONS_00017355.p1;TCONS_00004511.p1;TCONS_00007280.p1;TCONS_00003511.p1;TCONS_00003512.p1;TCONS_00014915.p1;TCONS_00019838.p1;TCONS_00019839.p1;TCONS_00019840.p1;TCONS_00019841.p1;TCONS_00040572.p1;TCONS_00029634.p1;TCONS_00024577.p1;TCO…
	GO:0043436	oxoacid metabolic process	89	881	0.00371869	0.033948	TCONS_00029260.p1;TCONS_00029262.p1;TCONS_00000230.p1;TCONS_00000280.p1;TCONS_00000281.p1;TCONS_00001404.p1;TCONS_00013785.p1;TCONS_00033542.p1;TCONS_00037316.p1;TCONS_00015596.p1;TCONS_00015791.p1;TCONS_00015792.p1;TCONS_00040197.p1;TCONS_00040200.p1;TCONS_00044467.p1;TCONS_00006931.p1;TCONS_00006932.p1;TCONS_00045598.p1;TCONS_00010699.p1;TCONS_00010700.p1;TCONS_00014518.p1;TCONS_00022939.p1;TCO…
	GO:0007033	vacuole organization	23	103	0.00373578	0.033948	TCONS_00035726.p1;TCONS_00017350.p1;TCONS_00017352.p1;TCONS_00017353.p1;TCONS_00017354.p1;TCONS_00017355.p1;TCONS_00014555.p1;TCONS_00038102.p1;TCONS_00034334.p1;TCONS_00034335.p1;TCONS_00034333.p1;TCONS_00013397.p1;TCONS_00008159.p2;TCONS_00042970.p1;TCONS_00038397.p1;TCONS_00038398.p1;TCONS_00038399.p1;TCONS_00008178.p1;TCONS_00000442.p1;TCONS_00047036.p1;TCONS_00036878.p1;TCONS_00044679.p1;TCO…
	GO:1904950	negative regulation of establishment of protein localization	15	56	0.00375034	0.033948	TCONS_00027173.p1;TCONS_00027174.p1;TCONS_00027175.p1;TCONS_00027177.p1;TCONS_00046670.p1;TCONS_00032314.p1;TCONS_00034007.p1;TCONS_00004060.p1;TCONS_00003394.p1;TCONS_00003395.p1;TCONS_00003396.p1;TCONS_00003397.p1;TCONS_00046917.p1;TCONS_00005302.p1;TCONS_00005038.p1
	GO:0023014	signal transduction by protein phosphorylation	48	253	0.00375162	0.033948	TCONS_00003041.p1;TCONS_00020467.p2;TCONS_00020468.p2;TCONS_00007221.p1;TCONS_00017350.p1;TCONS_00017352.p1;TCONS_00017353.p1;TCONS_00017354.p1;TCONS_00017355.p1;TCONS_00007280.p1;TCONS_00025621.p1;TCONS_00025622.p1;TCONS_00013066.p2;TCONS_00013067.p2;TCONS_00015334.p1;TCONS_00015335.p1;TCONS_00015336.p1;TCONS_00015337.p1;TCONS_00015338.p1;TCONS_00015339.p1;TCONS_00015340.p1;TCONS_00015341.p1;TCO…
	GO:0005978	glycogen biosynthetic process	11	16	0.00375359	0.033948	TCONS_00003394.p1;TCONS_00003395.p1;TCONS_00003396.p1;TCONS_00003397.p1;TCONS_00011531.p1;TCONS_00011532.p1;TCONS_00011533.p1;TCONS_00011534.p1;TCONS_00011536.p1;TCONS_00011538.p1;TCONS_00011540.p1
	GO:0009250	glucan biosynthetic process	11	16	0.00375359	0.033948	TCONS_00003394.p1;TCONS_00003395.p1;TCONS_00003396.p1;TCONS_00003397.p1;TCONS_00011531.p1;TCONS_00011532.p1;TCONS_00011533.p1;TCONS_00011534.p1;TCONS_00011536.p1;TCONS_00011538.p1;TCONS_00011540.p1
	GO:0019367	fatty acid elongation, saturated fatty acid	7	16	0.00375359	0.033948	TCONS_00038321.p1;TCONS_00038322.p1;TCONS_00010094.p1;TCONS_00032461.p1;TCONS_00045901.p1;TCONS_00045902.p1;TCONS_00045904.p1
	GO:0034501	protein localization to kinetochore	3	16	0.00375359	0.033948	TCONS_00045785.p1;TCONS_00017004.p1;TCONS_00017006.p1
	GO:0045793	positive regulation of cell size	15	16	0.00375359	0.033948	TCONS_00017350.p1;TCONS_00017352.p1;TCONS_00017353.p1;TCONS_00017354.p1;TCONS_00017355.p1;TCONS_00008234.p1;TCONS_00008235.p1;TCONS_00008236.p1;TCONS_00008237.p1;TCONS_00008240.p1;TCONS_00008241.p1;TCONS_00010861.p1;TCONS_00008152.p1;TCONS_00008153.p1;TCONS_00008154.p1
	GO:0046348	amino sugar catabolic process	8	16	0.00375359	0.033948	TCONS_00032462.p1;TCONS_00008042.p1;TCONS_00008043.p1;TCONS_00008047.p1;TCONS_00008048.p1;TCONS_00008049.p1;TCONS_00008050.p1;TCONS_00008051.p1
	GO:0051084	'de novo' posttranslational protein folding	5	16	0.00375359	0.033948	TCONS_00039748.p1;TCONS_00039749.p1;TCONS_00019141.p1;TCONS_00002462.p1;TCONS_00003400.p1
	GO:0002777	antimicrobial peptide biosynthetic process	4	21	0.0037805	0.033948	TCONS_00003084.p1;TCONS_00024402.p1;TCONS_00007320.p1;TCONS_00048201.p1
	GO:0002805	regulation of antimicrobial peptide biosynthetic process	4	21	0.0037805	0.033948	TCONS_00003084.p1;TCONS_00024402.p1;TCONS_00007320.p1;TCONS_00048201.p1
	GO:0030497	fatty acid elongation	8	21	0.0037805	0.033948	TCONS_00038321.p1;TCONS_00038322.p1;TCONS_00024157.p1;TCONS_00010094.p1;TCONS_00032461.p1;TCONS_00045901.p1;TCONS_00045902.p1;TCONS_00045904.p1
	GO:0032526	response to retinoic acid	6	21	0.0037805	0.033948	TCONS_00013066.p2;TCONS_00013067.p2;TCONS_00041510.p2;TCONS_00010618.p1;TCONS_00008178.p1;TCONS_00001701.p1
	GO:0042337	cuticle development involved in chitin-based cuticle molting cycle	12	21	0.0037805	0.033948	TCONS_00031743.p1;TCONS_00031744.p1;TCONS_00031745.p1;TCONS_00031749.p1;TCONS_00002385.p1;TCONS_00002386.p1;TCONS_00002387.p1;TCONS_00002388.p1;TCONS_00014680.p1;TCONS_00014681.p1;TCONS_00033898.p1;TCONS_00005064.p1
	GO:0051964	negative regulation of synapse assembly	6	21	0.0037805	0.033948	TCONS_00020467.p2;TCONS_00020468.p2;TCONS_00007221.p1;TCONS_00003885.p1;TCONS_00001971.p1;TCONS_00009958.p1
	GO:0030042	actin filament depolymerization	15	32	0.00390511	0.0346176	TCONS_00046908.p1;TCONS_00012899.p1;TCONS_00012900.p1;TCONS_00036280.p1;TCONS_00036281.p1;TCONS_00036282.p1;TCONS_00036283.p1;TCONS_00036284.p1;TCONS_00036285.p1;TCONS_00036286.p1;TCONS_00036287.p1;TCONS_00036288.p1;TCONS_00024186.p1;TCONS_00024187.p1;TCONS_00024188.p1
	GO:0045747	positive regulation of Notch signaling pathway	8	32	0.00390511	0.0346176	TCONS_00007141.p1;TCONS_00004756.p1;TCONS_00005350.p1;TCONS_00005351.p1;TCONS_00005376.p1;TCONS_00022962.p1;TCONS_00022959.p1;TCONS_00022960.p1
	GO:0035151	regulation of tube size, open tracheal system	13	50	0.00394347	0.0346176	TCONS_00025681.p1;TCONS_00000240.p1;TCONS_00030733.p1;TCONS_00029851.p1;TCONS_00007090.p2;TCONS_00022962.p1;TCONS_00022959.p1;TCONS_00022960.p1;TCONS_00029658.p1;TCONS_00029659.p1;TCONS_00029660.p1;TCONS_00000513.p1;TCONS_00000514.p1
	GO:0050808	synapse organization	58	246	0.00398015	0.0346176	TCONS_00026641.p1;TCONS_00046908.p1;TCONS_00029389.p1;TCONS_00029390.p1;TCONS_00029391.p1;TCONS_00029392.p1;TCONS_00032453.p1;TCONS_00000689.p1;TCONS_00015309.p1;TCONS_00015310.p1;TCONS_00004712.p1;TCONS_00050546.p1;TCONS_00042499.p1;TCONS_00042505.p1;TCONS_00042506.p1;TCONS_00036280.p1;TCONS_00036281.p1;TCONS_00036282.p1;TCONS_00036283.p1;TCONS_00036284.p1;TCONS_00036285.p1;TCONS_00036286.p1;TCO…
	GO:0000492	box C/D snoRNP assembly	7	7	0.00399433	0.0346176	TCONS_00039436.p1;TCONS_00039437.p1;TCONS_00039438.p1;TCONS_00039439.p1;TCONS_00039440.p1;TCONS_00039441.p1;TCONS_00039442.p1
	GO:0006231	dTMP biosynthetic process	1	4	0.00399433	0.0346176	TCONS_00046351.p2
	GO:0007183	SMAD protein complex assembly	5	5	0.00399433	0.0346176	TCONS_00030132.p1;TCONS_00003511.p1;TCONS_00003512.p1;TCONS_00014872.p1;TCONS_00014873.p1
	GO:0010796	regulation of multivesicular body size	4	4	0.00399433	0.0346176	TCONS_00026158.p1;TCONS_00038146.p1;TCONS_00038147.p1;TCONS_00038148.p1
	GO:0010886	positive regulation of cholesterol storage	1	4	0.00399433	0.0346176	TCONS_00048707.p1
	GO:0018401	peptidyl-proline hydroxylation to 4-hydroxy-L-proline	2	4	0.00399433	0.0346176	TCONS_00010699.p1;TCONS_00010700.p1
	GO:0019376	galactolipid catabolic process	7	7	0.00399433	0.0346176	TCONS_00020438.p1;TCONS_00013120.p1;TCONS_00013121.p1;TCONS_00013123.p1;TCONS_00013124.p1;TCONS_00013125.p1;TCONS_00013126.p1
	GO:0034059	response to anoxia	1	4	0.00399433	0.0346176	TCONS_00027073.p1
	GO:0035283	central nervous system segmentation	1	4	0.00399433	0.0346176	TCONS_00024402.p1
	GO:0035284	brain segmentation	1	4	0.00399433	0.0346176	TCONS_00024402.p1
	GO:0035376	sterol import	2	4	0.00399433	0.0346176	TCONS_00048707.p1;TCONS_00023200.p1
	GO:0044208	'de novo' AMP biosynthetic process	1	4	0.00399433	0.0346176	TCONS_00015279.p1
	GO:0046073	dTMP metabolic process	1	4	0.00399433	0.0346176	TCONS_00046351.p2
	GO:0061036	positive regulation of cartilage development	2	4	0.00399433	0.0346176	TCONS_00046670.p1;TCONS_00032314.p1
	GO:0061311	cell surface receptor signaling pathway involved in heart development	3	4	0.00399433	0.0346176	TCONS_00036816.p1;TCONS_00004756.p1;TCONS_00005064.p1
	GO:0070508	cholesterol import	2	4	0.00399433	0.0346176	TCONS_00048707.p1;TCONS_00023200.p1
	GO:0072017	distal tubule development	2	4	0.00399433	0.0346176	TCONS_00039581.p1;TCONS_00004756.p1
	GO:0097343	ripoptosome assembly	2	4	0.00399433	0.0346176	TCONS_00034007.p1;TCONS_00010266.p1
	GO:1901026	ripoptosome assembly involved in necroptotic process	2	4	0.00399433	0.0346176	TCONS_00034007.p1;TCONS_00010266.p1
	GO:1902041	regulation of extrinsic apoptotic signaling pathway via death domain receptors	5	5	0.00399433	0.0346176	TCONS_00046917.p1;TCONS_00005302.p1;TCONS_00022486.p1;TCONS_00022488.p1;TCONS_00022495.p1
	GO:1990384	hyaloid vascular plexus regression	4	4	0.00399433	0.0346176	TCONS_00031251.p1;TCONS_00031252.p1;TCONS_00031253.p1;TCONS_00031254.p1
	GO:0006024	glycosaminoglycan biosynthetic process	8	44	0.00406449	0.0349885	TCONS_00029260.p1;TCONS_00029262.p1;TCONS_00037316.p1;TCONS_00045598.p1;TCONS_00047840.p2;TCONS_00001971.p1;TCONS_00024583.p1;TCONS_00001960.p1
	GO:0034620	cellular response to unfolded protein	10	44	0.00406449	0.0349885	TCONS_00001587.p2;TCONS_00001588.p2;TCONS_00017969.p1;TCONS_00017970.p1;TCONS_00002905.p1;TCONS_00002462.p1;TCONS_00015870.p1;TCONS_00015872.p1;TCONS_00044988.p1;TCONS_00049536.p1
	GO:0042551	neuron maturation	7	44	0.00406449	0.0349885	TCONS_00015768.p1;TCONS_00045785.p1;TCONS_00028548.p1;TCONS_00028549.p1;TCONS_00017004.p1;TCONS_00017006.p1;TCONS_00006582.p1
	GO:0016322	neuron remodeling	7	38	0.00407092	0.0349885	TCONS_00015768.p1;TCONS_00045785.p1;TCONS_00028548.p1;TCONS_00028549.p1;TCONS_00017004.p1;TCONS_00017006.p1;TCONS_00006582.p1
	GO:0090101	negative regulation of transmembrane receptor protein serine/threonine kinase signaling pathway	12	38	0.00407092	0.0349885	TCONS_00029260.p1;TCONS_00029262.p1;TCONS_00003511.p1;TCONS_00003512.p1;TCONS_00021811.p1;TCONS_00008152.p1;TCONS_00008153.p1;TCONS_00008154.p1;TCONS_00041510.p2;TCONS_00010618.p1;TCONS_00014872.p1;TCONS_00014873.p1
	GO:1901880	negative regulation of protein depolymerization	16	38	0.00407092	0.0349885	TCONS_00046908.p1;TCONS_00000658.p1;TCONS_00012899.p1;TCONS_00012900.p1;TCONS_00036280.p1;TCONS_00036281.p1;TCONS_00036282.p1;TCONS_00036283.p1;TCONS_00036284.p1;TCONS_00036285.p1;TCONS_00036286.p1;TCONS_00036287.p1;TCONS_00036288.p1;TCONS_00024186.p1;TCONS_00024187.p1;TCONS_00024188.p1
	GO:0050769	positive regulation of neurogenesis	60	223	0.00409182	0.0351196	TCONS_00019698.p1;TCONS_00019699.p1;TCONS_00019700.p1;TCONS_00019701.p1;TCONS_00019702.p1;TCONS_00019703.p1;TCONS_00019704.p1;TCONS_00019705.p1;TCONS_00019706.p1;TCONS_00019707.p1;TCONS_00019708.p1;TCONS_00019709.p1;TCONS_00019710.p1;TCONS_00029389.p1;TCONS_00029390.p1;TCONS_00029391.p1;TCONS_00029392.p1;TCONS_00026158.p1;TCONS_00003885.p1;TCONS_00045785.p1;TCONS_00013739.p1;TCONS_00013066.p2;TCO…
	GO:0051173	positive regulation of nitrogen compound metabolic process	140	1051	0.00421858	0.0361576	TCONS_00026641.p1;TCONS_00043851.p1;TCONS_00000262.p1;TCONS_00000263.p1;TCONS_00000264.p1;TCONS_00000265.p1;TCONS_00008471.p1;TCONS_00008472.p1;TCONS_00042841.p2;TCONS_00006228.p1;TCONS_00006229.p1;TCONS_00006230.p1;TCONS_00026620.p1;TCONS_00012832.p1;TCONS_00039883.p1;TCONS_00023821.p1;TCONS_00023822.p1;TCONS_00023823.p1;TCONS_00023824.p1;TCONS_00013927.p1;TCONS_00013930.p1;TCONS_00013935.p1;TCO…
	GO:0018193	peptidyl-amino acid modification	86	559	0.00441262	0.0377686	TCONS_00048509.p1;TCONS_00043851.p1;TCONS_00042841.p2;TCONS_00006228.p1;TCONS_00006229.p1;TCONS_00006230.p1;TCONS_00026620.p1;TCONS_00012832.p1;TCONS_00039883.p1;TCONS_00023821.p1;TCONS_00023822.p1;TCONS_00023823.p1;TCONS_00023824.p1;TCONS_00028401.p1;TCONS_00033542.p1;TCONS_00046670.p1;TCONS_00032314.p1;TCONS_00029389.p1;TCONS_00029390.p1;TCONS_00029391.p1;TCONS_00029392.p1;TCONS_00010699.p1;TCO…
	GO:0045666	positive regulation of neuron differentiation	53	178	0.00443425	0.0379016	TCONS_00019698.p1;TCONS_00019699.p1;TCONS_00019700.p1;TCONS_00019701.p1;TCONS_00019702.p1;TCONS_00019703.p1;TCONS_00019704.p1;TCONS_00019705.p1;TCONS_00019706.p1;TCONS_00019707.p1;TCONS_00019708.p1;TCONS_00019709.p1;TCONS_00019710.p1;TCONS_00026158.p1;TCONS_00003885.p1;TCONS_00045785.p1;TCONS_00013066.p2;TCONS_00013067.p2;TCONS_00033558.p1;TCONS_00022366.p1;TCONS_00001978.p1;TCONS_00003394.p1;TCO…
	GO:0002702	positive regulation of production of molecular mediator of immune response	6	27	0.00452547	0.0386281	TCONS_00001587.p2;TCONS_00001588.p2;TCONS_00003084.p1;TCONS_00049042.p1;TCONS_00024402.p1;TCONS_00007320.p1
	GO:1902652	secondary alcohol metabolic process	18	77	0.00454387	0.038732	TCONS_00048707.p1;TCONS_00014597.p1;TCONS_00022249.p1;TCONS_00023200.p1;TCONS_00005393.p1;TCONS_00005395.p1;TCONS_00031796.p1;TCONS_00031797.p1;TCONS_00031798.p1;TCONS_00030602.p1;TCONS_00033582.p1;TCONS_00008178.p1;TCONS_00036507.p1;TCONS_00026609.p1;TCONS_00026610.p1;TCONS_00011618.p1;TCONS_00011619.p1;TCONS_00049536.p1
	GO:0000165	MAPK cascade	48	248	0.00458058	0.0389914	TCONS_00003041.p1;TCONS_00020467.p2;TCONS_00020468.p2;TCONS_00007221.p1;TCONS_00017350.p1;TCONS_00017352.p1;TCONS_00017353.p1;TCONS_00017354.p1;TCONS_00017355.p1;TCONS_00007280.p1;TCONS_00025621.p1;TCONS_00025622.p1;TCONS_00013066.p2;TCONS_00013067.p2;TCONS_00015334.p1;TCONS_00015335.p1;TCONS_00015336.p1;TCONS_00015337.p1;TCONS_00015338.p1;TCONS_00015339.p1;TCONS_00015340.p1;TCONS_00015341.p1;TCO…
	GO:0051321	meiotic cell cycle	42	217	0.00466472	0.0396533	TCONS_00023394.p1;TCONS_00027277.p1;TCONS_00004511.p1;TCONS_00020882.p1;TCONS_00028401.p1;TCONS_00015768.p1;TCONS_00015326.p1;TCONS_00001292.p1;TCONS_00001293.p1;TCONS_00014915.p1;TCONS_00019308.p1;TCONS_00019979.p1;TCONS_00019980.p1;TCONS_00019981.p1;TCONS_00031405.p1;TCONS_00029851.p1;TCONS_00005489.p1;TCONS_00001971.p1;TCONS_00008515.p1;TCONS_00049306.p1;TCONS_00013363.p1;TCONS_00016811.p1;TCO…
	GO:0009058	biosynthetic process	445	4421	0.00468318	0.0397559	TCONS_00026641.p1;TCONS_00033415.p1;TCONS_00048707.p1;TCONS_00048509.p1;TCONS_00043851.p1;TCONS_00029260.p1;TCONS_00029262.p1;TCONS_00036816.p1;TCONS_00042841.p2;TCONS_00006228.p1;TCONS_00006229.p1;TCONS_00006230.p1;TCONS_00026620.p1;TCONS_00012832.p1;TCONS_00039883.p1;TCONS_00023821.p1;TCONS_00023822.p1;TCONS_00023823.p1;TCONS_00023824.p1;TCONS_00000230.p1;TCONS_00000280.p1;TCONS_00000281.p1;TCO…
	GO:0007422	peripheral nervous system development	10	91	0.00471206	0.039892	TCONS_00036816.p1;TCONS_00003084.p1;TCONS_00004511.p1;TCONS_00024402.p1;TCONS_00047840.p2;TCONS_00004756.p1;TCONS_00028984.p1;TCONS_00010861.p1;TCONS_00023200.p1;TCONS_00001683.p1
	GO:0030099	myeloid cell differentiation	20	91	0.00471206	0.039892	TCONS_00042841.p2;TCONS_00006228.p1;TCONS_00006229.p1;TCONS_00006230.p1;TCONS_00026620.p1;TCONS_00012832.p1;TCONS_00039883.p1;TCONS_00023821.p1;TCONS_00023822.p1;TCONS_00023823.p1;TCONS_00023824.p1;TCONS_00017969.p1;TCONS_00017970.p1;TCONS_00021459.p1;TCONS_00047133.p2;TCONS_00013651.p1;TCONS_00004756.p1;TCONS_00047036.p1;TCONS_00031192.p1;TCONS_00007221.p1
	GO:0007254	JNK cascade	27	98	0.00471989	0.0399039	TCONS_00003041.p1;TCONS_00020467.p2;TCONS_00020468.p2;TCONS_00007221.p1;TCONS_00017350.p1;TCONS_00017352.p1;TCONS_00017353.p1;TCONS_00017354.p1;TCONS_00017355.p1;TCONS_00025621.p1;TCONS_00025622.p1;TCONS_00015334.p1;TCONS_00015335.p1;TCONS_00015336.p1;TCONS_00015337.p1;TCONS_00015338.p1;TCONS_00015339.p1;TCONS_00015340.p1;TCONS_00015341.p1;TCONS_00015342.p1;TCONS_00002905.p1;TCONS_00040846.p1;TCO…
	GO:0002807	positive regulation of antimicrobial peptide biosynthetic process	3	12	0.00484583	0.0405822	TCONS_00003084.p1;TCONS_00024402.p1;TCONS_00007320.p1
	GO:0007112	male meiosis cytokinesis	14	14	0.00484583	0.0405822	TCONS_00023394.p1;TCONS_00007699.p1;TCONS_00007700.p1;TCONS_00007703.p1;TCONS_00006090.p1;TCONS_00006091.p1;TCONS_00006092.p1;TCONS_00006093.p1;TCONS_00006094.p1;TCONS_00006095.p1;TCONS_00006096.p1;TCONS_00006097.p1;TCONS_00006098.p1;TCONS_00002905.p1
	GO:0019433	triglyceride catabolic process	6	12	0.00484583	0.0405822	TCONS_00023200.p1;TCONS_00013397.p1;TCONS_00044338.p1;TCONS_00015553.p1;TCONS_00026026.p1;TCONS_00011678.p1
	GO:0035160	maintenance of epithelial integrity, open tracheal system	6	12	0.00484583	0.0405822	TCONS_00025681.p1;TCONS_00030733.p1;TCONS_00001683.p1;TCONS_00002200.p1;TCONS_00002201.p1;TCONS_00002202.p1
	GO:0042438	melanin biosynthetic process	1	12	0.00484583	0.0405822	TCONS_00005470.p1
	GO:0050650	chondroitin sulfate proteoglycan biosynthetic process	4	12	0.00484583	0.0405822	TCONS_00029260.p1;TCONS_00029262.p1;TCONS_00045598.p1;TCONS_00047840.p2
	GO:0071300	cellular response to retinoic acid	4	12	0.00484583	0.0405822	TCONS_00013066.p2;TCONS_00013067.p2;TCONS_00008178.p1;TCONS_00001701.p1
	GO:0044249	cellular biosynthetic process	424	4309	0.00486227	0.0406651	TCONS_00026641.p1;TCONS_00033415.p1;TCONS_00048707.p1;TCONS_00048509.p1;TCONS_00043851.p1;TCONS_00029260.p1;TCONS_00029262.p1;TCONS_00036816.p1;TCONS_00042841.p2;TCONS_00006228.p1;TCONS_00006229.p1;TCONS_00006230.p1;TCONS_00026620.p1;TCONS_00012832.p1;TCONS_00039883.p1;TCONS_00023821.p1;TCONS_00023822.p1;TCONS_00023823.p1;TCONS_00023824.p1;TCONS_00000230.p1;TCONS_00000280.p1;TCONS_00000281.p1;TCO…
	GO:0009101	glycoprotein biosynthetic process	16	164	0.00487017	0.0406764	TCONS_00033415.p1;TCONS_00029260.p1;TCONS_00029262.p1;TCONS_00033542.p1;TCONS_00037316.p1;TCONS_00047461.p1;TCONS_00045598.p1;TCONS_00001986.p1;TCONS_00001987.p1;TCONS_00001989.p1;TCONS_00047840.p2;TCONS_00044979.p1;TCONS_00031796.p1;TCONS_00031797.p1;TCONS_00031798.p1;TCONS_00033505.p1
	GO:0002758	innate immune response-activating signal transduction	11	45	0.00489048	0.0407365	TCONS_00014915.p1;TCONS_00008152.p1;TCONS_00008153.p1;TCONS_00008154.p1;TCONS_00006966.p1;TCONS_00024577.p1;TCONS_00008708.p1;TCONS_00008722.p1;TCONS_00013363.p1;TCONS_00003959.p1;TCONS_00045272.p1
	GO:0045834	positive regulation of lipid metabolic process	16	45	0.00489048	0.0407365	TCONS_00048707.p1;TCONS_00014597.p1;TCONS_00022249.p1;TCONS_00023200.p1;TCONS_00013397.p1;TCONS_00036507.p1;TCONS_00011531.p1;TCONS_00011532.p1;TCONS_00011533.p1;TCONS_00011534.p1;TCONS_00011536.p1;TCONS_00011538.p1;TCONS_00011540.p1;TCONS_00015553.p1;TCONS_00026026.p1;TCONS_00011678.p1
	GO:0016070	RNA metabolic process	332	2982	0.00496408	0.0412112	TCONS_00026641.p1;TCONS_00048509.p1;TCONS_00036816.p1;TCONS_00000262.p1;TCONS_00000263.p1;TCONS_00000264.p1;TCONS_00000265.p1;TCONS_00008471.p1;TCONS_00008472.p1;TCONS_00042841.p2;TCONS_00006228.p1;TCONS_00006229.p1;TCONS_00006230.p1;TCONS_00026620.p1;TCONS_00012832.p1;TCONS_00039883.p1;TCONS_00023821.p1;TCONS_00023822.p1;TCONS_00023823.p1;TCONS_00023824.p1;TCONS_00020714.p1;TCONS_00008577.p1;TCO…
	GO:0006082	organic acid metabolic process	89	889	0.00496903	0.0412112	TCONS_00029260.p1;TCONS_00029262.p1;TCONS_00000230.p1;TCONS_00000280.p1;TCONS_00000281.p1;TCONS_00001404.p1;TCONS_00013785.p1;TCONS_00033542.p1;TCONS_00037316.p1;TCONS_00015596.p1;TCONS_00015791.p1;TCONS_00015792.p1;TCONS_00040197.p1;TCONS_00040200.p1;TCONS_00044467.p1;TCONS_00006931.p1;TCONS_00006932.p1;TCONS_00045598.p1;TCONS_00010699.p1;TCONS_00010700.p1;TCONS_00014518.p1;TCONS_00022939.p1;TCO…
	GO:0051962	positive regulation of nervous system development	69	265	0.00496981	0.0412112	TCONS_00026641.p1;TCONS_00019698.p1;TCONS_00019699.p1;TCONS_00019700.p1;TCONS_00019701.p1;TCONS_00019702.p1;TCONS_00019703.p1;TCONS_00019704.p1;TCONS_00019705.p1;TCONS_00019706.p1;TCONS_00019707.p1;TCONS_00019708.p1;TCONS_00019709.p1;TCONS_00019710.p1;TCONS_00029389.p1;TCONS_00029390.p1;TCONS_00029391.p1;TCONS_00029392.p1;TCONS_00026158.p1;TCONS_00032453.p1;TCONS_00000689.p1;TCONS_00015309.p1;TCO…
	GO:0035316	non-sensory hair organization	13	39	0.00498063	0.0412112	TCONS_00001509.p1;TCONS_00002385.p1;TCONS_00002386.p1;TCONS_00002387.p1;TCONS_00002388.p1;TCONS_00029851.p1;TCONS_00007090.p2;TCONS_00005732.p1;TCONS_00005735.p1;TCONS_00005738.p1;TCONS_00029658.p1;TCONS_00029659.p1;TCONS_00029660.p1
	GO:0043242	negative regulation of protein complex disassembly	16	39	0.00498063	0.0412112	TCONS_00046908.p1;TCONS_00000658.p1;TCONS_00012899.p1;TCONS_00012900.p1;TCONS_00036280.p1;TCONS_00036281.p1;TCONS_00036282.p1;TCONS_00036283.p1;TCONS_00036284.p1;TCONS_00036285.p1;TCONS_00036286.p1;TCONS_00036287.p1;TCONS_00036288.p1;TCONS_00024186.p1;TCONS_00024187.p1;TCONS_00024188.p1
	GO:0006633	fatty acid biosynthetic process	21	120	0.00503277	0.0415873	TCONS_00000280.p1;TCONS_00000281.p1;TCONS_00001404.p1;TCONS_00015791.p1;TCONS_00015792.p1;TCONS_00038321.p1;TCONS_00038322.p1;TCONS_00005393.p1;TCONS_00005395.p1;TCONS_00024157.p1;TCONS_00048514.p1;TCONS_00008973.p1;TCONS_00008974.p1;TCONS_00008975.p1;TCONS_00013022.p1;TCONS_00013023.p1;TCONS_00010094.p1;TCONS_00032461.p1;TCONS_00045901.p1;TCONS_00045902.p1;TCONS_00045904.p1
	GO:0022405	hair cycle process	3	22	0.00506027	0.0417036	TCONS_00021778.p1;TCONS_00041510.p2;TCONS_00027411.p1
	GO:0030166	proteoglycan biosynthetic process	5	22	0.00506027	0.0417036	TCONS_00029260.p1;TCONS_00029262.p1;TCONS_00037316.p1;TCONS_00045598.p1;TCONS_00047840.p2
	GO:0061572	actin filament bundle organization	24	58	0.0051634	0.0424972	TCONS_00017969.p1;TCONS_00017970.p1;TCONS_00012899.p1;TCONS_00012900.p1;TCONS_00020467.p2;TCONS_00020468.p2;TCONS_00007221.p1;TCONS_00049950.p1;TCONS_00022366.p1;TCONS_00029658.p1;TCONS_00029659.p1;TCONS_00029660.p1;TCONS_00008100.p1;TCONS_00003272.p1;TCONS_00011531.p1;TCONS_00011532.p1;TCONS_00011533.p1;TCONS_00011534.p1;TCONS_00011536.p1;TCONS_00011538.p1;TCONS_00011540.p1;TCONS_00024186.p1;TCO…
	GO:0010467	gene expression	392	3490	0.0051803	0.0425041	TCONS_00026641.p1;TCONS_00048509.p1;TCONS_00036816.p1;TCONS_00042841.p2;TCONS_00006228.p1;TCONS_00006229.p1;TCONS_00006230.p1;TCONS_00026620.p1;TCONS_00012832.p1;TCONS_00039883.p1;TCONS_00023821.p1;TCONS_00023822.p1;TCONS_00023823.p1;TCONS_00023824.p1;TCONS_00000280.p1;TCONS_00000281.p1;TCONS_00001404.p1;TCONS_00020714.p1;TCONS_00008577.p1;TCONS_00008578.p1;TCONS_00008579.p1;TCONS_00008580.p1;TCO…
	GO:0032872	regulation of stress-activated MAPK cascade	22	78	0.00518477	0.0425041	TCONS_00003041.p1;TCONS_00017350.p1;TCONS_00017352.p1;TCONS_00017353.p1;TCONS_00017354.p1;TCONS_00017355.p1;TCONS_00015334.p1;TCONS_00015335.p1;TCONS_00015336.p1;TCONS_00015337.p1;TCONS_00015338.p1;TCONS_00015339.p1;TCONS_00015340.p1;TCONS_00015341.p1;TCONS_00015342.p1;TCONS_00002905.p1;TCONS_00040846.p1;TCONS_00040847.p1;TCONS_00005038.p1;TCONS_00015768.p1;TCONS_00010266.p1;TCONS_00014300.p1
	GO:0070302	regulation of stress-activated protein kinase signaling cascade	22	78	0.00518477	0.0425041	TCONS_00003041.p1;TCONS_00017350.p1;TCONS_00017352.p1;TCONS_00017353.p1;TCONS_00017354.p1;TCONS_00017355.p1;TCONS_00015334.p1;TCONS_00015335.p1;TCONS_00015336.p1;TCONS_00015337.p1;TCONS_00015338.p1;TCONS_00015339.p1;TCONS_00015340.p1;TCONS_00015341.p1;TCONS_00015342.p1;TCONS_00002905.p1;TCONS_00040846.p1;TCONS_00040847.p1;TCONS_00005038.p1;TCONS_00015768.p1;TCONS_00010266.p1;TCONS_00014300.p1
	GO:0043161	proteasome-mediated ubiquitin-dependent protein catabolic process	30	258	0.00528752	0.0431314	TCONS_00015185.p1;TCONS_00035160.p1;TCONS_00004511.p1;TCONS_00008640.p1;TCONS_00020448.p1;TCONS_00044988.p1;TCONS_00015768.p1;TCONS_00033902.p1;TCONS_00040572.p1;TCONS_00045876.p1;TCONS_00029634.p1;TCONS_00019383.p1;TCONS_00041586.p1;TCONS_00009613.p1;TCONS_00014147.p1;TCONS_00014148.p1;TCONS_00046917.p1;TCONS_00005302.p1;TCONS_00008708.p1;TCONS_00008722.p1;TCONS_00016393.p1;TCONS_00030035.p1;TCO…
	GO:0007354	zygotic determination of anterior/posterior axis, embryo	4	17	0.00530293	0.0431314	TCONS_00013698.p1;TCONS_00013702.p1;TCONS_00030464.p1;TCONS_00048201.p1
	GO:0032105	negative regulation of response to extracellular stimulus	11	17	0.00530293	0.0431314	TCONS_00001796.p1;TCONS_00001797.p1;TCONS_00034334.p1;TCONS_00034335.p1;TCONS_00034333.p1;TCONS_00013397.p1;TCONS_00031796.p1;TCONS_00031797.p1;TCONS_00031798.p1;TCONS_00010861.p1;TCONS_00020686.p1
	GO:0032108	negative regulation of response to nutrient levels	11	17	0.00530293	0.0431314	TCONS_00001796.p1;TCONS_00001797.p1;TCONS_00034334.p1;TCONS_00034335.p1;TCONS_00034333.p1;TCONS_00013397.p1;TCONS_00031796.p1;TCONS_00031797.p1;TCONS_00031798.p1;TCONS_00010861.p1;TCONS_00020686.p1
	GO:0033206	meiotic cytokinesis	15	17	0.00530293	0.0431314	TCONS_00023394.p1;TCONS_00029851.p1;TCONS_00007699.p1;TCONS_00007700.p1;TCONS_00007703.p1;TCONS_00006090.p1;TCONS_00006091.p1;TCONS_00006092.p1;TCONS_00006093.p1;TCONS_00006094.p1;TCONS_00006095.p1;TCONS_00006096.p1;TCONS_00006097.p1;TCONS_00006098.p1;TCONS_00002905.p1
	GO:0042052	rhabdomere development	4	17	0.00530293	0.0431314	TCONS_00021778.p1;TCONS_00009398.p1;TCONS_00004755.p1;TCONS_00001971.p1
	GO:0010742	macrophage derived foam cell differentiation	4	8	0.0055252	0.0443153	TCONS_00014597.p1;TCONS_00022249.p1;TCONS_00008178.p1;TCONS_00036507.p1
	GO:0010743	regulation of macrophage derived foam cell differentiation	4	8	0.0055252	0.0443153	TCONS_00014597.p1;TCONS_00022249.p1;TCONS_00008178.p1;TCONS_00036507.p1
	GO:0010745	negative regulation of macrophage derived foam cell differentiation	4	8	0.0055252	0.0443153	TCONS_00014597.p1;TCONS_00022249.p1;TCONS_00008178.p1;TCONS_00036507.p1
	GO:0030501	positive regulation of bone mineralization	2	8	0.0055252	0.0443153	TCONS_00046670.p1;TCONS_00032314.p1
	GO:0032233	positive regulation of actin filament bundle assembly	5	8	0.0055252	0.0443153	TCONS_00012899.p1;TCONS_00012900.p1;TCONS_00029658.p1;TCONS_00029659.p1;TCONS_00029660.p1
	GO:0034381	plasma lipoprotein particle clearance	3	8	0.0055252	0.0443153	TCONS_00048707.p1;TCONS_00023200.p1;TCONS_00047276.p1
	GO:0045577	regulation of B cell differentiation	4	8	0.0055252	0.0443153	TCONS_00001587.p2;TCONS_00001588.p2;TCONS_00034007.p1;TCONS_00041007.p1
	GO:0055098	response to low-density lipoprotein particle	5	8	0.0055252	0.0443153	TCONS_00023200.p1;TCONS_00031796.p1;TCONS_00031797.p1;TCONS_00031798.p1;TCONS_00008178.p1
	GO:0071404	cellular response to low-density lipoprotein particle stimulus	5	8	0.0055252	0.0443153	TCONS_00023200.p1;TCONS_00031796.p1;TCONS_00031797.p1;TCONS_00031798.p1;TCONS_00008178.p1
	GO:0090077	foam cell differentiation	4	8	0.0055252	0.0443153	TCONS_00014597.p1;TCONS_00022249.p1;TCONS_00008178.p1;TCONS_00036507.p1
	GO:0007249	I-kappaB kinase/NF-kappaB signaling	23	52	0.00553406	0.0443153	TCONS_00003084.p1;TCONS_00034007.p1;TCONS_00004060.p1;TCONS_00015334.p1;TCONS_00015335.p1;TCONS_00015336.p1;TCONS_00015337.p1;TCONS_00015338.p1;TCONS_00015339.p1;TCONS_00015340.p1;TCONS_00015341.p1;TCONS_00015342.p1;TCONS_00008152.p1;TCONS_00008153.p1;TCONS_00008154.p1;TCONS_00046917.p1;TCONS_00005302.p1;TCONS_00010266.p1;TCONS_00034212.p1;TCONS_00034214.p1;TCONS_00034218.p1;TCONS_00034221.p1;TCO…
	GO:0032869	cellular response to insulin stimulus	19	52	0.00553406	0.0443153	TCONS_00017969.p1;TCONS_00017970.p1;TCONS_00032899.p1;TCONS_00005393.p1;TCONS_00010266.p1;TCONS_00008152.p1;TCONS_00008153.p1;TCONS_00008154.p1;TCONS_00026922.p1;TCONS_00026923.p1;TCONS_00026924.p1;TCONS_00031405.p1;TCONS_00011531.p1;TCONS_00011532.p1;TCONS_00011533.p1;TCONS_00011534.p1;TCONS_00011536.p1;TCONS_00011538.p1;TCONS_00011540.p1
	GO:0015711	organic anion transport	48	243	0.00558742	0.0446849	TCONS_00048707.p1;TCONS_00014597.p1;TCONS_00022249.p1;TCONS_00019397.p1;TCONS_00023200.p1;TCONS_00048568.p1;TCONS_00048569.p1;TCONS_00031067.p1;TCONS_00031068.p1;TCONS_00010748.p1;TCONS_00017145.p1;TCONS_00000115.p1;TCONS_00000117.p1;TCONS_00000119.p1;TCONS_00000120.p1;TCONS_00000121.p1;TCONS_00020539.p1;TCONS_00020544.p1;TCONS_00022424.p1;TCONS_00005393.p1;TCONS_00005395.p1;TCONS_00024583.p1;TCO…
	GO:0030097	hemopoiesis	55	364	0.00564967	0.0451247	TCONS_00036816.p1;TCONS_00042841.p2;TCONS_00006228.p1;TCONS_00006229.p1;TCONS_00006230.p1;TCONS_00026620.p1;TCONS_00012832.p1;TCONS_00039883.p1;TCONS_00023821.p1;TCONS_00023822.p1;TCONS_00023823.p1;TCONS_00023824.p1;TCONS_00001587.p2;TCONS_00001588.p2;TCONS_00017969.p1;TCONS_00017970.p1;TCONS_00029050.p2;TCONS_00024230.p1;TCONS_00032308.p1;TCONS_00034007.p1;TCONS_00007141.p1;TCONS_00005452.p1;TCO…
	GO:0016042	lipid catabolic process	31	212	0.00572786	0.0456905	TCONS_00048707.p1;TCONS_00013785.p1;TCONS_00026984.p1;TCONS_00020438.p1;TCONS_00036059.p1;TCONS_00023200.p1;TCONS_00014518.p1;TCONS_00031067.p1;TCONS_00031068.p1;TCONS_00047684.p1;TCONS_00008973.p1;TCONS_00008974.p1;TCONS_00008975.p1;TCONS_00022962.p1;TCONS_00003536.p1;TCONS_00003537.p1;TCONS_00003538.p1;TCONS_00013397.p1;TCONS_00044338.p1;TCONS_00043663.p1;TCONS_00024025.p1;TCONS_00013120.p1;TCO…
	GO:0002764	immune response-regulating signaling pathway	14	72	0.00575211	0.0458251	TCONS_00034007.p1;TCONS_00014915.p1;TCONS_00008152.p1;TCONS_00008153.p1;TCONS_00008154.p1;TCONS_00006966.p1;TCONS_00024577.p1;TCONS_00042566.p1;TCONS_00008708.p1;TCONS_00008722.p1;TCONS_00013363.p1;TCONS_00003959.p1;TCONS_00045272.p1;TCONS_00014300.p1
	GO:0001823	mesonephros development	3	28	0.00577525	0.0458332	TCONS_00001701.p1;TCONS_00003885.p1;TCONS_00009958.p1
	GO:0006026	aminoglycan catabolic process	10	28	0.00577525	0.0458332	TCONS_00032462.p1;TCONS_00001971.p1;TCONS_00008042.p1;TCONS_00008043.p1;TCONS_00008047.p1;TCONS_00008048.p1;TCONS_00008049.p1;TCONS_00008050.p1;TCONS_00008051.p1;TCONS_00044679.p1
	GO:0060415	muscle tissue morphogenesis	7	28	0.00577525	0.0458332	TCONS_00015185.p1;TCONS_00010699.p1;TCONS_00010700.p1;TCONS_00041510.p2;TCONS_00010618.p1;TCONS_00014872.p1;TCONS_00014873.p1
	GO:0045935	positive regulation of nucleobase-containing compound metabolic process	120	990	0.00578789	0.045875	TCONS_00026641.p1;TCONS_00043851.p1;TCONS_00000262.p1;TCONS_00000263.p1;TCONS_00000264.p1;TCONS_00000265.p1;TCONS_00008471.p1;TCONS_00008472.p1;TCONS_00042841.p2;TCONS_00006228.p1;TCONS_00006229.p1;TCONS_00006230.p1;TCONS_00026620.p1;TCONS_00012832.p1;TCONS_00039883.p1;TCONS_00023821.p1;TCONS_00023822.p1;TCONS_00023823.p1;TCONS_00023824.p1;TCONS_00013927.p1;TCONS_00013930.p1;TCONS_00013935.p1;TCO…
	GO:0061351	neural precursor cell proliferation	28	107	0.00583423	0.046142	TCONS_00004511.p1;TCONS_00029389.p1;TCONS_00029390.p1;TCONS_00029391.p1;TCONS_00029392.p1;TCONS_00002385.p1;TCONS_00002386.p1;TCONS_00002387.p1;TCONS_00002388.p1;TCONS_00011815.p1;TCONS_00045785.p1;TCONS_00013739.p1;TCONS_00029658.p1;TCONS_00029659.p1;TCONS_00029660.p1;TCONS_00041510.p2;TCONS_00010618.p1;TCONS_00005395.p1;TCONS_00002582.p1;TCONS_00002583.p1;TCONS_00017004.p1;TCONS_00017006.p1;TCO…
	GO:0006023	aminoglycan biosynthetic process	8	46	0.00584387	0.046142	TCONS_00029260.p1;TCONS_00029262.p1;TCONS_00037316.p1;TCONS_00045598.p1;TCONS_00047840.p2;TCONS_00001971.p1;TCONS_00024583.p1;TCONS_00001960.p1
	GO:0035222	wing disc pattern formation	11	46	0.00584387	0.046142	TCONS_00026641.p1;TCONS_00003994.p1;TCONS_00007141.p1;TCONS_00004756.p1;TCONS_00013739.p1;TCONS_00026922.p1;TCONS_00026923.p1;TCONS_00026924.p1;TCONS_00038146.p1;TCONS_00038147.p1;TCONS_00038148.p1
	GO:0055085	transmembrane transport	71	591	0.00589073	0.0464531	TCONS_00048707.p1;TCONS_00009148.p1;TCONS_00014597.p1;TCONS_00022249.p1;TCONS_00038038.p1;TCONS_00019397.p1;TCONS_00028548.p1;TCONS_00028549.p1;TCONS_00031127.p1;TCONS_00030821.p1;TCONS_00030822.p1;TCONS_00010748.p1;TCONS_00005448.p1;TCONS_00032979.p1;TCONS_00020539.p1;TCONS_00020544.p1;TCONS_00024583.p1;TCONS_00040502.p1;TCONS_00038102.p1;TCONS_00005393.p1;TCONS_00005395.p1;TCONS_00027073.p1;TCO…
	GO:0030036	actin cytoskeleton organization	81	406	0.00589916	0.0464605	TCONS_00023394.p1;TCONS_00029962.p1;TCONS_00029963.p1;TCONS_00046908.p1;TCONS_00017969.p1;TCONS_00017970.p1;TCONS_00019838.p1;TCONS_00019839.p1;TCONS_00019840.p1;TCONS_00019841.p1;TCONS_00037345.p1;TCONS_00012899.p1;TCONS_00012900.p1;TCONS_00014981.p1;TCONS_00036280.p1;TCONS_00036281.p1;TCONS_00036282.p1;TCONS_00036283.p1;TCONS_00036284.p1;TCONS_00036285.p1;TCONS_00036286.p1;TCONS_00036287.p1;TCO…
	GO:0072089	stem cell proliferation	30	100	0.00592187	0.0465804	TCONS_00004511.p1;TCONS_00029389.p1;TCONS_00029390.p1;TCONS_00029391.p1;TCONS_00029392.p1;TCONS_00002385.p1;TCONS_00002386.p1;TCONS_00002387.p1;TCONS_00002388.p1;TCONS_00005452.p1;TCONS_00045785.p1;TCONS_00013739.p1;TCONS_00029658.p1;TCONS_00029659.p1;TCONS_00029660.p1;TCONS_00010861.p1;TCONS_00002582.p1;TCONS_00002583.p1;TCONS_00017004.p1;TCONS_00017006.p1;TCONS_00005732.p1;TCONS_00005735.p1;TCO…
	GO:0031347	regulation of defense response	30	197	0.00595278	0.0467643	TCONS_00000280.p1;TCONS_00000281.p1;TCONS_00001404.p1;TCONS_00003084.p1;TCONS_00027173.p1;TCONS_00027174.p1;TCONS_00027175.p1;TCONS_00027177.p1;TCONS_00023200.p1;TCONS_00004060.p1;TCONS_00007320.p1;TCONS_00014915.p1;TCONS_00008152.p1;TCONS_00008153.p1;TCONS_00008154.p1;TCONS_00006966.p1;TCONS_00024577.p1;TCONS_00007090.p2;TCONS_00008708.p1;TCONS_00008722.p1;TCONS_00042162.p1;TCONS_00013363.p1;TCO…
	GO:0002253	activation of immune response	13	86	0.00596472	0.0467989	TCONS_00034007.p1;TCONS_00014915.p1;TCONS_00008152.p1;TCONS_00008153.p1;TCONS_00008154.p1;TCONS_00006966.p1;TCONS_00024577.p1;TCONS_00042566.p1;TCONS_00008708.p1;TCONS_00008722.p1;TCONS_00013363.p1;TCONS_00003959.p1;TCONS_00045272.p1
	GO:0019915	lipid storage	8	40	0.00604229	0.047268	TCONS_00048707.p1;TCONS_00015768.p1;TCONS_00014597.p1;TCONS_00022249.p1;TCONS_00036507.p1;TCONS_00015553.p1;TCONS_00026026.p1;TCONS_00011678.p1
	GO:0033002	muscle cell proliferation	8	40	0.00604229	0.047268	TCONS_00027173.p1;TCONS_00027174.p1;TCONS_00027175.p1;TCONS_00027177.p1;TCONS_00033902.p1;TCONS_00002905.p1;TCONS_00014872.p1;TCONS_00014873.p1
	GO:0007028	cytoplasm organization	28	34	0.00605493	0.047268	TCONS_00032899.p1;TCONS_00002863.p1;TCONS_00002864.p1;TCONS_00014096.p1;TCONS_00014097.p1;TCONS_00014098.p1;TCONS_00014099.p1;TCONS_00014100.p1;TCONS_00014101.p1;TCONS_00014102.p1;TCONS_00014103.p1;TCONS_00014104.p1;TCONS_00014105.p1;TCONS_00014106.p1;TCONS_00014107.p1;TCONS_00014108.p1;TCONS_00014109.p1;TCONS_00014110.p1;TCONS_00014111.p1;TCONS_00022962.p1;TCONS_00022959.p1;TCONS_00022960.p1;TCO…
	GO:0022602	ovulation cycle process	4	34	0.00605493	0.047268	TCONS_00003885.p1;TCONS_00009958.p1;TCONS_00031192.p1;TCONS_00041007.p1
	GO:0051170	nuclear import	24	144	0.00606278	0.0472699	TCONS_00017969.p1;TCONS_00017970.p1;TCONS_00027173.p1;TCONS_00027174.p1;TCONS_00027175.p1;TCONS_00027177.p1;TCONS_00030132.p1;TCONS_00034007.p1;TCONS_00003827.p1;TCONS_00004060.p1;TCONS_00003394.p1;TCONS_00003395.p1;TCONS_00003396.p1;TCONS_00003397.p1;TCONS_00021638.p1;TCONS_00045666.p1;TCONS_00002659.p1;TCONS_00046917.p1;TCONS_00005302.p1;TCONS_00022962.p1;TCONS_00022959.p1;TCONS_00022960.p1;TCO…
	GO:0007409	axonogenesis	97	541	0.00615212	0.0479064	TCONS_00019698.p1;TCONS_00019699.p1;TCONS_00019700.p1;TCONS_00019701.p1;TCONS_00019702.p1;TCONS_00019703.p1;TCONS_00019704.p1;TCONS_00019705.p1;TCONS_00019706.p1;TCONS_00019707.p1;TCONS_00019708.p1;TCONS_00019709.p1;TCONS_00019710.p1;TCONS_00036816.p1;TCONS_00046908.p1;TCONS_00000658.p1;TCONS_00029050.p2;TCONS_00017623.p1;TCONS_00017624.p1;TCONS_00017625.p1;TCONS_00017626.p1;TCONS_00017627.p1;TCO…
	GO:0090066	regulation of anatomical structure size	85	424	0.00633628	0.0492786	TCONS_00019698.p1;TCONS_00019699.p1;TCONS_00019700.p1;TCONS_00019701.p1;TCONS_00019702.p1;TCONS_00019703.p1;TCONS_00019704.p1;TCONS_00019705.p1;TCONS_00019706.p1;TCONS_00019707.p1;TCONS_00019708.p1;TCONS_00019709.p1;TCONS_00019710.p1;TCONS_00046908.p1;TCONS_00033542.p1;TCONS_00029050.p2;TCONS_00024230.p1;TCONS_00026158.p1;TCONS_00012899.p1;TCONS_00012900.p1;TCONS_00025681.p1;TCONS_00036280.p1;TCO…
Cellular component	GO:0031982	vesicle	202	1054	1.28247e-06	0.000282462	TCONS_00019698.p1;TCONS_00019699.p1;TCONS_00019700.p1;TCONS_00019701.p1;TCONS_00019702.p1;TCONS_00019703.p1;TCONS_00019704.p1;TCONS_00019705.p1;TCONS_00019706.p1;TCONS_00019707.p1;TCONS_00019708.p1;TCONS_00019709.p1;TCONS_00019710.p1;TCONS_00000280.p1;TCONS_00000281.p1;TCONS_00001404.p1;TCONS_00033542.p1;TCONS_00042024.p1;TCONS_00027173.p1;TCONS_00027174.p1;TCONS_00027175.p1;TCONS_00027177.p1;TCO…
	GO:0098858	actin-based cell projection	32	95	1.33343e-06	0.000282462	TCONS_00001509.p1;TCONS_00002385.p1;TCONS_00002386.p1;TCONS_00002387.p1;TCONS_00002388.p1;TCONS_00024157.p1;TCONS_00012899.p1;TCONS_00012900.p1;TCONS_00021778.p1;TCONS_00009398.p1;TCONS_00035721.p1;TCONS_00025914.p1;TCONS_00045976.p1;TCONS_00027073.p1;TCONS_00007090.p2;TCONS_00005681.p1;TCONS_00005682.p1;TCONS_00029658.p1;TCONS_00029659.p1;TCONS_00029660.p1;TCONS_00005342.p1;TCONS_00005343.p1;TCO…
	GO:0005576	extracellular region	252	1429	1.44582e-06	0.000282462	TCONS_00024249.p1;TCONS_00019698.p1;TCONS_00019699.p1;TCONS_00019700.p1;TCONS_00019701.p1;TCONS_00019702.p1;TCONS_00019703.p1;TCONS_00019704.p1;TCONS_00019705.p1;TCONS_00019706.p1;TCONS_00019707.p1;TCONS_00019708.p1;TCONS_00019709.p1;TCONS_00019710.p1;TCONS_00000230.p1;TCONS_00023394.p1;TCONS_00033542.p1;TCONS_00037316.p1;TCONS_00042024.p1;TCONS_00027173.p1;TCONS_00027174.p1;TCONS_00027175.p1;TCO…
	GO:0044444	cytoplasmic part	662	5052	1.45011e-06	0.000282462	TCONS_00033415.p1;TCONS_00048509.p1;TCONS_00019698.p1;TCONS_00019699.p1;TCONS_00019700.p1;TCONS_00019701.p1;TCONS_00019702.p1;TCONS_00019703.p1;TCONS_00019704.p1;TCONS_00019705.p1;TCONS_00019706.p1;TCONS_00019707.p1;TCONS_00019708.p1;TCONS_00019709.p1;TCONS_00019710.p1;TCONS_00039883.p1;TCONS_00009148.p1;TCONS_00029260.p1;TCONS_00029262.p1;TCONS_00000262.p1;TCONS_00000263.p1;TCONS_00000264.p1;TCO…
	GO:0044421	extracellular region part	169	908	1.53013e-06	0.000282462	TCONS_00024249.p1;TCONS_00019698.p1;TCONS_00019699.p1;TCONS_00019700.p1;TCONS_00019701.p1;TCONS_00019702.p1;TCONS_00019703.p1;TCONS_00019704.p1;TCONS_00019705.p1;TCONS_00019706.p1;TCONS_00019707.p1;TCONS_00019708.p1;TCONS_00019709.p1;TCONS_00019710.p1;TCONS_00023394.p1;TCONS_00033542.p1;TCONS_00037316.p1;TCONS_00042024.p1;TCONS_00027173.p1;TCONS_00027174.p1;TCONS_00027175.p1;TCONS_00027177.p1;TCO…
	GO:0035996	rhabdomere microvillus	3	6	2.15177e-06	0.000331014	TCONS_00021778.p1;TCONS_00009398.p1;TCONS_00027073.p1
	GO:0005794	Golgi apparatus	147	691	4.90666e-06	0.000646979	TCONS_00033415.p1;TCONS_00019698.p1;TCONS_00019699.p1;TCONS_00019700.p1;TCONS_00019701.p1;TCONS_00019702.p1;TCONS_00019703.p1;TCONS_00019704.p1;TCONS_00019705.p1;TCONS_00019706.p1;TCONS_00019707.p1;TCONS_00019708.p1;TCONS_00019709.p1;TCONS_00019710.p1;TCONS_00029260.p1;TCONS_00029262.p1;TCONS_00014597.p1;TCONS_00022249.p1;TCONS_00033542.p1;TCONS_00037316.p1;TCONS_00042024.p1;TCONS_00023851.p1;TCO…
	GO:1904115	axon cytoplasm	7	25	5.66152e-06	0.000653198	TCONS_00038291.p1;TCONS_00048859.p1;TCONS_00045785.p1;TCONS_00042933.p1;TCONS_00042934.p1;TCONS_00017004.p1;TCONS_00017006.p1
	GO:0012505	endomembrane system	325	2053	1.75541e-05	0.001677	TCONS_00033415.p1;TCONS_00019698.p1;TCONS_00019699.p1;TCONS_00019700.p1;TCONS_00019701.p1;TCONS_00019702.p1;TCONS_00019703.p1;TCONS_00019704.p1;TCONS_00019705.p1;TCONS_00019706.p1;TCONS_00019707.p1;TCONS_00019708.p1;TCONS_00019709.p1;TCONS_00019710.p1;TCONS_00029260.p1;TCONS_00029262.p1;TCONS_00014597.p1;TCONS_00022249.p1;TCONS_00001587.p2;TCONS_00001588.p2;TCONS_00026609.p1;TCONS_00026610.p1;TCO…
	GO:0044459	plasma membrane part	177	1380	1.8697e-05	0.001677	TCONS_00048707.p1;TCONS_00000280.p1;TCONS_00000281.p1;TCONS_00001404.p1;TCONS_00001509.p1;TCONS_00002385.p1;TCONS_00002386.p1;TCONS_00002387.p1;TCONS_00002388.p1;TCONS_00014597.p1;TCONS_00022249.p1;TCONS_00046908.p1;TCONS_00042024.p1;TCONS_00038038.p1;TCONS_00000658.p1;TCONS_00031995.p1;TCONS_00047461.p1;TCONS_00028548.p1;TCONS_00028549.p1;TCONS_00006931.p1;TCONS_00006932.p1;TCONS_00000101.p1;TCO…
	GO:0098805	whole membrane	201	1288	1.9986e-05	0.001677	TCONS_00048707.p1;TCONS_00001509.p1;TCONS_00002385.p1;TCONS_00002386.p1;TCONS_00002387.p1;TCONS_00002388.p1;TCONS_00046908.p1;TCONS_00013785.p1;TCONS_00042024.p1;TCONS_00030132.p1;TCONS_00019397.p1;TCONS_00005555.p1;TCONS_00005556.p1;TCONS_00000658.p1;TCONS_00026408.p1;TCONS_00026431.p1;TCONS_00047461.p1;TCONS_00032899.p1;TCONS_00002863.p1;TCONS_00002864.p1;TCONS_00012118.p1;TCONS_00012117.p1;TCO…
	GO:0031988	membrane-bounded vesicle	176	944	3.20245e-05	0.00246322	TCONS_00019698.p1;TCONS_00019699.p1;TCONS_00019700.p1;TCONS_00019701.p1;TCONS_00019702.p1;TCONS_00019703.p1;TCONS_00019704.p1;TCONS_00019705.p1;TCONS_00019706.p1;TCONS_00019707.p1;TCONS_00019708.p1;TCONS_00019709.p1;TCONS_00019710.p1;TCONS_00033542.p1;TCONS_00042024.p1;TCONS_00027173.p1;TCONS_00027174.p1;TCONS_00027175.p1;TCONS_00027177.p1;TCONS_00023851.p1;TCONS_00019397.p1;TCONS_00048859.p1;TCO…
	GO:0001726	ruffle	26	39	5.49412e-05	0.0037927	TCONS_00001509.p1;TCONS_00002385.p1;TCONS_00002386.p1;TCONS_00002387.p1;TCONS_00002388.p1;TCONS_00000658.p1;TCONS_00047461.p1;TCONS_00012899.p1;TCONS_00012900.p1;TCONS_00037199.p1;TCONS_00015326.p1;TCONS_00028158.p1;TCONS_00028159.p1;TCONS_00028160.p1;TCONS_00028161.p1;TCONS_00028162.p1;TCONS_00028163.p1;TCONS_00028164.p1;TCONS_00028165.p1;TCONS_00028166.p1;TCONS_00029658.p1;TCONS_00029659.p1;TCO…
	GO:0005886	plasma membrane	326	2731	5.75274e-05	0.0037927	TCONS_00048707.p1;TCONS_00036816.p1;TCONS_00000280.p1;TCONS_00000281.p1;TCONS_00001404.p1;TCONS_00012758.p1;TCONS_00010861.p1;TCONS_00021811.p1;TCONS_00001509.p1;TCONS_00002385.p1;TCONS_00002386.p1;TCONS_00002387.p1;TCONS_00002388.p1;TCONS_00014597.p1;TCONS_00022249.p1;TCONS_00026609.p1;TCONS_00026610.p1;TCONS_00046908.p1;TCONS_00007506.p1;TCONS_00007507.p1;TCONS_00042024.p1;TCONS_00038038.p1;TCO…
	GO:0005902	microvillus	7	35	6.71394e-05	0.00413131	TCONS_00024157.p1;TCONS_00012899.p1;TCONS_00012900.p1;TCONS_00021778.p1;TCONS_00009398.p1;TCONS_00027073.p1;TCONS_00048707.p1
	GO:0005615	extracellular space	53	337	8.19584e-05	0.00472797	TCONS_00024249.p1;TCONS_00037316.p1;TCONS_00027173.p1;TCONS_00027174.p1;TCONS_00027175.p1;TCONS_00027177.p1;TCONS_00013120.p1;TCONS_00013121.p1;TCONS_00013123.p1;TCONS_00013124.p1;TCONS_00013125.p1;TCONS_00013126.p1;TCONS_00015791.p1;TCONS_00015792.p1;TCONS_00005555.p1;TCONS_00005556.p1;TCONS_00006966.p1;TCONS_00023200.p1;TCONS_00020438.p1;TCONS_00003959.p1;TCONS_00001701.p1;TCONS_00051302.p1;TCO…
	GO:0071944	cell periphery	361	2906	0.000100258	0.00498919	TCONS_00048707.p1;TCONS_00036816.p1;TCONS_00000280.p1;TCONS_00000281.p1;TCONS_00001404.p1;TCONS_00023394.p1;TCONS_00012758.p1;TCONS_00010861.p1;TCONS_00021811.p1;TCONS_00001509.p1;TCONS_00002385.p1;TCONS_00002386.p1;TCONS_00002387.p1;TCONS_00002388.p1;TCONS_00014597.p1;TCONS_00022249.p1;TCONS_00026609.p1;TCONS_00026610.p1;TCONS_00046908.p1;TCONS_00007506.p1;TCONS_00007507.p1;TCONS_00042024.p1;TCO…
	GO:0009986	cell surface	64	258	0.000104831	0.00498919	TCONS_00048707.p1;TCONS_00023394.p1;TCONS_00014597.p1;TCONS_00022249.p1;TCONS_00047923.p1;TCONS_00029634.p1;TCONS_00001581.p1;TCONS_00001582.p1;TCONS_00036369.p1;TCONS_00036362.p1;TCONS_00036363.p1;TCONS_00036364.p1;TCONS_00026158.p1;TCONS_00023200.p1;TCONS_00004712.p1;TCONS_00050546.p1;TCONS_00042499.p1;TCONS_00042505.p1;TCONS_00042506.p1;TCONS_00037199.p1;TCONS_00003959.p1;TCONS_00001701.p1;TCO…
	GO:0005773	vacuole	80	354	0.000107554	0.00498919	TCONS_00026408.p1;TCONS_00026431.p1;TCONS_00036059.p1;TCONS_00023200.p1;TCONS_00030821.p1;TCONS_00030822.p1;TCONS_00003959.p1;TCONS_00045352.p1;TCONS_00036478.p1;TCONS_00036479.p1;TCONS_00051302.p1;TCONS_00008178.p1;TCONS_00035726.p1;TCONS_00020539.p1;TCONS_00020544.p1;TCONS_00039961.p1;TCONS_00039962.p1;TCONS_00039963.p1;TCONS_00022424.p1;TCONS_00001279.p1;TCONS_00001280.p1;TCONS_00001281.p1;TCO…
	GO:0098589	membrane region	121	777	0.000108108	0.00498919	TCONS_00048707.p1;TCONS_00001509.p1;TCONS_00002385.p1;TCONS_00002386.p1;TCONS_00002387.p1;TCONS_00002388.p1;TCONS_00046908.p1;TCONS_00042024.p1;TCONS_00000658.p1;TCONS_00047461.p1;TCONS_00012118.p1;TCONS_00012117.p1;TCONS_00029389.p1;TCONS_00029390.p1;TCONS_00029391.p1;TCONS_00029392.p1;TCONS_00023200.p1;TCONS_00016572.p1;TCONS_00012093.p1;TCONS_00037199.p1;TCONS_00003959.p1;TCONS_00036280.p1;TCO…
	GO:0005856	cytoskeleton	177	1110	0.000129044	0.0055842	TCONS_00046339.p1;TCONS_00045785.p1;TCONS_00049316.p1;TCONS_00048509.p1;TCONS_00042841.p2;TCONS_00006228.p1;TCONS_00006229.p1;TCONS_00006230.p1;TCONS_00026620.p1;TCONS_00012832.p1;TCONS_00039883.p1;TCONS_00023821.p1;TCONS_00023822.p1;TCONS_00023823.p1;TCONS_00023824.p1;TCONS_00000221.p1;TCONS_00000222.p1;TCONS_00000219.p1;TCONS_00000220.p1;TCONS_00000223.p1;TCONS_00000224.p1;TCONS_00023394.p1;TCO…
	GO:0005952	cAMP-dependent protein kinase complex	7	9	0.000133101	0.0055842	TCONS_00041952.p1;TCONS_00018618.p1;TCONS_00014915.p1;TCONS_00008152.p1;TCONS_00008153.p1;TCONS_00008154.p1;TCONS_00013363.p1
	GO:0098590	plasma membrane region	100	707	0.000144875	0.0058139	TCONS_00048707.p1;TCONS_00001509.p1;TCONS_00002385.p1;TCONS_00002386.p1;TCONS_00002387.p1;TCONS_00002388.p1;TCONS_00046908.p1;TCONS_00042024.p1;TCONS_00000658.p1;TCONS_00047461.p1;TCONS_00012118.p1;TCONS_00012117.p1;TCONS_00029389.p1;TCONS_00029390.p1;TCONS_00029391.p1;TCONS_00029392.p1;TCONS_00023200.p1;TCONS_00016572.p1;TCONS_00012093.p1;TCONS_00037199.p1;TCONS_00003959.p1;TCONS_00036280.p1;TCO…
	GO:0031476	myosin VI complex	6	6	0.00016708	0.00642562	TCONS_00002385.p1;TCONS_00002386.p1;TCONS_00002387.p1;TCONS_00002388.p1;TCONS_00011222.p1;TCONS_00011223.p1
	GO:0000323	lytic vacuole	70	271	0.000192541	0.0071086	TCONS_00036059.p1;TCONS_00023200.p1;TCONS_00030821.p1;TCONS_00030822.p1;TCONS_00003959.p1;TCONS_00045352.p1;TCONS_00036478.p1;TCONS_00036479.p1;TCONS_00008178.p1;TCONS_00035726.p1;TCONS_00020539.p1;TCONS_00020544.p1;TCONS_00039961.p1;TCONS_00039962.p1;TCONS_00039963.p1;TCONS_00001279.p1;TCONS_00001280.p1;TCONS_00001281.p1;TCONS_00010618.p1;TCONS_00038102.p1;TCONS_00034334.p1;TCONS_00034335.p1;TCO…
	GO:1903561	extracellular vesicle	101	463	0.000222592	0.00767146	TCONS_00019698.p1;TCONS_00019699.p1;TCONS_00019700.p1;TCONS_00019701.p1;TCONS_00019702.p1;TCONS_00019703.p1;TCONS_00019704.p1;TCONS_00019705.p1;TCONS_00019706.p1;TCONS_00019707.p1;TCONS_00019708.p1;TCONS_00019709.p1;TCONS_00019710.p1;TCONS_00033542.p1;TCONS_00042024.p1;TCONS_00027173.p1;TCONS_00027174.p1;TCONS_00027175.p1;TCONS_00027177.p1;TCONS_00023851.p1;TCONS_00048859.p1;TCONS_00009914.p1;TCO…
	GO:0045169	fusome	19	34	0.000224409	0.00767146	TCONS_00046908.p1;TCONS_00036280.p1;TCONS_00036281.p1;TCONS_00036282.p1;TCONS_00036283.p1;TCONS_00036284.p1;TCONS_00036285.p1;TCONS_00036286.p1;TCONS_00036287.p1;TCONS_00036288.p1;TCONS_00001581.p1;TCONS_00001582.p1;TCONS_00045785.p1;TCONS_00017004.p1;TCONS_00017006.p1;TCONS_00005732.p1;TCONS_00005735.p1;TCONS_00005738.p1;TCONS_00036878.p1
	GO:0032838	cell projection cytoplasm	9	39	0.000238851	0.00787356	TCONS_00038291.p1;TCONS_00048859.p1;TCONS_00045785.p1;TCONS_00042933.p1;TCONS_00042934.p1;TCONS_00040846.p1;TCONS_00040847.p1;TCONS_00017004.p1;TCONS_00017006.p1
	GO:0070062	extracellular exosome	100	458	0.000260078	0.00827767	TCONS_00019698.p1;TCONS_00019699.p1;TCONS_00019700.p1;TCONS_00019701.p1;TCONS_00019702.p1;TCONS_00019703.p1;TCONS_00019704.p1;TCONS_00019705.p1;TCONS_00019706.p1;TCONS_00019707.p1;TCONS_00019708.p1;TCONS_00019709.p1;TCONS_00019710.p1;TCONS_00033542.p1;TCONS_00042024.p1;TCONS_00027173.p1;TCONS_00027174.p1;TCONS_00027175.p1;TCONS_00027177.p1;TCONS_00023851.p1;TCONS_00048859.p1;TCONS_00036059.p1;TCO…
	GO:0005764	lysosome	66	261	0.000270301	0.00831627	TCONS_00036059.p1;TCONS_00023200.p1;TCONS_00003959.p1;TCONS_00045352.p1;TCONS_00008178.p1;TCONS_00035726.p1;TCONS_00020539.p1;TCONS_00020544.p1;TCONS_00039961.p1;TCONS_00039962.p1;TCONS_00039963.p1;TCONS_00001279.p1;TCONS_00001280.p1;TCONS_00001281.p1;TCONS_00010618.p1;TCONS_00038102.p1;TCONS_00034334.p1;TCONS_00034335.p1;TCONS_00034333.p1;TCONS_00013397.p1;TCONS_00031796.p1;TCONS_00031797.p1;TCO…
	GO:0099568	cytoplasmic region	94	248	0.000285911	0.00851277	TCONS_00023394.p1;TCONS_00001509.p1;TCONS_00002385.p1;TCONS_00002386.p1;TCONS_00002387.p1;TCONS_00002388.p1;TCONS_00046908.p1;TCONS_00038291.p1;TCONS_00036369.p1;TCONS_00036362.p1;TCONS_00036363.p1;TCONS_00036364.p1;TCONS_00048859.p1;TCONS_00029389.p1;TCONS_00029390.p1;TCONS_00029391.p1;TCONS_00029392.p1;TCONS_00014650.p1;TCONS_00014651.p1;TCONS_00014652.p1;TCONS_00016572.p1;TCONS_00014096.p1;TCO…
	GO:0030991	intraciliary transport particle A	2	10	0.00030063	0.00867131	TCONS_00025317.p1;TCONS_00044821.p1
	GO:0042995	cell projection	170	1177	0.000313885	0.00877925	TCONS_00046339.p1;TCONS_00045785.p1;TCONS_00049316.p1;TCONS_00042841.p2;TCONS_00006228.p1;TCONS_00006229.p1;TCONS_00006230.p1;TCONS_00026620.p1;TCONS_00012832.p1;TCONS_00039883.p1;TCONS_00023821.p1;TCONS_00023822.p1;TCONS_00023823.p1;TCONS_00023824.p1;TCONS_00001509.p1;TCONS_00002385.p1;TCONS_00002386.p1;TCONS_00002387.p1;TCONS_00002388.p1;TCONS_00028401.p1;TCONS_00003084.p1;TCONS_00046908.p1;TCO…
	GO:0043230	extracellular organelle	104	477	0.000351519	0.0095427	TCONS_00019698.p1;TCONS_00019699.p1;TCONS_00019700.p1;TCONS_00019701.p1;TCONS_00019702.p1;TCONS_00019703.p1;TCONS_00019704.p1;TCONS_00019705.p1;TCONS_00019706.p1;TCONS_00019707.p1;TCONS_00019708.p1;TCONS_00019709.p1;TCONS_00019710.p1;TCONS_00033542.p1;TCONS_00042024.p1;TCONS_00027173.p1;TCONS_00027174.p1;TCONS_00027175.p1;TCONS_00027177.p1;TCONS_00023851.p1;TCONS_00048859.p1;TCONS_00009914.p1;TCO…
	GO:0065010	extracellular membrane-bounded organelle	103	472	0.000409381	0.010796	TCONS_00019698.p1;TCONS_00019699.p1;TCONS_00019700.p1;TCONS_00019701.p1;TCONS_00019702.p1;TCONS_00019703.p1;TCONS_00019704.p1;TCONS_00019705.p1;TCONS_00019706.p1;TCONS_00019707.p1;TCONS_00019708.p1;TCONS_00019709.p1;TCONS_00019710.p1;TCONS_00033542.p1;TCONS_00042024.p1;TCONS_00027173.p1;TCONS_00027174.p1;TCONS_00027175.p1;TCONS_00027177.p1;TCONS_00023851.p1;TCONS_00048859.p1;TCONS_00036059.p1;TCO…
	GO:0005768	endosome	81	433	0.000562933	0.014433	TCONS_00014597.p1;TCONS_00022249.p1;TCONS_00042024.p1;TCONS_00007557.p1;TCONS_00030132.p1;TCONS_00026408.p1;TCONS_00026431.p1;TCONS_00009914.p1;TCONS_00014555.p1;TCONS_00026158.p1;TCONS_00023200.p1;TCONS_00045352.p1;TCONS_00006228.p1;TCONS_00006229.p1;TCONS_00006230.p1;TCONS_00008178.p1;TCONS_00020539.p1;TCONS_00020544.p1;TCONS_00048670.p1;TCONS_00048669.p2;TCONS_00033024.p1;TCONS_00004756.p1;TCO…
	GO:0034993	LINC complex	3	11	0.000597688	0.0149099	TCONS_00032113.p1;TCONS_00042933.p1;TCONS_00042934.p1
	GO:0098797	plasma membrane protein complex	46	252	0.000771541	0.0186777	TCONS_00038038.p1;TCONS_00028548.p1;TCONS_00028549.p1;TCONS_00012093.p1;TCONS_00032533.p1;TCONS_00004289.p1;TCONS_00010618.p1;TCONS_00040846.p1;TCONS_00040847.p1;TCONS_00019838.p1;TCONS_00019839.p1;TCONS_00019840.p1;TCONS_00019841.p1;TCONS_00000240.p1;TCONS_00027073.p1;TCONS_00001971.p1;TCONS_00000693.p1;TCONS_00046917.p1;TCONS_00005302.p1;TCONS_00010282.p1;TCONS_00022962.p1;TCONS_00022959.p1;TCO…
	GO:0032433	filopodium tip	7	8	0.000789199	0.0186777	TCONS_00001509.p1;TCONS_00002385.p1;TCONS_00002386.p1;TCONS_00002387.p1;TCONS_00002388.p1;TCONS_00012899.p1;TCONS_00012900.p1
	GO:0005581	collagen trimer	13	24	0.000828456	0.0191166	TCONS_00002111.p1;TCONS_00039590.p1;TCONS_00039586.p1;TCONS_00039589.p1;TCONS_00007280.p1;TCONS_00027747.p1;TCONS_00027748.p1;TCONS_00027749.p1;TCONS_00027753.p1;TCONS_00027754.p1;TCONS_00027752.p1;TCONS_00027751.p1;TCONS_00031866.p1
	GO:0016461	unconventional myosin complex	6	12	0.00108052	0.0235507	TCONS_00002385.p1;TCONS_00002386.p1;TCONS_00002387.p1;TCONS_00002388.p1;TCONS_00011222.p1;TCONS_00011223.p1
	GO:0034992	microtubule organizing center attachment site	3	12	0.00108052	0.0235507	TCONS_00032113.p1;TCONS_00042933.p1;TCONS_00042934.p1
	GO:0009897	external side of plasma membrane	14	45	0.0011194	0.0235507	TCONS_00014597.p1;TCONS_00022249.p1;TCONS_00023200.p1;TCONS_00003959.p1;TCONS_00005342.p1;TCONS_00005343.p1;TCONS_00041510.p2;TCONS_00010618.p1;TCONS_00008178.p1;TCONS_00036507.p1;TCONS_00001284.p1;TCONS_00001285.p1;TCONS_00001286.p1;TCONS_00045272.p1
	GO:0005912	adherens junction	49	181	0.00112268	0.0235507	TCONS_00037345.p1;TCONS_00037199.p1;TCONS_00020467.p2;TCONS_00020468.p2;TCONS_00007221.p1;TCONS_00000115.p1;TCONS_00000117.p1;TCONS_00000119.p1;TCONS_00000120.p1;TCONS_00000121.p1;TCONS_00032859.p1;TCONS_00004756.p1;TCONS_00046908.p1;TCONS_00011815.p1;TCONS_00010618.p1;TCONS_00029658.p1;TCONS_00029659.p1;TCONS_00029660.p1;TCONS_00019838.p1;TCONS_00019839.p1;TCONS_00019840.p1;TCONS_00019841.p1;TCO…
	GO:0032991	macromolecular complex	405	3281	0.00119163	0.0244417	TCONS_00026641.p1;TCONS_00046339.p1;TCONS_00045785.p1;TCONS_00049316.p1;TCONS_00048509.p1;TCONS_00015185.p1;TCONS_00000262.p1;TCONS_00000263.p1;TCONS_00000264.p1;TCONS_00000265.p1;TCONS_00008471.p1;TCONS_00008472.p1;TCONS_00042841.p2;TCONS_00006228.p1;TCONS_00006229.p1;TCONS_00006230.p1;TCONS_00026620.p1;TCONS_00012832.p1;TCONS_00039883.p1;TCONS_00023821.p1;TCONS_00023822.p1;TCONS_00023823.p1;TCO…
	GO:0030990	intraciliary transport particle	4	30	0.00124167	0.0249144	TCONS_00048859.p1;TCONS_00025317.p1;TCONS_00044821.p1;TCONS_00045761.p1
	GO:0005938	cell cortex	90	217	0.00136132	0.0251204	TCONS_00023394.p1;TCONS_00001509.p1;TCONS_00002385.p1;TCONS_00002386.p1;TCONS_00002387.p1;TCONS_00002388.p1;TCONS_00046908.p1;TCONS_00036369.p1;TCONS_00036362.p1;TCONS_00036363.p1;TCONS_00036364.p1;TCONS_00029389.p1;TCONS_00029390.p1;TCONS_00029391.p1;TCONS_00029392.p1;TCONS_00014650.p1;TCONS_00014651.p1;TCONS_00014652.p1;TCONS_00016572.p1;TCONS_00014096.p1;TCONS_00014097.p1;TCONS_00014098.p1;TCO…
	GO:0016020	membrane	532	5026	0.00141593	0.0251204	TCONS_00043934.p2;TCONS_00033415.p1;TCONS_00048707.p1;TCONS_00019698.p1;TCONS_00019699.p1;TCONS_00019700.p1;TCONS_00019701.p1;TCONS_00019702.p1;TCONS_00019703.p1;TCONS_00019704.p1;TCONS_00019705.p1;TCONS_00019706.p1;TCONS_00019707.p1;TCONS_00019708.p1;TCONS_00019709.p1;TCONS_00019710.p1;TCONS_00009148.p1;TCONS_00029260.p1;TCONS_00029262.p1;TCONS_00036816.p1;TCONS_00000262.p1;TCONS_00000263.p1;TCO…
	GO:0043202	lysosomal lumen	5	21	0.00143406	0.0251204	TCONS_00036059.p1;TCONS_00035726.p1;TCONS_00001971.p1;TCONS_00044679.p1;TCONS_00003959.p1
	GO:0000811	GINS complex	2	3	0.00147093	0.0251204	TCONS_00000083.p1;TCONS_00047465.p1
	GO:0031475	myosin V complex	2	3	0.00147093	0.0251204	TCONS_00011222.p1;TCONS_00011223.p1
	GO:0035997	rhabdomere microvillus membrane	1	3	0.00147093	0.0251204	TCONS_00027073.p1
	GO:0005829	cytosol	280	1897	0.00147417	0.0251204	TCONS_00048509.p1;TCONS_00019698.p1;TCONS_00019699.p1;TCONS_00019700.p1;TCONS_00019701.p1;TCONS_00019702.p1;TCONS_00019703.p1;TCONS_00019704.p1;TCONS_00019705.p1;TCONS_00019706.p1;TCONS_00019707.p1;TCONS_00019708.p1;TCONS_00019709.p1;TCONS_00019710.p1;TCONS_00009148.p1;TCONS_00000262.p1;TCONS_00000263.p1;TCONS_00000264.p1;TCONS_00000265.p1;TCONS_00008471.p1;TCONS_00008472.p1;TCONS_00001509.p1;TCO…
	GO:0000922	spindle pole	15	93	0.00150299	0.0251204	TCONS_00026158.p1;TCONS_00014650.p1;TCONS_00014651.p1;TCONS_00014652.p1;TCONS_00004511.p1;TCONS_00003288.p1;TCONS_00048670.p1;TCONS_00048669.p2;TCONS_00033024.p1;TCONS_00049950.p1;TCONS_00036878.p1;TCONS_00027746.p1;TCONS_00002905.p1;TCONS_00031405.p1;TCONS_00005489.p1
	GO:0070161	anchoring junction	49	184	0.00151262	0.0251204	TCONS_00037345.p1;TCONS_00037199.p1;TCONS_00020467.p2;TCONS_00020468.p2;TCONS_00007221.p1;TCONS_00000115.p1;TCONS_00000117.p1;TCONS_00000119.p1;TCONS_00000120.p1;TCONS_00000121.p1;TCONS_00032859.p1;TCONS_00004756.p1;TCONS_00046908.p1;TCONS_00011815.p1;TCONS_00010618.p1;TCONS_00029658.p1;TCONS_00029659.p1;TCONS_00029660.p1;TCONS_00019838.p1;TCONS_00019839.p1;TCONS_00019840.p1;TCONS_00019841.p1;TCO…
	GO:0044463	cell projection part	91	599	0.0015241	0.0251204	TCONS_00042841.p2;TCONS_00006228.p1;TCONS_00006229.p1;TCONS_00006230.p1;TCONS_00026620.p1;TCONS_00012832.p1;TCONS_00039883.p1;TCONS_00023821.p1;TCONS_00023822.p1;TCONS_00023823.p1;TCONS_00023824.p1;TCONS_00001509.p1;TCONS_00002385.p1;TCONS_00002386.p1;TCONS_00002387.p1;TCONS_00002388.p1;TCONS_00003084.p1;TCONS_00038291.p1;TCONS_00016134.p1;TCONS_00011661.p1;TCONS_00048859.p1;TCONS_00000658.p1;TCO…
	GO:0044430	cytoskeletal part	140	823	0.00157214	0.0254577	TCONS_00046339.p1;TCONS_00045785.p1;TCONS_00049316.p1;TCONS_00042841.p2;TCONS_00006228.p1;TCONS_00006229.p1;TCONS_00006230.p1;TCONS_00026620.p1;TCONS_00012832.p1;TCONS_00039883.p1;TCONS_00023821.p1;TCONS_00023822.p1;TCONS_00023823.p1;TCONS_00023824.p1;TCONS_00023394.p1;TCONS_00001509.p1;TCONS_00002385.p1;TCONS_00002386.p1;TCONS_00002387.p1;TCONS_00002388.p1;TCONS_00046908.p1;TCONS_00016134.p1;TCO…
	GO:0097546	ciliary base	4	17	0.00168481	0.0268117	TCONS_00014915.p1;TCONS_00041843.p1;TCONS_00045761.p1;TCONS_00013363.p1
	GO:0031410	cytoplasmic vesicle	110	663	0.00176057	0.0275425	TCONS_00042024.p1;TCONS_00023851.p1;TCONS_00019397.p1;TCONS_00005555.p1;TCONS_00005556.p1;TCONS_00026408.p1;TCONS_00026431.p1;TCONS_00006931.p1;TCONS_00006932.p1;TCONS_00032899.p1;TCONS_00002863.p1;TCONS_00002864.p1;TCONS_00019838.p1;TCONS_00019839.p1;TCONS_00019840.p1;TCONS_00019841.p1;TCONS_00026158.p1;TCONS_00024420.p1;TCONS_00024421.p1;TCONS_00024422.p1;TCONS_00024427.p1;TCONS_00024428.p1;TCO…
	GO:0046658	anchored component of plasma membrane	7	13	0.00181435	0.0279107	TCONS_00021778.p1;TCONS_00009398.p1;TCONS_00005342.p1;TCONS_00005343.p1;TCONS_00001284.p1;TCONS_00001285.p1;TCONS_00001286.p1
	GO:0044425	membrane part	393	3729	0.00207486	0.0313951	TCONS_00043934.p2;TCONS_00033415.p1;TCONS_00048707.p1;TCONS_00029260.p1;TCONS_00029262.p1;TCONS_00036816.p1;TCONS_00000221.p1;TCONS_00000222.p1;TCONS_00000219.p1;TCONS_00000220.p1;TCONS_00000223.p1;TCONS_00000224.p1;TCONS_00000280.p1;TCONS_00000281.p1;TCONS_00001404.p1;TCONS_00000298.p1;TCONS_00012758.p1;TCONS_00001509.p1;TCONS_00002385.p1;TCONS_00002386.p1;TCONS_00002387.p1;TCONS_00002388.p1;TCO…
	GO:0030175	filopodium	19	38	0.00260356	0.0387594	TCONS_00001509.p1;TCONS_00002385.p1;TCONS_00002386.p1;TCONS_00002387.p1;TCONS_00002388.p1;TCONS_00012899.p1;TCONS_00012900.p1;TCONS_00035721.p1;TCONS_00029658.p1;TCONS_00029659.p1;TCONS_00029660.p1;TCONS_00005342.p1;TCONS_00005343.p1;TCONS_00001284.p1;TCONS_00001285.p1;TCONS_00001286.p1;TCONS_00002200.p1;TCONS_00002201.p1;TCONS_00002202.p1
	GO:0048471	perinuclear region of cytoplasm	70	282	0.00273992	0.040142	TCONS_00000298.p1;TCONS_00026609.p1;TCONS_00026610.p1;TCONS_00017969.p1;TCONS_00017970.p1;TCONS_00027173.p1;TCONS_00027174.p1;TCONS_00027175.p1;TCONS_00027177.p1;TCONS_00026158.p1;TCONS_00034007.p1;TCONS_00014096.p1;TCONS_00014097.p1;TCONS_00014098.p1;TCONS_00014099.p1;TCONS_00014100.p1;TCONS_00014101.p1;TCONS_00014102.p1;TCONS_00014103.p1;TCONS_00014104.p1;TCONS_00014105.p1;TCONS_00014106.p1;TCO…
	GO:0005791	rough endoplasmic reticulum	24	33	0.00278363	0.0401451	TCONS_00033542.p1;TCONS_00000658.p1;TCONS_00001581.p1;TCONS_00001582.p1;TCONS_00021459.p1;TCONS_00047133.p2;TCONS_00047276.p1;TCONS_00000018.p1;TCONS_00000019.p1;TCONS_00000020.p1;TCONS_00000021.p1;TCONS_00000022.p1;TCONS_00000023.p1;TCONS_00000024.p1;TCONS_00000025.p1;TCONS_00000026.p1;TCONS_00000027.p1;TCONS_00000028.p1;TCONS_00000029.p1;TCONS_00000030.p1;TCONS_00000031.p1;TCONS_00000032.p1;TCO…
	GO:0044437	vacuolar part	42	226	0.00293958	0.041742	TCONS_00026408.p1;TCONS_00026431.p1;TCONS_00036059.p1;TCONS_00030821.p1;TCONS_00030822.p1;TCONS_00045352.p1;TCONS_00008178.p1;TCONS_00035726.p1;TCONS_00020539.p1;TCONS_00020544.p1;TCONS_00022424.p1;TCONS_00001279.p1;TCONS_00001280.p1;TCONS_00001281.p1;TCONS_00010618.p1;TCONS_00038102.p1;TCONS_00044777.p1;TCONS_00031796.p1;TCONS_00031797.p1;TCONS_00031798.p1;TCONS_00001971.p1;TCONS_00033903.p1;TCO…
	GO:0005815	microtubule organizing center	62	366	0.00351124	0.0491042	TCONS_00042841.p2;TCONS_00006228.p1;TCONS_00006229.p1;TCONS_00006230.p1;TCONS_00026620.p1;TCONS_00012832.p1;TCONS_00039883.p1;TCONS_00023821.p1;TCONS_00023822.p1;TCONS_00023823.p1;TCONS_00023824.p1;TCONS_00048859.p1;TCONS_00050489.p1;TCONS_00026158.p1;TCONS_00014650.p1;TCONS_00014651.p1;TCONS_00014652.p1;TCONS_00034007.p1;TCONS_00004511.p1;TCONS_00019141.p1;TCONS_00048670.p1;TCONS_00048669.p2;TCO…
