# Supplementary material for: Identification and Analysis of MicroRNAs Associated with Wing Polyphenism in the Brown Planthopper, Nilaparvata lugens
Source: Int J Mol Sci. 2020 Dec 21;21(24):9754. doi: 10.3390/ijms21249754 (PMC7767257; doi:10.3390/ijms21249754)
Supplement: Supplementary file 1 [file ijms-21-09754-s001.zip › ijms-supplementary-20201214/Supplement_TableS7 GO terms enriched by differentially expressed miRNAs targeting genes in SW strain.xlsx]

## Sheet: SW
TableS7 GO terms enriched by differentially expressed miRNAs targeting genes in SW strain
Type of Ontology	GO ID	Description	out (3357)	All (14718)	pvalue	p.adjust	genes
Molecular function	GO:0005515	protein binding	456	3479	7.09808e-15	8.8513e-12	TCONS_00019789.p1;TCONS_00035603.p1;TCONS_00035604.p1;TCONS_00035605.p1;TCONS_00035606.p1;TCONS_00048707.p1;TCONS_00016721.p1;TCONS_00019698.p1;TCONS_00019699.p1;TCONS_00019700.p1;TCONS_00019701.p1;TCONS_00019702.p1;TCONS_00019703.p1;TCONS_00019704.p1;TCONS_00019705.p1;TCONS_00019706.p1;TCONS_00019707.p1;TCONS_00019708.p1;TCONS_00019709.p1;TCONS_00019710.p1;TCONS_00015185.p1;TCONS_00043851.p1;TCO…
	GO:0043167	ion binding	528	6420	7.09956e-11	4.42658e-08	TCONS_00046339.p1;TCONS_00045785.p1;TCONS_00015185.p1;TCONS_00043851.p1;TCONS_00045916.p2;TCONS_00036816.p1;TCONS_00020648.p1;TCONS_00015768.p1;TCONS_00000262.p1;TCONS_00000263.p1;TCONS_00000264.p1;TCONS_00000265.p1;TCONS_00000219.p1;TCONS_00000220.p1;TCONS_00000223.p1;TCONS_00000224.p1;TCONS_00000221.p1;TCONS_00000222.p1;TCONS_00000230.p1;TCONS_00000298.p1;TCONS_00020860.p1;TCONS_00042183.p1;TCO…
	GO:0097367	carbohydrate derivative binding	193	2324	5.63559e-10	2.34253e-07	TCONS_00046339.p1;TCONS_00045785.p1;TCONS_00035603.p1;TCONS_00035604.p1;TCONS_00035605.p1;TCONS_00035606.p1;TCONS_00048707.p1;TCONS_00016721.p1;TCONS_00015185.p1;TCONS_00020648.p1;TCONS_00015768.p1;TCONS_00000262.p1;TCONS_00000263.p1;TCONS_00000264.p1;TCONS_00000265.p1;TCONS_00020860.p1;TCONS_00042183.p1;TCONS_00042184.p1;TCONS_00010861.p1;TCONS_00041952.p1;TCONS_00048898.p2;TCONS_00036211.p1;TCO…
	GO:0032555	purine ribonucleotide binding	158	2124	4.34631e-08	1.07486e-05	TCONS_00046339.p1;TCONS_00045785.p1;TCONS_00015185.p1;TCONS_00020648.p1;TCONS_00015768.p1;TCONS_00000262.p1;TCONS_00000263.p1;TCONS_00000264.p1;TCONS_00000265.p1;TCONS_00020860.p1;TCONS_00042183.p1;TCONS_00042184.p1;TCONS_00010861.p1;TCONS_00041952.p1;TCONS_00048898.p2;TCONS_00036211.p1;TCONS_00036212.p1;TCONS_00036213.p1;TCONS_00011661.p1;TCONS_00028953.p1;TCONS_00048859.p1;TCONS_00024361.p1;TCO…
	GO:0032549	ribonucleoside binding	157	2108	4.97453e-08	1.07486e-05	TCONS_00046339.p1;TCONS_00045785.p1;TCONS_00015185.p1;TCONS_00020648.p1;TCONS_00015768.p1;TCONS_00000262.p1;TCONS_00000263.p1;TCONS_00000264.p1;TCONS_00000265.p1;TCONS_00020860.p1;TCONS_00042183.p1;TCONS_00042184.p1;TCONS_00010861.p1;TCONS_00041952.p1;TCONS_00048898.p2;TCONS_00036211.p1;TCONS_00036212.p1;TCONS_00036213.p1;TCONS_00011661.p1;TCONS_00028953.p1;TCONS_00048859.p1;TCONS_00024361.p1;TCO…
	GO:0017076	purine nucleotide binding	158	2128	5.17172e-08	1.07486e-05	TCONS_00046339.p1;TCONS_00045785.p1;TCONS_00015185.p1;TCONS_00020648.p1;TCONS_00015768.p1;TCONS_00000262.p1;TCONS_00000263.p1;TCONS_00000264.p1;TCONS_00000265.p1;TCONS_00020860.p1;TCONS_00042183.p1;TCONS_00042184.p1;TCONS_00010861.p1;TCONS_00041952.p1;TCONS_00048898.p2;TCONS_00036211.p1;TCONS_00036212.p1;TCONS_00036213.p1;TCONS_00011661.p1;TCONS_00028953.p1;TCONS_00048859.p1;TCONS_00024361.p1;TCO…
	GO:0032553	ribonucleotide binding	160	2147	7.75327e-08	1.1694e-05	TCONS_00046339.p1;TCONS_00045785.p1;TCONS_00015185.p1;TCONS_00020648.p1;TCONS_00015768.p1;TCONS_00000262.p1;TCONS_00000263.p1;TCONS_00000264.p1;TCONS_00000265.p1;TCONS_00020860.p1;TCONS_00042183.p1;TCONS_00042184.p1;TCONS_00010861.p1;TCONS_00041952.p1;TCONS_00048898.p2;TCONS_00036211.p1;TCONS_00036212.p1;TCONS_00036213.p1;TCONS_00011661.p1;TCONS_00028953.p1;TCONS_00048859.p1;TCONS_00024361.p1;TCO…
	GO:0019899	enzyme binding	163	887	8.19229e-08	1.1694e-05	TCONS_00019789.p1;TCONS_00019698.p1;TCONS_00019699.p1;TCONS_00019700.p1;TCONS_00019701.p1;TCONS_00019702.p1;TCONS_00019703.p1;TCONS_00019704.p1;TCONS_00019705.p1;TCONS_00019706.p1;TCONS_00019707.p1;TCONS_00019708.p1;TCONS_00019709.p1;TCONS_00019710.p1;TCONS_00015185.p1;TCONS_00043851.p1;TCONS_00005604.p1;TCONS_00005614.p1;TCONS_00035160.p1;TCONS_00048859.p1;TCONS_00023200.p1;TCONS_00034007.p1;TCO…
	GO:0061631	ubiquitin conjugating enzyme activity	8	15	8.43992e-08	1.1694e-05	TCONS_00041996.p1;TCONS_00041997.p1;TCONS_00020648.p1;TCONS_00015768.p1;TCONS_00048670.p1;TCONS_00048669.p2;TCONS_00033024.p1;TCONS_00021641.p1
	GO:0001882	nucleoside binding	157	2124	9.89531e-08	1.20466e-05	TCONS_00046339.p1;TCONS_00045785.p1;TCONS_00015185.p1;TCONS_00020648.p1;TCONS_00015768.p1;TCONS_00000262.p1;TCONS_00000263.p1;TCONS_00000264.p1;TCONS_00000265.p1;TCONS_00020860.p1;TCONS_00042183.p1;TCONS_00042184.p1;TCONS_00010861.p1;TCONS_00041952.p1;TCONS_00048898.p2;TCONS_00036211.p1;TCONS_00036212.p1;TCONS_00036213.p1;TCONS_00011661.p1;TCONS_00028953.p1;TCONS_00048859.p1;TCONS_00024361.p1;TCO…
	GO:0035639	purine ribonucleoside triphosphate binding	156	2097	1.06486e-07	1.20466e-05	TCONS_00046339.p1;TCONS_00045785.p1;TCONS_00015185.p1;TCONS_00020648.p1;TCONS_00015768.p1;TCONS_00000262.p1;TCONS_00000263.p1;TCONS_00000264.p1;TCONS_00000265.p1;TCONS_00020860.p1;TCONS_00042183.p1;TCONS_00042184.p1;TCONS_00010861.p1;TCONS_00041952.p1;TCONS_00048898.p2;TCONS_00036211.p1;TCONS_00036212.p1;TCONS_00036213.p1;TCONS_00011661.p1;TCONS_00028953.p1;TCONS_00048859.p1;TCONS_00024361.p1;TCO…
	GO:0032550	purine ribonucleoside binding	156	2099	1.15925e-07	1.20466e-05	TCONS_00046339.p1;TCONS_00045785.p1;TCONS_00015185.p1;TCONS_00020648.p1;TCONS_00015768.p1;TCONS_00000262.p1;TCONS_00000263.p1;TCONS_00000264.p1;TCONS_00000265.p1;TCONS_00020860.p1;TCONS_00042183.p1;TCONS_00042184.p1;TCONS_00010861.p1;TCONS_00041952.p1;TCONS_00048898.p2;TCONS_00036211.p1;TCONS_00036212.p1;TCONS_00036213.p1;TCONS_00011661.p1;TCONS_00028953.p1;TCONS_00048859.p1;TCONS_00024361.p1;TCO…
	GO:0001883	purine nucleoside binding	156	2110	1.83984e-07	1.76483e-05	TCONS_00046339.p1;TCONS_00045785.p1;TCONS_00015185.p1;TCONS_00020648.p1;TCONS_00015768.p1;TCONS_00000262.p1;TCONS_00000263.p1;TCONS_00000264.p1;TCONS_00000265.p1;TCONS_00020860.p1;TCONS_00042183.p1;TCONS_00042184.p1;TCONS_00010861.p1;TCONS_00041952.p1;TCONS_00048898.p2;TCONS_00036211.p1;TCONS_00036212.p1;TCONS_00036213.p1;TCONS_00011661.p1;TCONS_00028953.p1;TCONS_00048859.p1;TCONS_00024361.p1;TCO…
	GO:0061650	ubiquitin-like protein conjugating enzyme activity	8	16	2.06379e-07	1.83825e-05	TCONS_00041996.p1;TCONS_00041997.p1;TCONS_00020648.p1;TCONS_00015768.p1;TCONS_00048670.p1;TCONS_00048669.p2;TCONS_00033024.p1;TCONS_00021641.p1
	GO:0043168	anion binding	200	2816	3.14207e-07	2.61211e-05	TCONS_00046339.p1;TCONS_00045785.p1;TCONS_00015185.p1;TCONS_00020648.p1;TCONS_00015768.p1;TCONS_00000262.p1;TCONS_00000263.p1;TCONS_00000264.p1;TCONS_00000265.p1;TCONS_00020860.p1;TCONS_00042183.p1;TCONS_00042184.p1;TCONS_00010861.p1;TCONS_00041952.p1;TCONS_00048898.p2;TCONS_00046908.p1;TCONS_00036211.p1;TCONS_00036212.p1;TCONS_00036213.p1;TCONS_00011661.p1;TCONS_00030132.p1;TCONS_00048191.p1;TCO…
	GO:0000166	nucleotide binding	174	2445	7.10408e-07	5.21105e-05	TCONS_00046339.p1;TCONS_00045785.p1;TCONS_00015185.p1;TCONS_00020648.p1;TCONS_00015768.p1;TCONS_00000262.p1;TCONS_00000263.p1;TCONS_00000264.p1;TCONS_00000265.p1;TCONS_00020860.p1;TCONS_00042183.p1;TCONS_00042184.p1;TCONS_00010861.p1;TCONS_00041952.p1;TCONS_00048898.p2;TCONS_00036211.p1;TCONS_00036212.p1;TCONS_00036213.p1;TCONS_00011661.p1;TCONS_00028953.p1;TCONS_00048859.p1;TCONS_00024361.p1;TCO…
	GO:1901265	nucleoside phosphate binding	174	2445	7.10408e-07	5.21105e-05	TCONS_00046339.p1;TCONS_00045785.p1;TCONS_00015185.p1;TCONS_00020648.p1;TCONS_00015768.p1;TCONS_00000262.p1;TCONS_00000263.p1;TCONS_00000264.p1;TCONS_00000265.p1;TCONS_00020860.p1;TCONS_00042183.p1;TCONS_00042184.p1;TCONS_00010861.p1;TCONS_00041952.p1;TCONS_00048898.p2;TCONS_00036211.p1;TCONS_00036212.p1;TCONS_00036213.p1;TCONS_00011661.p1;TCONS_00028953.p1;TCONS_00048859.p1;TCONS_00024361.p1;TCO…
	GO:0004842	ubiquitin-protein transferase activity	45	252	9.21267e-07	6.38233e-05	TCONS_00015185.p1;TCONS_00020648.p1;TCONS_00015768.p1;TCONS_00000219.p1;TCONS_00000220.p1;TCONS_00000223.p1;TCONS_00000224.p1;TCONS_00000221.p1;TCONS_00000222.p1;TCONS_00030999.p1;TCONS_00031000.p1;TCONS_00041996.p1;TCONS_00041997.p1;TCONS_00022990.p1;TCONS_00022992.p1;TCONS_00022994.p1;TCONS_00015309.p1;TCONS_00015310.p1;TCONS_00020448.p1;TCONS_00044988.p1;TCONS_00020452.p1;TCONS_00033902.p1;TCO…
	GO:0036094	small molecule binding	200	2713	2.16341e-06	0.000136018	TCONS_00046339.p1;TCONS_00045785.p1;TCONS_00015185.p1;TCONS_00020648.p1;TCONS_00015768.p1;TCONS_00000262.p1;TCONS_00000263.p1;TCONS_00000264.p1;TCONS_00000265.p1;TCONS_00020860.p1;TCONS_00042183.p1;TCONS_00042184.p1;TCONS_00010861.p1;TCONS_00041952.p1;TCONS_00048898.p2;TCONS_00027173.p1;TCONS_00027174.p1;TCONS_00027175.p1;TCONS_00027177.p1;TCONS_00036211.p1;TCONS_00036212.p1;TCONS_00036213.p1;TCO…
	GO:0019787	ubiquitin-like protein transferase activity	45	267	2.18153e-06	0.000136018	TCONS_00015185.p1;TCONS_00020648.p1;TCONS_00015768.p1;TCONS_00000219.p1;TCONS_00000220.p1;TCONS_00000223.p1;TCONS_00000224.p1;TCONS_00000221.p1;TCONS_00000222.p1;TCONS_00030999.p1;TCONS_00031000.p1;TCONS_00041996.p1;TCONS_00041997.p1;TCONS_00022990.p1;TCONS_00022992.p1;TCONS_00022994.p1;TCONS_00015309.p1;TCONS_00015310.p1;TCONS_00020448.p1;TCONS_00044988.p1;TCONS_00020452.p1;TCONS_00033902.p1;TCO…
	GO:0032559	adenyl ribonucleotide binding	129	1866	2.397e-06	0.000142336	TCONS_00046339.p1;TCONS_00045785.p1;TCONS_00015185.p1;TCONS_00020648.p1;TCONS_00015768.p1;TCONS_00041952.p1;TCONS_00048898.p2;TCONS_00036211.p1;TCONS_00036212.p1;TCONS_00036213.p1;TCONS_00011661.p1;TCONS_00028953.p1;TCONS_00048859.p1;TCONS_00024361.p1;TCONS_00023637.p1;TCONS_00044467.p1;TCONS_00014672.p1;TCONS_00027517.p1;TCONS_00023266.p1;TCONS_00046670.p1;TCONS_00032314.p1;TCONS_00010823.p1;TCO…
	GO:0030554	adenyl nucleotide binding	129	1869	2.69915e-06	0.000152993	TCONS_00046339.p1;TCONS_00045785.p1;TCONS_00015185.p1;TCONS_00020648.p1;TCONS_00015768.p1;TCONS_00041952.p1;TCONS_00048898.p2;TCONS_00036211.p1;TCONS_00036212.p1;TCONS_00036213.p1;TCONS_00011661.p1;TCONS_00028953.p1;TCONS_00048859.p1;TCONS_00024361.p1;TCONS_00023637.p1;TCONS_00044467.p1;TCONS_00014672.p1;TCONS_00027517.p1;TCONS_00023266.p1;TCONS_00046670.p1;TCONS_00032314.p1;TCONS_00010823.p1;TCO…
	GO:0005509	calcium ion binding	60	478	3.06907e-06	0.000157628	TCONS_00036816.p1;TCONS_00000230.p1;TCONS_00023268.p1;TCONS_00013120.p1;TCONS_00013121.p1;TCONS_00013123.p1;TCONS_00013124.p1;TCONS_00013125.p1;TCONS_00013126.p1;TCONS_00036369.p1;TCONS_00002863.p1;TCONS_00002864.p1;TCONS_00024361.p1;TCONS_00045325.p1;TCONS_00028548.p1;TCONS_00028549.p1;TCONS_00042515.p2;TCONS_00042526.p1;TCONS_00023200.p1;TCONS_00041868.p1;TCONS_00020438.p1;TCONS_00012899.p1;TCO…
	GO:0005488	binding	849	10606	3.13367e-06	0.000157628	TCONS_00019789.p1;TCONS_00046339.p1;TCONS_00045785.p1;TCONS_00035603.p1;TCONS_00035604.p1;TCONS_00035605.p1;TCONS_00035606.p1;TCONS_00048707.p1;TCONS_00016721.p1;TCONS_00019698.p1;TCONS_00019699.p1;TCONS_00019700.p1;TCONS_00019701.p1;TCONS_00019702.p1;TCONS_00019703.p1;TCONS_00019704.p1;TCONS_00019705.p1;TCONS_00019706.p1;TCONS_00019707.p1;TCONS_00019708.p1;TCONS_00019709.p1;TCONS_00019710.p1;TCO…
	GO:0042802	identical protein binding	104	805	3.16015e-06	0.000157628	TCONS_00043851.p1;TCONS_00013927.p1;TCONS_00013930.p1;TCONS_00013935.p1;TCONS_00028401.p1;TCONS_00048898.p2;TCONS_00002863.p1;TCONS_00002864.p1;TCONS_00009575.p1;TCONS_00014650.p1;TCONS_00014651.p1;TCONS_00014652.p1;TCONS_00023200.p1;TCONS_00023585.p1;TCONS_00037002.p1;TCONS_00012899.p1;TCONS_00012900.p1;TCONS_00026128.p1;TCONS_00030805.p1;TCONS_00030806.p1;TCONS_00030807.p1;TCONS_00030808.p1;TCO…
	GO:0061630	ubiquitin protein ligase activity	34	176	3.88819e-06	0.000186484	TCONS_00015185.p1;TCONS_00030999.p1;TCONS_00031000.p1;TCONS_00041996.p1;TCONS_00041997.p1;TCONS_00022990.p1;TCONS_00022992.p1;TCONS_00022994.p1;TCONS_00015309.p1;TCONS_00015310.p1;TCONS_00020448.p1;TCONS_00044988.p1;TCONS_00020452.p1;TCONS_00020648.p1;TCONS_00015768.p1;TCONS_00033902.p1;TCONS_00033024.p1;TCONS_00043799.p1;TCONS_00005376.p1;TCONS_00033903.p1;TCONS_00033904.p1;TCONS_00033905.p1;TCO…
	GO:0061659	ubiquitin-like protein ligase activity	34	177	4.45572e-06	0.000205788	TCONS_00015185.p1;TCONS_00030999.p1;TCONS_00031000.p1;TCONS_00041996.p1;TCONS_00041997.p1;TCONS_00022990.p1;TCONS_00022992.p1;TCONS_00022994.p1;TCONS_00015309.p1;TCONS_00015310.p1;TCONS_00020448.p1;TCONS_00044988.p1;TCONS_00020452.p1;TCONS_00020648.p1;TCONS_00015768.p1;TCONS_00033902.p1;TCONS_00033024.p1;TCONS_00043799.p1;TCONS_00005376.p1;TCONS_00033903.p1;TCONS_00033904.p1;TCONS_00033905.p1;TCO…
	GO:0009922	fatty acid elongase activity	7	17	5.7865e-06	0.000257706	TCONS_00032511.p1;TCONS_00004282.p1;TCONS_00010094.p1;TCONS_00045901.p1;TCONS_00045902.p1;TCONS_00045904.p1;TCONS_00032461.p1
	GO:0005524	ATP binding	127	1852	6.21337e-06	0.000267175	TCONS_00046339.p1;TCONS_00045785.p1;TCONS_00015185.p1;TCONS_00020648.p1;TCONS_00015768.p1;TCONS_00041952.p1;TCONS_00048898.p2;TCONS_00036211.p1;TCONS_00036212.p1;TCONS_00036213.p1;TCONS_00011661.p1;TCONS_00028953.p1;TCONS_00048859.p1;TCONS_00024361.p1;TCONS_00023637.p1;TCONS_00044467.p1;TCONS_00014672.p1;TCONS_00027517.p1;TCONS_00023266.p1;TCONS_00046670.p1;TCONS_00032314.p1;TCONS_00010823.p1;TCO…
	GO:0004712	protein serine/threonine/tyrosine kinase activity	10	19	1.85339e-05	0.000745541	TCONS_00003394.p1;TCONS_00003395.p1;TCONS_00003396.p1;TCONS_00003397.p1;TCONS_00005393.p1;TCONS_00005395.p1;TCONS_00037686.p1;TCONS_00007221.p1;TCONS_00013363.p1;TCONS_00010266.p1
	GO:0004715	non-membrane spanning protein tyrosine kinase activity	7	19	1.85339e-05	0.000745541	TCONS_00046670.p1;TCONS_00032314.p1;TCONS_00011165.p1;TCONS_00020467.p2;TCONS_00020468.p2;TCONS_00007221.p1;TCONS_00005395.p1
	GO:0051117	ATPase binding	14	28	1.93817e-05	0.00075528	TCONS_00015185.p1;TCONS_00005604.p1;TCONS_00005614.p1;TCONS_00040572.p1;TCONS_00029634.p1;TCONS_00039436.p1;TCONS_00039437.p1;TCONS_00039438.p1;TCONS_00039439.p1;TCONS_00039440.p1;TCONS_00039441.p1;TCONS_00039442.p1;TCONS_00008178.p1;TCONS_00032387.p1
	GO:0004672	protein kinase activity	36	428	2.10647e-05	0.000792632	TCONS_00041952.p1;TCONS_00036211.p1;TCONS_00036212.p1;TCONS_00036213.p1;TCONS_00027517.p1;TCONS_00046670.p1;TCONS_00032314.p1;TCONS_00048851.p1;TCONS_00019233.p1;TCONS_00011165.p1;TCONS_00020467.p2;TCONS_00020468.p2;TCONS_00007221.p1;TCONS_00032859.p1;TCONS_00003394.p1;TCONS_00003395.p1;TCONS_00003396.p1;TCONS_00003397.p1;TCONS_00018003.p1;TCONS_00014915.p1;TCONS_00005393.p1;TCONS_00005395.p1;TCO…
	GO:0008092	cytoskeletal protein binding	103	556	2.16115e-05	0.000792632	TCONS_00005604.p1;TCONS_00005614.p1;TCONS_00046908.p1;TCONS_00048859.p1;TCONS_00023637.p1;TCONS_00000659.p1;TCONS_00000662.p1;TCONS_00027517.p1;TCONS_00003399.p1;TCONS_00022990.p1;TCONS_00022992.p1;TCONS_00022994.p1;TCONS_00015309.p1;TCONS_00015310.p1;TCONS_00037002.p1;TCONS_00012899.p1;TCONS_00012900.p1;TCONS_00037199.p1;TCONS_00000933.p1;TCONS_00014981.p1;TCONS_00045325.p1;TCONS_00035381.p1;TCO…
	GO:0001094	TFIID-class transcription factor binding	8	9	4.01349e-05	0.00142995	TCONS_00039436.p1;TCONS_00039437.p1;TCONS_00039438.p1;TCONS_00039439.p1;TCONS_00039440.p1;TCONS_00039441.p1;TCONS_00039442.p1;TCONS_00032387.p1
	GO:0004713	protein tyrosine kinase activity	16	84	5.91423e-05	0.00204862	TCONS_00046670.p1;TCONS_00032314.p1;TCONS_00011165.p1;TCONS_00020467.p2;TCONS_00020468.p2;TCONS_00007221.p1;TCONS_00032859.p1;TCONS_00003394.p1;TCONS_00003395.p1;TCONS_00003396.p1;TCONS_00003397.p1;TCONS_00033558.p1;TCONS_00010266.p1;TCONS_00020047.p1;TCONS_00020048.p1;TCONS_00005395.p1
	GO:0050700	CARD domain binding	1	4	7.21872e-05	0.00243291	TCONS_00046839.p2
	GO:0009374	biotin binding	3	10	9.24752e-05	0.00295684	TCONS_00044467.p1;TCONS_00018737.p1;TCONS_00018738.p1
	GO:0070325	lipoprotein particle receptor binding	5	10	9.24752e-05	0.00295684	TCONS_00010618.p1;TCONS_00001971.p1;TCONS_00047276.p1;TCONS_00046855.p1;TCONS_00041510.p2
	GO:0030060	L-malate dehydrogenase activity	3	7	0.00011896	0.00361812	TCONS_00022939.p1;TCONS_00036652.p1;TCONS_00048212.p1
	GO:0050750	low-density lipoprotein particle receptor binding	5	7	0.00011896	0.00361812	TCONS_00001971.p1;TCONS_00047276.p1;TCONS_00046855.p1;TCONS_00010618.p1;TCONS_00041510.p2
	GO:0019001	guanyl nucleotide binding	35	311	0.000138921	0.00402871	TCONS_00000262.p1;TCONS_00000263.p1;TCONS_00000264.p1;TCONS_00000265.p1;TCONS_00020860.p1;TCONS_00042183.p1;TCONS_00042184.p1;TCONS_00010861.p1;TCONS_00041952.p1;TCONS_00024361.p1;TCONS_00023637.p1;TCONS_00047461.p1;TCONS_00003399.p1;TCONS_00047166.p1;TCONS_00032970.p1;TCONS_00036275.p1;TCONS_00033356.p1;TCONS_00033357.p1;TCONS_00033358.p1;TCONS_00033362.p1;TCONS_00033363.p1;TCONS_00033364.p1;TCO…
	GO:0032561	guanyl ribonucleotide binding	35	311	0.000138921	0.00402871	TCONS_00000262.p1;TCONS_00000263.p1;TCONS_00000264.p1;TCONS_00000265.p1;TCONS_00020860.p1;TCONS_00042183.p1;TCONS_00042184.p1;TCONS_00010861.p1;TCONS_00041952.p1;TCONS_00024361.p1;TCONS_00023637.p1;TCONS_00047461.p1;TCONS_00003399.p1;TCONS_00047166.p1;TCONS_00032970.p1;TCONS_00036275.p1;TCONS_00033356.p1;TCONS_00033357.p1;TCONS_00033358.p1;TCONS_00033362.p1;TCONS_00033363.p1;TCONS_00033364.p1;TCO…
	GO:0004690	cyclic nucleotide-dependent protein kinase activity	3	15	0.000185443	0.00513882	TCONS_00041952.p1;TCONS_00014915.p1;TCONS_00013363.p1
	GO:0030507	spectrin binding	9	15	0.000185443	0.00513882	TCONS_00005604.p1;TCONS_00005614.p1;TCONS_00045325.p1;TCONS_00046908.p1;TCONS_00005615.p1;TCONS_00005616.p1;TCONS_00005622.p1;TCONS_00005623.p1;TCONS_00038148.p1
	GO:0008194	UDP-glycosyltransferase activity	10	91	0.000192715	0.00522424	TCONS_00041692.p1;TCONS_00033981.p1;TCONS_00045654.p1;TCONS_00001986.p1;TCONS_00001987.p1;TCONS_00001989.p1;TCONS_00047840.p2;TCONS_00004287.p1;TCONS_00004288.p1;TCONS_00044979.p1
	GO:0016879	ligase activity, forming carbon-nitrogen bonds	9	78	0.000208256	0.00552543	TCONS_00044467.p1;TCONS_00047434.p1;TCONS_00018737.p1;TCONS_00018738.p1;TCONS_00028138.p1;TCONS_00028141.p1;TCONS_00015279.p1;TCONS_00020665.p1;TCONS_00023725.p1
	GO:0005525	GTP binding	33	285	0.0002434	0.00632332	TCONS_00000262.p1;TCONS_00000263.p1;TCONS_00000264.p1;TCONS_00000265.p1;TCONS_00020860.p1;TCONS_00042183.p1;TCONS_00042184.p1;TCONS_00010861.p1;TCONS_00024361.p1;TCONS_00023637.p1;TCONS_00047461.p1;TCONS_00003399.p1;TCONS_00047166.p1;TCONS_00032970.p1;TCONS_00036275.p1;TCONS_00033356.p1;TCONS_00033357.p1;TCONS_00033358.p1;TCONS_00033362.p1;TCONS_00033363.p1;TCONS_00033364.p1;TCONS_00017533.p1;TCO…
	GO:0016773	phosphotransferase activity, alcohol group as acceptor	44	546	0.000287293	0.00726986	TCONS_00041952.p1;TCONS_00036211.p1;TCONS_00036212.p1;TCONS_00036213.p1;TCONS_00014672.p1;TCONS_00027517.p1;TCONS_00046670.p1;TCONS_00032314.p1;TCONS_00048851.p1;TCONS_00019233.p1;TCONS_00011165.p1;TCONS_00020467.p2;TCONS_00020468.p2;TCONS_00007221.p1;TCONS_00032859.p1;TCONS_00003394.p1;TCONS_00003395.p1;TCONS_00003396.p1;TCONS_00003397.p1;TCONS_00018003.p1;TCONS_00014915.p1;TCONS_00005393.p1;TCO…
	GO:0005201	extracellular matrix structural constituent	7	42	0.000291494	0.00726986	TCONS_00002111.p1;TCONS_00009958.p1;TCONS_00027752.p1;TCONS_00040326.p1;TCONS_00045325.p1;TCONS_00004755.p1;TCONS_00001971.p1
	GO:0032403	protein complex binding	80	474	0.000449707	0.0109958	TCONS_00042870.p1;TCONS_00046908.p1;TCONS_00048859.p1;TCONS_00000659.p1;TCONS_00000662.p1;TCONS_00003399.p1;TCONS_00014650.p1;TCONS_00014651.p1;TCONS_00014652.p1;TCONS_00003041.p1;TCONS_00012899.p1;TCONS_00012900.p1;TCONS_00037199.p1;TCONS_00000933.p1;TCONS_00049042.p1;TCONS_00003959.p1;TCONS_00021920.p1;TCONS_00035381.p1;TCONS_00035382.p1;TCONS_00032859.p1;TCONS_00027439.p1;TCONS_00027440.p1;TCO…
	GO:0031625	ubiquitin protein ligase binding	24	134	0.000497633	0.0119336	TCONS_00041996.p1;TCONS_00041997.p1;TCONS_00020648.p1;TCONS_00015768.p1;TCONS_00033024.p1;TCONS_00001279.p1;TCONS_00001280.p1;TCONS_00007501.p1;TCONS_00007502.p1;TCONS_00001281.p1;TCONS_00014915.p1;TCONS_00043799.p1;TCONS_00041586.p1;TCONS_00038332.p2;TCONS_00014147.p1;TCONS_00014148.p1;TCONS_00005038.p1;TCONS_00021641.p1;TCONS_00013363.p1;TCONS_00017072.p1;TCONS_00017085.p1;TCONS_00009907.p1;TCO…
	GO:0004674	protein serine/threonine kinase activity	24	304	0.000549666	0.0129327	TCONS_00041952.p1;TCONS_00036211.p1;TCONS_00036212.p1;TCONS_00036213.p1;TCONS_00027517.p1;TCONS_00048851.p1;TCONS_00019233.p1;TCONS_00003394.p1;TCONS_00003395.p1;TCONS_00003396.p1;TCONS_00003397.p1;TCONS_00018003.p1;TCONS_00014915.p1;TCONS_00005393.p1;TCONS_00005395.p1;TCONS_00010266.p1;TCONS_00036210.p1;TCONS_00033558.p1;TCONS_00002905.p1;TCONS_00037686.p1;TCONS_00005027.p1;TCONS_00021920.p1;TCO…
	GO:0004467	long-chain fatty acid-CoA ligase activity	16	16	0.000609147	0.0135644	TCONS_00038077.p1;TCONS_00038079.p1;TCONS_00038080.p1;TCONS_00038081.p1;TCONS_00022962.p1;TCONS_00015888.p1;TCONS_00015889.p1;TCONS_00015890.p1;TCONS_00015891.p1;TCONS_00015892.p1;TCONS_00015893.p1;TCONS_00015894.p1;TCONS_00015895.p1;TCONS_00015896.p1;TCONS_00015897.p1;TCONS_00015898.p1
	GO:0004691	cAMP-dependent protein kinase activity	2	9	0.000609147	0.0135644	TCONS_00014915.p1;TCONS_00013363.p1
	GO:0015645	fatty acid ligase activity	16	16	0.000609147	0.0135644	TCONS_00038077.p1;TCONS_00038079.p1;TCONS_00038080.p1;TCONS_00038081.p1;TCONS_00022962.p1;TCONS_00015888.p1;TCONS_00015889.p1;TCONS_00015890.p1;TCONS_00015891.p1;TCONS_00015892.p1;TCONS_00015893.p1;TCONS_00015894.p1;TCONS_00015895.p1;TCONS_00015896.p1;TCONS_00015897.p1;TCONS_00015898.p1
	GO:0042393	histone binding	23	93	0.000727056	0.0135774	TCONS_00042841.p2;TCONS_00016695.p1;TCONS_00006228.p1;TCONS_00006229.p1;TCONS_00006230.p1;TCONS_00012832.p1;TCONS_00039883.p1;TCONS_00020452.p1;TCONS_00049042.p1;TCONS_00040440.p1;TCONS_00041182.p1;TCONS_00033821.p1;TCONS_00033822.p1;TCONS_00033823.p1;TCONS_00015343.p1;TCONS_00015344.p1;TCONS_00015345.p1;TCONS_00007221.p1;TCONS_00024668.p1;TCONS_00025333.p1;TCONS_00025334.p1;TCONS_00025335.p1;TCO…
	GO:0016877	ligase activity, forming carbon-sulfur bonds	20	40	0.000740725	0.0135774	TCONS_00047166.p1;TCONS_00038077.p1;TCONS_00038079.p1;TCONS_00038080.p1;TCONS_00038081.p1;TCONS_00022962.p1;TCONS_00015888.p1;TCONS_00015889.p1;TCONS_00015890.p1;TCONS_00015891.p1;TCONS_00015892.p1;TCONS_00015893.p1;TCONS_00015894.p1;TCONS_00015895.p1;TCONS_00015896.p1;TCONS_00015897.p1;TCONS_00015898.p1;TCONS_00025080.p1;TCONS_00038078.p1;TCONS_00038082.p1
	GO:0030674	protein binding, bridging	23	59	0.00076273	0.0135774	TCONS_00005604.p1;TCONS_00005614.p1;TCONS_00023637.p1;TCONS_00029170.p1;TCONS_00000933.p1;TCONS_00011165.p1;TCONS_00029171.p1;TCONS_00004690.p1;TCONS_00005615.p1;TCONS_00005616.p1;TCONS_00005622.p1;TCONS_00005623.p1;TCONS_00016811.p1;TCONS_00016812.p1;TCONS_00016813.p1;TCONS_00016814.p1;TCONS_00011531.p1;TCONS_00011532.p1;TCONS_00011533.p1;TCONS_00011534.p1;TCONS_00011536.p1;TCONS_00011538.p1;TCO…
	GO:0046982	protein heterodimerization activity	30	217	0.000771492	0.0135774	TCONS_00048898.p2;TCONS_00001587.p2;TCONS_00001588.p2;TCONS_00027774.p1;TCONS_00002863.p1;TCONS_00002864.p1;TCONS_00032970.p1;TCONS_00018003.p1;TCONS_00036272.p1;TCONS_00030091.p1;TCONS_00046908.p1;TCONS_00022424.p1;TCONS_00020509.p1;TCONS_00001279.p1;TCONS_00001280.p1;TCONS_00007501.p1;TCONS_00007502.p1;TCONS_00001281.p1;TCONS_00010966.p1;TCONS_00045666.p1;TCONS_00005681.p1;TCONS_00005682.p1;TCO…
	GO:0044389	ubiquitin-like protein ligase binding	24	138	0.000780982	0.0135774	TCONS_00041996.p1;TCONS_00041997.p1;TCONS_00020648.p1;TCONS_00015768.p1;TCONS_00033024.p1;TCONS_00001279.p1;TCONS_00001280.p1;TCONS_00007501.p1;TCONS_00007502.p1;TCONS_00001281.p1;TCONS_00014915.p1;TCONS_00043799.p1;TCONS_00041586.p1;TCONS_00038332.p2;TCONS_00014147.p1;TCONS_00014148.p1;TCONS_00005038.p1;TCONS_00021641.p1;TCONS_00013363.p1;TCONS_00017072.p1;TCONS_00017085.p1;TCONS_00009907.p1;TCO…
	GO:0003825	alpha,alpha-trehalose-phosphate synthase (UDP-forming) activity	1	3	0.000783937	0.0135774	TCONS_00041692.p1
	GO:0004019	adenylosuccinate synthase activity	1	3	0.000783937	0.0135774	TCONS_00015279.p1
	GO:0004140	dephospho-CoA kinase activity	1	3	0.000783937	0.0135774	TCONS_00022506.p1
	GO:0004477	methenyltetrahydrofolate cyclohydrolase activity	1	3	0.000783937	0.0135774	TCONS_00047434.p1
	GO:0004488	methylenetetrahydrofolate dehydrogenase (NADP+) activity	1	3	0.000783937	0.0135774	TCONS_00047434.p1
	GO:0004618	phosphoglycerate kinase activity	1	3	0.000783937	0.0135774	TCONS_00016387.p1
	GO:0005030	neurotrophin receptor activity	4	4	0.000783937	0.0135774	TCONS_00033558.p1;TCONS_00045272.p1;TCONS_00050475.p1;TCONS_00024808.p1
	GO:0030169	low-density lipoprotein particle binding	7	7	0.000783937	0.0135774	TCONS_00035603.p1;TCONS_00035604.p1;TCONS_00035605.p1;TCONS_00035606.p1;TCONS_00048707.p1;TCONS_00016721.p1;TCONS_00023200.p1
	GO:0051787	misfolded protein binding	3	3	0.000783937	0.0135774	TCONS_00040572.p1;TCONS_00029634.p1;TCONS_00002462.p1
	GO:0090541	MIT domain binding	3	3	0.000783937	0.0135774	TCONS_00046133.p1;TCONS_00046134.p1;TCONS_00046135.p1
	GO:1990050	phosphatidic acid transporter activity	1	3	0.000783937	0.0135774	TCONS_00043805.p1
	GO:0043169	cation binding	389	4499	0.000817779	0.0139695	TCONS_00043851.p1;TCONS_00045916.p2;TCONS_00036816.p1;TCONS_00000219.p1;TCONS_00000220.p1;TCONS_00000223.p1;TCONS_00000224.p1;TCONS_00000221.p1;TCONS_00000222.p1;TCONS_00000230.p1;TCONS_00000298.p1;TCONS_00029337.p1;TCONS_00029962.p1;TCONS_00029963.p1;TCONS_00023268.p1;TCONS_00023129.p2;TCONS_00023657.p1;TCONS_00023658.p1;TCONS_00023659.p1;TCONS_00030999.p1;TCONS_00031000.p1;TCONS_00027376.p1;TCO…
	GO:0001091	RNA polymerase II basal transcription factor binding	8	14	0.000955646	0.0161039	TCONS_00039436.p1;TCONS_00039437.p1;TCONS_00039438.p1;TCONS_00039439.p1;TCONS_00039440.p1;TCONS_00039441.p1;TCONS_00039442.p1;TCONS_00032387.p1
	GO:0004872	receptor activity	71	680	0.00100451	0.0164819	TCONS_00035603.p1;TCONS_00035604.p1;TCONS_00035605.p1;TCONS_00035606.p1;TCONS_00048707.p1;TCONS_00016721.p1;TCONS_00028116.p1;TCONS_00036816.p1;TCONS_00012758.p1;TCONS_00027696.p1;TCONS_00027697.p1;TCONS_00027698.p1;TCONS_00027699.p1;TCONS_00027700.p1;TCONS_00027701.p1;TCONS_00000101.p1;TCONS_00037231.p1;TCONS_00042515.p2;TCONS_00042526.p1;TCONS_00012117.p1;TCONS_00012118.p1;TCONS_00023200.p1;TCO…
	GO:0060089	molecular transducer activity	71	680	0.00100451	0.0164819	TCONS_00035603.p1;TCONS_00035604.p1;TCONS_00035605.p1;TCONS_00035606.p1;TCONS_00048707.p1;TCONS_00016721.p1;TCONS_00028116.p1;TCONS_00036816.p1;TCONS_00012758.p1;TCONS_00027696.p1;TCONS_00027697.p1;TCONS_00027698.p1;TCONS_00027699.p1;TCONS_00027700.p1;TCONS_00027701.p1;TCONS_00000101.p1;TCONS_00037231.p1;TCONS_00042515.p2;TCONS_00042526.p1;TCONS_00012117.p1;TCONS_00012118.p1;TCONS_00023200.p1;TCO…
	GO:0046872	metal ion binding	384	4462	0.00110724	0.0179316	TCONS_00043851.p1;TCONS_00045916.p2;TCONS_00036816.p1;TCONS_00000219.p1;TCONS_00000220.p1;TCONS_00000223.p1;TCONS_00000224.p1;TCONS_00000221.p1;TCONS_00000222.p1;TCONS_00000230.p1;TCONS_00000298.p1;TCONS_00029337.p1;TCONS_00029962.p1;TCONS_00029963.p1;TCONS_00023268.p1;TCONS_00023129.p2;TCONS_00023657.p1;TCONS_00023658.p1;TCONS_00023659.p1;TCONS_00030999.p1;TCONS_00031000.p1;TCONS_00027376.p1;TCO…
	GO:0060090	binding, bridging	23	68	0.0011291	0.0180512	TCONS_00005604.p1;TCONS_00005614.p1;TCONS_00023637.p1;TCONS_00029170.p1;TCONS_00000933.p1;TCONS_00011165.p1;TCONS_00029171.p1;TCONS_00004690.p1;TCONS_00005615.p1;TCONS_00005616.p1;TCONS_00005622.p1;TCONS_00005623.p1;TCONS_00016811.p1;TCONS_00016812.p1;TCONS_00016813.p1;TCONS_00016814.p1;TCONS_00011531.p1;TCONS_00011532.p1;TCONS_00011533.p1;TCONS_00011534.p1;TCONS_00011536.p1;TCONS_00011538.p1;TCO…
	GO:0033293	monocarboxylic acid binding	5	25	0.00133042	0.0210004	TCONS_00044467.p1;TCONS_00012899.p1;TCONS_00012900.p1;TCONS_00018737.p1;TCONS_00018738.p1
	GO:0051219	phosphoprotein binding	13	31	0.00146157	0.0227791	TCONS_00013927.p1;TCONS_00013930.p1;TCONS_00013935.p1;TCONS_00023637.p1;TCONS_00001279.p1;TCONS_00001280.p1;TCONS_00007501.p1;TCONS_00007502.p1;TCONS_00001281.p1;TCONS_00026557.p1;TCONS_00026558.p1;TCONS_00001165.p1;TCONS_00009907.p1
	GO:0031072	heat shock protein binding	8	37	0.00147964	0.0227791	TCONS_00023637.p1;TCONS_00040572.p1;TCONS_00029634.p1;TCONS_00033821.p1;TCONS_00033822.p1;TCONS_00033823.p1;TCONS_00002462.p1;TCONS_00002905.p1
	GO:0016301	kinase activity	52	652	0.0015055	0.0228946	TCONS_00041952.p1;TCONS_00036211.p1;TCONS_00036212.p1;TCONS_00036213.p1;TCONS_00014672.p1;TCONS_00027517.p1;TCONS_00046670.p1;TCONS_00032314.p1;TCONS_00048851.p1;TCONS_00019233.p1;TCONS_00011165.p1;TCONS_00020467.p2;TCONS_00020468.p2;TCONS_00007221.p1;TCONS_00032859.p1;TCONS_00003394.p1;TCONS_00003395.p1;TCONS_00003396.p1;TCONS_00003397.p1;TCONS_00018003.p1;TCONS_00014915.p1;TCONS_00016387.p1;TCO…
	GO:0098772	molecular function regulator	66	647	0.00181814	0.0273159	TCONS_00000230.p1;TCONS_00005604.p1;TCONS_00005614.p1;TCONS_00041952.p1;TCONS_00014650.p1;TCONS_00014651.p1;TCONS_00014652.p1;TCONS_00006482.p1;TCONS_00006483.p1;TCONS_00023585.p1;TCONS_00037345.p1;TCONS_00012899.p1;TCONS_00012900.p1;TCONS_00022892.p1;TCONS_00033356.p1;TCONS_00033357.p1;TCONS_00033358.p1;TCONS_00033362.p1;TCONS_00033363.p1;TCONS_00033364.p1;TCONS_00048670.p1;TCONS_00048669.p2;TCO…
	GO:0004075	biotin carboxylase activity	2	11	0.00190773	0.0279874	TCONS_00044467.p1;TCONS_00020665.p1
	GO:0016615	malate dehydrogenase activity	3	11	0.00190773	0.0279874	TCONS_00022939.p1;TCONS_00036652.p1;TCONS_00048212.p1
	GO:0004568	chitinase activity	5	7	0.0020102	0.0288129	TCONS_00020188.p1;TCONS_00020189.p1;TCONS_00020190.p1;TCONS_00020191.p1;TCONS_00020187.p1
	GO:0034647	histone demethylase activity (H3-trimethyl-K4 specific)	4	7	0.0020102	0.0288129	TCONS_00025333.p1;TCONS_00025334.p1;TCONS_00025335.p1;TCONS_00025336.p1
	GO:0043531	ADP binding	4	21	0.00204319	0.028953	TCONS_00048898.p2;TCONS_00049042.p1;TCONS_00002905.p1;TCONS_00036507.p1
	GO:0019904	protein domain specific binding	41	272	0.00209876	0.0294062	TCONS_00046133.p1;TCONS_00046134.p1;TCONS_00046135.p1;TCONS_00030132.p1;TCONS_00032914.p1;TCONS_00023266.p1;TCONS_00014650.p1;TCONS_00014651.p1;TCONS_00014652.p1;TCONS_00022990.p1;TCONS_00022992.p1;TCONS_00022994.p1;TCONS_00015309.p1;TCONS_00015310.p1;TCONS_00021920.p1;TCONS_00030805.p1;TCONS_00030806.p1;TCONS_00030807.p1;TCONS_00030808.p1;TCONS_00050020.p1;TCONS_00015221.p1;TCONS_00015223.p1;TCO…
	GO:0034185	apolipoprotein binding	10	16	0.00216849	0.0297155	TCONS_00035603.p1;TCONS_00035604.p1;TCONS_00035605.p1;TCONS_00035606.p1;TCONS_00048707.p1;TCONS_00016721.p1;TCONS_00010618.p1;TCONS_00008178.p1;TCONS_00041510.p2;TCONS_00007847.p2
	GO:0035251	UDP-glucosyltransferase activity	1	16	0.00216849	0.0297155	TCONS_00041692.p1
	GO:0016820	hydrolase activity, acting on acid anhydrides, catalyzing transmembrane movement of substances	9	118	0.00248287	0.032502	TCONS_00048898.p2;TCONS_00031127.p1;TCONS_00044777.p1;TCONS_00008178.p1;TCONS_00000240.p1;TCONS_00047041.p2;TCONS_00036507.p1;TCONS_00003019.p1;TCONS_00003021.p1
	GO:0042626	ATPase activity, coupled to transmembrane movement of substances	9	118	0.00248287	0.032502	TCONS_00048898.p2;TCONS_00031127.p1;TCONS_00044777.p1;TCONS_00008178.p1;TCONS_00000240.p1;TCONS_00047041.p2;TCONS_00036507.p1;TCONS_00003019.p1;TCONS_00003021.p1
	GO:0052689	carboxylic ester hydrolase activity	23	166	0.00258537	0.032502	TCONS_00000230.p1;TCONS_00000298.p1;TCONS_00013120.p1;TCONS_00013121.p1;TCONS_00013123.p1;TCONS_00013124.p1;TCONS_00013125.p1;TCONS_00013126.p1;TCONS_00039214.p1;TCONS_00020438.p1;TCONS_00005591.p1;TCONS_00041868.p1;TCONS_00031067.p1;TCONS_00031068.p1;TCONS_00015967.p1;TCONS_00044338.p1;TCONS_00036682.p1;TCONS_00036683.p1;TCONS_00036684.p1;TCONS_00036687.p1;TCONS_00036688.p1;TCONS_00029751.p1;TCO…
	GO:0035064	methylated histone binding	12	40	0.00279152	0.032502	TCONS_00042841.p2;TCONS_00016695.p1;TCONS_00006228.p1;TCONS_00006229.p1;TCONS_00006230.p1;TCONS_00012832.p1;TCONS_00039883.p1;TCONS_00020452.p1;TCONS_00049042.p1;TCONS_00015343.p1;TCONS_00015344.p1;TCONS_00015345.p1
	GO:0000182	rDNA binding	3	4	0.00291919	0.032502	TCONS_00023058.p1;TCONS_00026757.p1;TCONS_00030531.p1
	GO:0003978	UDP-glucose 4-epimerase activity	1	4	0.00291919	0.032502	TCONS_00041655.p1
	GO:0004058	aromatic-L-amino-acid decarboxylase activity	3	4	0.00291919	0.032502	TCONS_00051674.p1;TCONS_00027825.p1;TCONS_00027829.p1
	GO:0004077	biotin-[acetyl-CoA-carboxylase] ligase activity	2	4	0.00291919	0.032502	TCONS_00018737.p1;TCONS_00018738.p1
	GO:0004373	glycogen (starch) synthase activity	0	4	0.00291919	0.032502
	GO:0004446	inositol-hexakisphosphate phosphatase activity	1	4	0.00291919	0.032502	TCONS_00009218.p1
	GO:0005219	ryanodine-sensitive calcium-release channel activity	2	4	0.00291919	0.032502	TCONS_00042515.p2;TCONS_00042526.p1
	GO:0008454	alpha-1,3-mannosylglycoprotein 4-beta-N-acetylglucosaminyltransferase activity	3	4	0.00291919	0.032502	TCONS_00001986.p1;TCONS_00001987.p1;TCONS_00001989.p1
	GO:0018271	biotin-protein ligase activity	2	4	0.00291919	0.032502	TCONS_00018737.p1;TCONS_00018738.p1
	GO:0032767	copper-dependent protein binding	1	4	0.00291919	0.032502	TCONS_00023637.p1
	GO:0034416	bisphosphoglycerate phosphatase activity	1	4	0.00291919	0.032502	TCONS_00009218.p1
	GO:0034417	bisphosphoglycerate 3-phosphatase activity	1	4	0.00291919	0.032502	TCONS_00009218.p1
	GO:0047714	galactolipase activity	8	8	0.00291919	0.032502	TCONS_00041868.p1;TCONS_00020438.p1;TCONS_00013120.p1;TCONS_00013121.p1;TCONS_00013123.p1;TCONS_00013124.p1;TCONS_00013125.p1;TCONS_00013126.p1
	GO:0048156	tau protein binding	1	4	0.00291919	0.032502	TCONS_00023637.p1
	GO:0052826	inositol hexakisphosphate 2-phosphatase activity	1	4	0.00291919	0.032502	TCONS_00009218.p1
	GO:0071813	lipoprotein particle binding	7	7	0.00291919	0.032502	TCONS_00035603.p1;TCONS_00035604.p1;TCONS_00035605.p1;TCONS_00035606.p1;TCONS_00048707.p1;TCONS_00016721.p1;TCONS_00023200.p1
	GO:0071814	protein-lipid complex binding	7	7	0.00291919	0.032502	TCONS_00035603.p1;TCONS_00035604.p1;TCONS_00035605.p1;TCONS_00035606.p1;TCONS_00048707.p1;TCONS_00016721.p1;TCONS_00023200.p1
	GO:0005544	calcium-dependent phospholipid binding	4	28	0.00297883	0.0328725	TCONS_00002863.p1;TCONS_00002864.p1;TCONS_00036822.p1;TCONS_00038148.p1
	GO:0001530	lipopolysaccharide binding	8	8	0.00372737	0.0407722	TCONS_00035603.p1;TCONS_00035604.p1;TCONS_00035605.p1;TCONS_00035606.p1;TCONS_00048707.p1;TCONS_00016721.p1;TCONS_00006966.p1;TCONS_00024577.p1
	GO:0042623	ATPase activity, coupled	25	345	0.00430191	0.0464891	TCONS_00048898.p2;TCONS_00023266.p1;TCONS_00031127.p1;TCONS_00044777.p1;TCONS_00007141.p1;TCONS_00049042.p1;TCONS_00000863.p1;TCONS_00019076.p1;TCONS_00008178.p1;TCONS_00044011.p1;TCONS_00040570.p1;TCONS_00040571.p1;TCONS_00001765.p1;TCONS_00035382.p1;TCONS_00026757.p1;TCONS_00045785.p1;TCONS_00043253.p1;TCONS_00000240.p1;TCONS_00047041.p2;TCONS_00036507.p1;TCONS_00003644.p1;TCONS_00003645.p1;TCO…
	GO:0004197	cysteine-type endopeptidase activity	16	49	0.00432457	0.0464891	TCONS_00046133.p1;TCONS_00046134.p1;TCONS_00046135.p1;TCONS_00003959.p1;TCONS_00027145.p1;TCONS_00027146.p1;TCONS_00027147.p1;TCONS_00027148.p1;TCONS_00027149.p1;TCONS_00027150.p1;TCONS_00027152.p1;TCONS_00018710.p1;TCONS_00018708.p1;TCONS_00018709.p1;TCONS_00031622.p1;TCONS_00031623.p1
	GO:0001540	beta-amyloid binding	8	13	0.00454293	0.0469811	TCONS_00035603.p1;TCONS_00035604.p1;TCONS_00035605.p1;TCONS_00035606.p1;TCONS_00048707.p1;TCONS_00016721.p1;TCONS_00023200.p1;TCONS_00033868.p1
	GO:0008046	axon guidance receptor activity	5	13	0.00454293	0.0469811	TCONS_00003885.p1;TCONS_00013176.p2;TCONS_00013177.p2;TCONS_00013178.p2;TCONS_00009958.p1
	GO:0015106	bicarbonate transmembrane transporter activity	13	13	0.00454293	0.0469811	TCONS_00032842.p1;TCONS_00032843.p1;TCONS_00032844.p1;TCONS_00032845.p1;TCONS_00032846.p1;TCONS_00032847.p1;TCONS_00032848.p1;TCONS_00032849.p1;TCONS_00032850.p1;TCONS_00032851.p1;TCONS_00032852.p1;TCONS_00047966.p1;TCONS_00017272.p1
	GO:0070840	dynein complex binding	6	13	0.00454293	0.0469811	TCONS_00014650.p1;TCONS_00014651.p1;TCONS_00014652.p1;TCONS_00000933.p1;TCONS_00032042.p1;TCONS_00032043.p1
	GO:0043492	ATPase activity, coupled to movement of substances	9	124	0.00455872	0.0469811	TCONS_00048898.p2;TCONS_00031127.p1;TCONS_00044777.p1;TCONS_00008178.p1;TCONS_00000240.p1;TCONS_00047041.p2;TCONS_00036507.p1;TCONS_00003019.p1;TCONS_00003021.p1
	GO:0030234	enzyme regulator activity	44	474	0.00473802	0.0484288	TCONS_00000230.p1;TCONS_00041952.p1;TCONS_00014650.p1;TCONS_00014651.p1;TCONS_00014652.p1;TCONS_00023585.p1;TCONS_00037345.p1;TCONS_00012899.p1;TCONS_00012900.p1;TCONS_00022892.p1;TCONS_00033356.p1;TCONS_00033357.p1;TCONS_00033358.p1;TCONS_00033362.p1;TCONS_00033363.p1;TCONS_00033364.p1;TCONS_00048670.p1;TCONS_00048669.p2;TCONS_00033024.p1;TCONS_00004099.p1;TCONS_00009958.p1;TCONS_00040572.p1;TCO…
	GO:1901505	carbohydrate derivative transporter activity	13	71	0.00486811	0.0492506	TCONS_00048898.p2;TCONS_00043086.p1;TCONS_00004490.p1;TCONS_00004493.p1;TCONS_00010584.p1;TCONS_00010586.p1;TCONS_00048568.p1;TCONS_00048569.p1;TCONS_00025210.p1;TCONS_00024739.p1;TCONS_00036507.p1;TCONS_00041260.p1;TCONS_00041263.p1
	GO:0003779	actin binding	46	294	0.00489742	0.0492506	TCONS_00046908.p1;TCONS_00000659.p1;TCONS_00000662.p1;TCONS_00027517.p1;TCONS_00012899.p1;TCONS_00012900.p1;TCONS_00037199.p1;TCONS_00014981.p1;TCONS_00035381.p1;TCONS_00035382.p1;TCONS_00032113.p1;TCONS_00035271.p1;TCONS_00020467.p2;TCONS_00020468.p2;TCONS_00022366.p1;TCONS_00011814.p1;TCONS_00011815.p1;TCONS_00011817.p1;TCONS_00011819.p1;TCONS_00011825.p1;TCONS_00011828.p1;TCONS_00011837.p1;TCO…
Biological process	GO:0065007	biological regulation	697	6248	2.31809e-30	1.4043e-26	TCONS_00019789.p1;TCONS_00035603.p1;TCONS_00035604.p1;TCONS_00035605.p1;TCONS_00035606.p1;TCONS_00048707.p1;TCONS_00016721.p1;TCONS_00019698.p1;TCONS_00019699.p1;TCONS_00019700.p1;TCONS_00019701.p1;TCONS_00019702.p1;TCONS_00019703.p1;TCONS_00019704.p1;TCONS_00019705.p1;TCONS_00019706.p1;TCONS_00019707.p1;TCONS_00019708.p1;TCONS_00019709.p1;TCONS_00019710.p1;TCONS_00015185.p1;TCONS_00043851.p1;TCO…
	GO:0050789	regulation of biological process	651	5796	8.10919e-26	2.45627e-22	TCONS_00019789.p1;TCONS_00035603.p1;TCONS_00035604.p1;TCONS_00035605.p1;TCONS_00035606.p1;TCONS_00048707.p1;TCONS_00016721.p1;TCONS_00019698.p1;TCONS_00019699.p1;TCONS_00019700.p1;TCONS_00019701.p1;TCONS_00019702.p1;TCONS_00019703.p1;TCONS_00019704.p1;TCONS_00019705.p1;TCONS_00019706.p1;TCONS_00019707.p1;TCONS_00019708.p1;TCONS_00019709.p1;TCONS_00019710.p1;TCONS_00015185.p1;TCONS_00043851.p1;TCO…
	GO:0044707	single-multicellular organism process	511	3840	2.67408e-24	5.39985e-21	TCONS_00019789.p1;TCONS_00035603.p1;TCONS_00035604.p1;TCONS_00035605.p1;TCONS_00035606.p1;TCONS_00048707.p1;TCONS_00016721.p1;TCONS_00019698.p1;TCONS_00019699.p1;TCONS_00019700.p1;TCONS_00019701.p1;TCONS_00019702.p1;TCONS_00019703.p1;TCONS_00019704.p1;TCONS_00019705.p1;TCONS_00019706.p1;TCONS_00019707.p1;TCONS_00019708.p1;TCONS_00019709.p1;TCONS_00019710.p1;TCONS_00015185.p1;TCONS_00029260.p1;TCO…
	GO:0032501	multicellular organismal process	534	4238	2.87663e-23	4.35666e-20	TCONS_00019789.p1;TCONS_00035603.p1;TCONS_00035604.p1;TCONS_00035605.p1;TCONS_00035606.p1;TCONS_00048707.p1;TCONS_00016721.p1;TCONS_00019698.p1;TCONS_00019699.p1;TCONS_00019700.p1;TCONS_00019701.p1;TCONS_00019702.p1;TCONS_00019703.p1;TCONS_00019704.p1;TCONS_00019705.p1;TCONS_00019706.p1;TCONS_00019707.p1;TCONS_00019708.p1;TCONS_00019709.p1;TCONS_00019710.p1;TCONS_00015185.p1;TCONS_00029260.p1;TCO…
	GO:0050794	regulation of cellular process	625	5479	1.62288e-22	1.96628e-19	TCONS_00019789.p1;TCONS_00035603.p1;TCONS_00035604.p1;TCONS_00035605.p1;TCONS_00035606.p1;TCONS_00048707.p1;TCONS_00016721.p1;TCONS_00019698.p1;TCONS_00019699.p1;TCONS_00019700.p1;TCONS_00019701.p1;TCONS_00019702.p1;TCONS_00019703.p1;TCONS_00019704.p1;TCONS_00019705.p1;TCONS_00019706.p1;TCONS_00019707.p1;TCONS_00019708.p1;TCONS_00019709.p1;TCONS_00019710.p1;TCONS_00015185.p1;TCONS_00043851.p1;TCO…
	GO:0044767	single-organism developmental process	539	3963	6.37434e-21	6.43596e-18	TCONS_00019789.p1;TCONS_00019698.p1;TCONS_00019699.p1;TCONS_00019700.p1;TCONS_00019701.p1;TCONS_00019702.p1;TCONS_00019703.p1;TCONS_00019704.p1;TCONS_00019705.p1;TCONS_00019706.p1;TCONS_00019707.p1;TCONS_00019708.p1;TCONS_00019709.p1;TCONS_00019710.p1;TCONS_00015185.p1;TCONS_00029260.p1;TCONS_00029262.p1;TCONS_00036816.p1;TCONS_00042841.p2;TCONS_00016695.p1;TCONS_00006228.p1;TCONS_00006229.p1;TCO…
	GO:0032502	developmental process	541	4039	1.95396e-20	1.69102e-17	TCONS_00019789.p1;TCONS_00019698.p1;TCONS_00019699.p1;TCONS_00019700.p1;TCONS_00019701.p1;TCONS_00019702.p1;TCONS_00019703.p1;TCONS_00019704.p1;TCONS_00019705.p1;TCONS_00019706.p1;TCONS_00019707.p1;TCONS_00019708.p1;TCONS_00019709.p1;TCONS_00019710.p1;TCONS_00015185.p1;TCONS_00029260.p1;TCONS_00029262.p1;TCONS_00036816.p1;TCONS_00042841.p2;TCONS_00016695.p1;TCONS_00006228.p1;TCONS_00006229.p1;TCO…
	GO:0007275	multicellular organism development	460	3378	1.76406e-19	1.33583e-16	TCONS_00019789.p1;TCONS_00019698.p1;TCONS_00019699.p1;TCONS_00019700.p1;TCONS_00019701.p1;TCONS_00019702.p1;TCONS_00019703.p1;TCONS_00019704.p1;TCONS_00019705.p1;TCONS_00019706.p1;TCONS_00019707.p1;TCONS_00019708.p1;TCONS_00019709.p1;TCONS_00019710.p1;TCONS_00015185.p1;TCONS_00029260.p1;TCONS_00029262.p1;TCONS_00036816.p1;TCONS_00042841.p2;TCONS_00016695.p1;TCONS_00006228.p1;TCONS_00006229.p1;TCO…
	GO:0048856	anatomical structure development	459	3426	1.37542e-16	9.25814e-14	TCONS_00019789.p1;TCONS_00019698.p1;TCONS_00019699.p1;TCONS_00019700.p1;TCONS_00019701.p1;TCONS_00019702.p1;TCONS_00019703.p1;TCONS_00019704.p1;TCONS_00019705.p1;TCONS_00019706.p1;TCONS_00019707.p1;TCONS_00019708.p1;TCONS_00019709.p1;TCONS_00019710.p1;TCONS_00015185.p1;TCONS_00029260.p1;TCONS_00029262.p1;TCONS_00036816.p1;TCONS_00042841.p2;TCONS_00016695.p1;TCONS_00006228.p1;TCONS_00006229.p1;TCO…
	GO:0030154	cell differentiation	384	2507	7.33401e-16	4.44295e-13	TCONS_00019789.p1;TCONS_00019698.p1;TCONS_00019699.p1;TCONS_00019700.p1;TCONS_00019701.p1;TCONS_00019702.p1;TCONS_00019703.p1;TCONS_00019704.p1;TCONS_00019705.p1;TCONS_00019706.p1;TCONS_00019707.p1;TCONS_00019708.p1;TCONS_00019709.p1;TCONS_00019710.p1;TCONS_00015185.p1;TCONS_00029260.p1;TCONS_00029262.p1;TCONS_00036816.p1;TCONS_00042841.p2;TCONS_00016695.p1;TCONS_00006228.p1;TCONS_00006229.p1;TCO…
	GO:0048731	system development	369	2763	1.44746e-15	7.97153e-13	TCONS_00019789.p1;TCONS_00019698.p1;TCONS_00019699.p1;TCONS_00019700.p1;TCONS_00019701.p1;TCONS_00019702.p1;TCONS_00019703.p1;TCONS_00019704.p1;TCONS_00019705.p1;TCONS_00019706.p1;TCONS_00019707.p1;TCONS_00019708.p1;TCONS_00019709.p1;TCONS_00019710.p1;TCONS_00015185.p1;TCONS_00029260.p1;TCONS_00029262.p1;TCONS_00036816.p1;TCONS_00042841.p2;TCONS_00016695.p1;TCONS_00006228.p1;TCONS_00006229.p1;TCO…
	GO:0048869	cellular developmental process	401	2709	2.59055e-15	1.25489e-12	TCONS_00019789.p1;TCONS_00019698.p1;TCONS_00019699.p1;TCONS_00019700.p1;TCONS_00019701.p1;TCONS_00019702.p1;TCONS_00019703.p1;TCONS_00019704.p1;TCONS_00019705.p1;TCONS_00019706.p1;TCONS_00019707.p1;TCONS_00019708.p1;TCONS_00019709.p1;TCONS_00019710.p1;TCONS_00015185.p1;TCONS_00029260.p1;TCONS_00029262.p1;TCONS_00036816.p1;TCONS_00042841.p2;TCONS_00016695.p1;TCONS_00006228.p1;TCONS_00006229.p1;TCO…
	GO:0050896	response to stimulus	497	4512	2.69289e-15	1.25489e-12	TCONS_00019789.p1;TCONS_00035603.p1;TCONS_00035604.p1;TCONS_00035605.p1;TCONS_00035606.p1;TCONS_00048707.p1;TCONS_00016721.p1;TCONS_00015185.p1;TCONS_00043851.p1;TCONS_00029260.p1;TCONS_00029262.p1;TCONS_00036816.p1;TCONS_00000230.p1;TCONS_00001404.p1;TCONS_00042870.p1;TCONS_00012758.p1;TCONS_00020860.p1;TCONS_00042183.p1;TCONS_00042184.p1;TCONS_00010861.p1;TCONS_00028401.p1;TCONS_00029337.p1;TCO…
	GO:0007154	cell communication	373	2758	3.15117e-15	1.36356e-12	TCONS_00019789.p1;TCONS_00015185.p1;TCONS_00029260.p1;TCONS_00029262.p1;TCONS_00036816.p1;TCONS_00000230.p1;TCONS_00012758.p1;TCONS_00020860.p1;TCONS_00042183.p1;TCONS_00042184.p1;TCONS_00010861.p1;TCONS_00005604.p1;TCONS_00005614.p1;TCONS_00001587.p2;TCONS_00001588.p2;TCONS_00046908.p1;TCONS_00003994.p1;TCONS_00030999.p1;TCONS_00031000.p1;TCONS_00042024.p1;TCONS_00038038.p1;TCONS_00027173.p1;TCO…
	GO:0023052	signaling	368	2687	6.0499e-15	2.44335e-12	TCONS_00019789.p1;TCONS_00015185.p1;TCONS_00029260.p1;TCONS_00029262.p1;TCONS_00036816.p1;TCONS_00000230.p1;TCONS_00012758.p1;TCONS_00020860.p1;TCONS_00042183.p1;TCONS_00042184.p1;TCONS_00010861.p1;TCONS_00005604.p1;TCONS_00005614.p1;TCONS_00001587.p2;TCONS_00001588.p2;TCONS_00046908.p1;TCONS_00003994.p1;TCONS_00030999.p1;TCONS_00031000.p1;TCONS_00042024.p1;TCONS_00038038.p1;TCONS_00027173.p1;TCO…
	GO:0044700	single organism signaling	367	2683	8.14924e-15	3.08551e-12	TCONS_00019789.p1;TCONS_00015185.p1;TCONS_00029260.p1;TCONS_00029262.p1;TCONS_00036816.p1;TCONS_00000230.p1;TCONS_00012758.p1;TCONS_00020860.p1;TCONS_00042183.p1;TCONS_00042184.p1;TCONS_00010861.p1;TCONS_00005604.p1;TCONS_00005614.p1;TCONS_00001587.p2;TCONS_00001588.p2;TCONS_00046908.p1;TCONS_00003994.p1;TCONS_00030999.p1;TCONS_00031000.p1;TCONS_00042024.p1;TCONS_00038038.p1;TCONS_00027173.p1;TCO…
	GO:0051716	cellular response to stimulus	390	3318	2.84471e-14	1.01372e-11	TCONS_00019789.p1;TCONS_00015185.p1;TCONS_00043851.p1;TCONS_00029260.p1;TCONS_00029262.p1;TCONS_00036816.p1;TCONS_00000230.p1;TCONS_00042870.p1;TCONS_00012758.p1;TCONS_00020860.p1;TCONS_00042183.p1;TCONS_00042184.p1;TCONS_00010861.p1;TCONS_00028401.p1;TCONS_00005604.p1;TCONS_00005614.p1;TCONS_00048898.p2;TCONS_00001587.p2;TCONS_00001588.p2;TCONS_00003994.p1;TCONS_00030999.p1;TCONS_00031000.p1;TCO…
	GO:0007165	signal transduction	322	2361	5.17009e-14	1.74002e-11	TCONS_00019789.p1;TCONS_00015185.p1;TCONS_00029260.p1;TCONS_00029262.p1;TCONS_00036816.p1;TCONS_00000230.p1;TCONS_00012758.p1;TCONS_00020860.p1;TCONS_00042183.p1;TCONS_00042184.p1;TCONS_00010861.p1;TCONS_00005604.p1;TCONS_00005614.p1;TCONS_00001587.p2;TCONS_00001588.p2;TCONS_00003994.p1;TCONS_00030999.p1;TCONS_00031000.p1;TCONS_00042024.p1;TCONS_00027173.p1;TCONS_00027174.p1;TCONS_00027175.p1;TCO…
	GO:0048518	positive regulation of biological process	387	2748	6.82673e-14	2.17665e-11	TCONS_00019789.p1;TCONS_00035603.p1;TCONS_00035604.p1;TCONS_00035605.p1;TCONS_00035606.p1;TCONS_00048707.p1;TCONS_00016721.p1;TCONS_00019698.p1;TCONS_00019699.p1;TCONS_00019700.p1;TCONS_00019701.p1;TCONS_00019702.p1;TCONS_00019703.p1;TCONS_00019704.p1;TCONS_00019705.p1;TCONS_00019706.p1;TCONS_00019707.p1;TCONS_00019708.p1;TCONS_00019709.p1;TCONS_00019710.p1;TCONS_00043851.p1;TCONS_00036816.p1;TCO…
	GO:0048513	animal organ development	259	1949	2.28847e-13	6.93177e-11	TCONS_00019789.p1;TCONS_00015185.p1;TCONS_00029260.p1;TCONS_00029262.p1;TCONS_00036816.p1;TCONS_00042841.p2;TCONS_00016695.p1;TCONS_00006228.p1;TCONS_00006229.p1;TCONS_00006230.p1;TCONS_00012832.p1;TCONS_00039883.p1;TCONS_00041952.p1;TCONS_00001587.p2;TCONS_00001588.p2;TCONS_00003994.p1;TCONS_00023129.p2;TCONS_00023657.p1;TCONS_00023658.p1;TCONS_00023659.p1;TCONS_00042024.p1;TCONS_00027173.p1;TCO…
	GO:0019538	protein metabolic process	375	2899	9.43627e-13	2.72214e-10	TCONS_00015185.p1;TCONS_00043851.p1;TCONS_00029260.p1;TCONS_00029262.p1;TCONS_00020648.p1;TCONS_00015768.p1;TCONS_00042841.p2;TCONS_00016695.p1;TCONS_00006228.p1;TCONS_00006229.p1;TCONS_00006230.p1;TCONS_00012832.p1;TCONS_00039883.p1;TCONS_00000219.p1;TCONS_00000220.p1;TCONS_00000223.p1;TCONS_00000224.p1;TCONS_00000221.p1;TCONS_00000222.p1;TCONS_00001404.p1;TCONS_00042870.p1;TCONS_00028401.p1;TCO…
	GO:0019222	regulation of metabolic process	440	3489	1.96581e-12	5.11252e-10	TCONS_00019789.p1;TCONS_00035603.p1;TCONS_00035604.p1;TCONS_00035605.p1;TCONS_00035606.p1;TCONS_00048707.p1;TCONS_00016721.p1;TCONS_00043851.p1;TCONS_00036816.p1;TCONS_00000262.p1;TCONS_00000263.p1;TCONS_00000264.p1;TCONS_00000265.p1;TCONS_00042841.p2;TCONS_00016695.p1;TCONS_00006228.p1;TCONS_00006229.p1;TCONS_00006230.p1;TCONS_00012832.p1;TCONS_00039883.p1;TCONS_00000230.p1;TCONS_00042870.p1;TCO…
	GO:0009888	tissue development	197	1360	2.02292e-12	5.11252e-10	TCONS_00019789.p1;TCONS_00015185.p1;TCONS_00029260.p1;TCONS_00029262.p1;TCONS_00036816.p1;TCONS_00001587.p2;TCONS_00001588.p2;TCONS_00003994.p1;TCONS_00023657.p1;TCONS_00023658.p1;TCONS_00023659.p1;TCONS_00042024.p1;TCONS_00027173.p1;TCONS_00027174.p1;TCONS_00027175.p1;TCONS_00027177.p1;TCONS_00004509.p1;TCONS_00002111.p1;TCONS_00023266.p1;TCONS_00024230.p1;TCONS_00024808.p1;TCONS_00046670.p1;TCO…
	GO:0009653	anatomical structure morphogenesis	311	2154	2.02543e-12	5.11252e-10	TCONS_00019789.p1;TCONS_00019698.p1;TCONS_00019699.p1;TCONS_00019700.p1;TCONS_00019701.p1;TCONS_00019702.p1;TCONS_00019703.p1;TCONS_00019704.p1;TCONS_00019705.p1;TCONS_00019706.p1;TCONS_00019707.p1;TCONS_00019708.p1;TCONS_00019709.p1;TCONS_00019710.p1;TCONS_00015185.p1;TCONS_00029260.p1;TCONS_00029262.p1;TCONS_00036816.p1;TCONS_00042841.p2;TCONS_00016695.p1;TCONS_00006228.p1;TCONS_00006229.p1;TCO…
	GO:0002376	immune system process	136	877	8.8422e-12	2.14264e-09	TCONS_00019789.p1;TCONS_00036816.p1;TCONS_00042841.p2;TCONS_00016695.p1;TCONS_00006228.p1;TCONS_00006229.p1;TCONS_00006230.p1;TCONS_00012832.p1;TCONS_00039883.p1;TCONS_00001404.p1;TCONS_00001587.p2;TCONS_00001588.p2;TCONS_00027173.p1;TCONS_00027174.p1;TCONS_00027175.p1;TCONS_00027177.p1;TCONS_00048859.p1;TCONS_00014672.p1;TCONS_00042515.p2;TCONS_00042526.p1;TCONS_00024230.p1;TCONS_00024808.p1;TCO…
	GO:0002682	regulation of immune system process	85	387	2.09202e-11	4.8744e-09	TCONS_00042841.p2;TCONS_00016695.p1;TCONS_00006228.p1;TCONS_00006229.p1;TCONS_00006230.p1;TCONS_00012832.p1;TCONS_00039883.p1;TCONS_00001404.p1;TCONS_00001587.p2;TCONS_00001588.p2;TCONS_00027173.p1;TCONS_00027174.p1;TCONS_00027175.p1;TCONS_00027177.p1;TCONS_00014672.p1;TCONS_00042515.p2;TCONS_00042526.p1;TCONS_00032308.p1;TCONS_00023200.p1;TCONS_00034007.p1;TCONS_00007485.p1;TCONS_00007141.p1;TCO…
	GO:0009719	response to endogenous stimulus	135	583	4.53976e-11	1.00945e-08	TCONS_00019789.p1;TCONS_00029260.p1;TCONS_00029262.p1;TCONS_00048898.p2;TCONS_00001587.p2;TCONS_00001588.p2;TCONS_00030132.p1;TCONS_00013120.p1;TCONS_00013121.p1;TCONS_00013123.p1;TCONS_00013124.p1;TCONS_00013125.p1;TCONS_00013126.p1;TCONS_00023637.p1;TCONS_00000659.p1;TCONS_00000662.p1;TCONS_00027696.p1;TCONS_00027697.p1;TCONS_00027698.p1;TCONS_00027699.p1;TCONS_00027700.p1;TCONS_00027701.p1;TCO…
	GO:0071495	cellular response to endogenous stimulus	107	443	4.72311e-11	1.00945e-08	TCONS_00019789.p1;TCONS_00029260.p1;TCONS_00029262.p1;TCONS_00048898.p2;TCONS_00001587.p2;TCONS_00001588.p2;TCONS_00030132.p1;TCONS_00023637.p1;TCONS_00027696.p1;TCONS_00027697.p1;TCONS_00027698.p1;TCONS_00027699.p1;TCONS_00027700.p1;TCONS_00027701.p1;TCONS_00000101.p1;TCONS_00037231.p1;TCONS_00023266.p1;TCONS_00023200.p1;TCONS_00012899.p1;TCONS_00012900.p1;TCONS_00003959.p1;TCONS_00030490.p2;TCO…
	GO:0071310	cellular response to organic substance	146	738	4.9915e-11	1.00945e-08	TCONS_00019789.p1;TCONS_00029260.p1;TCONS_00029262.p1;TCONS_00028401.p1;TCONS_00048898.p2;TCONS_00001587.p2;TCONS_00001588.p2;TCONS_00030132.p1;TCONS_00024361.p1;TCONS_00023637.p1;TCONS_00000659.p1;TCONS_00000662.p1;TCONS_00027696.p1;TCONS_00027697.p1;TCONS_00027698.p1;TCONS_00027699.p1;TCONS_00027700.p1;TCONS_00027701.p1;TCONS_00000101.p1;TCONS_00037231.p1;TCONS_00023266.p1;TCONS_00023200.p1;TCO…
	GO:0006464	cellular protein modification process	260	1951	5.16558e-11	1.00945e-08	TCONS_00015185.p1;TCONS_00043851.p1;TCONS_00020648.p1;TCONS_00015768.p1;TCONS_00042841.p2;TCONS_00016695.p1;TCONS_00006228.p1;TCONS_00006229.p1;TCONS_00006230.p1;TCONS_00012832.p1;TCONS_00039883.p1;TCONS_00000219.p1;TCONS_00000220.p1;TCONS_00000223.p1;TCONS_00000224.p1;TCONS_00000221.p1;TCONS_00000222.p1;TCONS_00042870.p1;TCONS_00028401.p1;TCONS_00041952.p1;TCONS_00035160.p1;TCONS_00030999.p1;TCO…
	GO:0036211	protein modification process	260	1951	5.16558e-11	1.00945e-08	TCONS_00015185.p1;TCONS_00043851.p1;TCONS_00020648.p1;TCONS_00015768.p1;TCONS_00042841.p2;TCONS_00016695.p1;TCONS_00006228.p1;TCONS_00006229.p1;TCONS_00006230.p1;TCONS_00012832.p1;TCONS_00039883.p1;TCONS_00000219.p1;TCONS_00000220.p1;TCONS_00000223.p1;TCONS_00000224.p1;TCONS_00000221.p1;TCONS_00000222.p1;TCONS_00042870.p1;TCONS_00028401.p1;TCONS_00041952.p1;TCONS_00035160.p1;TCONS_00030999.p1;TCO…
	GO:0007166	cell surface receptor signaling pathway	190	1056	6.56732e-11	1.24328e-08	TCONS_00029260.p1;TCONS_00029262.p1;TCONS_00036816.p1;TCONS_00012758.p1;TCONS_00003994.p1;TCONS_00042024.p1;TCONS_00027173.p1;TCONS_00027174.p1;TCONS_00027175.p1;TCONS_00027177.p1;TCONS_00030132.p1;TCONS_00031995.p1;TCONS_00023266.p1;TCONS_00034007.p1;TCONS_00022990.p1;TCONS_00022992.p1;TCONS_00022994.p1;TCONS_00015309.p1;TCONS_00015310.p1;TCONS_00007141.p1;TCONS_00012899.p1;TCONS_00012900.p1;TCO…
	GO:0048522	positive regulation of cellular process	359	2498	8.964e-11	1.64557e-08	TCONS_00019789.p1;TCONS_00035603.p1;TCONS_00035604.p1;TCONS_00035605.p1;TCONS_00035606.p1;TCONS_00048707.p1;TCONS_00016721.p1;TCONS_00019698.p1;TCONS_00019699.p1;TCONS_00019700.p1;TCONS_00019701.p1;TCONS_00019702.p1;TCONS_00019703.p1;TCONS_00019704.p1;TCONS_00019705.p1;TCONS_00019706.p1;TCONS_00019707.p1;TCONS_00019708.p1;TCONS_00019709.p1;TCONS_00019710.p1;TCONS_00043851.p1;TCONS_00036816.p1;TCO…
	GO:0048468	cell development	282	1766	9.59965e-11	1.71043e-08	TCONS_00019698.p1;TCONS_00019699.p1;TCONS_00019700.p1;TCONS_00019701.p1;TCONS_00019702.p1;TCONS_00019703.p1;TCONS_00019704.p1;TCONS_00019705.p1;TCONS_00019706.p1;TCONS_00019707.p1;TCONS_00019708.p1;TCONS_00019709.p1;TCONS_00019710.p1;TCONS_00015185.p1;TCONS_00029260.p1;TCONS_00029262.p1;TCONS_00036816.p1;TCONS_00042841.p2;TCONS_00016695.p1;TCONS_00006228.p1;TCONS_00006229.p1;TCONS_00006230.p1;TCO…
	GO:0043412	macromolecule modification	272	2087	1.46131e-10	2.52932e-08	TCONS_00015185.p1;TCONS_00043851.p1;TCONS_00020648.p1;TCONS_00015768.p1;TCONS_00042841.p2;TCONS_00016695.p1;TCONS_00006228.p1;TCONS_00006229.p1;TCONS_00006230.p1;TCONS_00012832.p1;TCONS_00039883.p1;TCONS_00000219.p1;TCONS_00000220.p1;TCONS_00000223.p1;TCONS_00000224.p1;TCONS_00000221.p1;TCONS_00000222.p1;TCONS_00042870.p1;TCONS_00028401.p1;TCONS_00041952.p1;TCONS_00035160.p1;TCONS_00030999.p1;TCO…
	GO:0051239	regulation of multicellular organismal process	207	1315	1.87278e-10	3.15147e-08	TCONS_00019698.p1;TCONS_00019699.p1;TCONS_00019700.p1;TCONS_00019701.p1;TCONS_00019702.p1;TCONS_00019703.p1;TCONS_00019704.p1;TCONS_00019705.p1;TCONS_00019706.p1;TCONS_00019707.p1;TCONS_00019708.p1;TCONS_00019709.p1;TCONS_00019710.p1;TCONS_00036816.p1;TCONS_00042841.p2;TCONS_00016695.p1;TCONS_00006228.p1;TCONS_00006229.p1;TCONS_00006230.p1;TCONS_00012832.p1;TCONS_00039883.p1;TCONS_00046133.p1;TCO…
	GO:0048523	negative regulation of cellular process	261	2000	2.82634e-10	4.62757e-08	TCONS_00019789.p1;TCONS_00043851.p1;TCONS_00029260.p1;TCONS_00029262.p1;TCONS_00036816.p1;TCONS_00042870.p1;TCONS_00013927.p1;TCONS_00013930.p1;TCONS_00013935.p1;TCONS_00028401.p1;TCONS_00005604.p1;TCONS_00005614.p1;TCONS_00048898.p2;TCONS_00001587.p2;TCONS_00001588.p2;TCONS_00046908.p1;TCONS_00023657.p1;TCONS_00023658.p1;TCONS_00023659.p1;TCONS_00030999.p1;TCONS_00031000.p1;TCONS_00027173.p1;TCO…
	GO:0060255	regulation of macromolecule metabolic process	387	3186	5.68285e-10	8.95294e-08	TCONS_00019789.p1;TCONS_00043851.p1;TCONS_00036816.p1;TCONS_00000262.p1;TCONS_00000263.p1;TCONS_00000264.p1;TCONS_00000265.p1;TCONS_00042841.p2;TCONS_00016695.p1;TCONS_00006228.p1;TCONS_00006229.p1;TCONS_00006230.p1;TCONS_00012832.p1;TCONS_00039883.p1;TCONS_00042870.p1;TCONS_00013927.p1;TCONS_00013930.p1;TCONS_00013935.p1;TCONS_00028401.p1;TCONS_00005604.p1;TCONS_00005614.p1;TCONS_00048898.p2;TCO…
	GO:0009605	response to external stimulus	220	1238	5.7637e-10	8.95294e-08	TCONS_00035603.p1;TCONS_00035604.p1;TCONS_00035605.p1;TCONS_00035606.p1;TCONS_00048707.p1;TCONS_00016721.p1;TCONS_00001404.p1;TCONS_00001587.p2;TCONS_00001588.p2;TCONS_00046908.p1;TCONS_00027173.p1;TCONS_00027174.p1;TCONS_00027175.p1;TCONS_00027177.p1;TCONS_00014672.p1;TCONS_00024230.p1;TCONS_00012117.p1;TCONS_00012118.p1;TCONS_00041952.p1;TCONS_00017379.p1;TCONS_00022366.p1;TCONS_00023200.p1;TCO…
	GO:0048519	negative regulation of biological process	282	2178	9.48685e-10	1.43678e-07	TCONS_00019789.p1;TCONS_00043851.p1;TCONS_00029260.p1;TCONS_00029262.p1;TCONS_00036816.p1;TCONS_00042870.p1;TCONS_00013927.p1;TCONS_00013930.p1;TCONS_00013935.p1;TCONS_00028401.p1;TCONS_00005604.p1;TCONS_00005614.p1;TCONS_00048898.p2;TCONS_00001587.p2;TCONS_00001588.p2;TCONS_00029962.p1;TCONS_00029963.p1;TCONS_00046908.p1;TCONS_00023657.p1;TCONS_00023658.p1;TCONS_00023659.p1;TCONS_00030999.p1;TCO…
	GO:0009893	positive regulation of metabolic process	264	1652	1.29162e-09	1.90845e-07	TCONS_00019789.p1;TCONS_00035603.p1;TCONS_00035604.p1;TCONS_00035605.p1;TCONS_00035606.p1;TCONS_00048707.p1;TCONS_00016721.p1;TCONS_00043851.p1;TCONS_00000262.p1;TCONS_00000263.p1;TCONS_00000264.p1;TCONS_00000265.p1;TCONS_00042841.p2;TCONS_00016695.p1;TCONS_00006228.p1;TCONS_00006229.p1;TCONS_00006230.p1;TCONS_00012832.p1;TCONS_00039883.p1;TCONS_00000230.p1;TCONS_00042870.p1;TCONS_00013927.p1;TCO…
	GO:0030182	neuron differentiation	203	1151	1.58147e-09	2.28108e-07	TCONS_00019698.p1;TCONS_00019699.p1;TCONS_00019700.p1;TCONS_00019701.p1;TCONS_00019702.p1;TCONS_00019703.p1;TCONS_00019704.p1;TCONS_00019705.p1;TCONS_00019706.p1;TCONS_00019707.p1;TCONS_00019708.p1;TCONS_00019709.p1;TCONS_00019710.p1;TCONS_00015185.p1;TCONS_00036816.p1;TCONS_00042841.p2;TCONS_00016695.p1;TCONS_00006228.p1;TCONS_00006229.p1;TCONS_00006230.p1;TCONS_00012832.p1;TCONS_00039883.p1;TCO…
	GO:0002684	positive regulation of immune system process	45	195	1.90866e-09	2.689e-07	TCONS_00001587.p2;TCONS_00001588.p2;TCONS_00014672.p1;TCONS_00032308.p1;TCONS_00034007.p1;TCONS_00007485.p1;TCONS_00048851.p1;TCONS_00019233.p1;TCONS_00049042.p1;TCONS_00024402.p1;TCONS_00017338.p1;TCONS_00017339.p1;TCONS_00017340.p1;TCONS_00017341.p1;TCONS_00007643.p1;TCONS_00007319.p1;TCONS_00007320.p1;TCONS_00014915.p1;TCONS_00025621.p1;TCONS_00025622.p1;TCONS_00004756.p1;TCONS_00013570.p1;TCO…
	GO:0060429	epithelium development	155	1070	2.02435e-09	2.78716e-07	TCONS_00019789.p1;TCONS_00036816.p1;TCONS_00001587.p2;TCONS_00001588.p2;TCONS_00003994.p1;TCONS_00023657.p1;TCONS_00023658.p1;TCONS_00023659.p1;TCONS_00042024.p1;TCONS_00002111.p1;TCONS_00024230.p1;TCONS_00024808.p1;TCONS_00017379.p1;TCONS_00023585.p1;TCONS_00039581.p1;TCONS_00022990.p1;TCONS_00022992.p1;TCONS_00022994.p1;TCONS_00015309.p1;TCONS_00015310.p1;TCONS_00037002.p1;TCONS_00007141.p1;TCO…
	GO:0042221	response to chemical	291	1905	2.354e-09	3.169e-07	TCONS_00019789.p1;TCONS_00035603.p1;TCONS_00035604.p1;TCONS_00035605.p1;TCONS_00035606.p1;TCONS_00048707.p1;TCONS_00016721.p1;TCONS_00015185.p1;TCONS_00029260.p1;TCONS_00029262.p1;TCONS_00042870.p1;TCONS_00028401.p1;TCONS_00048898.p2;TCONS_00001587.p2;TCONS_00001588.p2;TCONS_00046908.p1;TCONS_00027173.p1;TCONS_00027174.p1;TCONS_00027175.p1;TCONS_00027177.p1;TCONS_00030132.p1;TCONS_00013120.p1;TCO…
	GO:0048583	regulation of response to stimulus	201	1647	2.62388e-09	3.45553e-07	TCONS_00019789.p1;TCONS_00043851.p1;TCONS_00029260.p1;TCONS_00029262.p1;TCONS_00000230.p1;TCONS_00001404.p1;TCONS_00042870.p1;TCONS_00001587.p2;TCONS_00001588.p2;TCONS_00003994.p1;TCONS_00030999.p1;TCONS_00031000.p1;TCONS_00042024.p1;TCONS_00038038.p1;TCONS_00027173.p1;TCONS_00027174.p1;TCONS_00027175.p1;TCONS_00027177.p1;TCONS_00023637.p1;TCONS_00014672.p1;TCONS_00023266.p1;TCONS_00009575.p1;TCO…
	GO:0009792	embryo development ending in birth or egg hatching	71	383	2.91818e-09	3.76135e-07	TCONS_00029260.p1;TCONS_00029262.p1;TCONS_00036816.p1;TCONS_00030999.p1;TCONS_00031000.p1;TCONS_00002111.p1;TCONS_00010699.p1;TCONS_00010700.p1;TCONS_00037002.p1;TCONS_00032970.p1;TCONS_00045325.p1;TCONS_00044223.p1;TCONS_00011165.p1;TCONS_00020467.p2;TCONS_00020468.p2;TCONS_00007221.p1;TCONS_00050020.p1;TCONS_00048670.p1;TCONS_00048669.p2;TCONS_00033024.p1;TCONS_00028984.p1;TCONS_00041182.p1;TCO…
	GO:0044699	single-organism process	857	10314	3.03793e-09	3.76178e-07	TCONS_00019789.p1;TCONS_00046339.p1;TCONS_00045785.p1;TCONS_00035603.p1;TCONS_00035604.p1;TCONS_00035605.p1;TCONS_00035606.p1;TCONS_00048707.p1;TCONS_00016721.p1;TCONS_00019698.p1;TCONS_00019699.p1;TCONS_00019700.p1;TCONS_00019701.p1;TCONS_00019702.p1;TCONS_00019703.p1;TCONS_00019704.p1;TCONS_00019705.p1;TCONS_00019706.p1;TCONS_00019707.p1;TCONS_00019708.p1;TCONS_00019709.p1;TCONS_00019710.p1;TCO…
	GO:0044267	cellular protein metabolic process	326	2629	3.04271e-09	3.76178e-07	TCONS_00015185.p1;TCONS_00043851.p1;TCONS_00020648.p1;TCONS_00015768.p1;TCONS_00042841.p2;TCONS_00016695.p1;TCONS_00006228.p1;TCONS_00006229.p1;TCONS_00006230.p1;TCONS_00012832.p1;TCONS_00039883.p1;TCONS_00000219.p1;TCONS_00000220.p1;TCONS_00000223.p1;TCONS_00000224.p1;TCONS_00000221.p1;TCONS_00000222.p1;TCONS_00042870.p1;TCONS_00028401.p1;TCONS_00041952.p1;TCONS_00001587.p2;TCONS_00001588.p2;TCO…
	GO:0033036	macromolecule localization	233	1615	3.19017e-09	3.86522e-07	TCONS_00035603.p1;TCONS_00035604.p1;TCONS_00035605.p1;TCONS_00035606.p1;TCONS_00048707.p1;TCONS_00016721.p1;TCONS_00019698.p1;TCONS_00019699.p1;TCONS_00019700.p1;TCONS_00019701.p1;TCONS_00019702.p1;TCONS_00019703.p1;TCONS_00019704.p1;TCONS_00019705.p1;TCONS_00019706.p1;TCONS_00019707.p1;TCONS_00019708.p1;TCONS_00019709.p1;TCONS_00019710.p1;TCONS_00029260.p1;TCONS_00029262.p1;TCONS_00020648.p1;TCO…
	GO:0006897	endocytosis	79	320	3.48056e-09	4.13436e-07	TCONS_00035603.p1;TCONS_00035604.p1;TCONS_00035605.p1;TCONS_00035606.p1;TCONS_00048707.p1;TCONS_00016721.p1;TCONS_00036816.p1;TCONS_00005604.p1;TCONS_00005614.p1;TCONS_00030132.p1;TCONS_00047923.p1;TCONS_00001581.p1;TCONS_00001582.p1;TCONS_00029634.p1;TCONS_00024361.p1;TCONS_00002863.p1;TCONS_00002864.p1;TCONS_00023200.p1;TCONS_00022990.p1;TCONS_00022992.p1;TCONS_00022994.p1;TCONS_00015309.p1;TCO…
	GO:0031323	regulation of cellular metabolic process	393	3125	3.58566e-09	4.1773e-07	TCONS_00019789.p1;TCONS_00035603.p1;TCONS_00035604.p1;TCONS_00035605.p1;TCONS_00035606.p1;TCONS_00048707.p1;TCONS_00016721.p1;TCONS_00043851.p1;TCONS_00036816.p1;TCONS_00000262.p1;TCONS_00000263.p1;TCONS_00000264.p1;TCONS_00000265.p1;TCONS_00042841.p2;TCONS_00016695.p1;TCONS_00006228.p1;TCONS_00006229.p1;TCONS_00006230.p1;TCONS_00012832.p1;TCONS_00039883.p1;TCONS_00042870.p1;TCONS_00013927.p1;TCO…
	GO:0010033	response to organic substance	187	1054	3.8264e-09	4.37365e-07	TCONS_00019789.p1;TCONS_00035603.p1;TCONS_00035604.p1;TCONS_00035605.p1;TCONS_00035606.p1;TCONS_00048707.p1;TCONS_00016721.p1;TCONS_00015185.p1;TCONS_00029260.p1;TCONS_00029262.p1;TCONS_00042870.p1;TCONS_00028401.p1;TCONS_00048898.p2;TCONS_00001587.p2;TCONS_00001588.p2;TCONS_00030132.p1;TCONS_00013120.p1;TCONS_00013121.p1;TCONS_00013123.p1;TCONS_00013124.p1;TCONS_00013125.p1;TCONS_00013126.p1;TCO…
	GO:0009966	regulation of signal transduction	159	1149	4.25258e-09	4.77077e-07	TCONS_00019789.p1;TCONS_00029260.p1;TCONS_00029262.p1;TCONS_00000230.p1;TCONS_00001587.p2;TCONS_00001588.p2;TCONS_00003994.p1;TCONS_00030999.p1;TCONS_00031000.p1;TCONS_00042024.p1;TCONS_00027173.p1;TCONS_00027174.p1;TCONS_00027175.p1;TCONS_00027177.p1;TCONS_00014672.p1;TCONS_00023266.p1;TCONS_00009575.p1;TCONS_00034007.p1;TCONS_00006482.p1;TCONS_00006483.p1;TCONS_00023585.p1;TCONS_00022990.p1;TCO…
	GO:0006950	response to stress	249	1846	4.65284e-09	5.12489e-07	TCONS_00015185.p1;TCONS_00043851.p1;TCONS_00001404.p1;TCONS_00042870.p1;TCONS_00029337.p1;TCONS_00001587.p2;TCONS_00001588.p2;TCONS_00027173.p1;TCONS_00027174.p1;TCONS_00027175.p1;TCONS_00027177.p1;TCONS_00041692.p1;TCONS_00047923.p1;TCONS_00001581.p1;TCONS_00001582.p1;TCONS_00029634.p1;TCONS_00023637.p1;TCONS_00014672.p1;TCONS_00027696.p1;TCONS_00027697.p1;TCONS_00027698.p1;TCONS_00027699.p1;TCO…
	GO:0048699	generation of neurons	210	1237	4.88618e-09	5.2858e-07	TCONS_00019698.p1;TCONS_00019699.p1;TCONS_00019700.p1;TCONS_00019701.p1;TCONS_00019702.p1;TCONS_00019703.p1;TCONS_00019704.p1;TCONS_00019705.p1;TCONS_00019706.p1;TCONS_00019707.p1;TCONS_00019708.p1;TCONS_00019709.p1;TCONS_00019710.p1;TCONS_00015185.p1;TCONS_00036816.p1;TCONS_00042841.p2;TCONS_00016695.p1;TCONS_00006228.p1;TCONS_00006229.p1;TCONS_00006230.p1;TCONS_00012832.p1;TCONS_00039883.p1;TCO…
	GO:0006468	protein phosphorylation	129	729	5.77763e-09	6.14051e-07	TCONS_00041952.p1;TCONS_00036211.p1;TCONS_00036212.p1;TCONS_00036213.p1;TCONS_00024361.p1;TCONS_00016431.p1;TCONS_00016432.p1;TCONS_00046670.p1;TCONS_00032314.p1;TCONS_00023585.p1;TCONS_00048851.p1;TCONS_00019233.p1;TCONS_00006228.p1;TCONS_00006229.p1;TCONS_00006230.p1;TCONS_00003041.p1;TCONS_00030805.p1;TCONS_00030806.p1;TCONS_00030807.p1;TCONS_00030808.p1;TCONS_00011165.p1;TCONS_00020467.p2;TCO…
	GO:0080090	regulation of primary metabolic process	372	3111	6.51239e-09	6.80208e-07	TCONS_00019789.p1;TCONS_00035603.p1;TCONS_00035604.p1;TCONS_00035605.p1;TCONS_00035606.p1;TCONS_00048707.p1;TCONS_00016721.p1;TCONS_00043851.p1;TCONS_00036816.p1;TCONS_00000262.p1;TCONS_00000263.p1;TCONS_00000264.p1;TCONS_00000265.p1;TCONS_00042841.p2;TCONS_00016695.p1;TCONS_00006228.p1;TCONS_00006229.p1;TCONS_00006230.p1;TCONS_00012832.p1;TCONS_00039883.p1;TCONS_00042870.p1;TCONS_00013927.p1;TCO…
	GO:0048666	neuron development	184	980	7.70442e-09	7.90392e-07	TCONS_00019698.p1;TCONS_00019699.p1;TCONS_00019700.p1;TCONS_00019701.p1;TCONS_00019702.p1;TCONS_00019703.p1;TCONS_00019704.p1;TCONS_00019705.p1;TCONS_00019706.p1;TCONS_00019707.p1;TCONS_00019708.p1;TCONS_00019709.p1;TCONS_00019710.p1;TCONS_00015185.p1;TCONS_00036816.p1;TCONS_00042841.p2;TCONS_00016695.p1;TCONS_00006228.p1;TCONS_00006229.p1;TCONS_00006230.p1;TCONS_00012832.p1;TCONS_00039883.p1;TCO…
	GO:0070887	cellular response to chemical stimulus	161	930	7.82824e-09	7.90392e-07	TCONS_00019789.p1;TCONS_00029260.p1;TCONS_00029262.p1;TCONS_00028401.p1;TCONS_00048898.p2;TCONS_00001587.p2;TCONS_00001588.p2;TCONS_00030132.p1;TCONS_00024361.p1;TCONS_00023637.p1;TCONS_00000659.p1;TCONS_00000662.p1;TCONS_00027696.p1;TCONS_00027697.p1;TCONS_00027698.p1;TCONS_00027699.p1;TCONS_00027700.p1;TCONS_00027701.p1;TCONS_00000101.p1;TCONS_00037231.p1;TCONS_00023266.p1;TCONS_00023200.p1;TCO…
	GO:0009968	negative regulation of signal transduction	75	430	9.185e-09	9.12176e-07	TCONS_00019789.p1;TCONS_00029260.p1;TCONS_00029262.p1;TCONS_00001587.p2;TCONS_00001588.p2;TCONS_00030999.p1;TCONS_00031000.p1;TCONS_00027173.p1;TCONS_00027174.p1;TCONS_00027175.p1;TCONS_00027177.p1;TCONS_00014672.p1;TCONS_00034007.p1;TCONS_00022990.p1;TCONS_00022992.p1;TCONS_00022994.p1;TCONS_00015309.p1;TCONS_00015310.p1;TCONS_00006290.p1;TCONS_00045325.p1;TCONS_00011165.p1;TCONS_00020467.p2;TCO…
	GO:0009790	embryo development	108	765	1.45648e-08	1.42313e-06	TCONS_00019789.p1;TCONS_00029260.p1;TCONS_00029262.p1;TCONS_00036816.p1;TCONS_00029962.p1;TCONS_00029963.p1;TCONS_00030999.p1;TCONS_00031000.p1;TCONS_00042024.p1;TCONS_00004509.p1;TCONS_00002111.p1;TCONS_00002863.p1;TCONS_00002864.p1;TCONS_00046670.p1;TCONS_00032314.p1;TCONS_00010699.p1;TCONS_00010700.p1;TCONS_00037002.p1;TCONS_00032970.p1;TCONS_00045325.p1;TCONS_00044223.p1;TCONS_00025681.p1;TCO…
	GO:0022008	neurogenesis	213	1326	1.57769e-08	1.51709e-06	TCONS_00019698.p1;TCONS_00019699.p1;TCONS_00019700.p1;TCONS_00019701.p1;TCONS_00019702.p1;TCONS_00019703.p1;TCONS_00019704.p1;TCONS_00019705.p1;TCONS_00019706.p1;TCONS_00019707.p1;TCONS_00019708.p1;TCONS_00019709.p1;TCONS_00019710.p1;TCONS_00015185.p1;TCONS_00036816.p1;TCONS_00042841.p2;TCONS_00016695.p1;TCONS_00006228.p1;TCONS_00006229.p1;TCONS_00006230.p1;TCONS_00012832.p1;TCONS_00039883.p1;TCO…
	GO:0051179	localization	397	3407	1.84449e-08	1.74592e-06	TCONS_00035603.p1;TCONS_00035604.p1;TCONS_00035605.p1;TCONS_00035606.p1;TCONS_00048707.p1;TCONS_00016721.p1;TCONS_00019698.p1;TCONS_00019699.p1;TCONS_00019700.p1;TCONS_00019701.p1;TCONS_00019702.p1;TCONS_00019703.p1;TCONS_00019704.p1;TCONS_00019705.p1;TCONS_00019706.p1;TCONS_00019707.p1;TCONS_00019708.p1;TCONS_00019709.p1;TCONS_00019710.p1;TCONS_00029260.p1;TCONS_00029262.p1;TCONS_00036816.p1;TCO…
	GO:0030030	cell projection organization	187	1165	2.00501e-08	1.86867e-06	TCONS_00046339.p1;TCONS_00045785.p1;TCONS_00019698.p1;TCONS_00019699.p1;TCONS_00019700.p1;TCONS_00019701.p1;TCONS_00019702.p1;TCONS_00019703.p1;TCONS_00019704.p1;TCONS_00019705.p1;TCONS_00019706.p1;TCONS_00019707.p1;TCONS_00019708.p1;TCONS_00019709.p1;TCONS_00019710.p1;TCONS_00015185.p1;TCONS_00036816.p1;TCONS_00042841.p2;TCONS_00016695.p1;TCONS_00006228.p1;TCONS_00006229.p1;TCONS_00006230.p1;TCO…
	GO:0044702	single organism reproductive process	190	1132	2.19218e-08	2.01215e-06	TCONS_00019789.p1;TCONS_00001404.p1;TCONS_00029962.p1;TCONS_00029963.p1;TCONS_00011661.p1;TCONS_00023637.p1;TCONS_00002111.p1;TCONS_00002863.p1;TCONS_00002864.p1;TCONS_00024230.p1;TCONS_00017379.p1;TCONS_00043805.p1;TCONS_00023585.p1;TCONS_00010699.p1;TCONS_00010700.p1;TCONS_00037002.p1;TCONS_00007141.p1;TCONS_00015309.p1;TCONS_00015310.p1;TCONS_00020882.p1;TCONS_00000933.p1;TCONS_00003959.p1;TCO…
	GO:0048608	reproductive structure development	50	338	3.26512e-08	2.90884e-06	TCONS_00019789.p1;TCONS_00023637.p1;TCONS_00002111.p1;TCONS_00024230.p1;TCONS_00017379.p1;TCONS_00023585.p1;TCONS_00010699.p1;TCONS_00010700.p1;TCONS_00037002.p1;TCONS_00003959.p1;TCONS_00050020.p1;TCONS_00048670.p1;TCONS_00048669.p2;TCONS_00033024.p1;TCONS_00035382.p1;TCONS_00003885.p1;TCONS_00019029.p1;TCONS_00013651.p1;TCONS_00033821.p1;TCONS_00033822.p1;TCONS_00033823.p1;TCONS_00011165.p1;TCO…
	GO:0061458	reproductive system development	50	338	3.26512e-08	2.90884e-06	TCONS_00019789.p1;TCONS_00023637.p1;TCONS_00002111.p1;TCONS_00024230.p1;TCONS_00017379.p1;TCONS_00023585.p1;TCONS_00010699.p1;TCONS_00010700.p1;TCONS_00037002.p1;TCONS_00003959.p1;TCONS_00050020.p1;TCONS_00048670.p1;TCONS_00048669.p2;TCONS_00033024.p1;TCONS_00035382.p1;TCONS_00003885.p1;TCONS_00019029.p1;TCONS_00013651.p1;TCONS_00033821.p1;TCONS_00033822.p1;TCONS_00033823.p1;TCONS_00011165.p1;TCO…
	GO:0050793	regulation of developmental process	197	1270	3.52729e-08	3.09686e-06	TCONS_00019698.p1;TCONS_00019699.p1;TCONS_00019700.p1;TCONS_00019701.p1;TCONS_00019702.p1;TCONS_00019703.p1;TCONS_00019704.p1;TCONS_00019705.p1;TCONS_00019706.p1;TCONS_00019707.p1;TCONS_00019708.p1;TCONS_00019709.p1;TCONS_00019710.p1;TCONS_00036816.p1;TCONS_00042841.p2;TCONS_00016695.p1;TCONS_00006228.p1;TCONS_00006229.p1;TCONS_00006230.p1;TCONS_00012832.p1;TCONS_00039883.p1;TCONS_00048898.p2;TCO…
	GO:0030100	regulation of endocytosis	39	101	4.16388e-08	3.60354e-06	TCONS_00036816.p1;TCONS_00047923.p1;TCONS_00001581.p1;TCONS_00001582.p1;TCONS_00029634.p1;TCONS_00024361.p1;TCONS_00023200.p1;TCONS_00022990.p1;TCONS_00022992.p1;TCONS_00022994.p1;TCONS_00015309.p1;TCONS_00015310.p1;TCONS_00000933.p1;TCONS_00036272.p1;TCONS_00035603.p1;TCONS_00035604.p1;TCONS_00035605.p1;TCONS_00035606.p1;TCONS_00029595.p1;TCONS_00029596.p1;TCONS_00029597.p1;TCONS_00010618.p1;TCO…
	GO:0016043	cellular component organization	457	4138	6.67895e-08	5.69875e-06	TCONS_00046339.p1;TCONS_00045785.p1;TCONS_00035603.p1;TCONS_00035604.p1;TCONS_00035605.p1;TCONS_00035606.p1;TCONS_00048707.p1;TCONS_00016721.p1;TCONS_00019698.p1;TCONS_00019699.p1;TCONS_00019700.p1;TCONS_00019701.p1;TCONS_00019702.p1;TCONS_00019703.p1;TCONS_00019704.p1;TCONS_00019705.p1;TCONS_00019706.p1;TCONS_00019707.p1;TCONS_00019708.p1;TCONS_00019709.p1;TCONS_00019710.p1;TCONS_00015185.p1;TCO…
	GO:0048585	negative regulation of response to stimulus	86	544	7.51896e-08	6.32637e-06	TCONS_00019789.p1;TCONS_00029260.p1;TCONS_00029262.p1;TCONS_00042870.p1;TCONS_00001587.p2;TCONS_00001588.p2;TCONS_00030999.p1;TCONS_00031000.p1;TCONS_00027173.p1;TCONS_00027174.p1;TCONS_00027175.p1;TCONS_00027177.p1;TCONS_00014672.p1;TCONS_00034007.p1;TCONS_00023585.p1;TCONS_00022990.p1;TCONS_00022992.p1;TCONS_00022994.p1;TCONS_00015309.p1;TCONS_00015310.p1;TCONS_00006290.p1;TCONS_00045325.p1;TCO…
	GO:0065008	regulation of biological quality	293	2134	7.69897e-08	6.38909e-06	TCONS_00035603.p1;TCONS_00035604.p1;TCONS_00035605.p1;TCONS_00035606.p1;TCONS_00048707.p1;TCONS_00016721.p1;TCONS_00019698.p1;TCONS_00019699.p1;TCONS_00019700.p1;TCONS_00019701.p1;TCONS_00019702.p1;TCONS_00019703.p1;TCONS_00019704.p1;TCONS_00019705.p1;TCONS_00019706.p1;TCONS_00019707.p1;TCONS_00019708.p1;TCONS_00019709.p1;TCONS_00019710.p1;TCONS_00020648.p1;TCONS_00015768.p1;TCONS_00000230.p1;TCO…
	GO:0010646	regulation of cell communication	186	1436	8.54528e-08	6.96342e-06	TCONS_00019789.p1;TCONS_00029260.p1;TCONS_00029262.p1;TCONS_00000230.p1;TCONS_00005604.p1;TCONS_00005614.p1;TCONS_00001587.p2;TCONS_00001588.p2;TCONS_00046908.p1;TCONS_00003994.p1;TCONS_00030999.p1;TCONS_00031000.p1;TCONS_00042024.p1;TCONS_00038038.p1;TCONS_00027173.p1;TCONS_00027174.p1;TCONS_00027175.p1;TCONS_00027177.p1;TCONS_00014672.p1;TCONS_00000101.p1;TCONS_00037231.p1;TCONS_00023266.p1;TCO…
	GO:0016331	morphogenesis of embryonic epithelium	35	134	8.62093e-08	6.96342e-06	TCONS_00002111.p1;TCONS_00045325.p1;TCONS_00025681.p1;TCONS_00001701.p1;TCONS_00011165.p1;TCONS_00020467.p2;TCONS_00020468.p2;TCONS_00007221.p1;TCONS_00050020.p1;TCONS_00014915.p1;TCONS_00034647.p1;TCONS_00034648.p1;TCONS_00030733.p1;TCONS_00012694.p1;TCONS_00006020.p1;TCONS_00006021.p1;TCONS_00006022.p1;TCONS_00046855.p1;TCONS_00010618.p1;TCONS_00041510.p2;TCONS_00026553.p1;TCONS_00035084.p1;TCO…
	GO:0016310	phosphorylation	138	908	9.72117e-08	7.7488e-06	TCONS_00041952.p1;TCONS_00036211.p1;TCONS_00036212.p1;TCONS_00036213.p1;TCONS_00015596.p1;TCONS_00024361.p1;TCONS_00016431.p1;TCONS_00016432.p1;TCONS_00014672.p1;TCONS_00046670.p1;TCONS_00032314.p1;TCONS_00023585.p1;TCONS_00008635.p1;TCONS_00048851.p1;TCONS_00019233.p1;TCONS_00006228.p1;TCONS_00006229.p1;TCONS_00006230.p1;TCONS_00045325.p1;TCONS_00003041.p1;TCONS_00030805.p1;TCONS_00030806.p1;TCO…
	GO:0023051	regulation of signaling	187	1415	1.15214e-07	9.06449e-06	TCONS_00019789.p1;TCONS_00029260.p1;TCONS_00029262.p1;TCONS_00000230.p1;TCONS_00005604.p1;TCONS_00005614.p1;TCONS_00001587.p2;TCONS_00001588.p2;TCONS_00046908.p1;TCONS_00003994.p1;TCONS_00030999.p1;TCONS_00031000.p1;TCONS_00042024.p1;TCONS_00038038.p1;TCONS_00027173.p1;TCONS_00027174.p1;TCONS_00027175.p1;TCONS_00027177.p1;TCONS_00014672.p1;TCONS_00000101.p1;TCONS_00037231.p1;TCONS_00023266.p1;TCO…
	GO:0007399	nervous system development	241	1716	1.4179e-07	1.09913e-05	TCONS_00019698.p1;TCONS_00019699.p1;TCONS_00019700.p1;TCONS_00019701.p1;TCONS_00019702.p1;TCONS_00019703.p1;TCONS_00019704.p1;TCONS_00019705.p1;TCONS_00019706.p1;TCONS_00019707.p1;TCONS_00019708.p1;TCONS_00019709.p1;TCONS_00019710.p1;TCONS_00015185.p1;TCONS_00036816.p1;TCONS_00042841.p2;TCONS_00016695.p1;TCONS_00006228.p1;TCONS_00006229.p1;TCONS_00006230.p1;TCONS_00012832.p1;TCONS_00039883.p1;TCO…
	GO:0097190	apoptotic signaling pathway	42	162	1.43333e-07	1.09913e-05	TCONS_00015185.p1;TCONS_00001587.p2;TCONS_00001588.p2;TCONS_00030999.p1;TCONS_00031000.p1;TCONS_00023266.p1;TCONS_00032308.p1;TCONS_00034007.p1;TCONS_00037002.p1;TCONS_00049042.p1;TCONS_00003041.p1;TCONS_00003394.p1;TCONS_00003395.p1;TCONS_00003396.p1;TCONS_00003397.p1;TCONS_00048670.p1;TCONS_00048669.p2;TCONS_00033024.p1;TCONS_00017350.p1;TCONS_00017352.p1;TCONS_00017353.p1;TCONS_00017354.p1;TCO…
	GO:0000003	reproduction	204	1324	1.63471e-07	1.23789e-05	TCONS_00019789.p1;TCONS_00001404.p1;TCONS_00001587.p2;TCONS_00001588.p2;TCONS_00029962.p1;TCONS_00029963.p1;TCONS_00011661.p1;TCONS_00044498.p1;TCONS_00023637.p1;TCONS_00002111.p1;TCONS_00002863.p1;TCONS_00002864.p1;TCONS_00024230.p1;TCONS_00017379.p1;TCONS_00003041.p1;TCONS_00043805.p1;TCONS_00023585.p1;TCONS_00010699.p1;TCONS_00010700.p1;TCONS_00037002.p1;TCONS_00007141.p1;TCONS_00015309.p1;TCO…
	GO:0071363	cellular response to growth factor stimulus	46	196	1.69711e-07	1.26927e-05	TCONS_00029260.p1;TCONS_00029262.p1;TCONS_00030132.p1;TCONS_00024361.p1;TCONS_00023266.p1;TCONS_00012899.p1;TCONS_00012900.p1;TCONS_00030490.p2;TCONS_00029595.p1;TCONS_00029596.p1;TCONS_00029597.p1;TCONS_00033024.p1;TCONS_00013066.p2;TCONS_00013067.p2;TCONS_00033558.p1;TCONS_00002905.p1;TCONS_00040866.p1;TCONS_00036829.p1;TCONS_00045272.p1;TCONS_00016781.p1;TCONS_00046855.p1;TCONS_00010618.p1;TCO…
	GO:0048598	embryonic morphogenesis	64	377	2.0737e-07	1.53201e-05	TCONS_00019789.p1;TCONS_00029260.p1;TCONS_00029262.p1;TCONS_00036816.p1;TCONS_00004509.p1;TCONS_00002111.p1;TCONS_00045325.p1;TCONS_00044223.p1;TCONS_00025681.p1;TCONS_00001701.p1;TCONS_00011165.p1;TCONS_00020467.p2;TCONS_00020468.p2;TCONS_00007221.p1;TCONS_00050020.p1;TCONS_00028984.p1;TCONS_00030464.p1;TCONS_00014915.p1;TCONS_00013651.p1;TCONS_00032042.p1;TCONS_00032043.p1;TCONS_00034647.p1;TCO…
	GO:0009791	post-embryonic development	82	519	2.64578e-07	1.9311e-05	TCONS_00029260.p1;TCONS_00029262.p1;TCONS_00041952.p1;TCONS_00003994.p1;TCONS_00023657.p1;TCONS_00023658.p1;TCONS_00023659.p1;TCONS_00042024.p1;TCONS_00002111.p1;TCONS_00024230.p1;TCONS_00012117.p1;TCONS_00012118.p1;TCONS_00017379.p1;TCONS_00022990.p1;TCONS_00022992.p1;TCONS_00022994.p1;TCONS_00015309.p1;TCONS_00015310.p1;TCONS_00041868.p1;TCONS_00020438.p1;TCONS_00007141.p1;TCONS_00011165.p1;TCO…
	GO:0035295	tube development	116	764	2.77914e-07	2.00429e-05	TCONS_00019789.p1;TCONS_00003994.p1;TCONS_00023657.p1;TCONS_00023658.p1;TCONS_00023659.p1;TCONS_00042024.p1;TCONS_00002111.p1;TCONS_00024230.p1;TCONS_00046670.p1;TCONS_00032314.p1;TCONS_00017379.p1;TCONS_00039581.p1;TCONS_00022990.p1;TCONS_00022992.p1;TCONS_00022994.p1;TCONS_00015309.p1;TCONS_00015310.p1;TCONS_00007141.p1;TCONS_00045325.p1;TCONS_00001701.p1;TCONS_00011165.p1;TCONS_00020467.p2;TCO…
	GO:2001236	regulation of extrinsic apoptotic signaling pathway	15	27	3.03747e-07	2.164e-05	TCONS_00034007.p1;TCONS_00048670.p1;TCONS_00048669.p2;TCONS_00033024.p1;TCONS_00017350.p1;TCONS_00017352.p1;TCONS_00017353.p1;TCONS_00017354.p1;TCONS_00017355.p1;TCONS_00015343.p1;TCONS_00015344.p1;TCONS_00015345.p1;TCONS_00022486.p1;TCONS_00022488.p1;TCONS_00022495.p1
	GO:0009887	organ morphogenesis	139	943	3.07204e-07	2.164e-05	TCONS_00019789.p1;TCONS_00015185.p1;TCONS_00029260.p1;TCONS_00029262.p1;TCONS_00036816.p1;TCONS_00001587.p2;TCONS_00001588.p2;TCONS_00003994.p1;TCONS_00023657.p1;TCONS_00023658.p1;TCONS_00023659.p1;TCONS_00042024.p1;TCONS_00002111.p1;TCONS_00024230.p1;TCONS_00017379.p1;TCONS_00039581.p1;TCONS_00010699.p1;TCONS_00010700.p1;TCONS_00022990.p1;TCONS_00022992.p1;TCONS_00022994.p1;TCONS_00015309.p1;TCO…
	GO:0010468	regulation of gene expression	271	2468	3.20538e-07	2.23198e-05	TCONS_00019789.p1;TCONS_00036816.p1;TCONS_00042841.p2;TCONS_00016695.p1;TCONS_00006228.p1;TCONS_00006229.p1;TCONS_00006230.p1;TCONS_00012832.p1;TCONS_00039883.p1;TCONS_00013927.p1;TCONS_00013930.p1;TCONS_00013935.p1;TCONS_00028401.p1;TCONS_00005604.p1;TCONS_00005614.p1;TCONS_00048898.p2;TCONS_00001587.p2;TCONS_00001588.p2;TCONS_00029962.p1;TCONS_00029963.p1;TCONS_00003994.p1;TCONS_00023129.p2;TCO…
	GO:0032101	regulation of response to external stimulus	65	300	3.48327e-07	2.39791e-05	TCONS_00001404.p1;TCONS_00027173.p1;TCONS_00027174.p1;TCONS_00027175.p1;TCONS_00027177.p1;TCONS_00014672.p1;TCONS_00023200.p1;TCONS_00046839.p2;TCONS_00004060.p1;TCONS_00024402.p1;TCONS_00020860.p1;TCONS_00001796.p1;TCONS_00001797.p1;TCONS_00017350.p1;TCONS_00017352.p1;TCONS_00017353.p1;TCONS_00017354.p1;TCONS_00017355.p1;TCONS_00003885.p1;TCONS_00007643.p1;TCONS_00007319.p1;TCONS_00007320.p1;TCO…
	GO:0035556	intracellular signal transduction	139	1084	3.6552e-07	2.488e-05	TCONS_00000230.p1;TCONS_00001587.p2;TCONS_00001588.p2;TCONS_00030999.p1;TCONS_00031000.p1;TCONS_00036211.p1;TCONS_00036212.p1;TCONS_00036213.p1;TCONS_00014672.p1;TCONS_00047461.p1;TCONS_00023266.p1;TCONS_00009575.p1;TCONS_00032308.p1;TCONS_00014650.p1;TCONS_00014651.p1;TCONS_00014652.p1;TCONS_00034007.p1;TCONS_00006482.p1;TCONS_00006483.p1;TCONS_00023585.p1;TCONS_00037345.p1;TCONS_00037002.p1;TCO…
	GO:0050778	positive regulation of immune response	29	142	3.84348e-07	2.58709e-05	TCONS_00001587.p2;TCONS_00001588.p2;TCONS_00014672.p1;TCONS_00034007.p1;TCONS_00048851.p1;TCONS_00019233.p1;TCONS_00049042.p1;TCONS_00024402.p1;TCONS_00007643.p1;TCONS_00007319.p1;TCONS_00007320.p1;TCONS_00014915.p1;TCONS_00013570.p1;TCONS_00006966.p1;TCONS_00024577.p1;TCONS_00007090.p2;TCONS_00036272.p1;TCONS_00042162.p1;TCONS_00013363.p1;TCONS_00003959.p1;TCONS_00018708.p1;TCONS_00018709.p1;TCO…
	GO:0008104	protein localization	183	1378	4.2617e-07	2.83707e-05	TCONS_00019698.p1;TCONS_00019699.p1;TCONS_00019700.p1;TCONS_00019701.p1;TCONS_00019702.p1;TCONS_00019703.p1;TCONS_00019704.p1;TCONS_00019705.p1;TCONS_00019706.p1;TCONS_00019707.p1;TCONS_00019708.p1;TCONS_00019709.p1;TCONS_00019710.p1;TCONS_00005604.p1;TCONS_00005614.p1;TCONS_00048898.p2;TCONS_00029962.p1;TCONS_00029963.p1;TCONS_00042024.p1;TCONS_00027173.p1;TCONS_00027174.p1;TCONS_00027175.p1;TCO…
	GO:0016192	vesicle-mediated transport	135	813	4.48401e-07	2.92891e-05	TCONS_00035603.p1;TCONS_00035604.p1;TCONS_00035605.p1;TCONS_00035606.p1;TCONS_00048707.p1;TCONS_00016721.p1;TCONS_00019698.p1;TCONS_00019699.p1;TCONS_00019700.p1;TCONS_00019701.p1;TCONS_00019702.p1;TCONS_00019703.p1;TCONS_00019704.p1;TCONS_00019705.p1;TCONS_00019706.p1;TCONS_00019707.p1;TCONS_00019708.p1;TCONS_00019709.p1;TCONS_00019710.p1;TCONS_00036816.p1;TCONS_00005604.p1;TCONS_00005614.p1;TCO…
	GO:0042761	very long-chain fatty acid biosynthetic process	8	20	4.49634e-07	2.92891e-05	TCONS_00032511.p1;TCONS_00004282.p1;TCONS_00037218.p1;TCONS_00010094.p1;TCONS_00045901.p1;TCONS_00045902.p1;TCONS_00045904.p1;TCONS_00032461.p1
	GO:0071840	cellular component organization or biogenesis	466	4303	5.60325e-07	3.61111e-05	TCONS_00046339.p1;TCONS_00045785.p1;TCONS_00035603.p1;TCONS_00035604.p1;TCONS_00035605.p1;TCONS_00035606.p1;TCONS_00048707.p1;TCONS_00016721.p1;TCONS_00019698.p1;TCONS_00019699.p1;TCONS_00019700.p1;TCONS_00019701.p1;TCONS_00019702.p1;TCONS_00019703.p1;TCONS_00019704.p1;TCONS_00019705.p1;TCONS_00019706.p1;TCONS_00019707.p1;TCONS_00019708.p1;TCONS_00019709.p1;TCONS_00019710.p1;TCONS_00015185.p1;TCO…
	GO:0070848	response to growth factor	46	205	6.28879e-07	4.01027e-05	TCONS_00029260.p1;TCONS_00029262.p1;TCONS_00030132.p1;TCONS_00024361.p1;TCONS_00023266.p1;TCONS_00012899.p1;TCONS_00012900.p1;TCONS_00030490.p2;TCONS_00029595.p1;TCONS_00029596.p1;TCONS_00029597.p1;TCONS_00033024.p1;TCONS_00013066.p2;TCONS_00013067.p2;TCONS_00033558.p1;TCONS_00002905.p1;TCONS_00040866.p1;TCONS_00036829.p1;TCONS_00045272.p1;TCONS_00016781.p1;TCONS_00046855.p1;TCONS_00010618.p1;TCO…
	GO:0003006	developmental process involved in reproduction	130	802	6.59292e-07	4.16041e-05	TCONS_00019789.p1;TCONS_00029962.p1;TCONS_00029963.p1;TCONS_00011661.p1;TCONS_00023637.p1;TCONS_00002111.p1;TCONS_00002863.p1;TCONS_00002864.p1;TCONS_00024230.p1;TCONS_00017379.p1;TCONS_00043805.p1;TCONS_00023585.p1;TCONS_00010699.p1;TCONS_00010700.p1;TCONS_00037002.p1;TCONS_00007141.p1;TCONS_00000933.p1;TCONS_00003959.p1;TCONS_00045325.p1;TCONS_00020648.p1;TCONS_00015768.p1;TCONS_00002245.p1;TCO…
	GO:0022414	reproductive process	201	1309	7.55945e-07	4.67942e-05	TCONS_00019789.p1;TCONS_00001404.p1;TCONS_00001587.p2;TCONS_00001588.p2;TCONS_00029962.p1;TCONS_00029963.p1;TCONS_00011661.p1;TCONS_00044498.p1;TCONS_00023637.p1;TCONS_00002111.p1;TCONS_00002863.p1;TCONS_00002864.p1;TCONS_00024230.p1;TCONS_00017379.p1;TCONS_00043805.p1;TCONS_00023585.p1;TCONS_00010699.p1;TCONS_00010700.p1;TCONS_00037002.p1;TCONS_00007141.p1;TCONS_00015309.p1;TCONS_00015310.p1;TCO…
	GO:1902531	regulation of intracellular signal transduction	99	654	7.70623e-07	4.67942e-05	TCONS_00000230.p1;TCONS_00001587.p2;TCONS_00001588.p2;TCONS_00030999.p1;TCONS_00031000.p1;TCONS_00014672.p1;TCONS_00023266.p1;TCONS_00009575.p1;TCONS_00034007.p1;TCONS_00006482.p1;TCONS_00006483.p1;TCONS_00023585.p1;TCONS_00037345.p1;TCONS_00045325.p1;TCONS_00003041.p1;TCONS_00046839.p2;TCONS_00004060.p1;TCONS_00020860.p1;TCONS_00050020.p1;TCONS_00001796.p1;TCONS_00001797.p1;TCONS_00017350.p1;TCO…
	GO:0008219	cell death	144	881	7.74999e-07	4.67942e-05	TCONS_00015185.p1;TCONS_00029260.p1;TCONS_00029262.p1;TCONS_00013927.p1;TCONS_00013930.p1;TCONS_00013935.p1;TCONS_00001587.p2;TCONS_00001588.p2;TCONS_00030999.p1;TCONS_00031000.p1;TCONS_00047461.p1;TCONS_00023266.p1;TCONS_00024230.p1;TCONS_00032308.p1;TCONS_00017379.p1;TCONS_00034007.p1;TCONS_00023585.p1;TCONS_00010699.p1;TCONS_00010700.p1;TCONS_00037002.p1;TCONS_00049042.p1;TCONS_00003959.p1;TCO…
	GO:0016265	death	144	881	7.74999e-07	4.67942e-05	TCONS_00015185.p1;TCONS_00029260.p1;TCONS_00029262.p1;TCONS_00013927.p1;TCONS_00013930.p1;TCONS_00013935.p1;TCONS_00001587.p2;TCONS_00001588.p2;TCONS_00030999.p1;TCONS_00031000.p1;TCONS_00047461.p1;TCONS_00023266.p1;TCONS_00024230.p1;TCONS_00032308.p1;TCONS_00017379.p1;TCONS_00034007.p1;TCONS_00023585.p1;TCONS_00010699.p1;TCONS_00010700.p1;TCONS_00037002.p1;TCONS_00049042.p1;TCONS_00003959.p1;TCO…
	GO:0031175	neuron projection development	150	847	7.80162e-07	4.67942e-05	TCONS_00019698.p1;TCONS_00019699.p1;TCONS_00019700.p1;TCONS_00019701.p1;TCONS_00019702.p1;TCONS_00019703.p1;TCONS_00019704.p1;TCONS_00019705.p1;TCONS_00019706.p1;TCONS_00019707.p1;TCONS_00019708.p1;TCONS_00019709.p1;TCONS_00019710.p1;TCONS_00015185.p1;TCONS_00036816.p1;TCONS_00042841.p2;TCONS_00016695.p1;TCONS_00006228.p1;TCONS_00006229.p1;TCONS_00006230.p1;TCONS_00012832.p1;TCONS_00039883.p1;TCO…
	GO:0030497	fatty acid elongation	8	21	8.62328e-07	5.12155e-05	TCONS_00032511.p1;TCONS_00004282.p1;TCONS_00037218.p1;TCONS_00010094.p1;TCONS_00045901.p1;TCONS_00045902.p1;TCONS_00045904.p1;TCONS_00032461.p1
	GO:2001237	negative regulation of extrinsic apoptotic signaling pathway	11	11	8.87933e-07	5.22243e-05	TCONS_00048670.p1;TCONS_00048669.p2;TCONS_00033024.p1;TCONS_00017350.p1;TCONS_00017352.p1;TCONS_00017353.p1;TCONS_00017354.p1;TCONS_00017355.p1;TCONS_00015343.p1;TCONS_00015344.p1;TCONS_00015345.p1
	GO:0080134	regulation of response to stress	95	559	9.73332e-07	5.66966e-05	TCONS_00043851.p1;TCONS_00001404.p1;TCONS_00042870.p1;TCONS_00001587.p2;TCONS_00001588.p2;TCONS_00027173.p1;TCONS_00027174.p1;TCONS_00027175.p1;TCONS_00027177.p1;TCONS_00023637.p1;TCONS_00014672.p1;TCONS_00023266.p1;TCONS_00023200.p1;TCONS_00023585.p1;TCONS_00012899.p1;TCONS_00012900.p1;TCONS_00048851.p1;TCONS_00019233.p1;TCONS_00003041.p1;TCONS_00046839.p2;TCONS_00004060.p1;TCONS_00020860.p1;TCO…
	GO:0032989	cellular component morphogenesis	195	1261	9.96735e-07	5.75068e-05	TCONS_00019698.p1;TCONS_00019699.p1;TCONS_00019700.p1;TCONS_00019701.p1;TCONS_00019702.p1;TCONS_00019703.p1;TCONS_00019704.p1;TCONS_00019705.p1;TCONS_00019706.p1;TCONS_00019707.p1;TCONS_00019708.p1;TCONS_00019709.p1;TCONS_00019710.p1;TCONS_00036816.p1;TCONS_00042841.p2;TCONS_00016695.p1;TCONS_00006228.p1;TCONS_00006229.p1;TCONS_00006230.p1;TCONS_00012832.p1;TCONS_00039883.p1;TCONS_00046908.p1;TCO…
	GO:0035108	limb morphogenesis	10	53	1.03306e-06	5.90401e-05	TCONS_00029260.p1;TCONS_00029262.p1;TCONS_00046670.p1;TCONS_00032314.p1;TCONS_00040866.p1;TCONS_00036829.p1;TCONS_00044821.p1;TCONS_00041510.p2;TCONS_00013651.p1;TCONS_00007847.p2
	GO:0006915	apoptotic process	120	768	1.12618e-06	6.36847e-05	TCONS_00015185.p1;TCONS_00029260.p1;TCONS_00029262.p1;TCONS_00013927.p1;TCONS_00013930.p1;TCONS_00013935.p1;TCONS_00001587.p2;TCONS_00001588.p2;TCONS_00030999.p1;TCONS_00031000.p1;TCONS_00047461.p1;TCONS_00023266.p1;TCONS_00024230.p1;TCONS_00032308.p1;TCONS_00017379.p1;TCONS_00034007.p1;TCONS_00037002.p1;TCONS_00049042.p1;TCONS_00003041.p1;TCONS_00035603.p1;TCONS_00035604.p1;TCONS_00035605.p1;TCO…
	GO:0031325	positive regulation of cellular metabolic process	235	1470	1.13535e-06	6.36847e-05	TCONS_00019789.p1;TCONS_00035603.p1;TCONS_00035604.p1;TCONS_00035605.p1;TCONS_00035606.p1;TCONS_00048707.p1;TCONS_00016721.p1;TCONS_00043851.p1;TCONS_00000262.p1;TCONS_00000263.p1;TCONS_00000264.p1;TCONS_00000265.p1;TCONS_00042841.p2;TCONS_00016695.p1;TCONS_00006228.p1;TCONS_00006229.p1;TCONS_00006230.p1;TCONS_00012832.p1;TCONS_00039883.p1;TCONS_00042870.p1;TCONS_00013927.p1;TCONS_00013930.p1;TCO…
	GO:0002009	morphogenesis of an epithelium	98	668	1.15891e-06	6.44096e-05	TCONS_00019789.p1;TCONS_00003994.p1;TCONS_00023657.p1;TCONS_00023658.p1;TCONS_00023659.p1;TCONS_00042024.p1;TCONS_00002111.p1;TCONS_00024230.p1;TCONS_00024808.p1;TCONS_00017379.p1;TCONS_00039581.p1;TCONS_00022990.p1;TCONS_00022992.p1;TCONS_00022994.p1;TCONS_00015309.p1;TCONS_00015310.p1;TCONS_00045325.p1;TCONS_00025681.p1;TCONS_00001701.p1;TCONS_00011165.p1;TCONS_00020467.p2;TCONS_00020468.p2;TCO…
	GO:0048729	tissue morphogenesis	107	727	1.20763e-06	6.65077e-05	TCONS_00019789.p1;TCONS_00015185.p1;TCONS_00036816.p1;TCONS_00003994.p1;TCONS_00023657.p1;TCONS_00023658.p1;TCONS_00023659.p1;TCONS_00042024.p1;TCONS_00002111.p1;TCONS_00024230.p1;TCONS_00024808.p1;TCONS_00017379.p1;TCONS_00039581.p1;TCONS_00010699.p1;TCONS_00010700.p1;TCONS_00022990.p1;TCONS_00022992.p1;TCONS_00022994.p1;TCONS_00015309.p1;TCONS_00015310.p1;TCONS_00045325.p1;TCONS_00025681.p1;TCO…
	GO:0010648	negative regulation of cell communication	78	499	1.38687e-06	7.56904e-05	TCONS_00019789.p1;TCONS_00029260.p1;TCONS_00029262.p1;TCONS_00001587.p2;TCONS_00001588.p2;TCONS_00030999.p1;TCONS_00031000.p1;TCONS_00027173.p1;TCONS_00027174.p1;TCONS_00027175.p1;TCONS_00027177.p1;TCONS_00014672.p1;TCONS_00034007.p1;TCONS_00022990.p1;TCONS_00022992.p1;TCONS_00022994.p1;TCONS_00015309.p1;TCONS_00015310.p1;TCONS_00006290.p1;TCONS_00045325.p1;TCONS_00011165.p1;TCONS_00020467.p2;TCO…
	GO:0032990	cell part morphogenesis	155	908	1.40629e-06	7.60651e-05	TCONS_00019698.p1;TCONS_00019699.p1;TCONS_00019700.p1;TCONS_00019701.p1;TCONS_00019702.p1;TCONS_00019703.p1;TCONS_00019704.p1;TCONS_00019705.p1;TCONS_00019706.p1;TCONS_00019707.p1;TCONS_00019708.p1;TCONS_00019709.p1;TCONS_00019710.p1;TCONS_00036816.p1;TCONS_00042841.p2;TCONS_00016695.p1;TCONS_00006228.p1;TCONS_00006229.p1;TCONS_00006230.p1;TCONS_00012832.p1;TCONS_00039883.p1;TCONS_00046908.p1;TCO…
	GO:2001234	negative regulation of apoptotic signaling pathway	18	44	1.44803e-06	7.76295e-05	TCONS_00001587.p2;TCONS_00001588.p2;TCONS_00030999.p1;TCONS_00031000.p1;TCONS_00048670.p1;TCONS_00048669.p2;TCONS_00033024.p1;TCONS_00017350.p1;TCONS_00017352.p1;TCONS_00017353.p1;TCONS_00017354.p1;TCONS_00017355.p1;TCONS_00015343.p1;TCONS_00015344.p1;TCONS_00015345.p1;TCONS_00029806.p1;TCONS_00010861.p1;TCONS_00010266.p1
	GO:0023057	negative regulation of signaling	76	492	1.50541e-06	7.99219e-05	TCONS_00019789.p1;TCONS_00029260.p1;TCONS_00029262.p1;TCONS_00001587.p2;TCONS_00001588.p2;TCONS_00030999.p1;TCONS_00031000.p1;TCONS_00027173.p1;TCONS_00027174.p1;TCONS_00027175.p1;TCONS_00027177.p1;TCONS_00014672.p1;TCONS_00034007.p1;TCONS_00022990.p1;TCONS_00022992.p1;TCONS_00022994.p1;TCONS_00015309.p1;TCONS_00015310.p1;TCONS_00006290.p1;TCONS_00045325.p1;TCONS_00011165.p1;TCONS_00020467.p2;TCO…
	GO:0006928	movement of cell or subcellular component	160	1145	1.51717e-06	7.99219e-05	TCONS_00046339.p1;TCONS_00045785.p1;TCONS_00035603.p1;TCONS_00035604.p1;TCONS_00035605.p1;TCONS_00035606.p1;TCONS_00048707.p1;TCONS_00016721.p1;TCONS_00046133.p1;TCONS_00046134.p1;TCONS_00046135.p1;TCONS_00005604.p1;TCONS_00005614.p1;TCONS_00001587.p2;TCONS_00001588.p2;TCONS_00046908.p1;TCONS_00027173.p1;TCONS_00027174.p1;TCONS_00027175.p1;TCONS_00027177.p1;TCONS_00011661.p1;TCONS_00044498.p1;TCO…
	GO:0000038	very long-chain fatty acid metabolic process	9	26	1.54975e-06	8.09343e-05	TCONS_00032511.p1;TCONS_00004282.p1;TCONS_00037218.p1;TCONS_00041170.p1;TCONS_00010094.p1;TCONS_00045901.p1;TCONS_00045902.p1;TCONS_00045904.p1;TCONS_00032461.p1
	GO:0060627	regulation of vesicle-mediated transport	48	226	1.58922e-06	8.22861e-05	TCONS_00036816.p1;TCONS_00047923.p1;TCONS_00001581.p1;TCONS_00001582.p1;TCONS_00029634.p1;TCONS_00024361.p1;TCONS_00002863.p1;TCONS_00002864.p1;TCONS_00046670.p1;TCONS_00032314.p1;TCONS_00003399.p1;TCONS_00023200.p1;TCONS_00022990.p1;TCONS_00022992.p1;TCONS_00022994.p1;TCONS_00015309.p1;TCONS_00015310.p1;TCONS_00000933.p1;TCONS_00036272.p1;TCONS_00035603.p1;TCONS_00035604.p1;TCONS_00035605.p1;TCO…
	GO:0048858	cell projection morphogenesis	154	893	1.60428e-06	8.23619e-05	TCONS_00019698.p1;TCONS_00019699.p1;TCONS_00019700.p1;TCONS_00019701.p1;TCONS_00019702.p1;TCONS_00019703.p1;TCONS_00019704.p1;TCONS_00019705.p1;TCONS_00019706.p1;TCONS_00019707.p1;TCONS_00019708.p1;TCONS_00019709.p1;TCONS_00019710.p1;TCONS_00036816.p1;TCONS_00042841.p2;TCONS_00016695.p1;TCONS_00006228.p1;TCONS_00006229.p1;TCONS_00006230.p1;TCONS_00012832.p1;TCONS_00039883.p1;TCONS_00046908.p1;TCO…
	GO:0061564	axon development	118	574	1.64433e-06	8.3709e-05	TCONS_00019698.p1;TCONS_00019699.p1;TCONS_00019700.p1;TCONS_00019701.p1;TCONS_00019702.p1;TCONS_00019703.p1;TCONS_00019704.p1;TCONS_00019705.p1;TCONS_00019706.p1;TCONS_00019707.p1;TCONS_00019708.p1;TCONS_00019709.p1;TCONS_00019710.p1;TCONS_00036816.p1;TCONS_00046908.p1;TCONS_00027173.p1;TCONS_00027174.p1;TCONS_00027175.p1;TCONS_00027177.p1;TCONS_00000659.p1;TCONS_00000662.p1;TCONS_00024230.p1;TCO…
	GO:0048667	cell morphogenesis involved in neuron differentiation	131	666	1.79823e-06	9.07805e-05	TCONS_00019698.p1;TCONS_00019699.p1;TCONS_00019700.p1;TCONS_00019701.p1;TCONS_00019702.p1;TCONS_00019703.p1;TCONS_00019704.p1;TCONS_00019705.p1;TCONS_00019706.p1;TCONS_00019707.p1;TCONS_00019708.p1;TCONS_00019709.p1;TCONS_00019710.p1;TCONS_00036816.p1;TCONS_00046908.p1;TCONS_00000659.p1;TCONS_00000662.p1;TCONS_00024230.p1;TCONS_00012117.p1;TCONS_00012118.p1;TCONS_00041952.p1;TCONS_00017379.p1;TCO…
	GO:0022610	biological adhesion	117	650	1.879e-06	9.39843e-05	TCONS_00035603.p1;TCONS_00035604.p1;TCONS_00035605.p1;TCONS_00035606.p1;TCONS_00048707.p1;TCONS_00016721.p1;TCONS_00001587.p2;TCONS_00001588.p2;TCONS_00027173.p1;TCONS_00027174.p1;TCONS_00027175.p1;TCONS_00027177.p1;TCONS_00045325.p1;TCONS_00006966.p1;TCONS_00050475.p1;TCONS_00032308.p1;TCONS_00034007.p1;TCONS_00007485.p1;TCONS_00037199.p1;TCONS_00030805.p1;TCONS_00030806.p1;TCONS_00030807.p1;TCO…
	GO:0010604	positive regulation of macromolecule metabolic process	225	1481	1.89272e-06	9.39843e-05	TCONS_00019789.p1;TCONS_00043851.p1;TCONS_00000262.p1;TCONS_00000263.p1;TCONS_00000264.p1;TCONS_00000265.p1;TCONS_00042841.p2;TCONS_00016695.p1;TCONS_00006228.p1;TCONS_00006229.p1;TCONS_00006230.p1;TCONS_00012832.p1;TCONS_00039883.p1;TCONS_00042870.p1;TCONS_00013927.p1;TCONS_00013930.p1;TCONS_00013935.p1;TCONS_00028401.p1;TCONS_00005604.p1;TCONS_00005614.p1;TCONS_00001587.p2;TCONS_00001588.p2;TCO…
	GO:0043124	negative regulation of I-kappaB kinase/NF-kappaB signaling	11	15	1.95826e-06	9.64481e-05	TCONS_00034007.p1;TCONS_00046839.p2;TCONS_00004060.p1;TCONS_00015343.p1;TCONS_00015344.p1;TCONS_00015345.p1;TCONS_00034212.p1;TCONS_00034214.p1;TCONS_00034218.p1;TCONS_00034221.p1;TCONS_00034223.p2
	GO:0035206	regulation of hemocyte proliferation	15	31	2.16447e-06	0.000105745	TCONS_00042515.p2;TCONS_00042526.p1;TCONS_00007141.p1;TCONS_00009424.p1;TCONS_00009429.p1;TCONS_00009433.p1;TCONS_00010861.p1;TCONS_00012493.p1;TCONS_00012494.p1;TCONS_00012495.p1;TCONS_00012496.p1;TCONS_00012497.p1;TCONS_00012498.p1;TCONS_00012517.p1;TCONS_00021233.p1
	GO:2000026	regulation of multicellular organismal development	145	925	2.29157e-06	0.000111058	TCONS_00019698.p1;TCONS_00019699.p1;TCONS_00019700.p1;TCONS_00019701.p1;TCONS_00019702.p1;TCONS_00019703.p1;TCONS_00019704.p1;TCONS_00019705.p1;TCONS_00019706.p1;TCONS_00019707.p1;TCONS_00019708.p1;TCONS_00019709.p1;TCONS_00019710.p1;TCONS_00036816.p1;TCONS_00042841.p2;TCONS_00016695.p1;TCONS_00006228.p1;TCONS_00006229.p1;TCONS_00006230.p1;TCONS_00012832.p1;TCONS_00039883.p1;TCONS_00001587.p2;TCO…
	GO:0043009	chordate embryonic development	44	251	2.40112e-06	0.000115444	TCONS_00029260.p1;TCONS_00029262.p1;TCONS_00036816.p1;TCONS_00030999.p1;TCONS_00031000.p1;TCONS_00010699.p1;TCONS_00010700.p1;TCONS_00037002.p1;TCONS_00032970.p1;TCONS_00048670.p1;TCONS_00048669.p2;TCONS_00033024.p1;TCONS_00028984.p1;TCONS_00041182.p1;TCONS_00014915.p1;TCONS_00013651.p1;TCONS_00033821.p1;TCONS_00033822.p1;TCONS_00033823.p1;TCONS_00040866.p1;TCONS_00036829.p1;TCONS_00044821.p1;TCO…
	GO:1901698	response to nitrogen compound	61	281	2.56512e-06	0.000122358	TCONS_00001587.p2;TCONS_00001588.p2;TCONS_00013120.p1;TCONS_00013121.p1;TCONS_00013123.p1;TCONS_00013124.p1;TCONS_00013125.p1;TCONS_00013126.p1;TCONS_00023266.p1;TCONS_00041952.p1;TCONS_00023200.p1;TCONS_00010699.p1;TCONS_00010700.p1;TCONS_00041868.p1;TCONS_00020438.p1;TCONS_00003959.p1;TCONS_00041846.p1;TCONS_00030641.p1;TCONS_00030642.p1;TCONS_00030643.p1;TCONS_00030644.p1;TCONS_00001279.p1;TCO…
	GO:0000902	cell morphogenesis	178	1114	3.01897e-06	0.000142882	TCONS_00019698.p1;TCONS_00019699.p1;TCONS_00019700.p1;TCONS_00019701.p1;TCONS_00019702.p1;TCONS_00019703.p1;TCONS_00019704.p1;TCONS_00019705.p1;TCONS_00019706.p1;TCONS_00019707.p1;TCONS_00019708.p1;TCONS_00019709.p1;TCONS_00019710.p1;TCONS_00036816.p1;TCONS_00042841.p2;TCONS_00016695.p1;TCONS_00006228.p1;TCONS_00006229.p1;TCONS_00006230.p1;TCONS_00012832.p1;TCONS_00039883.p1;TCONS_00046908.p1;TCO…
	GO:1902532	negative regulation of intracellular signal transduction	35	175	3.08083e-06	0.00014468	TCONS_00001587.p2;TCONS_00001588.p2;TCONS_00030999.p1;TCONS_00031000.p1;TCONS_00014672.p1;TCONS_00034007.p1;TCONS_00046839.p2;TCONS_00004060.p1;TCONS_00050020.p1;TCONS_00007643.p1;TCONS_00005393.p1;TCONS_00005395.p1;TCONS_00024577.p1;TCONS_00013395.p1;TCONS_00013398.p1;TCONS_00013399.p1;TCONS_00013397.p1;TCONS_00015343.p1;TCONS_00015344.p1;TCONS_00015345.p1;TCONS_00019829.p1;TCONS_00007090.p2;TCO…
	GO:0045595	regulation of cell differentiation	135	776	3.21346e-06	0.000149501	TCONS_00019698.p1;TCONS_00019699.p1;TCONS_00019700.p1;TCONS_00019701.p1;TCONS_00019702.p1;TCONS_00019703.p1;TCONS_00019704.p1;TCONS_00019705.p1;TCONS_00019706.p1;TCONS_00019707.p1;TCONS_00019708.p1;TCONS_00019709.p1;TCONS_00019710.p1;TCONS_00036816.p1;TCONS_00042841.p2;TCONS_00016695.p1;TCONS_00006228.p1;TCONS_00006229.p1;TCONS_00006230.p1;TCONS_00012832.p1;TCONS_00039883.p1;TCONS_00048898.p2;TCO…
	GO:0060541	respiratory system development	40	239	3.23286e-06	0.000149501	TCONS_00019789.p1;TCONS_00046670.p1;TCONS_00032314.p1;TCONS_00045654.p1;TCONS_00045325.p1;TCONS_00025681.p1;TCONS_00011165.p1;TCONS_00020467.p2;TCONS_00020468.p2;TCONS_00007221.p1;TCONS_00024402.p1;TCONS_00050020.p1;TCONS_00043433.p1;TCONS_00043434.p1;TCONS_00004756.p1;TCONS_00030464.p1;TCONS_00000240.p1;TCONS_00013651.p1;TCONS_00032042.p1;TCONS_00032043.p1;TCONS_00034647.p1;TCONS_00034648.p1;TCO…
	GO:0009056	catabolic process	215	1503	3.38781e-06	0.00015548	TCONS_00035603.p1;TCONS_00035604.p1;TCONS_00035605.p1;TCONS_00035606.p1;TCONS_00048707.p1;TCONS_00016721.p1;TCONS_00015185.p1;TCONS_00043851.p1;TCONS_00000262.p1;TCONS_00000263.p1;TCONS_00000264.p1;TCONS_00000265.p1;TCONS_00000219.p1;TCONS_00000220.p1;TCONS_00000223.p1;TCONS_00000224.p1;TCONS_00000221.p1;TCONS_00000222.p1;TCONS_00001404.p1;TCONS_00042870.p1;TCONS_00029337.p1;TCONS_00001587.p2;TCO…
	GO:0001654	eye development	77	519	3.554e-06	0.000161881	TCONS_00003994.p1;TCONS_00023129.p2;TCONS_00023657.p1;TCONS_00023658.p1;TCONS_00023659.p1;TCONS_00042024.p1;TCONS_00024230.p1;TCONS_00017379.p1;TCONS_00006290.p1;TCONS_00045325.p1;TCONS_00031251.p1;TCONS_00031252.p1;TCONS_00031253.p1;TCONS_00031254.p1;TCONS_00011165.p1;TCONS_00020467.p2;TCONS_00020468.p2;TCONS_00007221.p1;TCONS_00020648.p1;TCONS_00015768.p1;TCONS_00050020.p1;TCONS_00001796.p1;TCO…
	GO:0006508	proteolysis	125	812	3.59107e-06	0.000161936	TCONS_00015185.p1;TCONS_00000219.p1;TCONS_00000220.p1;TCONS_00000223.p1;TCONS_00000224.p1;TCONS_00000221.p1;TCONS_00000222.p1;TCONS_00001404.p1;TCONS_00042870.p1;TCONS_00046133.p1;TCONS_00046134.p1;TCONS_00046135.p1;TCONS_00001587.p2;TCONS_00001588.p2;TCONS_00035160.p1;TCONS_00034007.p1;TCONS_00041996.p1;TCONS_00041997.p1;TCONS_00022990.p1;TCONS_00022992.p1;TCONS_00022994.p1;TCONS_00015309.p1;TCO…
	GO:0007424	open tracheal system development	33	190	3.60867e-06	0.000161936	TCONS_00045654.p1;TCONS_00045325.p1;TCONS_00025681.p1;TCONS_00011165.p1;TCONS_00020467.p2;TCONS_00020468.p2;TCONS_00007221.p1;TCONS_00024402.p1;TCONS_00050020.p1;TCONS_00043433.p1;TCONS_00043434.p1;TCONS_00004756.p1;TCONS_00030464.p1;TCONS_00000240.p1;TCONS_00034647.p1;TCONS_00034648.p1;TCONS_00030733.p1;TCONS_00007090.p2;TCONS_00009218.p1;TCONS_00027376.p1;TCONS_00027377.p1;TCONS_00020860.p1;TCO…
	GO:0051240	positive regulation of multicellular organismal process	98	545	3.98556e-06	0.000177162	TCONS_00019698.p1;TCONS_00019699.p1;TCONS_00019700.p1;TCONS_00019701.p1;TCONS_00019702.p1;TCONS_00019703.p1;TCONS_00019704.p1;TCONS_00019705.p1;TCONS_00019706.p1;TCONS_00019707.p1;TCONS_00019708.p1;TCONS_00019709.p1;TCONS_00019710.p1;TCONS_00036816.p1;TCONS_00046133.p1;TCONS_00046134.p1;TCONS_00046135.p1;TCONS_00001587.p2;TCONS_00001588.p2;TCONS_00038038.p1;TCONS_00014672.p1;TCONS_00046670.p1;TCO…
	GO:0051246	regulation of protein metabolic process	174	1102	4.0492e-06	0.000177162	TCONS_00042870.p1;TCONS_00001587.p2;TCONS_00001588.p2;TCONS_00029962.p1;TCONS_00029963.p1;TCONS_00027173.p1;TCONS_00027174.p1;TCONS_00027175.p1;TCONS_00027177.p1;TCONS_00024361.p1;TCONS_00016431.p1;TCONS_00016432.p1;TCONS_00023266.p1;TCONS_00024808.p1;TCONS_00023200.p1;TCONS_00023585.p1;TCONS_00045598.p1;TCONS_00042499.p1;TCONS_00042505.p1;TCONS_00042506.p1;TCONS_00050546.p1;TCONS_00007141.p1;TCO…
	GO:0042632	cholesterol homeostasis	18	28	4.0685e-06	0.000177162	TCONS_00035603.p1;TCONS_00035604.p1;TCONS_00035605.p1;TCONS_00035606.p1;TCONS_00048707.p1;TCONS_00016721.p1;TCONS_00048898.p2;TCONS_00001587.p2;TCONS_00001588.p2;TCONS_00023200.p1;TCONS_00008178.p1;TCONS_00036507.p1;TCONS_00020860.p1;TCONS_00034212.p1;TCONS_00034214.p1;TCONS_00034218.p1;TCONS_00034221.p1;TCONS_00034223.p2
	GO:0055092	sterol homeostasis	18	28	4.0685e-06	0.000177162	TCONS_00035603.p1;TCONS_00035604.p1;TCONS_00035605.p1;TCONS_00035606.p1;TCONS_00048707.p1;TCONS_00016721.p1;TCONS_00048898.p2;TCONS_00001587.p2;TCONS_00001588.p2;TCONS_00023200.p1;TCONS_00008178.p1;TCONS_00036507.p1;TCONS_00020860.p1;TCONS_00034212.p1;TCONS_00034214.p1;TCONS_00034218.p1;TCONS_00034221.p1;TCONS_00034223.p2
	GO:0019367	fatty acid elongation, saturated fatty acid	7	16	4.0942e-06	0.000177162	TCONS_00032511.p1;TCONS_00004282.p1;TCONS_00010094.p1;TCONS_00045901.p1;TCONS_00045902.p1;TCONS_00045904.p1;TCONS_00032461.p1
	GO:0035239	tube morphogenesis	80	554	4.22739e-06	0.000181628	TCONS_00019789.p1;TCONS_00003994.p1;TCONS_00023657.p1;TCONS_00023658.p1;TCONS_00023659.p1;TCONS_00042024.p1;TCONS_00002111.p1;TCONS_00024230.p1;TCONS_00017379.p1;TCONS_00039581.p1;TCONS_00022990.p1;TCONS_00022992.p1;TCONS_00022994.p1;TCONS_00015309.p1;TCONS_00015310.p1;TCONS_00045325.p1;TCONS_00001701.p1;TCONS_00011165.p1;TCONS_00020467.p2;TCONS_00020468.p2;TCONS_00007221.p1;TCONS_00032859.p1;TCO…
	GO:0070727	cellular macromolecule localization	133	910	4.2907e-06	0.00018305	TCONS_00019698.p1;TCONS_00019699.p1;TCONS_00019700.p1;TCONS_00019701.p1;TCONS_00019702.p1;TCONS_00019703.p1;TCONS_00019704.p1;TCONS_00019705.p1;TCONS_00019706.p1;TCONS_00019707.p1;TCONS_00019708.p1;TCONS_00019709.p1;TCONS_00019710.p1;TCONS_00005604.p1;TCONS_00005614.p1;TCONS_00042024.p1;TCONS_00027173.p1;TCONS_00027174.p1;TCONS_00027175.p1;TCONS_00027177.p1;TCONS_00030132.p1;TCONS_00048859.p1;TCO…
	GO:2000112	regulation of cellular macromolecule biosynthetic process	258	2311	4.45616e-06	0.000188779	TCONS_00019789.p1;TCONS_00036816.p1;TCONS_00042841.p2;TCONS_00016695.p1;TCONS_00006228.p1;TCONS_00006229.p1;TCONS_00006230.p1;TCONS_00012832.p1;TCONS_00039883.p1;TCONS_00013927.p1;TCONS_00013930.p1;TCONS_00013935.p1;TCONS_00028401.p1;TCONS_00048898.p2;TCONS_00001587.p2;TCONS_00001588.p2;TCONS_00029962.p1;TCONS_00029963.p1;TCONS_00003994.p1;TCONS_00023129.p2;TCONS_00023657.p1;TCONS_00023658.p1;TCO…
	GO:0048812	neuron projection morphogenesis	127	705	4.50984e-06	0.000189727	TCONS_00019698.p1;TCONS_00019699.p1;TCONS_00019700.p1;TCONS_00019701.p1;TCONS_00019702.p1;TCONS_00019703.p1;TCONS_00019704.p1;TCONS_00019705.p1;TCONS_00019706.p1;TCONS_00019707.p1;TCONS_00019708.p1;TCONS_00019709.p1;TCONS_00019710.p1;TCONS_00036816.p1;TCONS_00046908.p1;TCONS_00000659.p1;TCONS_00000662.p1;TCONS_00024230.p1;TCONS_00012117.p1;TCONS_00012118.p1;TCONS_00041952.p1;TCONS_00017379.p1;TCO…
	GO:0035172	hemocyte proliferation	15	33	5.0088e-06	0.000209264	TCONS_00042515.p2;TCONS_00042526.p1;TCONS_00007141.p1;TCONS_00009424.p1;TCONS_00009429.p1;TCONS_00009433.p1;TCONS_00010861.p1;TCONS_00012493.p1;TCONS_00012494.p1;TCONS_00012495.p1;TCONS_00012496.p1;TCONS_00012497.p1;TCONS_00012498.p1;TCONS_00012517.p1;TCONS_00021233.p1
	GO:0016567	protein ubiquitination	64	467	5.09432e-06	0.00021138	TCONS_00015185.p1;TCONS_00020648.p1;TCONS_00015768.p1;TCONS_00000219.p1;TCONS_00000220.p1;TCONS_00000223.p1;TCONS_00000224.p1;TCONS_00000221.p1;TCONS_00000222.p1;TCONS_00042870.p1;TCONS_00035160.p1;TCONS_00030999.p1;TCONS_00031000.p1;TCONS_00041996.p1;TCONS_00041997.p1;TCONS_00022990.p1;TCONS_00022992.p1;TCONS_00022994.p1;TCONS_00015309.p1;TCONS_00015310.p1;TCONS_00020448.p1;TCONS_00044988.p1;TCO…
	GO:0031326	regulation of cellular biosynthetic process	268	2402	5.40761e-06	0.000222852	TCONS_00019789.p1;TCONS_00035603.p1;TCONS_00035604.p1;TCONS_00035605.p1;TCONS_00035606.p1;TCONS_00048707.p1;TCONS_00016721.p1;TCONS_00036816.p1;TCONS_00042841.p2;TCONS_00016695.p1;TCONS_00006228.p1;TCONS_00006229.p1;TCONS_00006230.p1;TCONS_00012832.p1;TCONS_00039883.p1;TCONS_00013927.p1;TCONS_00013930.p1;TCONS_00013935.p1;TCONS_00028401.p1;TCONS_00048898.p2;TCONS_00001587.p2;TCONS_00001588.p2;TCO…
	GO:0001890	placenta development	15	38	5.50538e-06	0.000223836	TCONS_00010699.p1;TCONS_00010700.p1;TCONS_00003959.p1;TCONS_00048670.p1;TCONS_00048669.p2;TCONS_00033024.p1;TCONS_00013651.p1;TCONS_00004690.p1;TCONS_00025274.p1;TCONS_00025276.p1;TCONS_00018708.p1;TCONS_00018709.p1;TCONS_00018710.p1;TCONS_00031622.p1;TCONS_00031623.p1
	GO:0097191	extrinsic apoptotic signaling pathway	19	38	5.50538e-06	0.000223836	TCONS_00034007.p1;TCONS_00048670.p1;TCONS_00048669.p2;TCONS_00033024.p1;TCONS_00017350.p1;TCONS_00017352.p1;TCONS_00017353.p1;TCONS_00017354.p1;TCONS_00017355.p1;TCONS_00015343.p1;TCONS_00015344.p1;TCONS_00015345.p1;TCONS_00036210.p1;TCONS_00036211.p1;TCONS_00036212.p1;TCONS_00036213.p1;TCONS_00022486.p1;TCONS_00022488.p1;TCONS_00022495.p1
	GO:0009889	regulation of biosynthetic process	269	2423	5.78696e-06	0.000233716	TCONS_00019789.p1;TCONS_00035603.p1;TCONS_00035604.p1;TCONS_00035605.p1;TCONS_00035606.p1;TCONS_00048707.p1;TCONS_00016721.p1;TCONS_00036816.p1;TCONS_00042841.p2;TCONS_00016695.p1;TCONS_00006228.p1;TCONS_00006229.p1;TCONS_00006230.p1;TCONS_00012832.p1;TCONS_00039883.p1;TCONS_00013927.p1;TCONS_00013930.p1;TCONS_00013935.p1;TCONS_00028401.p1;TCONS_00048898.p2;TCONS_00001587.p2;TCONS_00001588.p2;TCO…
	GO:0006955	immune response	68	526	6.01089e-06	0.000238942	TCONS_00001587.p2;TCONS_00001588.p2;TCONS_00014672.p1;TCONS_00024230.p1;TCONS_00024808.p1;TCONS_00017379.p1;TCONS_00034007.p1;TCONS_00003272.p1;TCONS_00048851.p1;TCONS_00019233.p1;TCONS_00049042.p1;TCONS_00011165.p1;TCONS_00020467.p2;TCONS_00020468.p2;TCONS_00007221.p1;TCONS_00035603.p1;TCONS_00035604.p1;TCONS_00035605.p1;TCONS_00035606.p1;TCONS_00046839.p2;TCONS_00024402.p1;TCONS_00005467.p1;TCO…
	GO:0000209	protein polyubiquitination	25	166	6.027e-06	0.000238942	TCONS_00015185.p1;TCONS_00020648.p1;TCONS_00015768.p1;TCONS_00035160.p1;TCONS_00030999.p1;TCONS_00031000.p1;TCONS_00041996.p1;TCONS_00041997.p1;TCONS_00020448.p1;TCONS_00044988.p1;TCONS_00033902.p1;TCONS_00022990.p1;TCONS_00022992.p1;TCONS_00022994.p1;TCONS_00033024.p1;TCONS_00021641.p1;TCONS_00043799.p1;TCONS_00005376.p1;TCONS_00019383.p1;TCONS_00005038.p1;TCONS_00009613.p1;TCONS_00008069.p1;TCO…
	GO:0010556	regulation of macromolecule biosynthetic process	258	2329	6.03468e-06	0.000238942	TCONS_00019789.p1;TCONS_00036816.p1;TCONS_00042841.p2;TCONS_00016695.p1;TCONS_00006228.p1;TCONS_00006229.p1;TCONS_00006230.p1;TCONS_00012832.p1;TCONS_00039883.p1;TCONS_00013927.p1;TCONS_00013930.p1;TCONS_00013935.p1;TCONS_00028401.p1;TCONS_00048898.p2;TCONS_00001587.p2;TCONS_00001588.p2;TCONS_00029962.p1;TCONS_00029963.p1;TCONS_00003994.p1;TCONS_00023129.p2;TCONS_00023657.p1;TCONS_00023658.p1;TCO…
	GO:0012501	programmed cell death	124	813	6.3458e-06	0.000249629	TCONS_00015185.p1;TCONS_00029260.p1;TCONS_00029262.p1;TCONS_00013927.p1;TCONS_00013930.p1;TCONS_00013935.p1;TCONS_00001587.p2;TCONS_00001588.p2;TCONS_00030999.p1;TCONS_00031000.p1;TCONS_00047461.p1;TCONS_00023266.p1;TCONS_00024230.p1;TCONS_00032308.p1;TCONS_00017379.p1;TCONS_00034007.p1;TCONS_00037002.p1;TCONS_00049042.p1;TCONS_00003041.p1;TCONS_00035603.p1;TCONS_00035604.p1;TCONS_00035605.p1;TCO…
	GO:0048254	snoRNA localization	8	8	8.05602e-06	0.00031486	TCONS_00039436.p1;TCONS_00039437.p1;TCONS_00039438.p1;TCONS_00039439.p1;TCONS_00039440.p1;TCONS_00039441.p1;TCONS_00039442.p1;TCONS_00032387.p1
	GO:0007423	sensory organ development	88	647	8.32068e-06	0.00032312	TCONS_00003994.p1;TCONS_00023129.p2;TCONS_00023657.p1;TCONS_00023658.p1;TCONS_00023659.p1;TCONS_00042024.p1;TCONS_00024230.p1;TCONS_00017379.p1;TCONS_00006290.p1;TCONS_00045325.p1;TCONS_00031251.p1;TCONS_00031252.p1;TCONS_00031253.p1;TCONS_00031254.p1;TCONS_00011165.p1;TCONS_00020467.p2;TCONS_00020468.p2;TCONS_00007221.p1;TCONS_00032859.p1;TCONS_00020648.p1;TCONS_00015768.p1;TCONS_00050020.p1;TCO…
	GO:0006952	defense response	75	443	9.75984e-06	0.000376337	TCONS_00001404.p1;TCONS_00027173.p1;TCONS_00027174.p1;TCONS_00027175.p1;TCONS_00027177.p1;TCONS_00014672.p1;TCONS_00024808.p1;TCONS_00023200.p1;TCONS_00034007.p1;TCONS_00019421.p1;TCONS_00011598.p1;TCONS_00011599.p1;TCONS_00041868.p1;TCONS_00020438.p1;TCONS_00003272.p1;TCONS_00048851.p1;TCONS_00019233.p1;TCONS_00011165.p1;TCONS_00020467.p2;TCONS_00020468.p2;TCONS_00007221.p1;TCONS_00046839.p2;TCO…
	GO:0007409	axonogenesis	111	541	9.81533e-06	0.000376337	TCONS_00019698.p1;TCONS_00019699.p1;TCONS_00019700.p1;TCONS_00019701.p1;TCONS_00019702.p1;TCONS_00019703.p1;TCONS_00019704.p1;TCONS_00019705.p1;TCONS_00019706.p1;TCONS_00019707.p1;TCONS_00019708.p1;TCONS_00019709.p1;TCONS_00019710.p1;TCONS_00036816.p1;TCONS_00046908.p1;TCONS_00000659.p1;TCONS_00000662.p1;TCONS_00024230.p1;TCONS_00012117.p1;TCONS_00012118.p1;TCONS_00041952.p1;TCONS_00017379.p1;TCO…
	GO:0035107	appendage morphogenesis	55	372	1.03575e-05	0.000394626	TCONS_00029260.p1;TCONS_00029262.p1;TCONS_00003994.p1;TCONS_00023657.p1;TCONS_00023658.p1;TCONS_00023659.p1;TCONS_00042024.p1;TCONS_00024230.p1;TCONS_00046670.p1;TCONS_00032314.p1;TCONS_00017379.p1;TCONS_00022990.p1;TCONS_00022992.p1;TCONS_00022994.p1;TCONS_00015309.p1;TCONS_00015310.p1;TCONS_00011165.p1;TCONS_00020467.p2;TCONS_00020468.p2;TCONS_00007221.p1;TCONS_00020539.p1;TCONS_00020544.p1;TCO…
	GO:0051093	negative regulation of developmental process	59	380	1.04571e-05	0.000395932	TCONS_00036816.p1;TCONS_00048898.p2;TCONS_00029962.p1;TCONS_00029963.p1;TCONS_00023637.p1;TCONS_00004509.p1;TCONS_00034007.p1;TCONS_00037002.p1;TCONS_00045325.p1;TCONS_00011165.p1;TCONS_00020467.p2;TCONS_00020468.p2;TCONS_00007221.p1;TCONS_00008178.p1;TCONS_00050020.p1;TCONS_00003885.p1;TCONS_00043433.p1;TCONS_00043434.p1;TCONS_00004756.p1;TCONS_00028984.p1;TCONS_00011815.p1;TCONS_00020509.p1;TCO…
	GO:0051252	regulation of RNA metabolic process	221	2128	1.10671e-05	0.000416426	TCONS_00019789.p1;TCONS_00036816.p1;TCONS_00000262.p1;TCONS_00000263.p1;TCONS_00000264.p1;TCONS_00000265.p1;TCONS_00042841.p2;TCONS_00016695.p1;TCONS_00006228.p1;TCONS_00006229.p1;TCONS_00006230.p1;TCONS_00012832.p1;TCONS_00039883.p1;TCONS_00013927.p1;TCONS_00013930.p1;TCONS_00013935.p1;TCONS_00028401.p1;TCONS_00048898.p2;TCONS_00001587.p2;TCONS_00001588.p2;TCONS_00003994.p1;TCONS_00023129.p2;TCO…
	GO:0097485	neuron projection guidance	85	413	1.15568e-05	0.000432169	TCONS_00046908.p1;TCONS_00024230.p1;TCONS_00012117.p1;TCONS_00012118.p1;TCONS_00041952.p1;TCONS_00017379.p1;TCONS_00022990.p1;TCONS_00022992.p1;TCONS_00022994.p1;TCONS_00015309.p1;TCONS_00015310.p1;TCONS_00007141.p1;TCONS_00003041.p1;TCONS_00011165.p1;TCONS_00020467.p2;TCONS_00020468.p2;TCONS_00007221.p1;TCONS_00024402.p1;TCONS_00017338.p1;TCONS_00017339.p1;TCONS_00017340.p1;TCONS_00017341.p1;TCO…
	GO:0009994	oocyte differentiation	58	117	1.23004e-05	0.000457153	TCONS_00002863.p1;TCONS_00002864.p1;TCONS_00043805.p1;TCONS_00037002.p1;TCONS_00000933.p1;TCONS_00043433.p1;TCONS_00043434.p1;TCONS_00004756.p1;TCONS_00045785.p1;TCONS_00010338.p1;TCONS_00010339.p1;TCONS_00010340.p1;TCONS_00010341.p1;TCONS_00010342.p1;TCONS_00010343.p1;TCONS_00010344.p1;TCONS_00010345.p1;TCONS_00010346.p1;TCONS_00010347.p1;TCONS_00010348.p1;TCONS_00010349.p1;TCONS_00010350.p1;TCO…
	GO:0007254	JNK cascade	33	98	1.27964e-05	0.000472688	TCONS_00003041.p1;TCONS_00011165.p1;TCONS_00020467.p2;TCONS_00020468.p2;TCONS_00007221.p1;TCONS_00050020.p1;TCONS_00017338.p1;TCONS_00017339.p1;TCONS_00017340.p1;TCONS_00017341.p1;TCONS_00017350.p1;TCONS_00017352.p1;TCONS_00017353.p1;TCONS_00017354.p1;TCONS_00017355.p1;TCONS_00025621.p1;TCONS_00025622.p1;TCONS_00015343.p1;TCONS_00015344.p1;TCONS_00015345.p1;TCONS_00002905.p1;TCONS_00037686.p1;TCO…
	GO:0000904	cell morphogenesis involved in differentiation	140	774	1.32909e-05	0.000486254	TCONS_00019698.p1;TCONS_00019699.p1;TCONS_00019700.p1;TCONS_00019701.p1;TCONS_00019702.p1;TCONS_00019703.p1;TCONS_00019704.p1;TCONS_00019705.p1;TCONS_00019706.p1;TCONS_00019707.p1;TCONS_00019708.p1;TCONS_00019709.p1;TCONS_00019710.p1;TCONS_00036816.p1;TCONS_00046908.p1;TCONS_00000659.p1;TCONS_00000662.p1;TCONS_00023266.p1;TCONS_00024230.p1;TCONS_00012117.p1;TCONS_00012118.p1;TCONS_00041952.p1;TCO…
	GO:0007155	cell adhesion	109	629	1.33242e-05	0.000486254	TCONS_00001587.p2;TCONS_00001588.p2;TCONS_00027173.p1;TCONS_00027174.p1;TCONS_00027175.p1;TCONS_00027177.p1;TCONS_00045325.p1;TCONS_00006966.p1;TCONS_00050475.p1;TCONS_00032308.p1;TCONS_00034007.p1;TCONS_00007485.p1;TCONS_00037199.p1;TCONS_00030805.p1;TCONS_00030806.p1;TCONS_00030807.p1;TCONS_00030808.p1;TCONS_00031251.p1;TCONS_00031252.p1;TCONS_00031253.p1;TCONS_00031254.p1;TCONS_00025681.p1;TCO…
	GO:2001233	regulation of apoptotic signaling pathway	24	92	1.34218e-05	0.000486338	TCONS_00001587.p2;TCONS_00001588.p2;TCONS_00030999.p1;TCONS_00031000.p1;TCONS_00034007.p1;TCONS_00048670.p1;TCONS_00048669.p2;TCONS_00033024.p1;TCONS_00017350.p1;TCONS_00017352.p1;TCONS_00017353.p1;TCONS_00017354.p1;TCONS_00017355.p1;TCONS_00001581.p1;TCONS_00001582.p1;TCONS_00015343.p1;TCONS_00015344.p1;TCONS_00015345.p1;TCONS_00029806.p1;TCONS_00010861.p1;TCONS_00022486.p1;TCONS_00022488.p1;TCO…
	GO:0007167	enzyme linked receptor protein signaling pathway	66	383	1.34871e-05	0.000486338	TCONS_00029260.p1;TCONS_00029262.p1;TCONS_00027173.p1;TCONS_00027174.p1;TCONS_00027175.p1;TCONS_00027177.p1;TCONS_00030132.p1;TCONS_00023266.p1;TCONS_00012899.p1;TCONS_00012900.p1;TCONS_00006290.p1;TCONS_00030490.p2;TCONS_00011165.p1;TCONS_00020467.p2;TCONS_00020468.p2;TCONS_00007221.p1;TCONS_00032859.p1;TCONS_00001796.p1;TCONS_00001797.p1;TCONS_00029595.p1;TCONS_00029596.p1;TCONS_00029597.p1;TCO…
	GO:0042592	homeostatic process	120	811	1.52302e-05	0.000545943	TCONS_00035603.p1;TCONS_00035604.p1;TCONS_00035605.p1;TCONS_00035606.p1;TCONS_00048707.p1;TCONS_00016721.p1;TCONS_00000230.p1;TCONS_00005604.p1;TCONS_00005614.p1;TCONS_00048898.p2;TCONS_00001587.p2;TCONS_00001588.p2;TCONS_00047923.p1;TCONS_00001581.p1;TCONS_00001582.p1;TCONS_00029634.p1;TCONS_00002111.p1;TCONS_00000101.p1;TCONS_00037231.p1;TCONS_00031127.p1;TCONS_00023200.p1;TCONS_00034007.p1;TCO…
	GO:0006032	chitin catabolic process	12	12	1.71326e-05	0.000607924	TCONS_00020188.p1;TCONS_00020189.p1;TCONS_00020190.p1;TCONS_00020191.p1;TCONS_00008042.p1;TCONS_00008043.p1;TCONS_00008047.p1;TCONS_00008048.p1;TCONS_00008049.p1;TCONS_00008050.p1;TCONS_00008051.p1;TCONS_00020187.p1
	GO:0031349	positive regulation of defense response	26	106	1.716e-05	0.000607924	TCONS_00014672.p1;TCONS_00023200.p1;TCONS_00048851.p1;TCONS_00019233.p1;TCONS_00007643.p1;TCONS_00007319.p1;TCONS_00007320.p1;TCONS_00014915.p1;TCONS_00013570.p1;TCONS_00006966.p1;TCONS_00024577.p1;TCONS_00007090.p2;TCONS_00036272.p1;TCONS_00046839.p2;TCONS_00042162.p1;TCONS_00013363.p1;TCONS_00003959.p1;TCONS_00018708.p1;TCONS_00018709.p1;TCONS_00018710.p1;TCONS_00031622.p1;TCONS_00031623.p1;TCO…
	GO:0032446	protein modification by small protein conjugation	65	500	1.79621e-05	0.000632642	TCONS_00015185.p1;TCONS_00020648.p1;TCONS_00015768.p1;TCONS_00000219.p1;TCONS_00000220.p1;TCONS_00000223.p1;TCONS_00000224.p1;TCONS_00000221.p1;TCONS_00000222.p1;TCONS_00042870.p1;TCONS_00035160.p1;TCONS_00030999.p1;TCONS_00031000.p1;TCONS_00041996.p1;TCONS_00041997.p1;TCONS_00022990.p1;TCONS_00022992.p1;TCONS_00022994.p1;TCONS_00015309.p1;TCONS_00015310.p1;TCONS_00020448.p1;TCONS_00044988.p1;TCO…
	GO:1900181	negative regulation of protein localization to nucleus	11	27	1.85194e-05	0.0006485	TCONS_00027173.p1;TCONS_00027174.p1;TCONS_00027175.p1;TCONS_00027177.p1;TCONS_00034007.p1;TCONS_00004060.p1;TCONS_00003394.p1;TCONS_00003395.p1;TCONS_00003396.p1;TCONS_00003397.p1;TCONS_00005038.p1
	GO:1901700	response to oxygen-containing compound	109	567	1.87143e-05	0.000651558	TCONS_00035603.p1;TCONS_00035604.p1;TCONS_00035605.p1;TCONS_00035606.p1;TCONS_00048707.p1;TCONS_00016721.p1;TCONS_00001587.p2;TCONS_00001588.p2;TCONS_00027173.p1;TCONS_00027174.p1;TCONS_00027175.p1;TCONS_00027177.p1;TCONS_00013120.p1;TCONS_00013121.p1;TCONS_00013123.p1;TCONS_00013124.p1;TCONS_00013125.p1;TCONS_00013126.p1;TCONS_00000659.p1;TCONS_00000662.p1;TCONS_00041952.p1;TCONS_00023200.p1;TCO…
	GO:0034613	cellular protein localization	126	886	2.01692e-05	0.000698201	TCONS_00019698.p1;TCONS_00019699.p1;TCONS_00019700.p1;TCONS_00019701.p1;TCONS_00019702.p1;TCONS_00019703.p1;TCONS_00019704.p1;TCONS_00019705.p1;TCONS_00019706.p1;TCONS_00019707.p1;TCONS_00019708.p1;TCONS_00019709.p1;TCONS_00019710.p1;TCONS_00005604.p1;TCONS_00005614.p1;TCONS_00042024.p1;TCONS_00027173.p1;TCONS_00027174.p1;TCONS_00027175.p1;TCONS_00027177.p1;TCONS_00030132.p1;TCONS_00048859.p1;TCO…
	GO:0007411	axon guidance	84	412	2.02921e-05	0.000698464	TCONS_00046908.p1;TCONS_00024230.p1;TCONS_00012117.p1;TCONS_00012118.p1;TCONS_00041952.p1;TCONS_00017379.p1;TCONS_00022990.p1;TCONS_00022992.p1;TCONS_00022994.p1;TCONS_00015309.p1;TCONS_00015310.p1;TCONS_00003041.p1;TCONS_00011165.p1;TCONS_00020467.p2;TCONS_00020468.p2;TCONS_00007221.p1;TCONS_00024402.p1;TCONS_00017338.p1;TCONS_00017339.p1;TCONS_00017340.p1;TCONS_00017341.p1;TCONS_00003885.p1;TCO…
	GO:0051234	establishment of localization	316	2712	2.1083e-05	0.00071848	TCONS_00035603.p1;TCONS_00035604.p1;TCONS_00035605.p1;TCONS_00035606.p1;TCONS_00048707.p1;TCONS_00016721.p1;TCONS_00019698.p1;TCONS_00019699.p1;TCONS_00019700.p1;TCONS_00019701.p1;TCONS_00019702.p1;TCONS_00019703.p1;TCONS_00019704.p1;TCONS_00019705.p1;TCONS_00019706.p1;TCONS_00019707.p1;TCONS_00019708.p1;TCONS_00019709.p1;TCONS_00019710.p1;TCONS_00036816.p1;TCONS_00005604.p1;TCONS_00005614.p1;TCO…
	GO:0009894	regulation of catabolic process	77	333	2.11108e-05	0.00071848	TCONS_00035603.p1;TCONS_00035604.p1;TCONS_00035605.p1;TCONS_00035606.p1;TCONS_00048707.p1;TCONS_00016721.p1;TCONS_00000262.p1;TCONS_00000263.p1;TCONS_00000264.p1;TCONS_00000265.p1;TCONS_00042870.p1;TCONS_00001587.p2;TCONS_00001588.p2;TCONS_00023200.p1;TCONS_00042499.p1;TCONS_00042505.p1;TCONS_00042506.p1;TCONS_00050546.p1;TCONS_00045325.p1;TCONS_00036272.p1;TCONS_00020860.p1;TCONS_00001796.p1;TCO…
	GO:0007309	oocyte axis specification	41	76	2.15762e-05	0.000730216	TCONS_00002863.p1;TCONS_00002864.p1;TCONS_00000933.p1;TCONS_00043433.p1;TCONS_00043434.p1;TCONS_00004756.p1;TCONS_00045785.p1;TCONS_00010338.p1;TCONS_00010339.p1;TCONS_00010340.p1;TCONS_00010341.p1;TCONS_00010342.p1;TCONS_00010343.p1;TCONS_00010344.p1;TCONS_00010345.p1;TCONS_00010346.p1;TCONS_00010347.p1;TCONS_00010348.p1;TCONS_00010349.p1;TCONS_00010350.p1;TCONS_00010351.p1;TCONS_00010352.p1;TCO…
	GO:0001503	ossification	17	101	2.20019e-05	0.000740485	TCONS_00023266.p1;TCONS_00046670.p1;TCONS_00032314.p1;TCONS_00032859.p1;TCONS_00005467.p1;TCONS_00005468.p1;TCONS_00013651.p1;TCONS_00004756.p1;TCONS_00004731.p1;TCONS_00004732.p1;TCONS_00004733.p1;TCONS_00004690.p1;TCONS_00041510.p2;TCONS_00013363.p1;TCONS_00041007.p1;TCONS_00043253.p1;TCONS_00007847.p2
	GO:0045087	innate immune response	37	249	2.21919e-05	0.000742754	TCONS_00014672.p1;TCONS_00024808.p1;TCONS_00034007.p1;TCONS_00003272.p1;TCONS_00048851.p1;TCONS_00019233.p1;TCONS_00011165.p1;TCONS_00020467.p2;TCONS_00020468.p2;TCONS_00007221.p1;TCONS_00046839.p2;TCONS_00007699.p1;TCONS_00007700.p1;TCONS_00007703.p1;TCONS_00007643.p1;TCONS_00007319.p1;TCONS_00007320.p1;TCONS_00045785.p1;TCONS_00014915.p1;TCONS_00039329.p1;TCONS_00013570.p1;TCONS_00006966.p1;TCO…
	GO:0010669	epithelial structure maintenance	9	23	2.26113e-05	0.000748521	TCONS_00002111.p1;TCONS_00025681.p1;TCONS_00034647.p1;TCONS_00034648.p1;TCONS_00030733.p1;TCONS_00001683.p1;TCONS_00002200.p1;TCONS_00002201.p1;TCONS_00002202.p1
	GO:0050994	regulation of lipid catabolic process	17	23	2.26113e-05	0.000748521	TCONS_00035603.p1;TCONS_00035604.p1;TCONS_00035605.p1;TCONS_00035606.p1;TCONS_00048707.p1;TCONS_00016721.p1;TCONS_00023200.p1;TCONS_00001973.p1;TCONS_00001974.p2;TCONS_00001975.p2;TCONS_00013395.p1;TCONS_00013398.p1;TCONS_00013399.p1;TCONS_00013397.p1;TCONS_00015553.p1;TCONS_00026026.p1;TCONS_00011678.p1
	GO:0051128	regulation of cellular component organization	191	1438	2.30543e-05	0.000759038	TCONS_00019698.p1;TCONS_00019699.p1;TCONS_00019700.p1;TCONS_00019701.p1;TCONS_00019702.p1;TCONS_00019703.p1;TCONS_00019704.p1;TCONS_00019705.p1;TCONS_00019706.p1;TCONS_00019707.p1;TCONS_00019708.p1;TCONS_00019709.p1;TCONS_00019710.p1;TCONS_00043851.p1;TCONS_00036816.p1;TCONS_00028401.p1;TCONS_00046908.p1;TCONS_00035160.p1;TCONS_00027173.p1;TCONS_00027174.p1;TCONS_00027175.p1;TCONS_00027177.p1;TCO…
	GO:0033554	cellular response to stress	154	1147	2.33199e-05	0.000763631	TCONS_00015185.p1;TCONS_00043851.p1;TCONS_00042870.p1;TCONS_00001587.p2;TCONS_00001588.p2;TCONS_00027173.p1;TCONS_00027174.p1;TCONS_00027175.p1;TCONS_00027177.p1;TCONS_00041692.p1;TCONS_00047923.p1;TCONS_00001581.p1;TCONS_00001582.p1;TCONS_00029634.p1;TCONS_00023637.p1;TCONS_00027696.p1;TCONS_00027697.p1;TCONS_00027698.p1;TCONS_00027699.p1;TCONS_00027700.p1;TCONS_00027701.p1;TCONS_00023266.p1;TCO…
	GO:0051403	stress-activated MAPK cascade	35	108	2.41474e-05	0.000780262	TCONS_00003041.p1;TCONS_00011165.p1;TCONS_00020467.p2;TCONS_00020468.p2;TCONS_00007221.p1;TCONS_00050020.p1;TCONS_00017338.p1;TCONS_00017339.p1;TCONS_00017340.p1;TCONS_00017341.p1;TCONS_00017350.p1;TCONS_00017352.p1;TCONS_00017353.p1;TCONS_00017354.p1;TCONS_00017355.p1;TCONS_00025621.p1;TCONS_00025622.p1;TCONS_00015343.p1;TCONS_00015344.p1;TCONS_00015345.p1;TCONS_00002905.p1;TCONS_00037686.p1;TCO…
	GO:0019368	fatty acid elongation, unsaturated fatty acid	7	15	2.43429e-05	0.000780262	TCONS_00032511.p1;TCONS_00004282.p1;TCONS_00010094.p1;TCONS_00045901.p1;TCONS_00045902.p1;TCONS_00045904.p1;TCONS_00032461.p1
	GO:0034625	fatty acid elongation, monounsaturated fatty acid	7	15	2.43429e-05	0.000780262	TCONS_00032511.p1;TCONS_00004282.p1;TCONS_00010094.p1;TCONS_00045901.p1;TCONS_00045902.p1;TCONS_00045904.p1;TCONS_00032461.p1
	GO:0034626	fatty acid elongation, polyunsaturated fatty acid	7	15	2.43429e-05	0.000780262	TCONS_00032511.p1;TCONS_00004282.p1;TCONS_00010094.p1;TCONS_00045901.p1;TCONS_00045902.p1;TCONS_00045904.p1;TCONS_00032461.p1
	GO:2001141	regulation of RNA biosynthetic process	207	2048	2.58577e-05	0.000821628	TCONS_00019789.p1;TCONS_00036816.p1;TCONS_00042841.p2;TCONS_00016695.p1;TCONS_00006228.p1;TCONS_00006229.p1;TCONS_00006230.p1;TCONS_00012832.p1;TCONS_00039883.p1;TCONS_00013927.p1;TCONS_00013930.p1;TCONS_00013935.p1;TCONS_00028401.p1;TCONS_00048898.p2;TCONS_00001587.p2;TCONS_00001588.p2;TCONS_00003994.p1;TCONS_00023129.p2;TCONS_00023657.p1;TCONS_00023658.p1;TCONS_00023659.p1;TCONS_00027376.p1;TCO…
	GO:0032102	negative regulation of response to external stimulus	28	83	2.59047e-05	0.000821628	TCONS_00027173.p1;TCONS_00027174.p1;TCONS_00027175.p1;TCONS_00027177.p1;TCONS_00014672.p1;TCONS_00046839.p2;TCONS_00004060.p1;TCONS_00001796.p1;TCONS_00001797.p1;TCONS_00003885.p1;TCONS_00007643.p1;TCONS_00013395.p1;TCONS_00013398.p1;TCONS_00013399.p1;TCONS_00013397.p1;TCONS_00035084.p1;TCONS_00010861.p1;TCONS_00013176.p2;TCONS_00013177.p2;TCONS_00013178.p2;TCONS_00009958.p1;TCONS_00009907.p1;TCO…
	GO:0060173	limb development	10	65	2.61013e-05	0.000823177	TCONS_00029260.p1;TCONS_00029262.p1;TCONS_00046670.p1;TCONS_00032314.p1;TCONS_00040866.p1;TCONS_00036829.p1;TCONS_00044821.p1;TCONS_00041510.p2;TCONS_00013651.p1;TCONS_00007847.p2
	GO:0050776	regulation of immune response	34	206	2.62254e-05	0.000823177	TCONS_00001587.p2;TCONS_00001588.p2;TCONS_00014672.p1;TCONS_00034007.p1;TCONS_00048851.p1;TCONS_00019233.p1;TCONS_00049042.p1;TCONS_00035603.p1;TCONS_00035604.p1;TCONS_00035605.p1;TCONS_00035606.p1;TCONS_00046839.p2;TCONS_00024402.p1;TCONS_00007643.p1;TCONS_00007319.p1;TCONS_00007320.p1;TCONS_00014915.p1;TCONS_00013570.p1;TCONS_00006966.p1;TCONS_00024577.p1;TCONS_00007090.p2;TCONS_00036272.p1;TCO…
	GO:0097006	regulation of plasma lipoprotein particle levels	13	28	2.787e-05	0.00087029	TCONS_00035603.p1;TCONS_00035604.p1;TCONS_00035605.p1;TCONS_00035606.p1;TCONS_00048707.p1;TCONS_00016721.p1;TCONS_00048898.p2;TCONS_00023200.p1;TCONS_00008178.p1;TCONS_00014915.p1;TCONS_00047276.p1;TCONS_00036507.p1;TCONS_00013363.p1
	GO:0006355	regulation of transcription, DNA-templated	206	2041	2.81695e-05	0.000875134	TCONS_00019789.p1;TCONS_00036816.p1;TCONS_00042841.p2;TCONS_00016695.p1;TCONS_00006228.p1;TCONS_00006229.p1;TCONS_00006230.p1;TCONS_00012832.p1;TCONS_00039883.p1;TCONS_00013927.p1;TCONS_00013930.p1;TCONS_00013935.p1;TCONS_00028401.p1;TCONS_00048898.p2;TCONS_00001587.p2;TCONS_00001588.p2;TCONS_00003994.p1;TCONS_00023129.p2;TCONS_00023657.p1;TCONS_00023658.p1;TCONS_00023659.p1;TCONS_00027376.p1;TCO…
	GO:0002252	immune effector process	46	229	2.87645e-05	0.000889057	TCONS_00001587.p2;TCONS_00001588.p2;TCONS_00014672.p1;TCONS_00049042.p1;TCONS_00035603.p1;TCONS_00035604.p1;TCONS_00035605.p1;TCONS_00035606.p1;TCONS_00004060.p1;TCONS_00024402.p1;TCONS_00005467.p1;TCONS_00005468.p1;TCONS_00007643.p1;TCONS_00007319.p1;TCONS_00007320.p1;TCONS_00045785.p1;TCONS_00010618.p1;TCONS_00004756.p1;TCONS_00013570.p1;TCONS_00015343.p1;TCONS_00015344.p1;TCONS_00015345.p1;TCO…
	GO:1903506	regulation of nucleic acid-templated transcription	206	2042	2.91607e-05	0.00089673	TCONS_00019789.p1;TCONS_00036816.p1;TCONS_00042841.p2;TCONS_00016695.p1;TCONS_00006228.p1;TCONS_00006229.p1;TCONS_00006230.p1;TCONS_00012832.p1;TCONS_00039883.p1;TCONS_00013927.p1;TCONS_00013930.p1;TCONS_00013935.p1;TCONS_00028401.p1;TCONS_00048898.p2;TCONS_00001587.p2;TCONS_00001588.p2;TCONS_00003994.p1;TCONS_00023129.p2;TCONS_00023657.p1;TCONS_00023658.p1;TCONS_00023659.p1;TCONS_00027376.p1;TCO…
	GO:0019216	regulation of lipid metabolic process	42	116	3.04822e-05	0.000932631	TCONS_00035603.p1;TCONS_00035604.p1;TCONS_00035605.p1;TCONS_00035606.p1;TCONS_00048707.p1;TCONS_00016721.p1;TCONS_00048898.p2;TCONS_00027173.p1;TCONS_00027174.p1;TCONS_00027175.p1;TCONS_00027177.p1;TCONS_00023200.p1;TCONS_00023585.p1;TCONS_00005833.p1;TCONS_00001973.p1;TCONS_00001974.p2;TCONS_00001975.p2;TCONS_00005393.p1;TCONS_00005395.p1;TCONS_00013395.p1;TCONS_00013398.p1;TCONS_00013399.p1;TCO…
	GO:0031098	stress-activated protein kinase signaling cascade	35	123	3.20561e-05	0.000975857	TCONS_00003041.p1;TCONS_00011165.p1;TCONS_00020467.p2;TCONS_00020468.p2;TCONS_00007221.p1;TCONS_00050020.p1;TCONS_00017338.p1;TCONS_00017339.p1;TCONS_00017340.p1;TCONS_00017341.p1;TCONS_00017350.p1;TCONS_00017352.p1;TCONS_00017353.p1;TCONS_00017354.p1;TCONS_00017355.p1;TCONS_00025621.p1;TCONS_00025622.p1;TCONS_00015343.p1;TCONS_00015344.p1;TCONS_00015345.p1;TCONS_00002905.p1;TCONS_00037686.p1;TCO…
	GO:0001892	embryonic placenta development	8	24	3.54407e-05	0.00106816	TCONS_00010699.p1;TCONS_00010700.p1;TCONS_00048670.p1;TCONS_00048669.p2;TCONS_00033024.p1;TCONS_00013651.p1;TCONS_00025274.p1;TCONS_00025276.p1
	GO:0070979	protein K11-linked ubiquitination	9	24	3.54407e-05	0.00106816	TCONS_00035160.p1;TCONS_00041996.p1;TCONS_00041997.p1;TCONS_00021641.p1;TCONS_00019383.p1;TCONS_00008069.p1;TCONS_00008070.p1;TCONS_00008072.p1;TCONS_00008074.p1
	GO:0006810	transport	302	2633	3.64213e-05	0.00109228	TCONS_00035603.p1;TCONS_00035604.p1;TCONS_00035605.p1;TCONS_00035606.p1;TCONS_00048707.p1;TCONS_00016721.p1;TCONS_00019698.p1;TCONS_00019699.p1;TCONS_00019700.p1;TCONS_00019701.p1;TCONS_00019702.p1;TCONS_00019703.p1;TCONS_00019704.p1;TCONS_00019705.p1;TCONS_00019706.p1;TCONS_00019707.p1;TCONS_00019708.p1;TCONS_00019709.p1;TCONS_00019710.p1;TCONS_00036816.p1;TCONS_00005604.p1;TCONS_00005614.p1;TCO…
	GO:0060831	smoothened signaling pathway involved in dorsal/ventral neural tube patterning	3	12	3.77039e-05	0.00112115	TCONS_00014915.p1;TCONS_00044821.p1;TCONS_00013363.p1
	GO:0030326	embryonic limb morphogenesis	8	44	3.7754e-05	0.00112115	TCONS_00029260.p1;TCONS_00029262.p1;TCONS_00040866.p1;TCONS_00036829.p1;TCONS_00044821.p1;TCONS_00041510.p2;TCONS_00013651.p1;TCONS_00007847.p2
	GO:0051961	negative regulation of nervous system development	31	166	3.91352e-05	0.00115649	TCONS_00036816.p1;TCONS_00023637.p1;TCONS_00004509.p1;TCONS_00011165.p1;TCONS_00020467.p2;TCONS_00020468.p2;TCONS_00007221.p1;TCONS_00050020.p1;TCONS_00003885.p1;TCONS_00043433.p1;TCONS_00043434.p1;TCONS_00004756.p1;TCONS_00028984.p1;TCONS_00020509.p1;TCONS_00010618.p1;TCONS_00014915.p1;TCONS_00002200.p1;TCONS_00002201.p1;TCONS_00002202.p1;TCONS_00001971.p1;TCONS_00013176.p2;TCONS_00013177.p2;TCO…
	GO:0048469	cell maturation	53	152	3.98018e-05	0.00117048	TCONS_00001587.p2;TCONS_00001588.p2;TCONS_00002863.p1;TCONS_00002864.p1;TCONS_00037002.p1;TCONS_00000933.p1;TCONS_00020648.p1;TCONS_00015768.p1;TCONS_00043433.p1;TCONS_00043434.p1;TCONS_00004756.p1;TCONS_00045785.p1;TCONS_00010338.p1;TCONS_00010339.p1;TCONS_00010340.p1;TCONS_00010341.p1;TCONS_00010342.p1;TCONS_00010343.p1;TCONS_00010344.p1;TCONS_00010345.p1;TCONS_00010346.p1;TCONS_00010347.p1;TCO…
	GO:0060548	negative regulation of cell death	54	278	4.0722e-05	0.00119176	TCONS_00029260.p1;TCONS_00029262.p1;TCONS_00013927.p1;TCONS_00013930.p1;TCONS_00013935.p1;TCONS_00001587.p2;TCONS_00001588.p2;TCONS_00030999.p1;TCONS_00031000.p1;TCONS_00047461.p1;TCONS_00023585.p1;TCONS_00003959.p1;TCONS_00048670.p1;TCONS_00048669.p2;TCONS_00033024.p1;TCONS_00001796.p1;TCONS_00001797.p1;TCONS_00017350.p1;TCONS_00017352.p1;TCONS_00017353.p1;TCONS_00017354.p1;TCONS_00017355.p1;TCO…
	GO:0045597	positive regulation of cell differentiation	62	357	4.23238e-05	0.00122643	TCONS_00019698.p1;TCONS_00019699.p1;TCONS_00019700.p1;TCONS_00019701.p1;TCONS_00019702.p1;TCONS_00019703.p1;TCONS_00019704.p1;TCONS_00019705.p1;TCONS_00019706.p1;TCONS_00019707.p1;TCONS_00019708.p1;TCONS_00019709.p1;TCONS_00019710.p1;TCONS_00036816.p1;TCONS_00001587.p2;TCONS_00001588.p2;TCONS_00046670.p1;TCONS_00032314.p1;TCONS_00032308.p1;TCONS_00003399.p1;TCONS_00034007.p1;TCONS_00007485.p1;TCO…
	GO:0044248	cellular catabolic process	188	1233	4.2508e-05	0.00122643	TCONS_00035603.p1;TCONS_00035604.p1;TCONS_00035605.p1;TCONS_00035606.p1;TCONS_00048707.p1;TCONS_00016721.p1;TCONS_00015185.p1;TCONS_00043851.p1;TCONS_00000262.p1;TCONS_00000263.p1;TCONS_00000264.p1;TCONS_00000265.p1;TCONS_00000219.p1;TCONS_00000220.p1;TCONS_00000223.p1;TCONS_00000224.p1;TCONS_00000221.p1;TCONS_00000222.p1;TCONS_00001404.p1;TCONS_00042870.p1;TCONS_00029337.p1;TCONS_00001587.p2;TCO…
	GO:1903650	negative regulation of cytoplasmic transport	14	34	4.25139e-05	0.00122643	TCONS_00027173.p1;TCONS_00027174.p1;TCONS_00027175.p1;TCONS_00027177.p1;TCONS_00046670.p1;TCONS_00032314.p1;TCONS_00034007.p1;TCONS_00036272.p1;TCONS_00004060.p1;TCONS_00003394.p1;TCONS_00003395.p1;TCONS_00003396.p1;TCONS_00003397.p1;TCONS_00005038.p1
	GO:0000165	MAPK cascade	54	248	4.32694e-05	0.00124169	TCONS_00023585.p1;TCONS_00003041.p1;TCONS_00011165.p1;TCONS_00020467.p2;TCONS_00020468.p2;TCONS_00007221.p1;TCONS_00050020.p1;TCONS_00017338.p1;TCONS_00017339.p1;TCONS_00017340.p1;TCONS_00017341.p1;TCONS_00017350.p1;TCONS_00017352.p1;TCONS_00017353.p1;TCONS_00017354.p1;TCONS_00017355.p1;TCONS_00025621.p1;TCONS_00025622.p1;TCONS_00013066.p2;TCONS_00013067.p2;TCONS_00015343.p1;TCONS_00015344.p1;TCO…
	GO:0009725	response to hormone	87	302	4.34529e-05	0.00124169	TCONS_00019789.p1;TCONS_00048898.p2;TCONS_00001587.p2;TCONS_00001588.p2;TCONS_00013120.p1;TCONS_00013121.p1;TCONS_00013123.p1;TCONS_00013124.p1;TCONS_00013125.p1;TCONS_00013126.p1;TCONS_00023637.p1;TCONS_00000659.p1;TCONS_00000662.p1;TCONS_00027696.p1;TCONS_00027697.p1;TCONS_00027698.p1;TCONS_00027699.p1;TCONS_00027700.p1;TCONS_00027701.p1;TCONS_00000101.p1;TCONS_00037231.p1;TCONS_00023266.p1;TCO…
	GO:1903828	negative regulation of cellular protein localization	14	50	4.37333e-05	0.00124383	TCONS_00027173.p1;TCONS_00027174.p1;TCONS_00027175.p1;TCONS_00027177.p1;TCONS_00046670.p1;TCONS_00032314.p1;TCONS_00034007.p1;TCONS_00004060.p1;TCONS_00003394.p1;TCONS_00003395.p1;TCONS_00003396.p1;TCONS_00003397.p1;TCONS_00005038.p1;TCONS_00045272.p1
	GO:0032495	response to muramyl dipeptide	2	6	4.44865e-05	0.00125063	TCONS_00004756.p1;TCONS_00046839.p2
	GO:0060711	labyrinthine layer development	7	16	4.45917e-05	0.00125063	TCONS_00010699.p1;TCONS_00010700.p1;TCONS_00048670.p1;TCONS_00048669.p2;TCONS_00033024.p1;TCONS_00025274.p1;TCONS_00025276.p1
	GO:0090208	positive regulation of triglyceride metabolic process	17	17	4.45917e-05	0.00125063	TCONS_00035603.p1;TCONS_00035604.p1;TCONS_00035605.p1;TCONS_00035606.p1;TCONS_00048707.p1;TCONS_00016721.p1;TCONS_00023200.p1;TCONS_00013395.p1;TCONS_00013398.p1;TCONS_00013399.p1;TCONS_00013397.p1;TCONS_00001973.p1;TCONS_00001974.p2;TCONS_00001975.p2;TCONS_00015553.p1;TCONS_00026026.p1;TCONS_00011678.p1
	GO:0051171	regulation of nitrogen compound metabolic process	267	2524	4.50362e-05	0.00125728	TCONS_00019789.p1;TCONS_00035603.p1;TCONS_00035604.p1;TCONS_00035605.p1;TCONS_00035606.p1;TCONS_00048707.p1;TCONS_00016721.p1;TCONS_00043851.p1;TCONS_00036816.p1;TCONS_00000262.p1;TCONS_00000263.p1;TCONS_00000264.p1;TCONS_00000265.p1;TCONS_00042841.p2;TCONS_00016695.p1;TCONS_00006228.p1;TCONS_00006229.p1;TCONS_00006230.p1;TCONS_00012832.p1;TCONS_00039883.p1;TCONS_00013927.p1;TCONS_00013930.p1;TCO…
	GO:0007049	cell cycle	172	1153	4.58683e-05	0.00127463	TCONS_00043851.p1;TCONS_00028401.p1;TCONS_00029962.p1;TCONS_00029963.p1;TCONS_00035160.p1;TCONS_00036369.p1;TCONS_00048859.p1;TCONS_00000101.p1;TCONS_00037231.p1;TCONS_00032308.p1;TCONS_00003399.p1;TCONS_00014650.p1;TCONS_00014651.p1;TCONS_00014652.p1;TCONS_00034007.p1;TCONS_00020452.p1;TCONS_00037002.p1;TCONS_00007141.p1;TCONS_00048851.p1;TCONS_00019233.p1;TCONS_00020882.p1;TCONS_00049042.p1;TCO…
	GO:0051094	positive regulation of developmental process	88	497	4.62537e-05	0.00127948	TCONS_00019698.p1;TCONS_00019699.p1;TCONS_00019700.p1;TCONS_00019701.p1;TCONS_00019702.p1;TCONS_00019703.p1;TCONS_00019704.p1;TCONS_00019705.p1;TCONS_00019706.p1;TCONS_00019707.p1;TCONS_00019708.p1;TCONS_00019709.p1;TCONS_00019710.p1;TCONS_00036816.p1;TCONS_00001587.p2;TCONS_00001588.p2;TCONS_00046670.p1;TCONS_00032314.p1;TCONS_00032308.p1;TCONS_00003399.p1;TCONS_00034007.p1;TCONS_00007485.p1;TCO…
	GO:0031329	regulation of cellular catabolic process	73	295	4.67067e-05	0.00128067	TCONS_00035603.p1;TCONS_00035604.p1;TCONS_00035605.p1;TCONS_00035606.p1;TCONS_00048707.p1;TCONS_00016721.p1;TCONS_00000262.p1;TCONS_00000263.p1;TCONS_00000264.p1;TCONS_00000265.p1;TCONS_00042870.p1;TCONS_00001587.p2;TCONS_00001588.p2;TCONS_00023200.p1;TCONS_00042499.p1;TCONS_00042505.p1;TCONS_00042506.p1;TCONS_00050546.p1;TCONS_00045325.p1;TCONS_00020860.p1;TCONS_00001796.p1;TCONS_00001797.p1;TCO…
	GO:1901575	organic substance catabolic process	174	1345	4.67198e-05	0.00128067	TCONS_00035603.p1;TCONS_00035604.p1;TCONS_00035605.p1;TCONS_00035606.p1;TCONS_00048707.p1;TCONS_00016721.p1;TCONS_00015185.p1;TCONS_00043851.p1;TCONS_00000262.p1;TCONS_00000263.p1;TCONS_00000264.p1;TCONS_00000265.p1;TCONS_00000219.p1;TCONS_00000220.p1;TCONS_00000223.p1;TCONS_00000224.p1;TCONS_00000221.p1;TCONS_00000222.p1;TCONS_00001404.p1;TCONS_00042870.p1;TCONS_00001587.p2;TCONS_00001588.p2;TCO…
	GO:0042752	regulation of circadian rhythm	21	80	4.82177e-05	0.00131578	TCONS_00029962.p1;TCONS_00029963.p1;TCONS_00038038.p1;TCONS_00044498.p1;TCONS_00005393.p1;TCONS_00005395.p1;TCONS_00045666.p1;TCONS_00004755.p1;TCONS_00001971.p1;TCONS_00014915.p1;TCONS_00013363.p1;TCONS_00034212.p1;TCONS_00034214.p1;TCONS_00034218.p1;TCONS_00034221.p1;TCONS_00034223.p2;TCONS_00025333.p1;TCONS_00025334.p1;TCONS_00025335.p1;TCONS_00025336.p1;TCONS_00013651.p1
	GO:0031347	regulation of defense response	37	197	4.99561e-05	0.00134652	TCONS_00001404.p1;TCONS_00027173.p1;TCONS_00027174.p1;TCONS_00027175.p1;TCONS_00027177.p1;TCONS_00014672.p1;TCONS_00023200.p1;TCONS_00048851.p1;TCONS_00019233.p1;TCONS_00046839.p2;TCONS_00004060.p1;TCONS_00007643.p1;TCONS_00007319.p1;TCONS_00007320.p1;TCONS_00014915.p1;TCONS_00013570.p1;TCONS_00006966.p1;TCONS_00024577.p1;TCONS_00007090.p2;TCONS_00036272.p1;TCONS_00042162.p1;TCONS_00013363.p1;TCO…
	GO:0002168	instar larval development	11	45	5.00111e-05	0.00134652	TCONS_00012117.p1;TCONS_00012118.p1;TCONS_00014680.p1;TCONS_00014681.p1;TCONS_00007090.p2;TCONS_00026553.p1;TCONS_00010861.p1;TCONS_00012694.p1;TCONS_00005742.p1;TCONS_00021233.p1;TCONS_00001683.p1
	GO:0043122	regulation of I-kappaB kinase/NF-kappaB signaling	13	45	5.00111e-05	0.00134652	TCONS_00009575.p1;TCONS_00034007.p1;TCONS_00046839.p2;TCONS_00004060.p1;TCONS_00015343.p1;TCONS_00015344.p1;TCONS_00015345.p1;TCONS_00010266.p1;TCONS_00034212.p1;TCONS_00034214.p1;TCONS_00034218.p1;TCONS_00034221.p1;TCONS_00034223.p2
	GO:0009057	macromolecule catabolic process	113	772	5.07e-05	0.00135422	TCONS_00015185.p1;TCONS_00043851.p1;TCONS_00000262.p1;TCONS_00000263.p1;TCONS_00000264.p1;TCONS_00000265.p1;TCONS_00000219.p1;TCONS_00000220.p1;TCONS_00000223.p1;TCONS_00000224.p1;TCONS_00000221.p1;TCONS_00000222.p1;TCONS_00042870.p1;TCONS_00001587.p2;TCONS_00001588.p2;TCONS_00035160.p1;TCONS_00023266.p1;TCONS_00023200.p1;TCONS_00034007.p1;TCONS_00041996.p1;TCONS_00041997.p1;TCONS_00022990.p1;TCO…
	GO:0010243	response to organonitrogen compound	50	242	5.07443e-05	0.00135422	TCONS_00001587.p2;TCONS_00001588.p2;TCONS_00013120.p1;TCONS_00013121.p1;TCONS_00013123.p1;TCONS_00013124.p1;TCONS_00013125.p1;TCONS_00013126.p1;TCONS_00041952.p1;TCONS_00023200.p1;TCONS_00041868.p1;TCONS_00020438.p1;TCONS_00003959.p1;TCONS_00041846.p1;TCONS_00001279.p1;TCONS_00001280.p1;TCONS_00007501.p1;TCONS_00007502.p1;TCONS_00001281.p1;TCONS_00010618.p1;TCONS_00014915.p1;TCONS_00004756.p1;TCO…
	GO:0048599	oocyte development	56	106	5.11459e-05	0.00135896	TCONS_00002863.p1;TCONS_00002864.p1;TCONS_00037002.p1;TCONS_00000933.p1;TCONS_00043433.p1;TCONS_00043434.p1;TCONS_00004756.p1;TCONS_00045785.p1;TCONS_00010338.p1;TCONS_00010339.p1;TCONS_00010340.p1;TCONS_00010341.p1;TCONS_00010342.p1;TCONS_00010343.p1;TCONS_00010344.p1;TCONS_00010345.p1;TCONS_00010346.p1;TCONS_00010347.p1;TCONS_00010348.p1;TCONS_00010349.p1;TCONS_00010350.p1;TCONS_00010351.p1;TCO…
	GO:0040011	locomotion	167	1166	5.44692e-05	0.00144094	TCONS_00035603.p1;TCONS_00035604.p1;TCONS_00035605.p1;TCONS_00035606.p1;TCONS_00048707.p1;TCONS_00016721.p1;TCONS_00046133.p1;TCONS_00046134.p1;TCONS_00046135.p1;TCONS_00001587.p2;TCONS_00001588.p2;TCONS_00046908.p1;TCONS_00027173.p1;TCONS_00027174.p1;TCONS_00027175.p1;TCONS_00027177.p1;TCONS_00011661.p1;TCONS_00044498.p1;TCONS_00047461.p1;TCONS_00024230.p1;TCONS_00012117.p1;TCONS_00012118.p1;TCO…
	GO:0051241	negative regulation of multicellular organismal process	57	409	5.59095e-05	0.00147261	TCONS_00036816.p1;TCONS_00029962.p1;TCONS_00029963.p1;TCONS_00027173.p1;TCONS_00027174.p1;TCONS_00027175.p1;TCONS_00027177.p1;TCONS_00023637.p1;TCONS_00004509.p1;TCONS_00034007.p1;TCONS_00037002.p1;TCONS_00045325.p1;TCONS_00011165.p1;TCONS_00020467.p2;TCONS_00020468.p2;TCONS_00007221.p1;TCONS_00046839.p2;TCONS_00004060.p1;TCONS_00050020.p1;TCONS_00003885.p1;TCONS_00043433.p1;TCONS_00043434.p1;TCO…
	GO:0016241	regulation of macroautophagy	24	51	5.6519e-05	0.00147848	TCONS_00020860.p1;TCONS_00001796.p1;TCONS_00001797.p1;TCONS_00017350.p1;TCONS_00017352.p1;TCONS_00017353.p1;TCONS_00017354.p1;TCONS_00017355.p1;TCONS_00001279.p1;TCONS_00001280.p1;TCONS_00007501.p1;TCONS_00007502.p1;TCONS_00001281.p1;TCONS_00005393.p1;TCONS_00005395.p1;TCONS_00013395.p1;TCONS_00013398.p1;TCONS_00013399.p1;TCONS_00013397.p1;TCONS_00002905.p1;TCONS_00046839.p2;TCONS_00035084.p1;TCO…
	GO:0060562	epithelial tube morphogenesis	74	500	5.66205e-05	0.00147848	TCONS_00019789.p1;TCONS_00003994.p1;TCONS_00023657.p1;TCONS_00023658.p1;TCONS_00023659.p1;TCONS_00042024.p1;TCONS_00024230.p1;TCONS_00017379.p1;TCONS_00039581.p1;TCONS_00022990.p1;TCONS_00022992.p1;TCONS_00022994.p1;TCONS_00015309.p1;TCONS_00015310.p1;TCONS_00045325.p1;TCONS_00001701.p1;TCONS_00011165.p1;TCONS_00020467.p2;TCONS_00020468.p2;TCONS_00007221.p1;TCONS_00032859.p1;TCONS_00020539.p1;TCO…
	GO:0048736	appendage development	55	393	5.70661e-05	0.00148372	TCONS_00029260.p1;TCONS_00029262.p1;TCONS_00003994.p1;TCONS_00023657.p1;TCONS_00023658.p1;TCONS_00023659.p1;TCONS_00042024.p1;TCONS_00024230.p1;TCONS_00046670.p1;TCONS_00032314.p1;TCONS_00017379.p1;TCONS_00022990.p1;TCONS_00022992.p1;TCONS_00022994.p1;TCONS_00015309.p1;TCONS_00015310.p1;TCONS_00011165.p1;TCONS_00020467.p2;TCONS_00020468.p2;TCONS_00007221.p1;TCONS_00020539.p1;TCONS_00020544.p1;TCO…
	GO:0006935	chemotaxis	94	467	5.7707e-05	0.00149397	TCONS_00046908.p1;TCONS_00024230.p1;TCONS_00012117.p1;TCONS_00012118.p1;TCONS_00041952.p1;TCONS_00017379.p1;TCONS_00022990.p1;TCONS_00022992.p1;TCONS_00022994.p1;TCONS_00015309.p1;TCONS_00015310.p1;TCONS_00007141.p1;TCONS_00003041.p1;TCONS_00011165.p1;TCONS_00020467.p2;TCONS_00020468.p2;TCONS_00007221.p1;TCONS_00024402.p1;TCONS_00017338.p1;TCONS_00017339.p1;TCONS_00017340.p1;TCONS_00017341.p1;TCO…
	GO:0010883	regulation of lipid storage	14	30	5.92005e-05	0.00152611	TCONS_00035603.p1;TCONS_00035604.p1;TCONS_00035605.p1;TCONS_00035606.p1;TCONS_00048707.p1;TCONS_00016721.p1;TCONS_00048898.p2;TCONS_00001973.p1;TCONS_00001974.p2;TCONS_00001975.p2;TCONS_00036507.p1;TCONS_00015553.p1;TCONS_00026026.p1;TCONS_00011678.p1
	GO:0042330	taxis	100	526	5.99416e-05	0.00153867	TCONS_00046908.p1;TCONS_00024230.p1;TCONS_00012117.p1;TCONS_00012118.p1;TCONS_00041952.p1;TCONS_00017379.p1;TCONS_00022366.p1;TCONS_00022990.p1;TCONS_00022992.p1;TCONS_00022994.p1;TCONS_00015309.p1;TCONS_00015310.p1;TCONS_00007141.p1;TCONS_00003041.p1;TCONS_00011165.p1;TCONS_00020467.p2;TCONS_00020468.p2;TCONS_00007221.p1;TCONS_00024402.p1;TCONS_00017338.p1;TCONS_00017339.p1;TCONS_00017340.p1;TCO…
	GO:1901699	cellular response to nitrogen compound	42	170	6.41357e-05	0.00163938	TCONS_00001587.p2;TCONS_00001588.p2;TCONS_00023266.p1;TCONS_00030641.p1;TCONS_00030642.p1;TCONS_00030643.p1;TCONS_00030644.p1;TCONS_00001279.p1;TCONS_00001280.p1;TCONS_00007501.p1;TCONS_00007502.p1;TCONS_00001281.p1;TCONS_00010618.p1;TCONS_00014915.p1;TCONS_00010266.p1;TCONS_00005393.p1;TCONS_00044610.p1;TCONS_00044611.p1;TCONS_00044616.p1;TCONS_00007413.p1;TCONS_00045272.p1;TCONS_00045325.p1;TCO…
	GO:0030163	protein catabolic process	76	511	6.73737e-05	0.00171492	TCONS_00015185.p1;TCONS_00000219.p1;TCONS_00000220.p1;TCONS_00000223.p1;TCONS_00000224.p1;TCONS_00000221.p1;TCONS_00000222.p1;TCONS_00042870.p1;TCONS_00001587.p2;TCONS_00001588.p2;TCONS_00035160.p1;TCONS_00023200.p1;TCONS_00034007.p1;TCONS_00041996.p1;TCONS_00041997.p1;TCONS_00022990.p1;TCONS_00022992.p1;TCONS_00022994.p1;TCONS_00015309.p1;TCONS_00015310.p1;TCONS_00042499.p1;TCONS_00042505.p1;TCO…
	GO:0051235	maintenance of location	34	142	6.79674e-05	0.00172279	TCONS_00035603.p1;TCONS_00035604.p1;TCONS_00035605.p1;TCONS_00035606.p1;TCONS_00048707.p1;TCONS_00016721.p1;TCONS_00020648.p1;TCONS_00015768.p1;TCONS_00005604.p1;TCONS_00005614.p1;TCONS_00048898.p2;TCONS_00014650.p1;TCONS_00014651.p1;TCONS_00014652.p1;TCONS_00037199.p1;TCONS_00029170.p1;TCONS_00032113.p1;TCONS_00001973.p1;TCONS_00001974.p2;TCONS_00001975.p2;TCONS_00041846.p1;TCONS_00045785.p1;TCO…
	GO:0023014	signal transduction by protein phosphorylation	54	253	7.05431e-05	0.00178062	TCONS_00023585.p1;TCONS_00003041.p1;TCONS_00011165.p1;TCONS_00020467.p2;TCONS_00020468.p2;TCONS_00007221.p1;TCONS_00050020.p1;TCONS_00017338.p1;TCONS_00017339.p1;TCONS_00017340.p1;TCONS_00017341.p1;TCONS_00017350.p1;TCONS_00017352.p1;TCONS_00017353.p1;TCONS_00017354.p1;TCONS_00017355.p1;TCONS_00025621.p1;TCONS_00025622.p1;TCONS_00013066.p2;TCONS_00013067.p2;TCONS_00015343.p1;TCONS_00015344.p1;TCO…
	GO:0007249	I-kappaB kinase/NF-kappaB signaling	13	52	7.24655e-05	0.00182156	TCONS_00009575.p1;TCONS_00034007.p1;TCONS_00046839.p2;TCONS_00004060.p1;TCONS_00015343.p1;TCONS_00015344.p1;TCONS_00015345.p1;TCONS_00010266.p1;TCONS_00034212.p1;TCONS_00034214.p1;TCONS_00034218.p1;TCONS_00034221.p1;TCONS_00034223.p2
	GO:0007169	transmembrane receptor protein tyrosine kinase signaling pathway	48	246	7.52452e-05	0.00188362	TCONS_00027173.p1;TCONS_00027174.p1;TCONS_00027175.p1;TCONS_00027177.p1;TCONS_00012899.p1;TCONS_00012900.p1;TCONS_00006290.p1;TCONS_00030490.p2;TCONS_00011165.p1;TCONS_00020467.p2;TCONS_00020468.p2;TCONS_00007221.p1;TCONS_00032859.p1;TCONS_00001796.p1;TCONS_00001797.p1;TCONS_00029595.p1;TCONS_00029596.p1;TCONS_00029597.p1;TCONS_00030464.p1;TCONS_00010618.p1;TCONS_00010266.p1;TCONS_00005393.p1;TCO…
	GO:0090207	regulation of triglyceride metabolic process	17	17	7.71543e-05	0.00191433	TCONS_00035603.p1;TCONS_00035604.p1;TCONS_00035605.p1;TCONS_00035606.p1;TCONS_00048707.p1;TCONS_00016721.p1;TCONS_00023200.p1;TCONS_00013395.p1;TCONS_00013398.p1;TCONS_00013399.p1;TCONS_00013397.p1;TCONS_00001973.p1;TCONS_00001974.p2;TCONS_00001975.p2;TCONS_00015553.p1;TCONS_00026026.p1;TCONS_00011678.p1
	GO:0032104	regulation of response to extracellular stimulus	26	64	7.74201e-05	0.00191433	TCONS_00020860.p1;TCONS_00001796.p1;TCONS_00001797.p1;TCONS_00017350.p1;TCONS_00017352.p1;TCONS_00017353.p1;TCONS_00017354.p1;TCONS_00017355.p1;TCONS_00001279.p1;TCONS_00001280.p1;TCONS_00007501.p1;TCONS_00007502.p1;TCONS_00001281.p1;TCONS_00005393.p1;TCONS_00005395.p1;TCONS_00013395.p1;TCONS_00013398.p1;TCONS_00013399.p1;TCONS_00013397.p1;TCONS_00002905.p1;TCONS_00046839.p2;TCONS_00035084.p1;TCO…
	GO:0032107	regulation of response to nutrient levels	26	64	7.74201e-05	0.00191433	TCONS_00020860.p1;TCONS_00001796.p1;TCONS_00001797.p1;TCONS_00017350.p1;TCONS_00017352.p1;TCONS_00017353.p1;TCONS_00017354.p1;TCONS_00017355.p1;TCONS_00001279.p1;TCONS_00001280.p1;TCONS_00007501.p1;TCONS_00007502.p1;TCONS_00001281.p1;TCONS_00005393.p1;TCONS_00005395.p1;TCONS_00013395.p1;TCONS_00013398.p1;TCONS_00013399.p1;TCONS_00013397.p1;TCONS_00002905.p1;TCONS_00046839.p2;TCONS_00035084.p1;TCO…
	GO:0048749	compound eye development	60	373	7.94307e-05	0.00195606	TCONS_00003994.p1;TCONS_00023657.p1;TCONS_00023658.p1;TCONS_00023659.p1;TCONS_00042024.p1;TCONS_00024230.p1;TCONS_00017379.p1;TCONS_00006290.p1;TCONS_00045325.p1;TCONS_00011165.p1;TCONS_00020467.p2;TCONS_00020468.p2;TCONS_00007221.p1;TCONS_00020648.p1;TCONS_00015768.p1;TCONS_00050020.p1;TCONS_00001796.p1;TCONS_00001797.p1;TCONS_00043433.p1;TCONS_00043434.p1;TCONS_00004756.p1;TCONS_00013739.p1;TCO…
	GO:0035220	wing disc development	53	325	8.08057e-05	0.00198187	TCONS_00003994.p1;TCONS_00042024.p1;TCONS_00024230.p1;TCONS_00017379.p1;TCONS_00022990.p1;TCONS_00022992.p1;TCONS_00022994.p1;TCONS_00015309.p1;TCONS_00015310.p1;TCONS_00007141.p1;TCONS_00011165.p1;TCONS_00020467.p2;TCONS_00020468.p2;TCONS_00007221.p1;TCONS_00020539.p1;TCONS_00020544.p1;TCONS_00014915.p1;TCONS_00043433.p1;TCONS_00043434.p1;TCONS_00004756.p1;TCONS_00030464.p1;TCONS_00042018.p1;TCO…
	GO:0009892	negative regulation of metabolic process	147	1212	8.17203e-05	0.00199622	TCONS_00019789.p1;TCONS_00042870.p1;TCONS_00028401.p1;TCONS_00023657.p1;TCONS_00023658.p1;TCONS_00023659.p1;TCONS_00027173.p1;TCONS_00027174.p1;TCONS_00027175.p1;TCONS_00027177.p1;TCONS_00038291.p1;TCONS_00023266.p1;TCONS_00023200.p1;TCONS_00034007.p1;TCONS_00039581.p1;TCONS_00010699.p1;TCONS_00010700.p1;TCONS_00020452.p1;TCONS_00037002.p1;TCONS_00007141.p1;TCONS_00049042.p1;TCONS_00040440.p1;TCO…
	GO:0071225	cellular response to muramyl dipeptide	1	4	8.4236e-05	0.00204941	TCONS_00046839.p2
	GO:0097193	intrinsic apoptotic signaling pathway	20	96	8.56125e-05	0.00207456	TCONS_00001587.p2;TCONS_00001588.p2;TCONS_00030999.p1;TCONS_00031000.p1;TCONS_00023266.p1;TCONS_00032308.p1;TCONS_00034007.p1;TCONS_00037002.p1;TCONS_00049042.p1;TCONS_00003041.p1;TCONS_00003394.p1;TCONS_00003395.p1;TCONS_00003396.p1;TCONS_00003397.p1;TCONS_00001581.p1;TCONS_00001582.p1;TCONS_00040572.p1;TCONS_00029634.p1;TCONS_00002905.p1;TCONS_00043253.p1
	GO:0045089	positive regulation of innate immune response	20	77	8.94804e-05	0.00215965	TCONS_00014672.p1;TCONS_00048851.p1;TCONS_00019233.p1;TCONS_00007643.p1;TCONS_00014915.p1;TCONS_00006966.p1;TCONS_00024577.p1;TCONS_00007090.p2;TCONS_00042162.p1;TCONS_00013363.p1;TCONS_00003959.p1;TCONS_00018708.p1;TCONS_00018709.p1;TCONS_00018710.p1;TCONS_00031622.p1;TCONS_00031623.p1;TCONS_00045272.p1;TCONS_00050475.p1;TCONS_00024808.p1;TCONS_00032475.p1
	GO:0031324	negative regulation of cellular metabolic process	129	1069	9.10996e-05	0.00218827	TCONS_00019789.p1;TCONS_00042870.p1;TCONS_00028401.p1;TCONS_00023657.p1;TCONS_00023658.p1;TCONS_00023659.p1;TCONS_00027173.p1;TCONS_00027174.p1;TCONS_00027175.p1;TCONS_00027177.p1;TCONS_00038291.p1;TCONS_00023266.p1;TCONS_00034007.p1;TCONS_00039581.p1;TCONS_00010699.p1;TCONS_00010700.p1;TCONS_00020452.p1;TCONS_00037002.p1;TCONS_00007141.p1;TCONS_00049042.p1;TCONS_00045325.p1;TCONS_00003041.p1;TCO…
	GO:0032870	cellular response to hormone stimulus	61	210	9.13887e-05	0.00218827	TCONS_00019789.p1;TCONS_00001587.p2;TCONS_00001588.p2;TCONS_00023637.p1;TCONS_00027696.p1;TCONS_00027697.p1;TCONS_00027698.p1;TCONS_00027699.p1;TCONS_00027700.p1;TCONS_00027701.p1;TCONS_00000101.p1;TCONS_00037231.p1;TCONS_00023266.p1;TCONS_00003959.p1;TCONS_00033902.p1;TCONS_00003885.p1;TCONS_00014915.p1;TCONS_00005393.p1;TCONS_00005395.p1;TCONS_00010266.p1;TCONS_00045272.p1;TCONS_00015888.p1;TCO…
	GO:0061245	establishment or maintenance of bipolar cell polarity	14	53	9.22103e-05	0.00219925	TCONS_00047461.p1;TCONS_00045325.p1;TCONS_00045785.p1;TCONS_00012694.p1;TCONS_00007090.p2;TCONS_00026553.p1;TCONS_00010861.p1;TCONS_00028401.p1;TCONS_00005742.p1;TCONS_00005740.p1;TCONS_00005748.p1;TCONS_00005749.p1;TCONS_00005753.p1;TCONS_00005754.p1
	GO:0043069	negative regulation of programmed cell death	38	233	9.40705e-05	0.00222628	TCONS_00029260.p1;TCONS_00029262.p1;TCONS_00013927.p1;TCONS_00013930.p1;TCONS_00013935.p1;TCONS_00001587.p2;TCONS_00001588.p2;TCONS_00030999.p1;TCONS_00031000.p1;TCONS_00047461.p1;TCONS_00048670.p1;TCONS_00048669.p2;TCONS_00033024.p1;TCONS_00001796.p1;TCONS_00001797.p1;TCONS_00017350.p1;TCONS_00017352.p1;TCONS_00017353.p1;TCONS_00017354.p1;TCONS_00017355.p1;TCONS_00011815.p1;TCONS_00010618.p1;TCO…
	GO:0048584	positive regulation of response to stimulus	107	775	9.40783e-05	0.00222628	TCONS_00043851.p1;TCONS_00042870.p1;TCONS_00001587.p2;TCONS_00001588.p2;TCONS_00003994.p1;TCONS_00042024.p1;TCONS_00038038.p1;TCONS_00014672.p1;TCONS_00023266.p1;TCONS_00009575.p1;TCONS_00023200.p1;TCONS_00034007.p1;TCONS_00023585.p1;TCONS_00007141.p1;TCONS_00048851.p1;TCONS_00019233.p1;TCONS_00049042.p1;TCONS_00033902.p1;TCONS_00024402.p1;TCONS_00020860.p1;TCONS_00001796.p1;TCONS_00001797.p1;TCO…
	GO:0006351	transcription, DNA-templated	220	2252	0.000101544	0.00238936	TCONS_00019789.p1;TCONS_00036816.p1;TCONS_00042841.p2;TCONS_00016695.p1;TCONS_00006228.p1;TCONS_00006229.p1;TCONS_00006230.p1;TCONS_00012832.p1;TCONS_00039883.p1;TCONS_00013927.p1;TCONS_00013930.p1;TCONS_00013935.p1;TCONS_00028401.p1;TCONS_00048898.p2;TCONS_00001587.p2;TCONS_00001588.p2;TCONS_00003994.p1;TCONS_00023129.p2;TCONS_00023657.p1;TCONS_00023658.p1;TCONS_00023659.p1;TCONS_00027376.p1;TCO…
	GO:0051248	negative regulation of protein metabolic process	67	409	0.000101759	0.00238936	TCONS_00042870.p1;TCONS_00027173.p1;TCONS_00027174.p1;TCONS_00027175.p1;TCONS_00027177.p1;TCONS_00023266.p1;TCONS_00023200.p1;TCONS_00007141.p1;TCONS_00045325.p1;TCONS_00030490.p2;TCONS_00036272.p1;TCONS_00007699.p1;TCONS_00007700.p1;TCONS_00007703.p1;TCONS_00020509.p1;TCONS_00030641.p1;TCONS_00030642.p1;TCONS_00030643.p1;TCONS_00030644.p1;TCONS_00011165.p1;TCONS_00040572.p1;TCONS_00029634.p1;TCO…
	GO:0071827	plasma lipoprotein particle organization	11	22	0.000104467	0.00243978	TCONS_00035603.p1;TCONS_00035604.p1;TCONS_00035605.p1;TCONS_00035606.p1;TCONS_00048707.p1;TCONS_00016721.p1;TCONS_00048898.p2;TCONS_00008178.p1;TCONS_00014915.p1;TCONS_00036507.p1;TCONS_00013363.p1
	GO:0097659	nucleic acid-templated transcription	220	2253	0.000104711	0.00243978	TCONS_00019789.p1;TCONS_00036816.p1;TCONS_00042841.p2;TCONS_00016695.p1;TCONS_00006228.p1;TCONS_00006229.p1;TCONS_00006230.p1;TCONS_00012832.p1;TCONS_00039883.p1;TCONS_00013927.p1;TCONS_00013930.p1;TCONS_00013935.p1;TCONS_00028401.p1;TCONS_00048898.p2;TCONS_00001587.p2;TCONS_00001588.p2;TCONS_00003994.p1;TCONS_00023129.p2;TCONS_00023657.p1;TCONS_00023658.p1;TCONS_00023659.p1;TCONS_00027376.p1;TCO…
	GO:0043207	response to external biotic stimulus	60	410	0.0001093	0.00252725	TCONS_00035603.p1;TCONS_00035604.p1;TCONS_00035605.p1;TCONS_00035606.p1;TCONS_00048707.p1;TCONS_00016721.p1;TCONS_00001587.p2;TCONS_00001588.p2;TCONS_00014672.p1;TCONS_00024230.p1;TCONS_00017379.p1;TCONS_00019421.p1;TCONS_00011598.p1;TCONS_00011599.p1;TCONS_00012899.p1;TCONS_00012900.p1;TCONS_00011165.p1;TCONS_00020467.p2;TCONS_00020468.p2;TCONS_00007221.p1;TCONS_00004060.p1;TCONS_00024402.p1;TCO…
	GO:0051707	response to other organism	60	410	0.0001093	0.00252725	TCONS_00035603.p1;TCONS_00035604.p1;TCONS_00035605.p1;TCONS_00035606.p1;TCONS_00048707.p1;TCONS_00016721.p1;TCONS_00001587.p2;TCONS_00001588.p2;TCONS_00014672.p1;TCONS_00024230.p1;TCONS_00017379.p1;TCONS_00019421.p1;TCONS_00011598.p1;TCONS_00011599.p1;TCONS_00012899.p1;TCONS_00012900.p1;TCONS_00011165.p1;TCONS_00020467.p2;TCONS_00020468.p2;TCONS_00007221.p1;TCONS_00004060.p1;TCONS_00024402.p1;TCO…
	GO:0034375	high-density lipoprotein particle remodeling	9	10	0.000115005	0.00264906	TCONS_00035603.p1;TCONS_00035604.p1;TCONS_00035605.p1;TCONS_00035606.p1;TCONS_00048707.p1;TCONS_00016721.p1;TCONS_00048898.p2;TCONS_00008178.p1;TCONS_00036507.p1
	GO:0002218	activation of innate immune response	17	54	0.000116489	0.00267308	TCONS_00014672.p1;TCONS_00048851.p1;TCONS_00019233.p1;TCONS_00007643.p1;TCONS_00014915.p1;TCONS_00006966.p1;TCONS_00024577.p1;TCONS_00013363.p1;TCONS_00003959.p1;TCONS_00018708.p1;TCONS_00018709.p1;TCONS_00018710.p1;TCONS_00031622.p1;TCONS_00031623.p1;TCONS_00045272.p1;TCONS_00050475.p1;TCONS_00024808.p1
	GO:0048568	embryonic organ development	40	220	0.000117316	0.00267363	TCONS_00019789.p1;TCONS_00029260.p1;TCONS_00029262.p1;TCONS_00036816.p1;TCONS_00046670.p1;TCONS_00032314.p1;TCONS_00010699.p1;TCONS_00010700.p1;TCONS_00048670.p1;TCONS_00048669.p2;TCONS_00033024.p1;TCONS_00028984.p1;TCONS_00013651.p1;TCONS_00032042.p1;TCONS_00032043.p1;TCONS_00019829.p1;TCONS_00005681.p1;TCONS_00005682.p1;TCONS_00040866.p1;TCONS_00036829.p1;TCONS_00044821.p1;TCONS_00045325.p1;TCO…
	GO:0007586	digestion	26	66	0.000117413	0.00267363	TCONS_00035603.p1;TCONS_00035604.p1;TCONS_00035605.p1;TCONS_00035606.p1;TCONS_00048707.p1;TCONS_00016721.p1;TCONS_00039214.p1;TCONS_00002111.p1;TCONS_00023200.p1;TCONS_00041868.p1;TCONS_00020438.p1;TCONS_00012899.p1;TCONS_00012900.p1;TCONS_00020188.p1;TCONS_00020189.p1;TCONS_00020190.p1;TCONS_00020191.p1;TCONS_00003272.p1;TCONS_00043663.p1;TCONS_00026984.p1;TCONS_00013120.p1;TCONS_00013121.p1;TCO…
	GO:0048646	anatomical structure formation involved in morphogenesis	123	753	0.000117837	0.00267363	TCONS_00019789.p1;TCONS_00036816.p1;TCONS_00001587.p2;TCONS_00001588.p2;TCONS_00027173.p1;TCONS_00027174.p1;TCONS_00027175.p1;TCONS_00027177.p1;TCONS_00011661.p1;TCONS_00044498.p1;TCONS_00034007.p1;TCONS_00003041.p1;TCONS_00043805.p1;TCONS_00010699.p1;TCONS_00010700.p1;TCONS_00000933.p1;TCONS_00032970.p1;TCONS_00014981.p1;TCONS_00001701.p1;TCONS_00032113.p1;TCONS_00001796.p1;TCONS_00001797.p1;TCO…
	GO:0070647	protein modification by small protein conjugation or removal	73	588	0.000118349	0.00267521	TCONS_00015185.p1;TCONS_00020648.p1;TCONS_00015768.p1;TCONS_00000219.p1;TCONS_00000220.p1;TCONS_00000223.p1;TCONS_00000224.p1;TCONS_00000221.p1;TCONS_00000222.p1;TCONS_00042870.p1;TCONS_00035160.p1;TCONS_00030999.p1;TCONS_00031000.p1;TCONS_00034007.p1;TCONS_00041996.p1;TCONS_00041997.p1;TCONS_00022990.p1;TCONS_00022992.p1;TCONS_00022994.p1;TCONS_00015309.p1;TCONS_00015310.p1;TCONS_00020448.p1;TCO…
	GO:0000302	response to reactive oxygen species	12	85	0.000120289	0.00269893	TCONS_00027173.p1;TCONS_00027174.p1;TCONS_00027175.p1;TCONS_00027177.p1;TCONS_00023585.p1;TCONS_00010699.p1;TCONS_00010700.p1;TCONS_00049214.p1;TCONS_00013066.p2;TCONS_00013067.p2;TCONS_00003041.p1;TCONS_00034968.p1
	GO:0007308	oocyte construction	41	85	0.000120289	0.00269893	TCONS_00002863.p1;TCONS_00002864.p1;TCONS_00000933.p1;TCONS_00043433.p1;TCONS_00043434.p1;TCONS_00004756.p1;TCONS_00045785.p1;TCONS_00010338.p1;TCONS_00010339.p1;TCONS_00010340.p1;TCONS_00010341.p1;TCONS_00010342.p1;TCONS_00010343.p1;TCONS_00010344.p1;TCONS_00010345.p1;TCONS_00010346.p1;TCONS_00010347.p1;TCONS_00010348.p1;TCONS_00010349.p1;TCONS_00010350.p1;TCONS_00010351.p1;TCONS_00010352.p1;TCO…
	GO:1901701	cellular response to oxygen-containing compound	55	322	0.000121385	0.00271346	TCONS_00001587.p2;TCONS_00001588.p2;TCONS_00023200.p1;TCONS_00023585.p1;TCONS_00049214.p1;TCONS_00001279.p1;TCONS_00001280.p1;TCONS_00007501.p1;TCONS_00007502.p1;TCONS_00001281.p1;TCONS_00010618.p1;TCONS_00014915.p1;TCONS_00005393.p1;TCONS_00005395.p1;TCONS_00010266.p1;TCONS_00013066.p2;TCONS_00013067.p2;TCONS_00002905.p1;TCONS_00037686.p1;TCONS_00007413.p1;TCONS_00045272.p1;TCONS_00008178.p1;TCO…
	GO:0010941	regulation of cell death	98	546	0.00012364	0.00275371	TCONS_00029260.p1;TCONS_00029262.p1;TCONS_00013927.p1;TCONS_00013930.p1;TCONS_00013935.p1;TCONS_00001587.p2;TCONS_00001588.p2;TCONS_00030999.p1;TCONS_00031000.p1;TCONS_00047461.p1;TCONS_00034007.p1;TCONS_00023585.p1;TCONS_00010699.p1;TCONS_00010700.p1;TCONS_00003959.p1;TCONS_00033902.p1;TCONS_00033356.p1;TCONS_00033357.p1;TCONS_00033358.p1;TCONS_00033362.p1;TCONS_00033363.p1;TCONS_00033364.p1;TCO…
	GO:0006954	inflammatory response	20	92	0.000130619	0.0028985	TCONS_00001404.p1;TCONS_00027173.p1;TCONS_00027174.p1;TCONS_00027175.p1;TCONS_00027177.p1;TCONS_00023200.p1;TCONS_00046839.p2;TCONS_00007643.p1;TCONS_00006966.p1;TCONS_00024577.p1;TCONS_00001971.p1;TCONS_00036272.p1;TCONS_00046122.p1;TCONS_00026503.p1;TCONS_00007221.p1;TCONS_00034212.p1;TCONS_00034214.p1;TCONS_00034218.p1;TCONS_00034221.p1;TCONS_00034223.p2
	GO:0040007	growth	106	659	0.000132006	0.00291858	TCONS_00019698.p1;TCONS_00019699.p1;TCONS_00019700.p1;TCONS_00019701.p1;TCONS_00019702.p1;TCONS_00019703.p1;TCONS_00019704.p1;TCONS_00019705.p1;TCONS_00019706.p1;TCONS_00019707.p1;TCONS_00019708.p1;TCONS_00019709.p1;TCONS_00019710.p1;TCONS_00029260.p1;TCONS_00029262.p1;TCONS_00046908.p1;TCONS_00027173.p1;TCONS_00027174.p1;TCONS_00027175.p1;TCONS_00027177.p1;TCONS_00027696.p1;TCONS_00027697.p1;TCO…
	GO:0009607	response to biotic stimulus	61	421	0.000132529	0.0029195	TCONS_00035603.p1;TCONS_00035604.p1;TCONS_00035605.p1;TCONS_00035606.p1;TCONS_00048707.p1;TCONS_00016721.p1;TCONS_00001587.p2;TCONS_00001588.p2;TCONS_00014672.p1;TCONS_00024230.p1;TCONS_00017379.p1;TCONS_00019421.p1;TCONS_00011598.p1;TCONS_00011599.p1;TCONS_00012899.p1;TCONS_00012900.p1;TCONS_00011165.p1;TCONS_00020467.p2;TCONS_00020468.p2;TCONS_00007221.p1;TCONS_00004060.p1;TCONS_00024402.p1;TCO…
	GO:0021904	dorsal/ventral neural tube patterning	3	14	0.000137433	0.00300566	TCONS_00014915.p1;TCONS_00044821.p1;TCONS_00013363.p1
	GO:1901072	glucosamine-containing compound catabolic process	12	14	0.000137433	0.00300566	TCONS_00020188.p1;TCONS_00020189.p1;TCONS_00020190.p1;TCONS_00020191.p1;TCONS_00008042.p1;TCONS_00008043.p1;TCONS_00008047.p1;TCONS_00008048.p1;TCONS_00008049.p1;TCONS_00008050.p1;TCONS_00008051.p1;TCONS_00020187.p1
	GO:0002253	activation of immune response	18	86	0.000142838	0.00309006	TCONS_00014672.p1;TCONS_00034007.p1;TCONS_00048851.p1;TCONS_00019233.p1;TCONS_00007643.p1;TCONS_00014915.p1;TCONS_00006966.p1;TCONS_00024577.p1;TCONS_00013363.p1;TCONS_00003959.p1;TCONS_00018708.p1;TCONS_00018709.p1;TCONS_00018710.p1;TCONS_00031622.p1;TCONS_00031623.p1;TCONS_00045272.p1;TCONS_00050475.p1;TCONS_00024808.p1
	GO:0010896	regulation of triglyceride catabolic process	11	11	0.000143332	0.00309006	TCONS_00023200.p1;TCONS_00013395.p1;TCONS_00013398.p1;TCONS_00013399.p1;TCONS_00013397.p1;TCONS_00001973.p1;TCONS_00001974.p2;TCONS_00001975.p2;TCONS_00015553.p1;TCONS_00026026.p1;TCONS_00011678.p1
	GO:0010898	positive regulation of triglyceride catabolic process	11	11	0.000143332	0.00309006	TCONS_00023200.p1;TCONS_00013395.p1;TCONS_00013398.p1;TCONS_00013399.p1;TCONS_00013397.p1;TCONS_00001973.p1;TCONS_00001974.p2;TCONS_00001975.p2;TCONS_00015553.p1;TCONS_00026026.p1;TCONS_00011678.p1
	GO:1900016	negative regulation of cytokine production involved in inflammatory response	5	7	0.000143332	0.00309006	TCONS_00027173.p1;TCONS_00027174.p1;TCONS_00027175.p1;TCONS_00027177.p1;TCONS_00046839.p2
	GO:0051726	regulation of cell cycle	81	566	0.000147177	0.00316169	TCONS_00043851.p1;TCONS_00035160.p1;TCONS_00048859.p1;TCONS_00000101.p1;TCONS_00037231.p1;TCONS_00032308.p1;TCONS_00003399.p1;TCONS_00014650.p1;TCONS_00014651.p1;TCONS_00014652.p1;TCONS_00034007.p1;TCONS_00037002.p1;TCONS_00048851.p1;TCONS_00019233.p1;TCONS_00049042.p1;TCONS_00033902.p1;TCONS_00020860.p1;TCONS_00048670.p1;TCONS_00048669.p2;TCONS_00033024.p1;TCONS_00043433.p1;TCONS_00043434.p1;TCO…
	GO:0010506	regulation of autophagy	37	93	0.000153726	0.00329072	TCONS_00001587.p2;TCONS_00001588.p2;TCONS_00020860.p1;TCONS_00001796.p1;TCONS_00001797.p1;TCONS_00017350.p1;TCONS_00017352.p1;TCONS_00017353.p1;TCONS_00017354.p1;TCONS_00017355.p1;TCONS_00001279.p1;TCONS_00001280.p1;TCONS_00007501.p1;TCONS_00007502.p1;TCONS_00001281.p1;TCONS_00005393.p1;TCONS_00005395.p1;TCONS_00013395.p1;TCONS_00013398.p1;TCONS_00013399.p1;TCONS_00013397.p1;TCONS_00002905.p1;TCO…
	GO:0006796	phosphate-containing compound metabolic process	189	1553	0.000155923	0.00332598	TCONS_00035603.p1;TCONS_00035604.p1;TCONS_00035605.p1;TCONS_00035606.p1;TCONS_00048707.p1;TCONS_00016721.p1;TCONS_00000262.p1;TCONS_00000263.p1;TCONS_00000264.p1;TCONS_00000265.p1;TCONS_00000298.p1;TCONS_00041952.p1;TCONS_00036211.p1;TCONS_00036212.p1;TCONS_00036213.p1;TCONS_00015596.p1;TCONS_00024361.p1;TCONS_00016431.p1;TCONS_00016432.p1;TCONS_00014672.p1;TCONS_00046670.p1;TCONS_00032314.p1;TCO…
	GO:0071825	protein-lipid complex subunit organization	11	23	0.000157088	0.00333908	TCONS_00035603.p1;TCONS_00035604.p1;TCONS_00035605.p1;TCONS_00035606.p1;TCONS_00048707.p1;TCONS_00016721.p1;TCONS_00048898.p2;TCONS_00008178.p1;TCONS_00014915.p1;TCONS_00036507.p1;TCONS_00013363.p1
	GO:0033993	response to lipid	78	254	0.000158921	0.00336624	TCONS_00019789.p1;TCONS_00035603.p1;TCONS_00035604.p1;TCONS_00035605.p1;TCONS_00035606.p1;TCONS_00048707.p1;TCONS_00016721.p1;TCONS_00048898.p2;TCONS_00001587.p2;TCONS_00001588.p2;TCONS_00013120.p1;TCONS_00013121.p1;TCONS_00013123.p1;TCONS_00013124.p1;TCONS_00013125.p1;TCONS_00013126.p1;TCONS_00023637.p1;TCONS_00000659.p1;TCONS_00000662.p1;TCONS_00027696.p1;TCONS_00027697.p1;TCONS_00027698.p1;TCO…
	GO:0030301	cholesterol transport	11	33	0.000160127	0.00337996	TCONS_00035603.p1;TCONS_00035604.p1;TCONS_00035605.p1;TCONS_00035606.p1;TCONS_00048707.p1;TCONS_00016721.p1;TCONS_00048898.p2;TCONS_00023200.p1;TCONS_00008178.p1;TCONS_00010618.p1;TCONS_00036507.p1
	GO:0021700	developmental maturation	57	208	0.000161436	0.00339575	TCONS_00001587.p2;TCONS_00001588.p2;TCONS_00002863.p1;TCONS_00002864.p1;TCONS_00037002.p1;TCONS_00000933.p1;TCONS_00020648.p1;TCONS_00015768.p1;TCONS_00043433.p1;TCONS_00043434.p1;TCONS_00004756.p1;TCONS_00045785.p1;TCONS_00010338.p1;TCONS_00010339.p1;TCONS_00010340.p1;TCONS_00010341.p1;TCONS_00010342.p1;TCONS_00010343.p1;TCONS_00010344.p1;TCONS_00010345.p1;TCONS_00010346.p1;TCONS_00010347.p1;TCO…
	GO:0032879	regulation of localization	144	1119	0.000162728	0.0034111	TCONS_00035603.p1;TCONS_00035604.p1;TCONS_00035605.p1;TCONS_00035606.p1;TCONS_00048707.p1;TCONS_00016721.p1;TCONS_00036816.p1;TCONS_00046133.p1;TCONS_00046134.p1;TCONS_00046135.p1;TCONS_00005604.p1;TCONS_00005614.p1;TCONS_00048898.p2;TCONS_00001587.p2;TCONS_00001588.p2;TCONS_00042024.p1;TCONS_00038038.p1;TCONS_00027173.p1;TCONS_00027174.p1;TCONS_00027175.p1;TCONS_00027177.p1;TCONS_00047923.p1;TCO…
	GO:0033344	cholesterol efflux	10	28	0.00016586	0.00346476	TCONS_00035603.p1;TCONS_00035604.p1;TCONS_00035605.p1;TCONS_00035606.p1;TCONS_00048707.p1;TCONS_00016721.p1;TCONS_00048898.p2;TCONS_00008178.p1;TCONS_00010618.p1;TCONS_00036507.p1
	GO:0032774	RNA biosynthetic process	220	2279	0.000171493	0.00357012	TCONS_00019789.p1;TCONS_00036816.p1;TCONS_00042841.p2;TCONS_00016695.p1;TCONS_00006228.p1;TCONS_00006229.p1;TCONS_00006230.p1;TCONS_00012832.p1;TCONS_00039883.p1;TCONS_00013927.p1;TCONS_00013930.p1;TCONS_00013935.p1;TCONS_00028401.p1;TCONS_00048898.p2;TCONS_00001587.p2;TCONS_00001588.p2;TCONS_00003994.p1;TCONS_00023129.p2;TCONS_00023657.p1;TCONS_00023658.p1;TCONS_00023659.p1;TCONS_00027376.p1;TCO…
	GO:0051603	proteolysis involved in cellular protein catabolic process	64	450	0.00017367	0.00360306	TCONS_00015185.p1;TCONS_00000219.p1;TCONS_00000220.p1;TCONS_00000223.p1;TCONS_00000224.p1;TCONS_00000221.p1;TCONS_00000222.p1;TCONS_00042870.p1;TCONS_00001587.p2;TCONS_00001588.p2;TCONS_00035160.p1;TCONS_00034007.p1;TCONS_00041996.p1;TCONS_00041997.p1;TCONS_00022990.p1;TCONS_00022992.p1;TCONS_00022994.p1;TCONS_00015309.p1;TCONS_00015310.p1;TCONS_00020448.p1;TCONS_00044988.p1;TCONS_00020452.p1;TCO…
	GO:0021915	neural tube development	21	68	0.000174451	0.0036069	TCONS_00014915.p1;TCONS_00044821.p1;TCONS_00046855.p1;TCONS_00010618.p1;TCONS_00041510.p2;TCONS_00004755.p1;TCONS_00004756.p1;TCONS_00035084.p1;TCONS_00002582.p1;TCONS_00002583.p1;TCONS_00013363.p1;TCONS_00025274.p1;TCONS_00025276.p1;TCONS_00005740.p1;TCONS_00005742.p1;TCONS_00005748.p1;TCONS_00005749.p1;TCONS_00005753.p1;TCONS_00005754.p1;TCONS_00024336.p1;TCONS_00010266.p1
	GO:0042692	muscle cell differentiation	54	279	0.000180105	0.00371114	TCONS_00005604.p1;TCONS_00005614.p1;TCONS_00002111.p1;TCONS_00023266.p1;TCONS_00014981.p1;TCONS_00050020.p1;TCONS_00032113.p1;TCONS_00001796.p1;TCONS_00001797.p1;TCONS_00017338.p1;TCONS_00017339.p1;TCONS_00017340.p1;TCONS_00017341.p1;TCONS_00032533.p1;TCONS_00041182.p1;TCONS_00025621.p1;TCONS_00025622.p1;TCONS_00004756.p1;TCONS_00033981.p1;TCONS_00045750.p1;TCONS_00019829.p1;TCONS_00016387.p1;TCO…
	GO:0044257	cellular protein catabolic process	65	459	0.000180725	0.0037113	TCONS_00015185.p1;TCONS_00000219.p1;TCONS_00000220.p1;TCONS_00000223.p1;TCONS_00000224.p1;TCONS_00000221.p1;TCONS_00000222.p1;TCONS_00042870.p1;TCONS_00001587.p2;TCONS_00001588.p2;TCONS_00035160.p1;TCONS_00034007.p1;TCONS_00041996.p1;TCONS_00041997.p1;TCONS_00022990.p1;TCONS_00022992.p1;TCONS_00022994.p1;TCONS_00015309.p1;TCONS_00015310.p1;TCONS_00020448.p1;TCONS_00044988.p1;TCONS_00020452.p1;TCO…
	GO:0061061	muscle structure development	71	510	0.000184111	0.00376806	TCONS_00019789.p1;TCONS_00015185.p1;TCONS_00041952.p1;TCONS_00005604.p1;TCONS_00005614.p1;TCONS_00001587.p2;TCONS_00001588.p2;TCONS_00003994.p1;TCONS_00002111.p1;TCONS_00023266.p1;TCONS_00024230.p1;TCONS_00017379.p1;TCONS_00010699.p1;TCONS_00010700.p1;TCONS_00014981.p1;TCONS_00003959.p1;TCONS_00050020.p1;TCONS_00032113.p1;TCONS_00001796.p1;TCONS_00001797.p1;TCONS_00017338.p1;TCONS_00017339.p1;TCO…
	GO:0044763	single-organism cellular process	789	9173	0.0001886	0.00384694	TCONS_00019789.p1;TCONS_00046339.p1;TCONS_00045785.p1;TCONS_00035603.p1;TCONS_00035604.p1;TCONS_00035605.p1;TCONS_00035606.p1;TCONS_00048707.p1;TCONS_00016721.p1;TCONS_00019698.p1;TCONS_00019699.p1;TCONS_00019700.p1;TCONS_00019701.p1;TCONS_00019702.p1;TCONS_00019703.p1;TCONS_00019704.p1;TCONS_00019705.p1;TCONS_00019706.p1;TCONS_00019707.p1;TCONS_00019708.p1;TCONS_00019709.p1;TCONS_00019710.p1;TCO…
	GO:0001816	cytokine production	20	108	0.000194484	0.00395363	TCONS_00027173.p1;TCONS_00027174.p1;TCONS_00027175.p1;TCONS_00027177.p1;TCONS_00014672.p1;TCONS_00030490.p2;TCONS_00046839.p2;TCONS_00004060.p1;TCONS_00007643.p1;TCONS_00049194.p1;TCONS_00006966.p1;TCONS_00024577.p1;TCONS_00008178.p1;TCONS_00042162.p1;TCONS_00029962.p1;TCONS_00034212.p1;TCONS_00034214.p1;TCONS_00034218.p1;TCONS_00034221.p1;TCONS_00034223.p2
	GO:0033365	protein localization to organelle	56	452	0.000197886	0.0039982	TCONS_00005604.p1;TCONS_00005614.p1;TCONS_00027173.p1;TCONS_00027174.p1;TCONS_00027175.p1;TCONS_00027177.p1;TCONS_00030132.p1;TCONS_00047461.p1;TCONS_00023266.p1;TCONS_00003399.p1;TCONS_00034007.p1;TCONS_00007485.p1;TCONS_00037002.p1;TCONS_00029170.p1;TCONS_00014979.p1;TCONS_00014980.p1;TCONS_00004060.p1;TCONS_00003394.p1;TCONS_00003395.p1;TCONS_00003396.p1;TCONS_00003397.p1;TCONS_00032979.p1;TCO…
	GO:1901652	response to peptide	34	129	0.000197996	0.0039982	TCONS_00001587.p2;TCONS_00001588.p2;TCONS_00013120.p1;TCONS_00013121.p1;TCONS_00013123.p1;TCONS_00013124.p1;TCONS_00013125.p1;TCONS_00013126.p1;TCONS_00023200.p1;TCONS_00041868.p1;TCONS_00020438.p1;TCONS_00003959.p1;TCONS_00010618.p1;TCONS_00014915.p1;TCONS_00004756.p1;TCONS_00010266.p1;TCONS_00005393.p1;TCONS_00045272.p1;TCONS_00045325.p1;TCONS_00046839.p2;TCONS_00035084.p1;TCONS_00004690.p1;TCO…
	GO:0043066	negative regulation of apoptotic process	38	226	0.000210068	0.00422787	TCONS_00029260.p1;TCONS_00029262.p1;TCONS_00013927.p1;TCONS_00013930.p1;TCONS_00013935.p1;TCONS_00001587.p2;TCONS_00001588.p2;TCONS_00030999.p1;TCONS_00031000.p1;TCONS_00047461.p1;TCONS_00048670.p1;TCONS_00048669.p2;TCONS_00033024.p1;TCONS_00001796.p1;TCONS_00001797.p1;TCONS_00017350.p1;TCONS_00017352.p1;TCONS_00017353.p1;TCONS_00017354.p1;TCONS_00017355.p1;TCONS_00011815.p1;TCONS_00010618.p1;TCO…
	GO:0032504	multicellular organism reproduction	154	926	0.000216203	0.0043261	TCONS_00001404.p1;TCONS_00029962.p1;TCONS_00029963.p1;TCONS_00011661.p1;TCONS_00044498.p1;TCONS_00002863.p1;TCONS_00002864.p1;TCONS_00024230.p1;TCONS_00017379.p1;TCONS_00043805.p1;TCONS_00037002.p1;TCONS_00007141.p1;TCONS_00015309.p1;TCONS_00015310.p1;TCONS_00000933.p1;TCONS_00003959.p1;TCONS_00045325.p1;TCONS_00015036.p1;TCONS_00032842.p1;TCONS_00032843.p1;TCONS_00032844.p1;TCONS_00032845.p1;TCO…
	GO:0090317	negative regulation of intracellular protein transport	13	34	0.000216376	0.0043261	TCONS_00027173.p1;TCONS_00027174.p1;TCONS_00027175.p1;TCONS_00027177.p1;TCONS_00046670.p1;TCONS_00032314.p1;TCONS_00034007.p1;TCONS_00004060.p1;TCONS_00003394.p1;TCONS_00003395.p1;TCONS_00003396.p1;TCONS_00003397.p1;TCONS_00005038.p1
	GO:0010605	negative regulation of macromolecule metabolic process	127	1108	0.00021928	0.00436973	TCONS_00019789.p1;TCONS_00042870.p1;TCONS_00028401.p1;TCONS_00023657.p1;TCONS_00023658.p1;TCONS_00023659.p1;TCONS_00027173.p1;TCONS_00027174.p1;TCONS_00027175.p1;TCONS_00027177.p1;TCONS_00038291.p1;TCONS_00023266.p1;TCONS_00023200.p1;TCONS_00034007.p1;TCONS_00039581.p1;TCONS_00010699.p1;TCONS_00010700.p1;TCONS_00020452.p1;TCONS_00037002.p1;TCONS_00007141.p1;TCONS_00049042.p1;TCONS_00040440.p1;TCO…
	GO:0010628	positive regulation of gene expression	127	981	0.000223729	0.00443401	TCONS_00019789.p1;TCONS_00042841.p2;TCONS_00016695.p1;TCONS_00006228.p1;TCONS_00006229.p1;TCONS_00006230.p1;TCONS_00012832.p1;TCONS_00039883.p1;TCONS_00013927.p1;TCONS_00013930.p1;TCONS_00013935.p1;TCONS_00028401.p1;TCONS_00005604.p1;TCONS_00005614.p1;TCONS_00001587.p2;TCONS_00001588.p2;TCONS_00029962.p1;TCONS_00029963.p1;TCONS_00004509.p1;TCONS_00047461.p1;TCONS_00023266.p1;TCONS_00024230.p1;TCO…
	GO:0035088	establishment or maintenance of apical/basal cell polarity	13	51	0.000223969	0.00443401	TCONS_00047461.p1;TCONS_00045325.p1;TCONS_00045785.p1;TCONS_00012694.p1;TCONS_00007090.p2;TCONS_00026553.p1;TCONS_00010861.p1;TCONS_00005742.p1;TCONS_00005740.p1;TCONS_00005748.p1;TCONS_00005749.p1;TCONS_00005753.p1;TCONS_00005754.p1
	GO:0044344	cellular response to fibroblast growth factor stimulus	16	29	0.000231561	0.00454257	TCONS_00030490.p2;TCONS_00029595.p1;TCONS_00029596.p1;TCONS_00029597.p1;TCONS_00013066.p2;TCONS_00013067.p2;TCONS_00002582.p1;TCONS_00002583.p1;TCONS_00023200.p1;TCONS_00025274.p1;TCONS_00025276.p1;TCONS_00013651.p1;TCONS_00025333.p1;TCONS_00025334.p1;TCONS_00025335.p1;TCONS_00025336.p1
	GO:0071774	response to fibroblast growth factor	16	29	0.000231561	0.00454257	TCONS_00030490.p2;TCONS_00029595.p1;TCONS_00029596.p1;TCONS_00029597.p1;TCONS_00013066.p2;TCONS_00013067.p2;TCONS_00002582.p1;TCONS_00002583.p1;TCONS_00023200.p1;TCONS_00025274.p1;TCONS_00025276.p1;TCONS_00013651.p1;TCONS_00025333.p1;TCONS_00025334.p1;TCONS_00025335.p1;TCONS_00025336.p1
	GO:0043691	reverse cholesterol transport	9	11	0.000232452	0.00454257	TCONS_00035603.p1;TCONS_00035604.p1;TCONS_00035605.p1;TCONS_00035606.p1;TCONS_00048707.p1;TCONS_00016721.p1;TCONS_00048898.p2;TCONS_00008178.p1;TCONS_00036507.p1
	GO:0070875	positive regulation of glycogen metabolic process	11	11	0.000232452	0.00454257	TCONS_00003394.p1;TCONS_00003395.p1;TCONS_00003396.p1;TCONS_00003397.p1;TCONS_00011531.p1;TCONS_00011532.p1;TCONS_00011533.p1;TCONS_00011534.p1;TCONS_00011536.p1;TCONS_00011538.p1;TCONS_00011540.p1
	GO:0010907	positive regulation of glucose metabolic process	18	18	0.000236387	0.0046046	TCONS_00042841.p2;TCONS_00016695.p1;TCONS_00006228.p1;TCONS_00006229.p1;TCONS_00006230.p1;TCONS_00012832.p1;TCONS_00039883.p1;TCONS_00003394.p1;TCONS_00003395.p1;TCONS_00003396.p1;TCONS_00003397.p1;TCONS_00011531.p1;TCONS_00011532.p1;TCONS_00011533.p1;TCONS_00011534.p1;TCONS_00011536.p1;TCONS_00011538.p1;TCONS_00011540.p1
	GO:0019915	lipid storage	16	40	0.000251693	0.00484049	TCONS_00035603.p1;TCONS_00035604.p1;TCONS_00035605.p1;TCONS_00035606.p1;TCONS_00048707.p1;TCONS_00016721.p1;TCONS_00020648.p1;TCONS_00015768.p1;TCONS_00048898.p2;TCONS_00001973.p1;TCONS_00001974.p2;TCONS_00001975.p2;TCONS_00036507.p1;TCONS_00015553.p1;TCONS_00026026.p1;TCONS_00011678.p1
	GO:0030148	sphingolipid biosynthetic process	10	40	0.000251693	0.00484049	TCONS_00032511.p1;TCONS_00047840.p2;TCONS_00004282.p1;TCONS_00037218.p1;TCONS_00024025.p1;TCONS_00010094.p1;TCONS_00045901.p1;TCONS_00045902.p1;TCONS_00045904.p1;TCONS_00032461.p1
	GO:0034333	adherens junction assembly	20	40	0.000251693	0.00484049	TCONS_00027173.p1;TCONS_00027174.p1;TCONS_00027175.p1;TCONS_00027177.p1;TCONS_00045325.p1;TCONS_00012694.p1;TCONS_00026553.p1;TCONS_00007221.p1;TCONS_00041007.p1;TCONS_00005742.p1;TCONS_00011531.p1;TCONS_00011532.p1;TCONS_00011533.p1;TCONS_00011534.p1;TCONS_00011536.p1;TCONS_00011538.p1;TCONS_00011540.p1;TCONS_00002200.p1;TCONS_00002201.p1;TCONS_00002202.p1
	GO:0072384	organelle transport along microtubule	6	40	0.000251693	0.00484049	TCONS_00048859.p1;TCONS_00007485.p1;TCONS_00001973.p1;TCONS_00001974.p2;TCONS_00001975.p2;TCONS_00045785.p1
	GO:0045664	regulation of neuron differentiation	74	356	0.000254306	0.00487528	TCONS_00019698.p1;TCONS_00019699.p1;TCONS_00019700.p1;TCONS_00019701.p1;TCONS_00019702.p1;TCONS_00019703.p1;TCONS_00019704.p1;TCONS_00019705.p1;TCONS_00019706.p1;TCONS_00019707.p1;TCONS_00019708.p1;TCONS_00019709.p1;TCONS_00019710.p1;TCONS_00023637.p1;TCONS_00000659.p1;TCONS_00000662.p1;TCONS_00004509.p1;TCONS_00003399.p1;TCONS_00020648.p1;TCONS_00015768.p1;TCONS_00024402.p1;TCONS_00050020.p1;TCO…
	GO:0048477	oogenesis	87	456	0.00025575	0.00488748	TCONS_00029962.p1;TCONS_00029963.p1;TCONS_00002863.p1;TCONS_00002864.p1;TCONS_00024230.p1;TCONS_00017379.p1;TCONS_00043805.p1;TCONS_00037002.p1;TCONS_00007141.p1;TCONS_00000933.p1;TCONS_00045325.p1;TCONS_00020648.p1;TCONS_00015768.p1;TCONS_00002245.p1;TCONS_00002246.p1;TCONS_00050020.p1;TCONS_00043433.p1;TCONS_00043434.p1;TCONS_00004756.p1;TCONS_00045785.p1;TCONS_00010338.p1;TCONS_00010339.p1;TCO…
	GO:0001700	embryonic development via the syncytial blastoderm	23	110	0.000258626	0.0049269	TCONS_00002111.p1;TCONS_00045325.p1;TCONS_00044223.p1;TCONS_00011165.p1;TCONS_00020467.p2;TCONS_00020468.p2;TCONS_00007221.p1;TCONS_00050020.p1;TCONS_00000240.p1;TCONS_00006020.p1;TCONS_00006021.p1;TCONS_00006022.p1;TCONS_00026553.p1;TCONS_00010861.p1;TCONS_00012694.p1;TCONS_00005742.p1;TCONS_00001683.p1;TCONS_00029996.p1;TCONS_00002200.p1;TCONS_00002201.p1;TCONS_00002202.p1;TCONS_00000513.p1;TCO…
	GO:0051960	regulation of nervous system development	97	533	0.000262173	0.00497682	TCONS_00019698.p1;TCONS_00019699.p1;TCONS_00019700.p1;TCONS_00019701.p1;TCONS_00019702.p1;TCONS_00019703.p1;TCONS_00019704.p1;TCONS_00019705.p1;TCONS_00019706.p1;TCONS_00019707.p1;TCONS_00019708.p1;TCONS_00019709.p1;TCONS_00019710.p1;TCONS_00036816.p1;TCONS_00046908.p1;TCONS_00023637.p1;TCONS_00000659.p1;TCONS_00000662.p1;TCONS_00004509.p1;TCONS_00003399.p1;TCONS_00022990.p1;TCONS_00022992.p1;TCO…
	GO:0008283	cell proliferation	112	778	0.000262889	0.00497682	TCONS_00035603.p1;TCONS_00035604.p1;TCONS_00035605.p1;TCONS_00035606.p1;TCONS_00048707.p1;TCONS_00016721.p1;TCONS_00043851.p1;TCONS_00029260.p1;TCONS_00029262.p1;TCONS_00001587.p2;TCONS_00001588.p2;TCONS_00027173.p1;TCONS_00027174.p1;TCONS_00027175.p1;TCONS_00027177.p1;TCONS_00000101.p1;TCONS_00037231.p1;TCONS_00042515.p2;TCONS_00042526.p1;TCONS_00010823.p1;TCONS_00042499.p1;TCONS_00042505.p1;TCO…
	GO:0071702	organic substance transport	189	1485	0.000276612	0.00522029	TCONS_00035603.p1;TCONS_00035604.p1;TCONS_00035605.p1;TCONS_00035606.p1;TCONS_00048707.p1;TCONS_00016721.p1;TCONS_00019698.p1;TCONS_00019699.p1;TCONS_00019700.p1;TCONS_00019701.p1;TCONS_00019702.p1;TCONS_00019703.p1;TCONS_00019704.p1;TCONS_00019705.p1;TCONS_00019706.p1;TCONS_00019707.p1;TCONS_00019708.p1;TCONS_00019709.p1;TCONS_00019710.p1;TCONS_00005604.p1;TCONS_00005614.p1;TCONS_00048898.p2;TCO…
	GO:0002440	production of molecular mediator of immune response	10	58	0.000277657	0.00522374	TCONS_00001587.p2;TCONS_00001588.p2;TCONS_00049042.p1;TCONS_00024402.p1;TCONS_00007319.p1;TCONS_00007320.p1;TCONS_00013570.p1;TCONS_00006966.p1;TCONS_00024577.p1;TCONS_00030952.p1
	GO:0035113	embryonic appendage morphogenesis	8	52	0.000279787	0.00524752	TCONS_00029260.p1;TCONS_00029262.p1;TCONS_00040866.p1;TCONS_00036829.p1;TCONS_00044821.p1;TCONS_00041510.p2;TCONS_00013651.p1;TCONS_00007847.p2
	GO:0009611	response to wounding	45	237	0.000282976	0.00529095	TCONS_00001404.p1;TCONS_00001587.p2;TCONS_00001588.p2;TCONS_00027173.p1;TCONS_00027174.p1;TCONS_00027175.p1;TCONS_00027177.p1;TCONS_00023200.p1;TCONS_00007485.p1;TCONS_00003272.p1;TCONS_00012899.p1;TCONS_00012900.p1;TCONS_00003959.p1;TCONS_00031251.p1;TCONS_00031252.p1;TCONS_00031253.p1;TCONS_00031254.p1;TCONS_00046839.p2;TCONS_00032859.p1;TCONS_00007643.p1;TCONS_00014915.p1;TCONS_00028427.p1;TCO…
	GO:0032268	regulation of cellular protein metabolic process	159	1005	0.000286684	0.00534116	TCONS_00042870.p1;TCONS_00001587.p2;TCONS_00001588.p2;TCONS_00029962.p1;TCONS_00029963.p1;TCONS_00024361.p1;TCONS_00016431.p1;TCONS_00016432.p1;TCONS_00023266.p1;TCONS_00024808.p1;TCONS_00023585.p1;TCONS_00042499.p1;TCONS_00042505.p1;TCONS_00042506.p1;TCONS_00050546.p1;TCONS_00007141.p1;TCONS_00032970.p1;TCONS_00006228.p1;TCONS_00006229.p1;TCONS_00006230.p1;TCONS_00045325.p1;TCONS_00003041.p1;TCO…
	GO:0016477	cell migration	82	526	0.000287425	0.00534116	TCONS_00035603.p1;TCONS_00035604.p1;TCONS_00035605.p1;TCONS_00035606.p1;TCONS_00048707.p1;TCONS_00016721.p1;TCONS_00046133.p1;TCONS_00046134.p1;TCONS_00046135.p1;TCONS_00001587.p2;TCONS_00001588.p2;TCONS_00027173.p1;TCONS_00027174.p1;TCONS_00027175.p1;TCONS_00027177.p1;TCONS_00047461.p1;TCONS_00003399.p1;TCONS_00042499.p1;TCONS_00042505.p1;TCONS_00042506.p1;TCONS_00050546.p1;TCONS_00012899.p1;TCO…
	GO:0044703	multi-organism reproductive process	162	1006	0.000298907	0.00553755	TCONS_00001404.p1;TCONS_00029962.p1;TCONS_00029963.p1;TCONS_00011661.p1;TCONS_00044498.p1;TCONS_00023637.p1;TCONS_00002863.p1;TCONS_00002864.p1;TCONS_00024230.p1;TCONS_00017379.p1;TCONS_00043805.p1;TCONS_00037002.p1;TCONS_00007141.p1;TCONS_00015309.p1;TCONS_00015310.p1;TCONS_00000933.p1;TCONS_00003959.p1;TCONS_00045325.p1;TCONS_00015036.p1;TCONS_00032842.p1;TCONS_00032843.p1;TCONS_00032844.p1;TCO…
	GO:0048589	developmental growth	88	510	0.000307233	0.00564727	TCONS_00019698.p1;TCONS_00019699.p1;TCONS_00019700.p1;TCONS_00019701.p1;TCONS_00019702.p1;TCONS_00019703.p1;TCONS_00019704.p1;TCONS_00019705.p1;TCONS_00019706.p1;TCONS_00019707.p1;TCONS_00019708.p1;TCONS_00019709.p1;TCONS_00019710.p1;TCONS_00029260.p1;TCONS_00029262.p1;TCONS_00046908.p1;TCONS_00027173.p1;TCONS_00027174.p1;TCONS_00027175.p1;TCONS_00027177.p1;TCONS_00027696.p1;TCONS_00027697.p1;TCO…
	GO:0055081	anion homeostasis	8	20	0.000307499	0.00564727	TCONS_00048898.p2;TCONS_00001587.p2;TCONS_00001588.p2;TCONS_00005393.p1;TCONS_00005395.p1;TCONS_00008178.p1;TCONS_00036507.p1;TCONS_00037322.p1
	GO:0048609	multicellular organismal reproductive process	153	916	0.000308137	0.00564727	TCONS_00001404.p1;TCONS_00029962.p1;TCONS_00029963.p1;TCONS_00011661.p1;TCONS_00044498.p1;TCONS_00002863.p1;TCONS_00002864.p1;TCONS_00024230.p1;TCONS_00017379.p1;TCONS_00043805.p1;TCONS_00037002.p1;TCONS_00007141.p1;TCONS_00015309.p1;TCONS_00015310.p1;TCONS_00000933.p1;TCONS_00003959.p1;TCONS_00045325.p1;TCONS_00015036.p1;TCONS_00032842.p1;TCONS_00032843.p1;TCONS_00032844.p1;TCONS_00032845.p1;TCO…
	GO:0005975	carbohydrate metabolic process	81	579	0.000308558	0.00564727	TCONS_00029260.p1;TCONS_00029262.p1;TCONS_00042841.p2;TCONS_00016695.p1;TCONS_00006228.p1;TCONS_00006229.p1;TCONS_00006230.p1;TCONS_00012832.p1;TCONS_00039883.p1;TCONS_00000230.p1;TCONS_00027173.p1;TCONS_00027174.p1;TCONS_00027175.p1;TCONS_00027177.p1;TCONS_00041692.p1;TCONS_00033981.p1;TCONS_00015596.p1;TCONS_00044467.p1;TCONS_00014672.p1;TCONS_00047461.p1;TCONS_00024808.p1;TCONS_00041655.p1;TCO…
	GO:0002221	pattern recognition receptor signaling pathway	15	30	0.000317741	0.00574589	TCONS_00014672.p1;TCONS_00048851.p1;TCONS_00019233.p1;TCONS_00007643.p1;TCONS_00006966.p1;TCONS_00024577.p1;TCONS_00003959.p1;TCONS_00018708.p1;TCONS_00018709.p1;TCONS_00018710.p1;TCONS_00031622.p1;TCONS_00031623.p1;TCONS_00045272.p1;TCONS_00050475.p1;TCONS_00024808.p1
	GO:0008088	axo-dendritic transport	4	30	0.000317741	0.00574589	TCONS_00048859.p1;TCONS_00007485.p1;TCONS_00045785.p1;TCONS_00046485.p1
	GO:0031145	anaphase-promoting complex-dependent proteasomal ubiquitin-dependent protein catabolic process	10	30	0.000317741	0.00574589	TCONS_00035160.p1;TCONS_00020648.p1;TCONS_00015768.p1;TCONS_00033902.p1;TCONS_00021641.p1;TCONS_00019383.p1;TCONS_00008069.p1;TCONS_00008070.p1;TCONS_00008072.p1;TCONS_00008074.p1
	GO:0035089	establishment of apical/basal cell polarity	11	30	0.000317741	0.00574589	TCONS_00045325.p1;TCONS_00045785.p1;TCONS_00007090.p2;TCONS_00026553.p1;TCONS_00012694.p1;TCONS_00005742.p1;TCONS_00005740.p1;TCONS_00005748.p1;TCONS_00005749.p1;TCONS_00005753.p1;TCONS_00005754.p1
	GO:0009395	phospholipid catabolic process	16	25	0.000329113	0.00593382	TCONS_00035603.p1;TCONS_00035604.p1;TCONS_00035605.p1;TCONS_00035606.p1;TCONS_00048707.p1;TCONS_00016721.p1;TCONS_00023200.p1;TCONS_00041868.p1;TCONS_00020438.p1;TCONS_00024025.p1;TCONS_00013120.p1;TCONS_00013121.p1;TCONS_00013123.p1;TCONS_00013124.p1;TCONS_00013125.p1;TCONS_00013126.p1
	GO:0002164	larval development	26	231	0.000332912	0.00598452	TCONS_00041952.p1;TCONS_00003994.p1;TCONS_00024230.p1;TCONS_00012117.p1;TCONS_00012118.p1;TCONS_00017379.p1;TCONS_00014680.p1;TCONS_00014681.p1;TCONS_00041655.p1;TCONS_00019029.p1;TCONS_00019026.p1;TCONS_00007090.p2;TCONS_00026553.p1;TCONS_00036443.p1;TCONS_00002069.p2;TCONS_00010861.p1;TCONS_00030805.p1;TCONS_00030806.p1;TCONS_00030807.p1;TCONS_00030808.p1;TCONS_00033868.p1;TCONS_00012694.p1;TCO…
	GO:0032269	negative regulation of cellular protein metabolic process	62	393	0.000334173	0.00598942	TCONS_00042870.p1;TCONS_00023266.p1;TCONS_00007141.p1;TCONS_00045325.p1;TCONS_00030490.p2;TCONS_00036272.p1;TCONS_00007699.p1;TCONS_00007700.p1;TCONS_00007703.p1;TCONS_00020509.p1;TCONS_00030641.p1;TCONS_00030642.p1;TCONS_00030643.p1;TCONS_00030644.p1;TCONS_00011165.p1;TCONS_00040572.p1;TCONS_00029634.p1;TCONS_00024577.p1;TCONS_00015343.p1;TCONS_00015344.p1;TCONS_00015345.p1;TCONS_00012783.p1;TCO…
	GO:0032387	negative regulation of intracellular transport	14	47	0.000343497	0.00613836	TCONS_00027173.p1;TCONS_00027174.p1;TCONS_00027175.p1;TCONS_00027177.p1;TCONS_00046670.p1;TCONS_00032314.p1;TCONS_00034007.p1;TCONS_00036272.p1;TCONS_00004060.p1;TCONS_00003394.p1;TCONS_00003395.p1;TCONS_00003396.p1;TCONS_00003397.p1;TCONS_00005038.p1
	GO:0006869	lipid transport	44	148	0.000348094	0.0061976	TCONS_00035603.p1;TCONS_00035604.p1;TCONS_00035605.p1;TCONS_00035606.p1;TCONS_00048707.p1;TCONS_00016721.p1;TCONS_00048898.p2;TCONS_00023200.p1;TCONS_00023585.p1;TCONS_00031067.p1;TCONS_00031068.p1;TCONS_00008178.p1;TCONS_00001973.p1;TCONS_00001974.p2;TCONS_00001975.p2;TCONS_00010618.p1;TCONS_00005393.p1;TCONS_00005395.p1;TCONS_00036507.p1;TCONS_00015888.p1;TCONS_00015889.p1;TCONS_00015890.p1;TCO…
	GO:0014012	peripheral nervous system axon regeneration	4	8	0.000351927	0.0061976	TCONS_00027173.p1;TCONS_00027174.p1;TCONS_00027175.p1;TCONS_00027177.p1
	GO:0016201	synaptic target inhibition	2	8	0.000351927	0.0061976	TCONS_00024865.p1;TCONS_00021233.p1
	GO:0035156	fusion cell fate specification	6	8	0.000351927	0.0061976	TCONS_00050020.p1;TCONS_00043433.p1;TCONS_00043434.p1;TCONS_00004756.p1;TCONS_00027376.p1;TCONS_00027377.p1
	GO:0045577	regulation of B cell differentiation	6	8	0.000351927	0.0061976	TCONS_00001587.p2;TCONS_00001588.p2;TCONS_00034007.p1;TCONS_00025274.p1;TCONS_00025276.p1;TCONS_00041007.p1
	GO:0002165	instar larval or pupal development	55	394	0.000357334	0.00625748	TCONS_00003994.p1;TCONS_00023657.p1;TCONS_00023658.p1;TCONS_00023659.p1;TCONS_00042024.p1;TCONS_00024230.p1;TCONS_00012117.p1;TCONS_00012118.p1;TCONS_00017379.p1;TCONS_00022990.p1;TCONS_00022992.p1;TCONS_00022994.p1;TCONS_00015309.p1;TCONS_00015310.p1;TCONS_00007141.p1;TCONS_00011165.p1;TCONS_00020467.p2;TCONS_00020468.p2;TCONS_00007221.p1;TCONS_00014680.p1;TCONS_00014681.p1;TCONS_00020539.p1;TCO…
	GO:0010970	establishment of localization by movement along microtubule	10	85	0.000357393	0.00625748	TCONS_00048859.p1;TCONS_00025317.p1;TCONS_00007485.p1;TCONS_00001973.p1;TCONS_00001974.p2;TCONS_00001975.p2;TCONS_00045785.p1;TCONS_00046485.p1;TCONS_00044821.p1;TCONS_00041586.p1
	GO:0007163	establishment or maintenance of cell polarity	45	320	0.000364372	0.00636129	TCONS_00000659.p1;TCONS_00000662.p1;TCONS_00047461.p1;TCONS_00024230.p1;TCONS_00017379.p1;TCONS_00014650.p1;TCONS_00014651.p1;TCONS_00014652.p1;TCONS_00000933.p1;TCONS_00045325.p1;TCONS_00050020.p1;TCONS_00043433.p1;TCONS_00043434.p1;TCONS_00004756.p1;TCONS_00045785.p1;TCONS_00019029.p1;TCONS_00002200.p1;TCONS_00002201.p1;TCONS_00002202.p1;TCONS_00007090.p2;TCONS_00012694.p1;TCONS_00019026.p1;TCO…
	GO:0006793	phosphorus metabolic process	190	1616	0.000369205	0.00642714	TCONS_00035603.p1;TCONS_00035604.p1;TCONS_00035605.p1;TCONS_00035606.p1;TCONS_00048707.p1;TCONS_00016721.p1;TCONS_00000262.p1;TCONS_00000263.p1;TCONS_00000264.p1;TCONS_00000265.p1;TCONS_00000298.p1;TCONS_00041952.p1;TCONS_00036211.p1;TCONS_00036212.p1;TCONS_00036213.p1;TCONS_00015596.p1;TCONS_00024361.p1;TCONS_00016431.p1;TCONS_00016432.p1;TCONS_00014672.p1;TCONS_00046670.p1;TCONS_00032314.p1;TCO…
	GO:0015918	sterol transport	11	36	0.000379771	0.00659212	TCONS_00035603.p1;TCONS_00035604.p1;TCONS_00035605.p1;TCONS_00035606.p1;TCONS_00048707.p1;TCONS_00016721.p1;TCONS_00048898.p2;TCONS_00023200.p1;TCONS_00008178.p1;TCONS_00010618.p1;TCONS_00036507.p1
	GO:0046348	amino sugar catabolic process	12	16	0.00038556	0.0066735	TCONS_00020188.p1;TCONS_00020189.p1;TCONS_00020190.p1;TCONS_00020191.p1;TCONS_00008042.p1;TCONS_00008043.p1;TCONS_00008047.p1;TCONS_00008048.p1;TCONS_00008049.p1;TCONS_00008050.p1;TCONS_00008051.p1;TCONS_00020187.p1
	GO:0010878	cholesterol storage	7	7	0.000388956	0.00667506	TCONS_00035603.p1;TCONS_00035604.p1;TCONS_00035605.p1;TCONS_00035606.p1;TCONS_00048707.p1;TCONS_00016721.p1;TCONS_00048898.p2
	GO:0010885	regulation of cholesterol storage	7	7	0.000388956	0.00667506	TCONS_00035603.p1;TCONS_00035604.p1;TCONS_00035605.p1;TCONS_00035606.p1;TCONS_00048707.p1;TCONS_00016721.p1;TCONS_00048898.p2
	GO:0072347	response to anesthetic	4	5	0.000388956	0.00667506	TCONS_00042515.p2;TCONS_00042526.p1;TCONS_00020648.p1;TCONS_00015768.p1
	GO:0071417	cellular response to organonitrogen compound	33	142	0.000405318	0.0069362	TCONS_00001587.p2;TCONS_00001588.p2;TCONS_00001279.p1;TCONS_00001280.p1;TCONS_00007501.p1;TCONS_00007502.p1;TCONS_00001281.p1;TCONS_00010618.p1;TCONS_00014915.p1;TCONS_00010266.p1;TCONS_00005393.p1;TCONS_00007413.p1;TCONS_00045272.p1;TCONS_00045325.p1;TCONS_00046839.p2;TCONS_00035084.p1;TCONS_00004690.p1;TCONS_00013363.p1;TCONS_00025274.p1;TCONS_00025276.p1;TCONS_00016811.p1;TCONS_00016812.p1;TCO…
	GO:0010467	gene expression	341	3490	0.000413737	0.00706033	TCONS_00019789.p1;TCONS_00036816.p1;TCONS_00042841.p2;TCONS_00016695.p1;TCONS_00006228.p1;TCONS_00006229.p1;TCONS_00006230.p1;TCONS_00012832.p1;TCONS_00039883.p1;TCONS_00001404.p1;TCONS_00013927.p1;TCONS_00013930.p1;TCONS_00013935.p1;TCONS_00028401.p1;TCONS_00005604.p1;TCONS_00005614.p1;TCONS_00048898.p2;TCONS_00001587.p2;TCONS_00001588.p2;TCONS_00029962.p1;TCONS_00029963.p1;TCONS_00003994.p1;TCO…
	GO:0009798	axis specification	48	157	0.000417806	0.00710264	TCONS_00002863.p1;TCONS_00002864.p1;TCONS_00000933.p1;TCONS_00001701.p1;TCONS_00043433.p1;TCONS_00043434.p1;TCONS_00004756.p1;TCONS_00030464.p1;TCONS_00045785.p1;TCONS_00010338.p1;TCONS_00010339.p1;TCONS_00010340.p1;TCONS_00010341.p1;TCONS_00010342.p1;TCONS_00010343.p1;TCONS_00010344.p1;TCONS_00010345.p1;TCONS_00010346.p1;TCONS_00010347.p1;TCONS_00010348.p1;TCONS_00010349.p1;TCONS_00010350.p1;TCO…
	GO:0002807	positive regulation of antimicrobial peptide biosynthetic process	4	12	0.000427201	0.00710264	TCONS_00024402.p1;TCONS_00007319.p1;TCONS_00007320.p1;TCONS_00013570.p1
	GO:0019433	triglyceride catabolic process	12	12	0.000427201	0.00710264	TCONS_00023200.p1;TCONS_00013395.p1;TCONS_00013398.p1;TCONS_00013399.p1;TCONS_00013397.p1;TCONS_00001973.p1;TCONS_00001974.p2;TCONS_00001975.p2;TCONS_00044338.p1;TCONS_00015553.p1;TCONS_00026026.p1;TCONS_00011678.p1
	GO:0032881	regulation of polysaccharide metabolic process	11	12	0.000427201	0.00710264	TCONS_00003394.p1;TCONS_00003395.p1;TCONS_00003396.p1;TCONS_00003397.p1;TCONS_00011531.p1;TCONS_00011532.p1;TCONS_00011533.p1;TCONS_00011534.p1;TCONS_00011536.p1;TCONS_00011538.p1;TCONS_00011540.p1
	GO:0034368	protein-lipid complex remodeling	9	12	0.000427201	0.00710264	TCONS_00035603.p1;TCONS_00035604.p1;TCONS_00035605.p1;TCONS_00035606.p1;TCONS_00048707.p1;TCONS_00016721.p1;TCONS_00048898.p2;TCONS_00008178.p1;TCONS_00036507.p1
	GO:0034369	plasma lipoprotein particle remodeling	9	12	0.000427201	0.00710264	TCONS_00035603.p1;TCONS_00035604.p1;TCONS_00035605.p1;TCONS_00035606.p1;TCONS_00048707.p1;TCONS_00016721.p1;TCONS_00048898.p2;TCONS_00008178.p1;TCONS_00036507.p1
	GO:0035160	maintenance of epithelial integrity, open tracheal system	8	12	0.000427201	0.00710264	TCONS_00025681.p1;TCONS_00034647.p1;TCONS_00034648.p1;TCONS_00030733.p1;TCONS_00001683.p1;TCONS_00002200.p1;TCONS_00002201.p1;TCONS_00002202.p1
	GO:0070873	regulation of glycogen metabolic process	11	12	0.000427201	0.00710264	TCONS_00003394.p1;TCONS_00003395.p1;TCONS_00003396.p1;TCONS_00003397.p1;TCONS_00011531.p1;TCONS_00011532.p1;TCONS_00011533.p1;TCONS_00011534.p1;TCONS_00011536.p1;TCONS_00011538.p1;TCONS_00011540.p1
	GO:0061162	establishment of monopolar cell polarity	11	31	0.000429113	0.00710264	TCONS_00045325.p1;TCONS_00045785.p1;TCONS_00007090.p2;TCONS_00026553.p1;TCONS_00012694.p1;TCONS_00005742.p1;TCONS_00005740.p1;TCONS_00005748.p1;TCONS_00005749.p1;TCONS_00005753.p1;TCONS_00005754.p1
	GO:0061339	establishment or maintenance of monopolar cell polarity	11	31	0.000429113	0.00710264	TCONS_00045325.p1;TCONS_00045785.p1;TCONS_00007090.p2;TCONS_00026553.p1;TCONS_00012694.p1;TCONS_00005742.p1;TCONS_00005740.p1;TCONS_00005748.p1;TCONS_00005749.p1;TCONS_00005753.p1;TCONS_00005754.p1
	GO:0070301	cellular response to hydrogen peroxide	5	31	0.000429113	0.00710264	TCONS_00023585.p1;TCONS_00049214.p1;TCONS_00013066.p2;TCONS_00013067.p2;TCONS_00034968.p1
	GO:0007292	female gamete generation	88	473	0.000431771	0.00712716	TCONS_00029962.p1;TCONS_00029963.p1;TCONS_00002863.p1;TCONS_00002864.p1;TCONS_00024230.p1;TCONS_00017379.p1;TCONS_00043805.p1;TCONS_00037002.p1;TCONS_00007141.p1;TCONS_00000933.p1;TCONS_00045325.p1;TCONS_00020648.p1;TCONS_00015768.p1;TCONS_00002245.p1;TCONS_00002246.p1;TCONS_00050020.p1;TCONS_00043433.p1;TCONS_00043434.p1;TCONS_00004756.p1;TCONS_00045785.p1;TCONS_00010338.p1;TCONS_00010339.p1;TCO…
	GO:0048511	rhythmic process	45	242	0.000438727	0.0072223	TCONS_00029962.p1;TCONS_00029963.p1;TCONS_00038038.p1;TCONS_00044498.p1;TCONS_00023266.p1;TCONS_00041952.p1;TCONS_00011165.p1;TCONS_00020467.p2;TCONS_00020468.p2;TCONS_00007221.p1;TCONS_00003885.p1;TCONS_00005393.p1;TCONS_00005395.p1;TCONS_00045666.p1;TCONS_00013066.p2;TCONS_00013067.p2;TCONS_00003394.p1;TCONS_00003395.p1;TCONS_00003396.p1;TCONS_00003397.p1;TCONS_00026557.p1;TCONS_00026558.p1;TCO…
	GO:0010676	positive regulation of cellular carbohydrate metabolic process	20	21	0.000455222	0.00745333	TCONS_00042841.p2;TCONS_00016695.p1;TCONS_00006228.p1;TCONS_00006229.p1;TCONS_00006230.p1;TCONS_00012832.p1;TCONS_00039883.p1;TCONS_00003394.p1;TCONS_00003395.p1;TCONS_00003396.p1;TCONS_00003397.p1;TCONS_00005393.p1;TCONS_00005395.p1;TCONS_00011531.p1;TCONS_00011532.p1;TCONS_00011533.p1;TCONS_00011534.p1;TCONS_00011536.p1;TCONS_00011538.p1;TCONS_00011540.p1
	GO:0051964	negative regulation of synapse assembly	10	21	0.000455222	0.00745333	TCONS_00011165.p1;TCONS_00020467.p2;TCONS_00020468.p2;TCONS_00007221.p1;TCONS_00003885.p1;TCONS_00001971.p1;TCONS_00013176.p2;TCONS_00013177.p2;TCONS_00013178.p2;TCONS_00009958.p1
	GO:0007097	nuclear migration	4	26	0.000460858	0.00748493	TCONS_00000933.p1;TCONS_00032113.p1;TCONS_00045785.p1;TCONS_00002905.p1
	GO:0040023	establishment of nucleus localization	4	26	0.000460858	0.00748493	TCONS_00000933.p1;TCONS_00032113.p1;TCONS_00045785.p1;TCONS_00002905.p1
	GO:0051642	centrosome localization	6	26	0.000460858	0.00748493	TCONS_00014650.p1;TCONS_00014651.p1;TCONS_00014652.p1;TCONS_00045325.p1;TCONS_00032113.p1;TCONS_00045785.p1
	GO:0015850	organic hydroxy compound transport	19	80	0.000464989	0.00753182	TCONS_00035603.p1;TCONS_00035604.p1;TCONS_00035605.p1;TCONS_00035606.p1;TCONS_00048707.p1;TCONS_00016721.p1;TCONS_00048898.p2;TCONS_00023200.p1;TCONS_00008178.p1;TCONS_00041846.p1;TCONS_00010618.p1;TCONS_00005393.p1;TCONS_00005395.p1;TCONS_00036507.p1;TCONS_00003817.p1;TCONS_00025333.p1;TCONS_00025334.p1;TCONS_00025335.p1;TCONS_00025336.p1
	GO:0035148	tube formation	17	67	0.00046889	0.00756211	TCONS_00001701.p1;TCONS_00014915.p1;TCONS_00046855.p1;TCONS_00010618.p1;TCONS_00041510.p2;TCONS_00035084.p1;TCONS_00013363.p1;TCONS_00005439.p1;TCONS_00042315.p1;TCONS_00005740.p1;TCONS_00005742.p1;TCONS_00005748.p1;TCONS_00005749.p1;TCONS_00005753.p1;TCONS_00005754.p1;TCONS_00024336.p1;TCONS_00010266.p1
	GO:0051704	multi-organism process	221	1614	0.000470158	0.00756211	TCONS_00035603.p1;TCONS_00035604.p1;TCONS_00035605.p1;TCONS_00035606.p1;TCONS_00048707.p1;TCONS_00016721.p1;TCONS_00001404.p1;TCONS_00042870.p1;TCONS_00028401.p1;TCONS_00001587.p2;TCONS_00001588.p2;TCONS_00029962.p1;TCONS_00029963.p1;TCONS_00011661.p1;TCONS_00044498.p1;TCONS_00023637.p1;TCONS_00014672.p1;TCONS_00002863.p1;TCONS_00002864.p1;TCONS_00024230.p1;TCONS_00017379.p1;TCONS_00019421.p1;TCO…
	GO:0044765	single-organism transport	268	2266	0.000470603	0.00756211	TCONS_00035603.p1;TCONS_00035604.p1;TCONS_00035605.p1;TCONS_00035606.p1;TCONS_00048707.p1;TCONS_00016721.p1;TCONS_00019698.p1;TCONS_00019699.p1;TCONS_00019700.p1;TCONS_00019701.p1;TCONS_00019702.p1;TCONS_00019703.p1;TCONS_00019704.p1;TCONS_00019705.p1;TCONS_00019706.p1;TCONS_00019707.p1;TCONS_00019708.p1;TCONS_00019709.p1;TCONS_00019710.p1;TCONS_00005604.p1;TCONS_00005614.p1;TCONS_00048898.p2;TCO…
	GO:0007389	pattern specification process	89	553	0.000497112	0.00796695	TCONS_00036816.p1;TCONS_00003994.p1;TCONS_00042024.p1;TCONS_00048859.p1;TCONS_00002863.p1;TCONS_00002864.p1;TCONS_00039581.p1;TCONS_00007141.p1;TCONS_00000933.p1;TCONS_00001701.p1;TCONS_00024402.p1;TCONS_00014680.p1;TCONS_00014681.p1;TCONS_00035382.p1;TCONS_00043433.p1;TCONS_00043434.p1;TCONS_00004756.p1;TCONS_00030464.p1;TCONS_00045785.p1;TCONS_00010338.p1;TCONS_00010339.p1;TCONS_00010340.p1;TCO…
	GO:0002697	regulation of immune effector process	16	94	0.00050244	0.00803108	TCONS_00001587.p2;TCONS_00001588.p2;TCONS_00014672.p1;TCONS_00049042.p1;TCONS_00004060.p1;TCONS_00024402.p1;TCONS_00007643.p1;TCONS_00007319.p1;TCONS_00007320.p1;TCONS_00013570.p1;TCONS_00006966.p1;TCONS_00024577.p1;TCONS_00036272.p1;TCONS_00045272.p1;TCONS_00050475.p1;TCONS_00024808.p1
	GO:0046328	regulation of JNK cascade	23	74	0.000512699	0.00817351	TCONS_00003041.p1;TCONS_00017350.p1;TCONS_00017352.p1;TCONS_00017353.p1;TCONS_00017354.p1;TCONS_00017355.p1;TCONS_00011165.p1;TCONS_00015343.p1;TCONS_00015344.p1;TCONS_00015345.p1;TCONS_00002905.p1;TCONS_00037686.p1;TCONS_00005027.p1;TCONS_00036210.p1;TCONS_00036211.p1;TCONS_00036212.p1;TCONS_00036213.p1;TCONS_00046839.p2;TCONS_00004690.p1;TCONS_00005038.p1;TCONS_00020648.p1;TCONS_00015768.p1;TCO…
	GO:0051641	cellular localization	201	1732	0.000533159	0.00847737	TCONS_00019698.p1;TCONS_00019699.p1;TCONS_00019700.p1;TCONS_00019701.p1;TCONS_00019702.p1;TCONS_00019703.p1;TCONS_00019704.p1;TCONS_00019705.p1;TCONS_00019706.p1;TCONS_00019707.p1;TCONS_00019708.p1;TCONS_00019709.p1;TCONS_00019710.p1;TCONS_00005604.p1;TCONS_00005614.p1;TCONS_00048898.p2;TCONS_00029962.p1;TCONS_00029963.p1;TCONS_00042024.p1;TCONS_00027173.p1;TCONS_00027174.p1;TCONS_00027175.p1;TCO…
	GO:0001838	embryonic epithelial tube formation	15	49	0.000534941	0.00848344	TCONS_00001701.p1;TCONS_00014915.p1;TCONS_00046855.p1;TCONS_00010618.p1;TCONS_00041510.p2;TCONS_00035084.p1;TCONS_00013363.p1;TCONS_00005740.p1;TCONS_00005742.p1;TCONS_00005748.p1;TCONS_00005749.p1;TCONS_00005753.p1;TCONS_00005754.p1;TCONS_00024336.p1;TCONS_00010266.p1
	GO:0001701	in utero embryonic development	17	130	0.000548298	0.00867256	TCONS_00030999.p1;TCONS_00031000.p1;TCONS_00010699.p1;TCONS_00010700.p1;TCONS_00037002.p1;TCONS_00048670.p1;TCONS_00048669.p2;TCONS_00033024.p1;TCONS_00041182.p1;TCONS_00013651.p1;TCONS_00033821.p1;TCONS_00033822.p1;TCONS_00033823.p1;TCONS_00044821.p1;TCONS_00025274.p1;TCONS_00025276.p1;TCONS_00044078.p1
	GO:0090596	sensory organ morphogenesis	61	443	0.000552306	0.0087132	TCONS_00042024.p1;TCONS_00024230.p1;TCONS_00017379.p1;TCONS_00006290.p1;TCONS_00045325.p1;TCONS_00020648.p1;TCONS_00015768.p1;TCONS_00050020.p1;TCONS_00001796.p1;TCONS_00001797.p1;TCONS_00043433.p1;TCONS_00043434.p1;TCONS_00004756.p1;TCONS_00028984.p1;TCONS_00019029.p1;TCONS_00011165.p1;TCONS_00013651.p1;TCONS_00002200.p1;TCONS_00002201.p1;TCONS_00002202.p1;TCONS_00024808.p1;TCONS_00019829.p1;TCO…
	GO:0000272	polysaccharide catabolic process	12	32	0.000571077	0.00898593	TCONS_00020188.p1;TCONS_00020189.p1;TCONS_00020190.p1;TCONS_00020191.p1;TCONS_00008042.p1;TCONS_00008043.p1;TCONS_00008047.p1;TCONS_00008048.p1;TCONS_00008049.p1;TCONS_00008050.p1;TCONS_00008051.p1;TCONS_00020187.p1
	GO:0019219	regulation of nucleobase-containing compound metabolic process	225	2351	0.000574393	0.00901469	TCONS_00019789.p1;TCONS_00043851.p1;TCONS_00036816.p1;TCONS_00000262.p1;TCONS_00000263.p1;TCONS_00000264.p1;TCONS_00000265.p1;TCONS_00042841.p2;TCONS_00016695.p1;TCONS_00006228.p1;TCONS_00006229.p1;TCONS_00006230.p1;TCONS_00012832.p1;TCONS_00039883.p1;TCONS_00013927.p1;TCONS_00013930.p1;TCONS_00013935.p1;TCONS_00028401.p1;TCONS_00048898.p2;TCONS_00001587.p2;TCONS_00001588.p2;TCONS_00003994.p1;TCO…
	GO:0016070	RNA metabolic process	280	2982	0.000629108	0.00982902	TCONS_00019789.p1;TCONS_00036816.p1;TCONS_00000262.p1;TCONS_00000263.p1;TCONS_00000264.p1;TCONS_00000265.p1;TCONS_00042841.p2;TCONS_00016695.p1;TCONS_00006228.p1;TCONS_00006229.p1;TCONS_00006230.p1;TCONS_00012832.p1;TCONS_00039883.p1;TCONS_00013927.p1;TCONS_00013930.p1;TCONS_00013935.p1;TCONS_00028401.p1;TCONS_00048898.p2;TCONS_00001587.p2;TCONS_00001588.p2;TCONS_00029962.p1;TCONS_00029963.p1;TCO…
	GO:0007276	gamete generation	137	770	0.000629525	0.00982902	TCONS_00001404.p1;TCONS_00029962.p1;TCONS_00029963.p1;TCONS_00011661.p1;TCONS_00002863.p1;TCONS_00002864.p1;TCONS_00024230.p1;TCONS_00017379.p1;TCONS_00043805.p1;TCONS_00037002.p1;TCONS_00007141.p1;TCONS_00015309.p1;TCONS_00015310.p1;TCONS_00000933.p1;TCONS_00003959.p1;TCONS_00045325.p1;TCONS_00032842.p1;TCONS_00032843.p1;TCONS_00032844.p1;TCONS_00032845.p1;TCONS_00032846.p1;TCONS_00032847.p1;TCO…
	GO:0002702	positive regulation of production of molecular mediator of immune response	7	27	0.000632998	0.00983257	TCONS_00001587.p2;TCONS_00001588.p2;TCONS_00049042.p1;TCONS_00024402.p1;TCONS_00007319.p1;TCONS_00007320.p1;TCONS_00013570.p1
	GO:0046503	glycerolipid catabolic process	18	27	0.000632998	0.00983257	TCONS_00035603.p1;TCONS_00035604.p1;TCONS_00035605.p1;TCONS_00035606.p1;TCONS_00048707.p1;TCONS_00016721.p1;TCONS_00023200.p1;TCONS_00013395.p1;TCONS_00013398.p1;TCONS_00013399.p1;TCONS_00013397.p1;TCONS_00001973.p1;TCONS_00001974.p2;TCONS_00001975.p2;TCONS_00044338.p1;TCONS_00015553.p1;TCONS_00026026.p1;TCONS_00011678.p1
	GO:0009891	positive regulation of biosynthetic process	130	979	0.000639229	0.00987308	TCONS_00019789.p1;TCONS_00035603.p1;TCONS_00035604.p1;TCONS_00035605.p1;TCONS_00035606.p1;TCONS_00048707.p1;TCONS_00016721.p1;TCONS_00042841.p2;TCONS_00016695.p1;TCONS_00006228.p1;TCONS_00006229.p1;TCONS_00006230.p1;TCONS_00012832.p1;TCONS_00039883.p1;TCONS_00013927.p1;TCONS_00013930.p1;TCONS_00013935.p1;TCONS_00048898.p2;TCONS_00001587.p2;TCONS_00001588.p2;TCONS_00029962.p1;TCONS_00029963.p1;TCO…
	GO:0006511	ubiquitin-dependent protein catabolic process	56	403	0.000640495	0.00987308	TCONS_00015185.p1;TCONS_00000219.p1;TCONS_00000220.p1;TCONS_00000223.p1;TCONS_00000224.p1;TCONS_00000221.p1;TCONS_00000222.p1;TCONS_00042870.p1;TCONS_00001587.p2;TCONS_00001588.p2;TCONS_00035160.p1;TCONS_00034007.p1;TCONS_00041996.p1;TCONS_00041997.p1;TCONS_00022990.p1;TCONS_00022992.p1;TCONS_00022994.p1;TCONS_00015309.p1;TCONS_00015310.p1;TCONS_00020448.p1;TCONS_00044988.p1;TCONS_00020452.p1;TCO…
	GO:0019941	modification-dependent protein catabolic process	56	403	0.000640495	0.00987308	TCONS_00015185.p1;TCONS_00000219.p1;TCONS_00000220.p1;TCONS_00000223.p1;TCONS_00000224.p1;TCONS_00000221.p1;TCONS_00000222.p1;TCONS_00042870.p1;TCONS_00001587.p2;TCONS_00001588.p2;TCONS_00035160.p1;TCONS_00034007.p1;TCONS_00041996.p1;TCONS_00041997.p1;TCONS_00022990.p1;TCONS_00022992.p1;TCONS_00022994.p1;TCONS_00015309.p1;TCONS_00015310.p1;TCONS_00020448.p1;TCONS_00044988.p1;TCONS_00020452.p1;TCO…
	GO:0042308	negative regulation of protein import into nucleus	11	22	0.000655653	0.0100556	TCONS_00027173.p1;TCONS_00027174.p1;TCONS_00027175.p1;TCONS_00027177.p1;TCONS_00034007.p1;TCONS_00004060.p1;TCONS_00003394.p1;TCONS_00003395.p1;TCONS_00003396.p1;TCONS_00003397.p1;TCONS_00005038.p1
	GO:1904590	negative regulation of protein import	11	22	0.000655653	0.0100556	TCONS_00027173.p1;TCONS_00027174.p1;TCONS_00027175.p1;TCONS_00027177.p1;TCONS_00034007.p1;TCONS_00004060.p1;TCONS_00003394.p1;TCONS_00003395.p1;TCONS_00003396.p1;TCONS_00003397.p1;TCONS_00005038.p1
	GO:0007391	dorsal closure	17	69	0.000664658	0.0101679	TCONS_00002111.p1;TCONS_00045325.p1;TCONS_00011165.p1;TCONS_00020467.p2;TCONS_00020468.p2;TCONS_00007221.p1;TCONS_00050020.p1;TCONS_00006020.p1;TCONS_00006021.p1;TCONS_00006022.p1;TCONS_00026553.p1;TCONS_00010861.p1;TCONS_00012694.p1;TCONS_00005742.p1;TCONS_00001683.p1;TCONS_00000513.p1;TCONS_00000514.p1
	GO:0044087	regulation of cellular component biogenesis	69	472	0.000672916	0.0102683	TCONS_00028401.p1;TCONS_00046908.p1;TCONS_00027173.p1;TCONS_00027174.p1;TCONS_00027175.p1;TCONS_00027177.p1;TCONS_00023637.p1;TCONS_00002863.p1;TCONS_00002864.p1;TCONS_00034007.p1;TCONS_00022990.p1;TCONS_00022992.p1;TCONS_00022994.p1;TCONS_00015309.p1;TCONS_00015310.p1;TCONS_00012899.p1;TCONS_00012900.p1;TCONS_00011165.p1;TCONS_00020467.p2;TCONS_00020468.p2;TCONS_00007221.p1;TCONS_00046839.p2;TCO…
	GO:0031331	positive regulation of cellular catabolic process	39	154	0.000676142	0.0102916	TCONS_00000262.p1;TCONS_00000263.p1;TCONS_00000264.p1;TCONS_00000265.p1;TCONS_00042870.p1;TCONS_00001587.p2;TCONS_00001588.p2;TCONS_00023200.p1;TCONS_00042499.p1;TCONS_00042505.p1;TCONS_00042506.p1;TCONS_00050546.p1;TCONS_00030641.p1;TCONS_00030642.p1;TCONS_00030643.p1;TCONS_00030644.p1;TCONS_00005393.p1;TCONS_00005395.p1;TCONS_00013395.p1;TCONS_00013398.p1;TCONS_00013399.p1;TCONS_00013397.p1;TCO…
	GO:0050767	regulation of neurogenesis	82	438	0.000682762	0.0103664	TCONS_00019698.p1;TCONS_00019699.p1;TCONS_00019700.p1;TCONS_00019701.p1;TCONS_00019702.p1;TCONS_00019703.p1;TCONS_00019704.p1;TCONS_00019705.p1;TCONS_00019706.p1;TCONS_00019707.p1;TCONS_00019708.p1;TCONS_00019709.p1;TCONS_00019710.p1;TCONS_00036816.p1;TCONS_00023637.p1;TCONS_00000659.p1;TCONS_00000662.p1;TCONS_00004509.p1;TCONS_00003399.p1;TCONS_00020648.p1;TCONS_00015768.p1;TCONS_00024402.p1;TCO…
	GO:0046530	photoreceptor cell differentiation	46	288	0.000700803	0.0106137	TCONS_00024230.p1;TCONS_00017379.p1;TCONS_00006290.p1;TCONS_00045325.p1;TCONS_00020648.p1;TCONS_00015768.p1;TCONS_00050020.p1;TCONS_00001796.p1;TCONS_00001797.p1;TCONS_00043433.p1;TCONS_00043434.p1;TCONS_00004756.p1;TCONS_00019029.p1;TCONS_00011165.p1;TCONS_00002200.p1;TCONS_00002201.p1;TCONS_00002202.p1;TCONS_00024808.p1;TCONS_00012694.p1;TCONS_00019026.p1;TCONS_00006020.p1;TCONS_00006021.p1;TCO…
	GO:0002532	production of molecular mediator involved in inflammatory response	6	13	0.000729157	0.0107487	TCONS_00027173.p1;TCONS_00027174.p1;TCONS_00027175.p1;TCONS_00027177.p1;TCONS_00046839.p2;TCONS_00036272.p1
	GO:0050996	positive regulation of lipid catabolic process	11	13	0.000729157	0.0107487	TCONS_00023200.p1;TCONS_00013395.p1;TCONS_00013398.p1;TCONS_00013399.p1;TCONS_00013397.p1;TCONS_00001973.p1;TCONS_00001974.p2;TCONS_00001975.p2;TCONS_00015553.p1;TCONS_00026026.p1;TCONS_00011678.p1
	GO:0055094	response to lipoprotein particle	4	13	0.000729157	0.0107487	TCONS_00048898.p2;TCONS_00023200.p1;TCONS_00008178.p1;TCONS_00036507.p1
	GO:0071402	cellular response to lipoprotein particle stimulus	4	13	0.000729157	0.0107487	TCONS_00048898.p2;TCONS_00023200.p1;TCONS_00008178.p1;TCONS_00036507.p1
	GO:0002534	cytokine production involved in inflammatory response	5	9	0.000729237	0.0107487	TCONS_00027173.p1;TCONS_00027174.p1;TCONS_00027175.p1;TCONS_00027177.p1;TCONS_00046839.p2
	GO:0006509	membrane protein ectodomain proteolysis	8	9	0.000729237	0.0107487	TCONS_00042499.p1;TCONS_00042505.p1;TCONS_00042506.p1;TCONS_00050546.p1;TCONS_00030805.p1;TCONS_00030806.p1;TCONS_00030807.p1;TCONS_00030808.p1
	GO:0032366	intracellular sterol transport	4	9	0.000729237	0.0107487	TCONS_00048898.p2;TCONS_00023200.p1;TCONS_00008178.p1;TCONS_00036507.p1
	GO:0032367	intracellular cholesterol transport	4	9	0.000729237	0.0107487	TCONS_00048898.p2;TCONS_00023200.p1;TCONS_00008178.p1;TCONS_00036507.p1
	GO:0042276	error-prone translesion synthesis	3	9	0.000729237	0.0107487	TCONS_00030952.p1;TCONS_00020029.p1;TCONS_00000863.p1
	GO:0060712	spongiotrophoblast layer development	5	9	0.000729237	0.0107487	TCONS_00048670.p1;TCONS_00048669.p2;TCONS_00033024.p1;TCONS_00025274.p1;TCONS_00025276.p1
	GO:1900015	regulation of cytokine production involved in inflammatory response	5	9	0.000729237	0.0107487	TCONS_00027173.p1;TCONS_00027174.p1;TCONS_00027175.p1;TCONS_00027177.p1;TCONS_00046839.p2
	GO:0048871	multicellular organismal homeostasis	25	155	0.000751446	0.0110492	TCONS_00002111.p1;TCONS_00045325.p1;TCONS_00025681.p1;TCONS_00014915.p1;TCONS_00005393.p1;TCONS_00005395.p1;TCONS_00000240.p1;TCONS_00010966.p1;TCONS_00034647.p1;TCONS_00034648.p1;TCONS_00030733.p1;TCONS_00045666.p1;TCONS_00009106.p1;TCONS_00005681.p1;TCONS_00005682.p1;TCONS_00012694.p1;TCONS_00013363.p1;TCONS_00009907.p1;TCONS_00041170.p1;TCONS_00003041.p1;TCONS_00001683.p1;TCONS_00007413.p1;TCO…
	GO:0034329	cell junction assembly	29	111	0.000754996	0.0110745	TCONS_00027173.p1;TCONS_00027174.p1;TCONS_00027175.p1;TCONS_00027177.p1;TCONS_00045325.p1;TCONS_00025681.p1;TCONS_00011815.p1;TCONS_00000240.p1;TCONS_00034647.p1;TCONS_00034648.p1;TCONS_00030733.p1;TCONS_00012694.p1;TCONS_00026553.p1;TCONS_00007221.p1;TCONS_00013363.p1;TCONS_00041007.p1;TCONS_00005742.p1;TCONS_00011531.p1;TCONS_00011532.p1;TCONS_00011533.p1;TCONS_00011534.p1;TCONS_00011536.p1;TCO…
	GO:0034654	nucleobase-containing compound biosynthetic process	234	2626	0.000768673	0.0112479	TCONS_00019789.p1;TCONS_00036816.p1;TCONS_00042841.p2;TCONS_00016695.p1;TCONS_00006228.p1;TCONS_00006229.p1;TCONS_00006230.p1;TCONS_00012832.p1;TCONS_00039883.p1;TCONS_00013927.p1;TCONS_00013930.p1;TCONS_00013935.p1;TCONS_00028401.p1;TCONS_00048898.p2;TCONS_00001587.p2;TCONS_00001588.p2;TCONS_00003994.p1;TCONS_00023129.p2;TCONS_00023657.p1;TCONS_00023658.p1;TCONS_00023659.p1;TCONS_00027376.p1;TCO…
	GO:0006898	receptor-mediated endocytosis	34	133	0.000778084	0.0113581	TCONS_00036816.p1;TCONS_00002863.p1;TCONS_00002864.p1;TCONS_00023200.p1;TCONS_00022990.p1;TCONS_00022992.p1;TCONS_00022994.p1;TCONS_00015309.p1;TCONS_00015310.p1;TCONS_00000933.p1;TCONS_00005467.p1;TCONS_00005468.p1;TCONS_00010618.p1;TCONS_00001971.p1;TCONS_00003394.p1;TCONS_00003395.p1;TCONS_00003396.p1;TCONS_00003397.p1;TCONS_00006020.p1;TCONS_00006021.p1;TCONS_00006022.p1;TCONS_00047276.p1;TCO…
	GO:0055001	muscle cell development	31	148	0.000792323	0.0115382	TCONS_00005604.p1;TCONS_00005614.p1;TCONS_00002111.p1;TCONS_00014981.p1;TCONS_00050020.p1;TCONS_00001796.p1;TCONS_00001797.p1;TCONS_00032533.p1;TCONS_00033981.p1;TCONS_00045750.p1;TCONS_00019829.p1;TCONS_00020047.p1;TCONS_00020048.p1;TCONS_00002560.p1;TCONS_00025834.p1;TCONS_00025835.p1;TCONS_00025836.p1;TCONS_00025837.p1;TCONS_00037627.p1;TCONS_00012493.p1;TCONS_00012494.p1;TCONS_00012495.p1;TCO…
	GO:0048569	post-embryonic organ development	58	390	0.000818388	0.0118892	TCONS_00041952.p1;TCONS_00003994.p1;TCONS_00023657.p1;TCONS_00023658.p1;TCONS_00023659.p1;TCONS_00042024.p1;TCONS_00024230.p1;TCONS_00017379.p1;TCONS_00022990.p1;TCONS_00022992.p1;TCONS_00022994.p1;TCONS_00015309.p1;TCONS_00015310.p1;TCONS_00011165.p1;TCONS_00020467.p2;TCONS_00020468.p2;TCONS_00007221.p1;TCONS_00020539.p1;TCONS_00020544.p1;TCONS_00014915.p1;TCONS_00035382.p1;TCONS_00043433.p1;TCO…
	GO:0002758	innate immune response-activating signal transduction	17	45	0.000825764	0.0119391	TCONS_00014672.p1;TCONS_00048851.p1;TCONS_00019233.p1;TCONS_00007643.p1;TCONS_00014915.p1;TCONS_00006966.p1;TCONS_00024577.p1;TCONS_00013363.p1;TCONS_00003959.p1;TCONS_00018708.p1;TCONS_00018709.p1;TCONS_00018710.p1;TCONS_00031622.p1;TCONS_00031623.p1;TCONS_00045272.p1;TCONS_00050475.p1;TCONS_00024808.p1
	GO:0045834	positive regulation of lipid metabolic process	26	45	0.000825764	0.0119391	TCONS_00035603.p1;TCONS_00035604.p1;TCONS_00035605.p1;TCONS_00035606.p1;TCONS_00048707.p1;TCONS_00016721.p1;TCONS_00048898.p2;TCONS_00023200.p1;TCONS_00013395.p1;TCONS_00013398.p1;TCONS_00013399.p1;TCONS_00013397.p1;TCONS_00001973.p1;TCONS_00001974.p2;TCONS_00001975.p2;TCONS_00036507.p1;TCONS_00011531.p1;TCONS_00011532.p1;TCONS_00011533.p1;TCONS_00011534.p1;TCONS_00011536.p1;TCONS_00011538.p1;TCO…
	GO:0043161	proteasome-mediated ubiquitin-dependent protein catabolic process	33	258	0.000845172	0.0121906	TCONS_00015185.p1;TCONS_00042870.p1;TCONS_00035160.p1;TCONS_00041996.p1;TCONS_00041997.p1;TCONS_00020448.p1;TCONS_00044988.p1;TCONS_00045325.p1;TCONS_00020648.p1;TCONS_00015768.p1;TCONS_00033902.p1;TCONS_00040572.p1;TCONS_00029634.p1;TCONS_00021641.p1;TCONS_00043799.p1;TCONS_00019383.p1;TCONS_00041586.p1;TCONS_00038332.p2;TCONS_00009613.p1;TCONS_00014147.p1;TCONS_00014148.p1;TCONS_00016393.p1;TCO…
	GO:0045198	establishment of epithelial cell apical/basal polarity	6	28	0.000854274	0.0122297	TCONS_00045325.p1;TCONS_00045785.p1;TCONS_00007090.p2;TCONS_00026553.p1;TCONS_00012694.p1;TCONS_00005742.p1
	GO:1902582	single-organism intracellular transport	122	1005	0.000861643	0.0122297	TCONS_00019698.p1;TCONS_00019699.p1;TCONS_00019700.p1;TCONS_00019701.p1;TCONS_00019702.p1;TCONS_00019703.p1;TCONS_00019704.p1;TCONS_00019705.p1;TCONS_00019706.p1;TCONS_00019707.p1;TCONS_00019708.p1;TCONS_00019709.p1;TCONS_00019710.p1;TCONS_00005604.p1;TCONS_00005614.p1;TCONS_00048898.p2;TCONS_00029962.p1;TCONS_00029963.p1;TCONS_00042024.p1;TCONS_00027173.p1;TCONS_00027174.p1;TCONS_00027175.p1;TCO…
	GO:0005992	trehalose biosynthetic process	1	3	0.000880186	0.0122297	TCONS_00041692.p1
	GO:0006463	steroid hormone receptor complex assembly	1	3	0.000880186	0.0122297	TCONS_00023637.p1
	GO:0006642	triglyceride mobilization	6	6	0.000880186	0.0122297	TCONS_00001973.p1;TCONS_00001974.p2;TCONS_00001975.p2;TCONS_00015553.p1;TCONS_00026026.p1;TCONS_00011678.p1
	GO:0009595	detection of biotic stimulus	7	7	0.000880186	0.0122297	TCONS_00035603.p1;TCONS_00035604.p1;TCONS_00035605.p1;TCONS_00035606.p1;TCONS_00048707.p1;TCONS_00016721.p1;TCONS_00046839.p2
	GO:0010899	regulation of phosphatidylcholine catabolic process	7	7	0.000880186	0.0122297	TCONS_00035603.p1;TCONS_00035604.p1;TCONS_00035605.p1;TCONS_00035606.p1;TCONS_00048707.p1;TCONS_00016721.p1;TCONS_00023200.p1
	GO:0032332	positive regulation of chondrocyte differentiation	2	3	0.000880186	0.0122297	TCONS_00046670.p1;TCONS_00032314.p1
	GO:0032494	response to peptidoglycan	0	3	0.000880186	0.0122297
	GO:0043974	histone H3-K27 acetylation	0	3	0.000880186	0.0122297
	GO:0051595	response to methylglyoxal	0	3	0.000880186	0.0122297
	GO:0071224	cellular response to peptidoglycan	0	3	0.000880186	0.0122297
	GO:0098581	detection of external biotic stimulus	7	7	0.000880186	0.0122297	TCONS_00035603.p1;TCONS_00035604.p1;TCONS_00035605.p1;TCONS_00035606.p1;TCONS_00048707.p1;TCONS_00016721.p1;TCONS_00046839.p2
	GO:1901674	regulation of histone H3-K27 acetylation	0	3	0.000880186	0.0122297
	GO:1901675	negative regulation of histone H3-K27 acetylation	0	3	0.000880186	0.0122297
	GO:1990044	protein localization to lipid particle	6	6	0.000880186	0.0122297	TCONS_00001973.p1;TCONS_00001974.p2;TCONS_00001975.p2;TCONS_00015553.p1;TCONS_00026026.p1;TCONS_00011678.p1
	GO:0014070	response to organic cyclic compound	79	341	0.000896756	0.0124315	TCONS_00019789.p1;TCONS_00028401.p1;TCONS_00013120.p1;TCONS_00013121.p1;TCONS_00013123.p1;TCONS_00013124.p1;TCONS_00013125.p1;TCONS_00013126.p1;TCONS_00023637.p1;TCONS_00000659.p1;TCONS_00000662.p1;TCONS_00027696.p1;TCONS_00027697.p1;TCONS_00027698.p1;TCONS_00027699.p1;TCONS_00027700.p1;TCONS_00027701.p1;TCONS_00000101.p1;TCONS_00037231.p1;TCONS_00023266.p1;TCONS_00041952.p1;TCONS_00023200.p1;TCO…
	GO:0046532	regulation of photoreceptor cell differentiation	17	23	0.000921555	0.0127461	TCONS_00020648.p1;TCONS_00015768.p1;TCONS_00050020.p1;TCONS_00011165.p1;TCONS_00010861.p1;TCONS_00007699.p1;TCONS_00007700.p1;TCONS_00007703.p1;TCONS_00006090.p1;TCONS_00006091.p1;TCONS_00006092.p1;TCONS_00006093.p1;TCONS_00006094.p1;TCONS_00006095.p1;TCONS_00006096.p1;TCONS_00006097.p1;TCONS_00006098.p1
	GO:0050727	regulation of inflammatory response	14	58	0.000929651	0.0127996	TCONS_00001404.p1;TCONS_00027173.p1;TCONS_00027174.p1;TCONS_00027175.p1;TCONS_00027177.p1;TCONS_00023200.p1;TCONS_00046839.p2;TCONS_00007643.p1;TCONS_00036272.p1;TCONS_00034212.p1;TCONS_00034214.p1;TCONS_00034218.p1;TCONS_00034221.p1;TCONS_00034223.p2
	GO:0055088	lipid homeostasis	21	58	0.000929651	0.0127996	TCONS_00035603.p1;TCONS_00035604.p1;TCONS_00035605.p1;TCONS_00035606.p1;TCONS_00048707.p1;TCONS_00016721.p1;TCONS_00048898.p2;TCONS_00001587.p2;TCONS_00001588.p2;TCONS_00023200.p1;TCONS_00005393.p1;TCONS_00005395.p1;TCONS_00008178.p1;TCONS_00036507.p1;TCONS_00020860.p1;TCONS_00006182.p1;TCONS_00034212.p1;TCONS_00034214.p1;TCONS_00034218.p1;TCONS_00034221.p1;TCONS_00034223.p2
	GO:0006633	fatty acid biosynthetic process	15	120	0.000940878	0.0129248	TCONS_00001404.p1;TCONS_00032511.p1;TCONS_00004282.p1;TCONS_00005393.p1;TCONS_00005395.p1;TCONS_00037218.p1;TCONS_00009610.p1;TCONS_00034789.p2;TCONS_00041170.p1;TCONS_00045901.p1;TCONS_00045902.p1;TCONS_00045904.p1;TCONS_00010094.p1;TCONS_00032461.p1;TCONS_00050804.p1
	GO:0032872	regulation of stress-activated MAPK cascade	23	78	0.000970714	0.013262	TCONS_00003041.p1;TCONS_00017350.p1;TCONS_00017352.p1;TCONS_00017353.p1;TCONS_00017354.p1;TCONS_00017355.p1;TCONS_00011165.p1;TCONS_00015343.p1;TCONS_00015344.p1;TCONS_00015345.p1;TCONS_00002905.p1;TCONS_00037686.p1;TCONS_00005027.p1;TCONS_00036210.p1;TCONS_00036211.p1;TCONS_00036212.p1;TCONS_00036213.p1;TCONS_00046839.p2;TCONS_00004690.p1;TCONS_00005038.p1;TCONS_00020648.p1;TCONS_00015768.p1;TCO…
	GO:0070302	regulation of stress-activated protein kinase signaling cascade	23	78	0.000970714	0.013262	TCONS_00003041.p1;TCONS_00017350.p1;TCONS_00017352.p1;TCONS_00017353.p1;TCONS_00017354.p1;TCONS_00017355.p1;TCONS_00011165.p1;TCONS_00015343.p1;TCONS_00015344.p1;TCONS_00015345.p1;TCONS_00002905.p1;TCONS_00037686.p1;TCONS_00005027.p1;TCONS_00036210.p1;TCONS_00036211.p1;TCONS_00036212.p1;TCONS_00036213.p1;TCONS_00046839.p2;TCONS_00004690.p1;TCONS_00005038.p1;TCONS_00020648.p1;TCONS_00015768.p1;TCO…
	GO:0034112	positive regulation of homotypic cell-cell adhesion	18	34	0.000971991	0.013262	TCONS_00001587.p2;TCONS_00001588.p2;TCONS_00032308.p1;TCONS_00034007.p1;TCONS_00007485.p1;TCONS_00017338.p1;TCONS_00017339.p1;TCONS_00017340.p1;TCONS_00017341.p1;TCONS_00025621.p1;TCONS_00025622.p1;TCONS_00023200.p1;TCONS_00005604.p1;TCONS_00005614.p1;TCONS_00005615.p1;TCONS_00005616.p1;TCONS_00005622.p1;TCONS_00005623.p1
	GO:0009896	positive regulation of catabolic process	41	173	0.000993564	0.0135259	TCONS_00000262.p1;TCONS_00000263.p1;TCONS_00000264.p1;TCONS_00000265.p1;TCONS_00042870.p1;TCONS_00001587.p2;TCONS_00001588.p2;TCONS_00023200.p1;TCONS_00042499.p1;TCONS_00042505.p1;TCONS_00042506.p1;TCONS_00050546.p1;TCONS_00030641.p1;TCONS_00030642.p1;TCONS_00030643.p1;TCONS_00030644.p1;TCONS_00010618.p1;TCONS_00005393.p1;TCONS_00005395.p1;TCONS_00013395.p1;TCONS_00013398.p1;TCONS_00013399.p1;TCO…
	GO:0042461	photoreceptor cell development	38	220	0.000998209	0.0135586	TCONS_00024230.p1;TCONS_00017379.p1;TCONS_00006290.p1;TCONS_00045325.p1;TCONS_00050020.p1;TCONS_00019029.p1;TCONS_00002200.p1;TCONS_00002201.p1;TCONS_00002202.p1;TCONS_00024808.p1;TCONS_00012694.p1;TCONS_00019026.p1;TCONS_00006020.p1;TCONS_00006021.p1;TCONS_00006022.p1;TCONS_00036443.p1;TCONS_00010861.p1;TCONS_00004755.p1;TCONS_00001971.p1;TCONS_00010966.p1;TCONS_00020648.p1;TCONS_00015768.p1;TCO…
	GO:0030705	cytoskeleton-dependent intracellular transport	10	92	0.00100692	0.013616	TCONS_00048859.p1;TCONS_00025317.p1;TCONS_00007485.p1;TCONS_00001973.p1;TCONS_00001974.p2;TCONS_00001975.p2;TCONS_00045785.p1;TCONS_00046485.p1;TCONS_00044821.p1;TCONS_00041586.p1
	GO:0032103	positive regulation of response to external stimulus	19	92	0.00100692	0.013616	TCONS_00023200.p1;TCONS_00024402.p1;TCONS_00007643.p1;TCONS_00007319.p1;TCONS_00007320.p1;TCONS_00005393.p1;TCONS_00005395.p1;TCONS_00013570.p1;TCONS_00013395.p1;TCONS_00013398.p1;TCONS_00013399.p1;TCONS_00013397.p1;TCONS_00028427.p1;TCONS_00040866.p1;TCONS_00036829.p1;TCONS_00036272.p1;TCONS_00046839.p2;TCONS_00035084.p1;TCONS_00010266.p1
	GO:0045184	establishment of protein localization	113	991	0.00101997	0.0137617	TCONS_00019698.p1;TCONS_00019699.p1;TCONS_00019700.p1;TCONS_00019701.p1;TCONS_00019702.p1;TCONS_00019703.p1;TCONS_00019704.p1;TCONS_00019705.p1;TCONS_00019706.p1;TCONS_00019707.p1;TCONS_00019708.p1;TCONS_00019709.p1;TCONS_00019710.p1;TCONS_00005604.p1;TCONS_00005614.p1;TCONS_00048898.p2;TCONS_00042024.p1;TCONS_00027173.p1;TCONS_00027174.p1;TCONS_00027175.p1;TCONS_00027177.p1;TCONS_00030132.p1;TCO…
	GO:0031328	positive regulation of cellular biosynthetic process	128	964	0.00104405	0.0140552	TCONS_00019789.p1;TCONS_00035603.p1;TCONS_00035604.p1;TCONS_00035605.p1;TCONS_00035606.p1;TCONS_00048707.p1;TCONS_00016721.p1;TCONS_00042841.p2;TCONS_00016695.p1;TCONS_00006228.p1;TCONS_00006229.p1;TCONS_00006230.p1;TCONS_00012832.p1;TCONS_00039883.p1;TCONS_00013927.p1;TCONS_00013930.p1;TCONS_00013935.p1;TCONS_00001587.p2;TCONS_00001588.p2;TCONS_00029962.p1;TCONS_00029963.p1;TCONS_00004509.p1;TCO…
	GO:0019511	peptidyl-proline hydroxylation	4	6	0.0010779	0.0144467	TCONS_00010699.p1;TCONS_00010700.p1;TCONS_00001581.p1;TCONS_00001582.p1
	GO:0061723	glycophagy	5	6	0.0010779	0.0144467	TCONS_00017350.p1;TCONS_00017352.p1;TCONS_00017353.p1;TCONS_00017354.p1;TCONS_00017355.p1
	GO:0001751	compound eye photoreceptor cell differentiation	42	229	0.0010868	0.014471	TCONS_00024230.p1;TCONS_00017379.p1;TCONS_00006290.p1;TCONS_00045325.p1;TCONS_00020648.p1;TCONS_00015768.p1;TCONS_00050020.p1;TCONS_00001796.p1;TCONS_00001797.p1;TCONS_00043433.p1;TCONS_00043434.p1;TCONS_00004756.p1;TCONS_00019029.p1;TCONS_00011165.p1;TCONS_00002200.p1;TCONS_00002201.p1;TCONS_00002202.p1;TCONS_00024808.p1;TCONS_00019026.p1;TCONS_00006020.p1;TCONS_00006021.p1;TCONS_00006022.p1;TCO…
	GO:0002764	immune response-regulating signaling pathway	22	72	0.00108688	0.014471	TCONS_00014672.p1;TCONS_00034007.p1;TCONS_00048851.p1;TCONS_00019233.p1;TCONS_00035603.p1;TCONS_00035604.p1;TCONS_00035605.p1;TCONS_00035606.p1;TCONS_00007643.p1;TCONS_00014915.p1;TCONS_00006966.p1;TCONS_00024577.p1;TCONS_00013363.p1;TCONS_00003959.p1;TCONS_00018708.p1;TCONS_00018709.p1;TCONS_00018710.p1;TCONS_00031622.p1;TCONS_00031623.p1;TCONS_00045272.p1;TCONS_00050475.p1;TCONS_00024808.p1
	GO:0030522	intracellular receptor signaling pathway	18	72	0.00108688	0.014471	TCONS_00019789.p1;TCONS_00023637.p1;TCONS_00014672.p1;TCONS_00027696.p1;TCONS_00027697.p1;TCONS_00027698.p1;TCONS_00027699.p1;TCONS_00027700.p1;TCONS_00027701.p1;TCONS_00023266.p1;TCONS_00033902.p1;TCONS_00007643.p1;TCONS_00043253.p1;TCONS_00034212.p1;TCONS_00034214.p1;TCONS_00034218.p1;TCONS_00034221.p1;TCONS_00034223.p2
	GO:0045088	regulation of innate immune response	21	114	0.00109443	0.0145395	TCONS_00014672.p1;TCONS_00048851.p1;TCONS_00019233.p1;TCONS_00046839.p2;TCONS_00007643.p1;TCONS_00014915.p1;TCONS_00006966.p1;TCONS_00024577.p1;TCONS_00007090.p2;TCONS_00042162.p1;TCONS_00013363.p1;TCONS_00003959.p1;TCONS_00018708.p1;TCONS_00018709.p1;TCONS_00018710.p1;TCONS_00031622.p1;TCONS_00031623.p1;TCONS_00045272.p1;TCONS_00050475.p1;TCONS_00024808.p1;TCONS_00032475.p1
	GO:0043632	modification-dependent macromolecule catabolic process	56	412	0.00110977	0.0147112	TCONS_00015185.p1;TCONS_00000219.p1;TCONS_00000220.p1;TCONS_00000223.p1;TCONS_00000224.p1;TCONS_00000221.p1;TCONS_00000222.p1;TCONS_00042870.p1;TCONS_00001587.p2;TCONS_00001588.p2;TCONS_00035160.p1;TCONS_00034007.p1;TCONS_00041996.p1;TCONS_00041997.p1;TCONS_00022990.p1;TCONS_00022992.p1;TCONS_00022994.p1;TCONS_00015309.p1;TCONS_00015310.p1;TCONS_00020448.p1;TCONS_00044988.p1;TCONS_00020452.p1;TCO…
	GO:0009953	dorsal/ventral pattern formation	52	144	0.00114885	0.0151959	TCONS_00003994.p1;TCONS_00000933.p1;TCONS_00014680.p1;TCONS_00014681.p1;TCONS_00043433.p1;TCONS_00043434.p1;TCONS_00004756.p1;TCONS_00045785.p1;TCONS_00010338.p1;TCONS_00010339.p1;TCONS_00010340.p1;TCONS_00010341.p1;TCONS_00010342.p1;TCONS_00010343.p1;TCONS_00010344.p1;TCONS_00010345.p1;TCONS_00010346.p1;TCONS_00010347.p1;TCONS_00010348.p1;TCONS_00010349.p1;TCONS_00010350.p1;TCONS_00010351.p1;TCO…
	GO:0044265	cellular macromolecule catabolic process	90	676	0.00116413	0.0153472	TCONS_00015185.p1;TCONS_00043851.p1;TCONS_00000262.p1;TCONS_00000263.p1;TCONS_00000264.p1;TCONS_00000265.p1;TCONS_00000219.p1;TCONS_00000220.p1;TCONS_00000223.p1;TCONS_00000224.p1;TCONS_00000221.p1;TCONS_00000222.p1;TCONS_00042870.p1;TCONS_00001587.p2;TCONS_00001588.p2;TCONS_00035160.p1;TCONS_00023266.p1;TCONS_00034007.p1;TCONS_00041996.p1;TCONS_00041997.p1;TCONS_00022990.p1;TCONS_00022992.p1;TCO…
	GO:0007548	sex differentiation	33	295	0.0011655	0.0153472	TCONS_00019789.p1;TCONS_00023637.p1;TCONS_00024230.p1;TCONS_00017379.p1;TCONS_00037002.p1;TCONS_00050020.p1;TCONS_00035382.p1;TCONS_00003885.p1;TCONS_00019029.p1;TCONS_00033821.p1;TCONS_00033822.p1;TCONS_00033823.p1;TCONS_00011165.p1;TCONS_00019026.p1;TCONS_00044821.p1;TCONS_00046855.p1;TCONS_00010618.p1;TCONS_00041510.p2;TCONS_00036443.p1;TCONS_00002069.p2;TCONS_00013176.p2;TCONS_00013177.p2;TCO…
	GO:0008406	gonad development	26	246	0.00116894	0.0153472	TCONS_00019789.p1;TCONS_00024230.p1;TCONS_00017379.p1;TCONS_00037002.p1;TCONS_00050020.p1;TCONS_00003885.p1;TCONS_00019029.p1;TCONS_00033821.p1;TCONS_00033822.p1;TCONS_00033823.p1;TCONS_00019026.p1;TCONS_00044821.p1;TCONS_00046855.p1;TCONS_00010618.p1;TCONS_00041510.p2;TCONS_00036443.p1;TCONS_00002069.p2;TCONS_00013176.p2;TCONS_00013177.p2;TCONS_00013178.p2;TCONS_00009958.p1;TCONS_00041007.p1;TCO…
	GO:0034367	macromolecular complex remodeling	9	14	0.00117295	0.0153472	TCONS_00035603.p1;TCONS_00035604.p1;TCONS_00035605.p1;TCONS_00035606.p1;TCONS_00048707.p1;TCONS_00016721.p1;TCONS_00048898.p2;TCONS_00008178.p1;TCONS_00036507.p1
	GO:0045186	zonula adherens assembly	7	14	0.00117295	0.0153472	TCONS_00045325.p1;TCONS_00012694.p1;TCONS_00026553.p1;TCONS_00005742.p1;TCONS_00002200.p1;TCONS_00002201.p1;TCONS_00002202.p1
	GO:0007444	imaginal disc development	58	439	0.00119393	0.015588	TCONS_00003994.p1;TCONS_00023657.p1;TCONS_00023658.p1;TCONS_00023659.p1;TCONS_00042024.p1;TCONS_00024230.p1;TCONS_00017379.p1;TCONS_00022990.p1;TCONS_00022992.p1;TCONS_00022994.p1;TCONS_00015309.p1;TCONS_00015310.p1;TCONS_00007141.p1;TCONS_00045325.p1;TCONS_00011165.p1;TCONS_00020467.p2;TCONS_00020468.p2;TCONS_00007221.p1;TCONS_00020539.p1;TCONS_00020544.p1;TCONS_00014915.p1;TCONS_00035382.p1;TCO…
	GO:0042127	regulation of cell proliferation	70	526	0.00120077	0.0156162	TCONS_00029260.p1;TCONS_00029262.p1;TCONS_00001587.p2;TCONS_00001588.p2;TCONS_00027173.p1;TCONS_00027174.p1;TCONS_00027175.p1;TCONS_00027177.p1;TCONS_00000101.p1;TCONS_00037231.p1;TCONS_00042515.p2;TCONS_00042526.p1;TCONS_00037002.p1;TCONS_00007141.p1;TCONS_00049042.p1;TCONS_00045325.p1;TCONS_00011165.p1;TCONS_00020467.p2;TCONS_00020468.p2;TCONS_00007221.p1;TCONS_00046839.p2;TCONS_00032859.p1;TCO…
	GO:0090130	tissue migration	34	175	0.00120124	0.0156162	TCONS_00035603.p1;TCONS_00035604.p1;TCONS_00035605.p1;TCONS_00035606.p1;TCONS_00048707.p1;TCONS_00016721.p1;TCONS_00046133.p1;TCONS_00046134.p1;TCONS_00046135.p1;TCONS_00003399.p1;TCONS_00012899.p1;TCONS_00012900.p1;TCONS_00002245.p1;TCONS_00002246.p1;TCONS_00050020.p1;TCONS_00043433.p1;TCONS_00043434.p1;TCONS_00004756.p1;TCONS_00045785.p1;TCONS_00023880.p1;TCONS_00023881.p1;TCONS_00023882.p1;TCO…
	GO:0045321	leukocyte activation	45	183	0.00122715	0.0159188	TCONS_00001587.p2;TCONS_00001588.p2;TCONS_00032308.p1;TCONS_00023200.p1;TCONS_00034007.p1;TCONS_00007485.p1;TCONS_00049042.p1;TCONS_00026128.p1;TCONS_00035603.p1;TCONS_00035604.p1;TCONS_00035605.p1;TCONS_00035606.p1;TCONS_00046839.p2;TCONS_00005467.p1;TCONS_00005468.p1;TCONS_00017338.p1;TCONS_00017339.p1;TCONS_00017340.p1;TCONS_00017341.p1;TCONS_00025621.p1;TCONS_00025622.p1;TCONS_00013651.p1;TCO…
	GO:0006641	triglyceride metabolic process	29	35	0.0012454	0.0160866	TCONS_00035603.p1;TCONS_00035604.p1;TCONS_00035605.p1;TCONS_00035606.p1;TCONS_00048707.p1;TCONS_00016721.p1;TCONS_00023200.p1;TCONS_00013395.p1;TCONS_00013398.p1;TCONS_00013399.p1;TCONS_00013397.p1;TCONS_00001973.p1;TCONS_00001974.p2;TCONS_00001975.p2;TCONS_00044338.p1;TCONS_00015888.p1;TCONS_00015889.p1;TCONS_00015890.p1;TCONS_00015891.p1;TCONS_00015892.p1;TCONS_00015893.p1;TCONS_00015894.p1;TCO…
	GO:1904375	regulation of protein localization to cell periphery	17	35	0.0012454	0.0160866	TCONS_00046670.p1;TCONS_00032314.p1;TCONS_00003399.p1;TCONS_00014650.p1;TCONS_00014651.p1;TCONS_00014652.p1;TCONS_00012899.p1;TCONS_00012900.p1;TCONS_00010618.p1;TCONS_00011531.p1;TCONS_00011532.p1;TCONS_00011533.p1;TCONS_00011534.p1;TCONS_00011536.p1;TCONS_00011538.p1;TCONS_00011540.p1;TCONS_00045272.p1
	GO:0051251	positive regulation of lymphocyte activation	14	47	0.00125353	0.016123	TCONS_00001587.p2;TCONS_00001588.p2;TCONS_00032308.p1;TCONS_00034007.p1;TCONS_00007485.p1;TCONS_00049042.p1;TCONS_00017338.p1;TCONS_00017339.p1;TCONS_00017340.p1;TCONS_00017341.p1;TCONS_00025621.p1;TCONS_00025622.p1;TCONS_00023200.p1;TCONS_00041007.p1
	GO:1903708	positive regulation of hemopoiesis	11	47	0.00125353	0.016123	TCONS_00001587.p2;TCONS_00001588.p2;TCONS_00032308.p1;TCONS_00034007.p1;TCONS_00007485.p1;TCONS_00004756.p1;TCONS_00023200.p1;TCONS_00025274.p1;TCONS_00025276.p1;TCONS_00041007.p1;TCONS_00013651.p1
	GO:0019438	aromatic compound biosynthetic process	239	2735	0.0012635	0.0162167	TCONS_00019789.p1;TCONS_00036816.p1;TCONS_00042841.p2;TCONS_00016695.p1;TCONS_00006228.p1;TCONS_00006229.p1;TCONS_00006230.p1;TCONS_00012832.p1;TCONS_00039883.p1;TCONS_00013927.p1;TCONS_00013930.p1;TCONS_00013935.p1;TCONS_00028401.p1;TCONS_00048898.p2;TCONS_00001587.p2;TCONS_00001588.p2;TCONS_00003994.p1;TCONS_00023129.p2;TCONS_00023657.p1;TCONS_00023658.p1;TCONS_00023659.p1;TCONS_00027376.p1;TCO…
	GO:0019318	hexose metabolic process	37	130	0.00127351	0.0163106	TCONS_00042841.p2;TCONS_00016695.p1;TCONS_00006228.p1;TCONS_00006229.p1;TCONS_00006230.p1;TCONS_00012832.p1;TCONS_00039883.p1;TCONS_00027173.p1;TCONS_00027174.p1;TCONS_00027175.p1;TCONS_00027177.p1;TCONS_00044467.p1;TCONS_00014672.p1;TCONS_00041655.p1;TCONS_00003394.p1;TCONS_00003395.p1;TCONS_00003396.p1;TCONS_00003397.p1;TCONS_00033898.p1;TCONS_00039961.p1;TCONS_00039962.p1;TCONS_00039963.p1;TCO…
	GO:0002699	positive regulation of immune effector process	8	41	0.00127718	0.0163231	TCONS_00001587.p2;TCONS_00001588.p2;TCONS_00049042.p1;TCONS_00024402.p1;TCONS_00007319.p1;TCONS_00007320.p1;TCONS_00013570.p1;TCONS_00036272.p1
	GO:0015031	protein transport	104	951	0.00128388	0.0163742	TCONS_00019698.p1;TCONS_00019699.p1;TCONS_00019700.p1;TCONS_00019701.p1;TCONS_00019702.p1;TCONS_00019703.p1;TCONS_00019704.p1;TCONS_00019705.p1;TCONS_00019706.p1;TCONS_00019707.p1;TCONS_00019708.p1;TCONS_00019709.p1;TCONS_00019710.p1;TCONS_00005604.p1;TCONS_00005614.p1;TCONS_00048898.p2;TCONS_00042024.p1;TCONS_00027173.p1;TCONS_00027174.p1;TCONS_00027175.p1;TCONS_00027177.p1;TCONS_00030132.p1;TCO…
	GO:0010876	lipid localization	46	168	0.00128691	0.0163783	TCONS_00035603.p1;TCONS_00035604.p1;TCONS_00035605.p1;TCONS_00035606.p1;TCONS_00048707.p1;TCONS_00016721.p1;TCONS_00020648.p1;TCONS_00015768.p1;TCONS_00048898.p2;TCONS_00023200.p1;TCONS_00023585.p1;TCONS_00031067.p1;TCONS_00031068.p1;TCONS_00008178.p1;TCONS_00001973.p1;TCONS_00001974.p2;TCONS_00001975.p2;TCONS_00010618.p1;TCONS_00005393.p1;TCONS_00005395.p1;TCONS_00036507.p1;TCONS_00015888.p1;TCO…
	GO:0033619	membrane protein proteolysis	10	19	0.00131264	0.0166709	TCONS_00042499.p1;TCONS_00042505.p1;TCONS_00042506.p1;TCONS_00050546.p1;TCONS_00030805.p1;TCONS_00030806.p1;TCONS_00030807.p1;TCONS_00030808.p1;TCONS_00004756.p1;TCONS_00049536.p1
	GO:0001568	blood vessel development	41	176	0.00131854	0.0167108	TCONS_00019789.p1;TCONS_00036816.p1;TCONS_00001587.p2;TCONS_00001588.p2;TCONS_00027173.p1;TCONS_00027174.p1;TCONS_00027175.p1;TCONS_00027177.p1;TCONS_00010699.p1;TCONS_00010700.p1;TCONS_00000513.p1;TCONS_00000514.p1;TCONS_00010618.p1;TCONS_00020467.p2;TCONS_00020468.p2;TCONS_00004756.p1;TCONS_00001971.p1;TCONS_00040866.p1;TCONS_00036829.p1;TCONS_00039329.p1;TCONS_00046855.p1;TCONS_00041510.p2;TCO…
	GO:0006108	malate metabolic process	3	10	0.00134347	0.0169204	TCONS_00022939.p1;TCONS_00036652.p1;TCONS_00048212.p1
	GO:0008103	oocyte microtubule cytoskeleton polarization	7	10	0.00134347	0.0169204	TCONS_00000933.p1;TCONS_00026557.p1;TCONS_00026558.p1;TCONS_00001165.p1;TCONS_00022962.p1;TCONS_00014915.p1;TCONS_00013363.p1
	GO:1900034	regulation of cellular response to heat	2	10	0.00134347	0.0169204	TCONS_00023637.p1;TCONS_00002462.p1
	GO:0048592	eye morphogenesis	51	390	0.00137677	0.0173039	TCONS_00042024.p1;TCONS_00024230.p1;TCONS_00017379.p1;TCONS_00006290.p1;TCONS_00045325.p1;TCONS_00020648.p1;TCONS_00015768.p1;TCONS_00050020.p1;TCONS_00001796.p1;TCONS_00001797.p1;TCONS_00043433.p1;TCONS_00043434.p1;TCONS_00004756.p1;TCONS_00019029.p1;TCONS_00011165.p1;TCONS_00013651.p1;TCONS_00002200.p1;TCONS_00002201.p1;TCONS_00002202.p1;TCONS_00024808.p1;TCONS_00019829.p1;TCONS_00019026.p1;TCO…
	GO:0010498	proteasomal protein catabolic process	36	281	0.00139132	0.0174506	TCONS_00015185.p1;TCONS_00042870.p1;TCONS_00001587.p2;TCONS_00001588.p2;TCONS_00035160.p1;TCONS_00041996.p1;TCONS_00041997.p1;TCONS_00020448.p1;TCONS_00044988.p1;TCONS_00045325.p1;TCONS_00020648.p1;TCONS_00015768.p1;TCONS_00033902.p1;TCONS_00040572.p1;TCONS_00029634.p1;TCONS_00021641.p1;TCONS_00043799.p1;TCONS_00019383.p1;TCONS_00041586.p1;TCONS_00038332.p2;TCONS_00009613.p1;TCONS_00014147.p1;TCO…
	GO:0035152	regulation of tube architecture, open tracheal system	14	67	0.00141984	0.0177715	TCONS_00025681.p1;TCONS_00000240.p1;TCONS_00034647.p1;TCONS_00034648.p1;TCONS_00030733.p1;TCONS_00007090.p2;TCONS_00022962.p1;TCONS_00005439.p1;TCONS_00001683.p1;TCONS_00002200.p1;TCONS_00002201.p1;TCONS_00002202.p1;TCONS_00000513.p1;TCONS_00000514.p1
	GO:0002696	positive regulation of leukocyte activation	15	54	0.0014369	0.0179479	TCONS_00001587.p2;TCONS_00001588.p2;TCONS_00032308.p1;TCONS_00034007.p1;TCONS_00007485.p1;TCONS_00049042.p1;TCONS_00017338.p1;TCONS_00017339.p1;TCONS_00017340.p1;TCONS_00017341.p1;TCONS_00025621.p1;TCONS_00025622.p1;TCONS_00036272.p1;TCONS_00023200.p1;TCONS_00041007.p1
	GO:0042110	T cell activation	23	74	0.00147948	0.0183163	TCONS_00001587.p2;TCONS_00001588.p2;TCONS_00032308.p1;TCONS_00034007.p1;TCONS_00007485.p1;TCONS_00046839.p2;TCONS_00017338.p1;TCONS_00017339.p1;TCONS_00017340.p1;TCONS_00017341.p1;TCONS_00025621.p1;TCONS_00025622.p1;TCONS_00013651.p1;TCONS_00010997.p1;TCONS_00023200.p1;TCONS_00025274.p1;TCONS_00025276.p1;TCONS_00004509.p1;TCONS_00034212.p1;TCONS_00034214.p1;TCONS_00034218.p1;TCONS_00034221.p1;TCO…
	GO:0070486	leukocyte aggregation	23	74	0.00147948	0.0183163	TCONS_00001587.p2;TCONS_00001588.p2;TCONS_00032308.p1;TCONS_00034007.p1;TCONS_00007485.p1;TCONS_00046839.p2;TCONS_00017338.p1;TCONS_00017339.p1;TCONS_00017340.p1;TCONS_00017341.p1;TCONS_00025621.p1;TCONS_00025622.p1;TCONS_00013651.p1;TCONS_00010997.p1;TCONS_00023200.p1;TCONS_00025274.p1;TCONS_00025276.p1;TCONS_00004509.p1;TCONS_00034212.p1;TCONS_00034214.p1;TCONS_00034218.p1;TCONS_00034221.p1;TCO…
	GO:0070489	T cell aggregation	23	74	0.00147948	0.0183163	TCONS_00001587.p2;TCONS_00001588.p2;TCONS_00032308.p1;TCONS_00034007.p1;TCONS_00007485.p1;TCONS_00046839.p2;TCONS_00017338.p1;TCONS_00017339.p1;TCONS_00017340.p1;TCONS_00017341.p1;TCONS_00025621.p1;TCONS_00025622.p1;TCONS_00013651.p1;TCONS_00010997.p1;TCONS_00023200.p1;TCONS_00025274.p1;TCONS_00025276.p1;TCONS_00004509.p1;TCONS_00034212.p1;TCONS_00034214.p1;TCONS_00034218.p1;TCONS_00034221.p1;TCO…
	GO:0071593	lymphocyte aggregation	23	74	0.00147948	0.0183163	TCONS_00001587.p2;TCONS_00001588.p2;TCONS_00032308.p1;TCONS_00034007.p1;TCONS_00007485.p1;TCONS_00046839.p2;TCONS_00017338.p1;TCONS_00017339.p1;TCONS_00017340.p1;TCONS_00017341.p1;TCONS_00025621.p1;TCONS_00025622.p1;TCONS_00013651.p1;TCONS_00010997.p1;TCONS_00023200.p1;TCONS_00025274.p1;TCONS_00025276.p1;TCONS_00004509.p1;TCONS_00034212.p1;TCONS_00034214.p1;TCONS_00034218.p1;TCONS_00034221.p1;TCO…
	GO:0031214	biomineral tissue development	5	30	0.00148453	0.0183163	TCONS_00046670.p1;TCONS_00032314.p1;TCONS_00001701.p1;TCONS_00032859.p1;TCONS_00013651.p1
	GO:0045879	negative regulation of smoothened signaling pathway	4	30	0.00148453	0.0183163	TCONS_00014915.p1;TCONS_00005038.p1;TCONS_00013363.p1;TCONS_00024865.p1
	GO:0051254	positive regulation of RNA metabolic process	100	854	0.00149782	0.0184427	TCONS_00019789.p1;TCONS_00000262.p1;TCONS_00000263.p1;TCONS_00000264.p1;TCONS_00000265.p1;TCONS_00042841.p2;TCONS_00016695.p1;TCONS_00006228.p1;TCONS_00006229.p1;TCONS_00006230.p1;TCONS_00012832.p1;TCONS_00039883.p1;TCONS_00013927.p1;TCONS_00013930.p1;TCONS_00013935.p1;TCONS_00001587.p2;TCONS_00001588.p2;TCONS_00004509.p1;TCONS_00047461.p1;TCONS_00023266.p1;TCONS_00024230.p1;TCONS_00017379.p1;TCO…
	GO:0044723	single-organism carbohydrate metabolic process	62	478	0.00151567	0.018599	TCONS_00029260.p1;TCONS_00029262.p1;TCONS_00042841.p2;TCONS_00016695.p1;TCONS_00006228.p1;TCONS_00006229.p1;TCONS_00006230.p1;TCONS_00012832.p1;TCONS_00039883.p1;TCONS_00000230.p1;TCONS_00027173.p1;TCONS_00027174.p1;TCONS_00027175.p1;TCONS_00027177.p1;TCONS_00041692.p1;TCONS_00033981.p1;TCONS_00015596.p1;TCONS_00044467.p1;TCONS_00014672.p1;TCONS_00047461.p1;TCONS_00024808.p1;TCONS_00041655.p1;TCO…
	GO:0007498	mesoderm development	27	88	0.00151666	0.018599	TCONS_00036816.p1;TCONS_00004509.p1;TCONS_00008635.p1;TCONS_00035382.p1;TCONS_00043433.p1;TCONS_00043434.p1;TCONS_00004756.p1;TCONS_00002069.p2;TCONS_00001971.p1;TCONS_00030805.p1;TCONS_00030806.p1;TCONS_00030807.p1;TCONS_00030808.p1;TCONS_00013363.p1;TCONS_00025274.p1;TCONS_00025276.p1;TCONS_00003338.p1;TCONS_00012493.p1;TCONS_00012494.p1;TCONS_00012495.p1;TCONS_00012496.p1;TCONS_00012497.p1;TCO…
	GO:0001525	angiogenesis	34	117	0.00155755	0.0190619	TCONS_00019789.p1;TCONS_00036816.p1;TCONS_00001587.p2;TCONS_00001588.p2;TCONS_00027173.p1;TCONS_00027174.p1;TCONS_00027175.p1;TCONS_00027177.p1;TCONS_00010699.p1;TCONS_00010700.p1;TCONS_00000513.p1;TCONS_00000514.p1;TCONS_00020467.p2;TCONS_00020468.p2;TCONS_00004756.p1;TCONS_00001971.p1;TCONS_00039329.p1;TCONS_00020047.p1;TCONS_00020048.p1;TCONS_00004755.p1;TCONS_00030921.p1;TCONS_00030922.p1;TCO…
	GO:0006099	tricarboxylic acid cycle	12	61	0.00157206	0.0191387	TCONS_00047166.p1;TCONS_00022939.p1;TCONS_00036652.p1;TCONS_00011165.p1;TCONS_00020467.p2;TCONS_00020468.p2;TCONS_00007221.p1;TCONS_00048212.p1;TCONS_00031501.p2;TCONS_00015596.p1;TCONS_00025080.p1;TCONS_00035254.p1
	GO:0050919	negative chemotaxis	7	36	0.00157833	0.0191387	TCONS_00003885.p1;TCONS_00013176.p2;TCONS_00013177.p2;TCONS_00013178.p2;TCONS_00009958.p1;TCONS_00024865.p1;TCONS_00021233.p1
	GO:0090162	establishment of epithelial cell polarity	8	36	0.00157833	0.0191387	TCONS_00045325.p1;TCONS_00045785.p1;TCONS_00007090.p2;TCONS_00026553.p1;TCONS_00006482.p1;TCONS_00006483.p1;TCONS_00012694.p1;TCONS_00005742.p1
	GO:1902107	positive regulation of leukocyte differentiation	10	36	0.00157833	0.0191387	TCONS_00001587.p2;TCONS_00001588.p2;TCONS_00032308.p1;TCONS_00034007.p1;TCONS_00007485.p1;TCONS_00023200.p1;TCONS_00025274.p1;TCONS_00025276.p1;TCONS_00041007.p1;TCONS_00013651.p1
	GO:0045216	cell-cell junction organization	34	132	0.00158229	0.0191387	TCONS_00027173.p1;TCONS_00027174.p1;TCONS_00027175.p1;TCONS_00027177.p1;TCONS_00045325.p1;TCONS_00025681.p1;TCONS_00011165.p1;TCONS_00020467.p2;TCONS_00020468.p2;TCONS_00007221.p1;TCONS_00011815.p1;TCONS_00000240.p1;TCONS_00034647.p1;TCONS_00034648.p1;TCONS_00030733.p1;TCONS_00005681.p1;TCONS_00005682.p1;TCONS_00012694.p1;TCONS_00026553.p1;TCONS_00013363.p1;TCONS_00041007.p1;TCONS_00005742.p1;TCO…
	GO:0001841	neural tube formation	14	42	0.00158278	0.0191387	TCONS_00014915.p1;TCONS_00046855.p1;TCONS_00010618.p1;TCONS_00041510.p2;TCONS_00035084.p1;TCONS_00013363.p1;TCONS_00005740.p1;TCONS_00005742.p1;TCONS_00005748.p1;TCONS_00005749.p1;TCONS_00005753.p1;TCONS_00005754.p1;TCONS_00024336.p1;TCONS_00010266.p1
	GO:0031400	negative regulation of protein modification process	34	250	0.00158662	0.0191469	TCONS_00042870.p1;TCONS_00020509.p1;TCONS_00011165.p1;TCONS_00040572.p1;TCONS_00029634.p1;TCONS_00024577.p1;TCONS_00015343.p1;TCONS_00015344.p1;TCONS_00015345.p1;TCONS_00012694.p1;TCONS_00019383.p1;TCONS_00022174.p2;TCONS_00035084.p1;TCONS_00035933.p2;TCONS_00035934.p2;TCONS_00030035.p1;TCONS_00004690.p1;TCONS_00002462.p1;TCONS_00021641.p1;TCONS_00009907.p1;TCONS_00024025.p1;TCONS_00018313.p1;TCO…
	GO:0031399	regulation of protein modification process	107	683	0.00159309	0.0191868	TCONS_00042870.p1;TCONS_00024361.p1;TCONS_00016431.p1;TCONS_00016432.p1;TCONS_00024808.p1;TCONS_00023585.p1;TCONS_00006228.p1;TCONS_00006229.p1;TCONS_00006230.p1;TCONS_00003041.p1;TCONS_00032859.p1;TCONS_00033902.p1;TCONS_00017350.p1;TCONS_00017352.p1;TCONS_00017353.p1;TCONS_00017354.p1;TCONS_00017355.p1;TCONS_00020509.p1;TCONS_00014915.p1;TCONS_00011165.p1;TCONS_00040572.p1;TCONS_00029634.p1;TCO…
	GO:0042981	regulation of apoptotic process	73	453	0.00160825	0.0193309	TCONS_00029260.p1;TCONS_00029262.p1;TCONS_00013927.p1;TCONS_00013930.p1;TCONS_00013935.p1;TCONS_00001587.p2;TCONS_00001588.p2;TCONS_00030999.p1;TCONS_00031000.p1;TCONS_00047461.p1;TCONS_00034007.p1;TCONS_00033902.p1;TCONS_00033356.p1;TCONS_00033357.p1;TCONS_00033358.p1;TCONS_00033362.p1;TCONS_00033363.p1;TCONS_00033364.p1;TCONS_00048670.p1;TCONS_00048669.p2;TCONS_00033024.p1;TCONS_00001796.p1;TCO…
	GO:0043067	regulation of programmed cell death	73	471	0.00166075	0.0199224	TCONS_00029260.p1;TCONS_00029262.p1;TCONS_00013927.p1;TCONS_00013930.p1;TCONS_00013935.p1;TCONS_00001587.p2;TCONS_00001588.p2;TCONS_00030999.p1;TCONS_00031000.p1;TCONS_00047461.p1;TCONS_00034007.p1;TCONS_00033902.p1;TCONS_00033356.p1;TCONS_00033357.p1;TCONS_00033358.p1;TCONS_00033362.p1;TCONS_00033363.p1;TCONS_00033364.p1;TCONS_00048670.p1;TCONS_00048669.p2;TCONS_00033024.p1;TCONS_00001796.p1;TCO…
	GO:0034504	protein localization to nucleus	24	163	0.00166643	0.0199511	TCONS_00027173.p1;TCONS_00027174.p1;TCONS_00027175.p1;TCONS_00027177.p1;TCONS_00030132.p1;TCONS_00023266.p1;TCONS_00034007.p1;TCONS_00014979.p1;TCONS_00014980.p1;TCONS_00004060.p1;TCONS_00003394.p1;TCONS_00003395.p1;TCONS_00003396.p1;TCONS_00003397.p1;TCONS_00032113.p1;TCONS_00021638.p1;TCONS_00045666.p1;TCONS_00002659.p1;TCONS_00035084.p1;TCONS_00022962.p1;TCONS_00010861.p1;TCONS_00005038.p1;TCO…
	GO:0051173	positive regulation of nitrogen compound metabolic process	127	1051	0.00168636	0.0201499	TCONS_00019789.p1;TCONS_00043851.p1;TCONS_00000262.p1;TCONS_00000263.p1;TCONS_00000264.p1;TCONS_00000265.p1;TCONS_00042841.p2;TCONS_00016695.p1;TCONS_00006228.p1;TCONS_00006229.p1;TCONS_00006230.p1;TCONS_00012832.p1;TCONS_00039883.p1;TCONS_00013927.p1;TCONS_00013930.p1;TCONS_00013935.p1;TCONS_00001587.p2;TCONS_00001588.p2;TCONS_00029962.p1;TCONS_00029963.p1;TCONS_00004509.p1;TCONS_00047461.p1;TCO…
	GO:0001655	urogenital system development	25	171	0.00170348	0.0202261	TCONS_00019789.p1;TCONS_00023637.p1;TCONS_00023585.p1;TCONS_00039581.p1;TCONS_00045325.p1;TCONS_00001701.p1;TCONS_00017338.p1;TCONS_00017339.p1;TCONS_00017340.p1;TCONS_00017341.p1;TCONS_00003885.p1;TCONS_00025621.p1;TCONS_00025622.p1;TCONS_00004756.p1;TCONS_00026553.p1;TCONS_00010861.p1;TCONS_00013176.p2;TCONS_00013177.p2;TCONS_00013178.p2;TCONS_00009958.p1;TCONS_00041510.p2;TCONS_00012694.p1;TCO…
	GO:0046823	negative regulation of nucleocytoplasmic transport	11	25	0.00170879	0.0202261	TCONS_00027173.p1;TCONS_00027174.p1;TCONS_00027175.p1;TCONS_00027177.p1;TCONS_00034007.p1;TCONS_00004060.p1;TCONS_00003394.p1;TCONS_00003395.p1;TCONS_00003396.p1;TCONS_00003397.p1;TCONS_00005038.p1
	GO:0045137	development of primary sexual characteristics	26	251	0.00170944	0.0202261	TCONS_00019789.p1;TCONS_00024230.p1;TCONS_00017379.p1;TCONS_00037002.p1;TCONS_00050020.p1;TCONS_00003885.p1;TCONS_00019029.p1;TCONS_00033821.p1;TCONS_00033822.p1;TCONS_00033823.p1;TCONS_00019026.p1;TCONS_00044821.p1;TCONS_00046855.p1;TCONS_00010618.p1;TCONS_00041510.p2;TCONS_00036443.p1;TCONS_00002069.p2;TCONS_00013176.p2;TCONS_00013177.p2;TCONS_00013178.p2;TCONS_00009958.p1;TCONS_00041007.p1;TCO…
	GO:1901653	cellular response to peptide	23	96	0.0017101	0.0202261	TCONS_00001587.p2;TCONS_00001588.p2;TCONS_00010618.p1;TCONS_00014915.p1;TCONS_00010266.p1;TCONS_00005393.p1;TCONS_00045272.p1;TCONS_00045325.p1;TCONS_00046839.p2;TCONS_00035084.p1;TCONS_00004690.p1;TCONS_00013363.p1;TCONS_00025274.p1;TCONS_00025276.p1;TCONS_00007221.p1;TCONS_00011531.p1;TCONS_00011532.p1;TCONS_00011533.p1;TCONS_00011534.p1;TCONS_00011536.p1;TCONS_00011538.p1;TCONS_00011540.p1;TCO…
	GO:1990778	protein localization to cell periphery	39	96	0.0017101	0.0202261	TCONS_00019698.p1;TCONS_00019699.p1;TCONS_00019700.p1;TCONS_00019701.p1;TCONS_00019702.p1;TCONS_00019703.p1;TCONS_00019704.p1;TCONS_00019705.p1;TCONS_00019706.p1;TCONS_00019707.p1;TCONS_00019708.p1;TCONS_00019709.p1;TCONS_00019710.p1;TCONS_00005604.p1;TCONS_00005614.p1;TCONS_00042024.p1;TCONS_00046670.p1;TCONS_00032314.p1;TCONS_00003399.p1;TCONS_00014650.p1;TCONS_00014651.p1;TCONS_00014652.p1;TCO…
	GO:0009267	cellular response to starvation	24	75	0.00171668	0.0202261	TCONS_00001587.p2;TCONS_00001588.p2;TCONS_00001279.p1;TCONS_00001280.p1;TCONS_00007501.p1;TCONS_00007502.p1;TCONS_00001281.p1;TCONS_00005393.p1;TCONS_00005395.p1;TCONS_00013395.p1;TCONS_00013398.p1;TCONS_00013399.p1;TCONS_00013397.p1;TCONS_00010861.p1;TCONS_00016811.p1;TCONS_00016812.p1;TCONS_00016813.p1;TCONS_00016814.p1;TCONS_00020686.p1;TCONS_00026885.p1;TCONS_00026886.p1;TCONS_00005437.p1;TCO…
	GO:0034332	adherens junction organization	23	55	0.00171945	0.0202261	TCONS_00027173.p1;TCONS_00027174.p1;TCONS_00027175.p1;TCONS_00027177.p1;TCONS_00045325.p1;TCONS_00011165.p1;TCONS_00020467.p2;TCONS_00020468.p2;TCONS_00007221.p1;TCONS_00012694.p1;TCONS_00026553.p1;TCONS_00041007.p1;TCONS_00005742.p1;TCONS_00011531.p1;TCONS_00011532.p1;TCONS_00011533.p1;TCONS_00011534.p1;TCONS_00011536.p1;TCONS_00011538.p1;TCONS_00011540.p1;TCONS_00002200.p1;TCONS_00002201.p1;TCO…
	GO:0072175	epithelial tube formation	15	55	0.00171945	0.0202261	TCONS_00001701.p1;TCONS_00014915.p1;TCONS_00046855.p1;TCONS_00010618.p1;TCONS_00041510.p2;TCONS_00035084.p1;TCONS_00013363.p1;TCONS_00005740.p1;TCONS_00005742.p1;TCONS_00005748.p1;TCONS_00005749.p1;TCONS_00005753.p1;TCONS_00005754.p1;TCONS_00024336.p1;TCONS_00010266.p1
	GO:0001667	ameboidal-type cell migration	39	227	0.00176046	0.0206684	TCONS_00035603.p1;TCONS_00035604.p1;TCONS_00035605.p1;TCONS_00035606.p1;TCONS_00048707.p1;TCONS_00016721.p1;TCONS_00046133.p1;TCONS_00046134.p1;TCONS_00046135.p1;TCONS_00003399.p1;TCONS_00012899.p1;TCONS_00012900.p1;TCONS_00032859.p1;TCONS_00002245.p1;TCONS_00002246.p1;TCONS_00050020.p1;TCONS_00043433.p1;TCONS_00043434.p1;TCONS_00004756.p1;TCONS_00028984.p1;TCONS_00007643.p1;TCONS_00045785.p1;TCO…
	GO:0048545	response to steroid hormone	44	156	0.00178476	0.0208187	TCONS_00019789.p1;TCONS_00013120.p1;TCONS_00013121.p1;TCONS_00013123.p1;TCONS_00013124.p1;TCONS_00013125.p1;TCONS_00013126.p1;TCONS_00023637.p1;TCONS_00000659.p1;TCONS_00000662.p1;TCONS_00027696.p1;TCONS_00027697.p1;TCONS_00027698.p1;TCONS_00027699.p1;TCONS_00027700.p1;TCONS_00027701.p1;TCONS_00000101.p1;TCONS_00037231.p1;TCONS_00023266.p1;TCONS_00023200.p1;TCONS_00041868.p1;TCONS_00020438.p1;TCO…
	GO:0060537	muscle tissue development	32	156	0.00178476	0.0208187	TCONS_00019789.p1;TCONS_00015185.p1;TCONS_00002111.p1;TCONS_00023266.p1;TCONS_00010699.p1;TCONS_00010700.p1;TCONS_00014981.p1;TCONS_00003959.p1;TCONS_00017338.p1;TCONS_00017339.p1;TCONS_00017340.p1;TCONS_00017341.p1;TCONS_00032533.p1;TCONS_00025621.p1;TCONS_00025622.p1;TCONS_00019829.p1;TCONS_00046855.p1;TCONS_00010618.p1;TCONS_00041510.p2;TCONS_00025834.p1;TCONS_00025835.p1;TCONS_00025836.p1;TCO…
	GO:0002225	positive regulation of antimicrobial peptide production	4	15	0.00179733	0.0208187	TCONS_00024402.p1;TCONS_00007319.p1;TCONS_00007320.p1;TCONS_00013570.p1
	GO:0002760	positive regulation of antimicrobial humoral response	4	15	0.00179733	0.0208187	TCONS_00024402.p1;TCONS_00007319.p1;TCONS_00007320.p1;TCONS_00013570.p1
	GO:0002922	positive regulation of humoral immune response	4	15	0.00179733	0.0208187	TCONS_00024402.p1;TCONS_00007319.p1;TCONS_00007320.p1;TCONS_00013570.p1
	GO:0010874	regulation of cholesterol efflux	4	15	0.00179733	0.0208187	TCONS_00048898.p2;TCONS_00010618.p1;TCONS_00008178.p1;TCONS_00036507.p1
	GO:0032365	intracellular lipid transport	6	15	0.00179733	0.0208187	TCONS_00048898.p2;TCONS_00023200.p1;TCONS_00005393.p1;TCONS_00005395.p1;TCONS_00008178.p1;TCONS_00036507.p1
	GO:0019953	sexual reproduction	152	951	0.00181376	0.0209689	TCONS_00001404.p1;TCONS_00029962.p1;TCONS_00029963.p1;TCONS_00011661.p1;TCONS_00044498.p1;TCONS_00002863.p1;TCONS_00002864.p1;TCONS_00024230.p1;TCONS_00017379.p1;TCONS_00043805.p1;TCONS_00037002.p1;TCONS_00007141.p1;TCONS_00015309.p1;TCONS_00015310.p1;TCONS_00000933.p1;TCONS_00003959.p1;TCONS_00045325.p1;TCONS_00015036.p1;TCONS_00032842.p1;TCONS_00032843.p1;TCONS_00032844.p1;TCONS_00032845.p1;TCO…
	GO:0043010	camera-type eye development	17	111	0.00181949	0.0209951	TCONS_00023129.p2;TCONS_00031251.p1;TCONS_00031252.p1;TCONS_00031253.p1;TCONS_00031254.p1;TCONS_00013651.p1;TCONS_00004756.p1;TCONS_00044821.p1;TCONS_00010997.p1;TCONS_00045325.p1;TCONS_00047966.p1;TCONS_00001701.p1;TCONS_00022027.p1;TCONS_00025333.p1;TCONS_00025334.p1;TCONS_00025335.p1;TCONS_00025336.p1
	GO:0050728	negative regulation of inflammatory response	10	20	0.00185388	0.0213513	TCONS_00027173.p1;TCONS_00027174.p1;TCONS_00027175.p1;TCONS_00027177.p1;TCONS_00046839.p2;TCONS_00034212.p1;TCONS_00034214.p1;TCONS_00034218.p1;TCONS_00034221.p1;TCONS_00034223.p2
	GO:0001745	compound eye morphogenesis	48	327	0.00185937	0.0213739	TCONS_00042024.p1;TCONS_00024230.p1;TCONS_00017379.p1;TCONS_00006290.p1;TCONS_00045325.p1;TCONS_00020648.p1;TCONS_00015768.p1;TCONS_00050020.p1;TCONS_00001796.p1;TCONS_00001797.p1;TCONS_00043433.p1;TCONS_00043434.p1;TCONS_00004756.p1;TCONS_00019029.p1;TCONS_00011165.p1;TCONS_00002200.p1;TCONS_00002201.p1;TCONS_00002202.p1;TCONS_00024808.p1;TCONS_00019829.p1;TCONS_00019026.p1;TCONS_00006020.p1;TCO…
	GO:0009886	post-embryonic morphogenesis	50	361	0.00187106	0.0214676	TCONS_00003994.p1;TCONS_00023657.p1;TCONS_00023658.p1;TCONS_00023659.p1;TCONS_00042024.p1;TCONS_00002111.p1;TCONS_00024230.p1;TCONS_00017379.p1;TCONS_00022990.p1;TCONS_00022992.p1;TCONS_00022994.p1;TCONS_00015309.p1;TCONS_00015310.p1;TCONS_00011165.p1;TCONS_00020467.p2;TCONS_00020468.p2;TCONS_00007221.p1;TCONS_00020539.p1;TCONS_00020544.p1;TCONS_00014915.p1;TCONS_00035382.p1;TCONS_00043433.p1;TCO…
	GO:0044712	single-organism catabolic process	84	678	0.00189847	0.0217409	TCONS_00035603.p1;TCONS_00035604.p1;TCONS_00035605.p1;TCONS_00035606.p1;TCONS_00048707.p1;TCONS_00016721.p1;TCONS_00015185.p1;TCONS_00042870.p1;TCONS_00029337.p1;TCONS_00026984.p1;TCONS_00015596.p1;TCONS_00020438.p1;TCONS_00014672.p1;TCONS_00023200.p1;TCONS_00008635.p1;TCONS_00041868.p1;TCONS_00014518.p1;TCONS_00003959.p1;TCONS_00031067.p1;TCONS_00031068.p1;TCONS_00041007.p1;TCONS_00040572.p1;TCO…
	GO:0001817	regulation of cytokine production	19	97	0.00193977	0.0221719	TCONS_00027173.p1;TCONS_00027174.p1;TCONS_00027175.p1;TCONS_00027177.p1;TCONS_00014672.p1;TCONS_00030490.p2;TCONS_00046839.p2;TCONS_00004060.p1;TCONS_00007643.p1;TCONS_00049194.p1;TCONS_00006966.p1;TCONS_00024577.p1;TCONS_00042162.p1;TCONS_00029962.p1;TCONS_00034212.p1;TCONS_00034214.p1;TCONS_00034218.p1;TCONS_00034221.p1;TCONS_00034223.p2
	GO:0003002	regionalization	82	474	0.001945	0.0221899	TCONS_00036816.p1;TCONS_00003994.p1;TCONS_00042024.p1;TCONS_00002863.p1;TCONS_00002864.p1;TCONS_00039581.p1;TCONS_00007141.p1;TCONS_00000933.p1;TCONS_00024402.p1;TCONS_00014680.p1;TCONS_00014681.p1;TCONS_00043433.p1;TCONS_00043434.p1;TCONS_00004756.p1;TCONS_00030464.p1;TCONS_00045785.p1;TCONS_00010338.p1;TCONS_00010339.p1;TCONS_00010340.p1;TCONS_00010341.p1;TCONS_00010342.p1;TCONS_00010343.p1;TCO…
	GO:0010557	positive regulation of macromolecule biosynthetic process	119	916	0.00194943	0.0221985	TCONS_00019789.p1;TCONS_00042841.p2;TCONS_00016695.p1;TCONS_00006228.p1;TCONS_00006229.p1;TCONS_00006230.p1;TCONS_00012832.p1;TCONS_00039883.p1;TCONS_00013927.p1;TCONS_00013930.p1;TCONS_00013935.p1;TCONS_00001587.p2;TCONS_00001588.p2;TCONS_00029962.p1;TCONS_00029963.p1;TCONS_00004509.p1;TCONS_00047461.p1;TCONS_00023266.p1;TCONS_00024230.p1;TCONS_00017379.p1;TCONS_00045598.p1;TCONS_00010699.p1;TCO…
	GO:0001843	neural tube closure	13	37	0.00197989	0.0223926	TCONS_00014915.p1;TCONS_00046855.p1;TCONS_00010618.p1;TCONS_00041510.p2;TCONS_00035084.p1;TCONS_00013363.p1;TCONS_00005740.p1;TCONS_00005742.p1;TCONS_00005748.p1;TCONS_00005749.p1;TCONS_00005753.p1;TCONS_00005754.p1;TCONS_00024336.p1
	GO:0014020	primary neural tube formation	13	37	0.00197989	0.0223926	TCONS_00014915.p1;TCONS_00046855.p1;TCONS_00010618.p1;TCONS_00041510.p2;TCONS_00035084.p1;TCONS_00013363.p1;TCONS_00005740.p1;TCONS_00005742.p1;TCONS_00005748.p1;TCONS_00005749.p1;TCONS_00005753.p1;TCONS_00005754.p1;TCONS_00024336.p1
	GO:0060606	tube closure	13	37	0.00197989	0.0223926	TCONS_00014915.p1;TCONS_00046855.p1;TCONS_00010618.p1;TCONS_00041510.p2;TCONS_00035084.p1;TCONS_00013363.p1;TCONS_00005740.p1;TCONS_00005742.p1;TCONS_00005748.p1;TCONS_00005749.p1;TCONS_00005753.p1;TCONS_00005754.p1;TCONS_00024336.p1
	GO:0007159	leukocyte cell-cell adhesion	23	76	0.00198495	0.0223926	TCONS_00001587.p2;TCONS_00001588.p2;TCONS_00032308.p1;TCONS_00034007.p1;TCONS_00007485.p1;TCONS_00046839.p2;TCONS_00017338.p1;TCONS_00017339.p1;TCONS_00017340.p1;TCONS_00017341.p1;TCONS_00025621.p1;TCONS_00025622.p1;TCONS_00013651.p1;TCONS_00010997.p1;TCONS_00023200.p1;TCONS_00025274.p1;TCONS_00025276.p1;TCONS_00004509.p1;TCONS_00034212.p1;TCONS_00034214.p1;TCONS_00034218.p1;TCONS_00034221.p1;TCO…
	GO:0009743	response to carbohydrate	10	76	0.00198495	0.0223926	TCONS_00003959.p1;TCONS_00002905.p1;TCONS_00037686.p1;TCONS_00035933.p2;TCONS_00035934.p2;TCONS_00004690.p1;TCONS_00013363.p1;TCONS_00025274.p1;TCONS_00025276.p1;TCONS_00041952.p1
	GO:0005996	monosaccharide metabolic process	38	165	0.00200783	0.0226086	TCONS_00042841.p2;TCONS_00016695.p1;TCONS_00006228.p1;TCONS_00006229.p1;TCONS_00006230.p1;TCONS_00012832.p1;TCONS_00039883.p1;TCONS_00000230.p1;TCONS_00027173.p1;TCONS_00027174.p1;TCONS_00027175.p1;TCONS_00027177.p1;TCONS_00044467.p1;TCONS_00014672.p1;TCONS_00041655.p1;TCONS_00003394.p1;TCONS_00003395.p1;TCONS_00003396.p1;TCONS_00003397.p1;TCONS_00033898.p1;TCONS_00039961.p1;TCONS_00039962.p1;TCO…
	GO:0072358	cardiovascular system development	66	414	0.00204086	0.0228253	TCONS_00019789.p1;TCONS_00015185.p1;TCONS_00036816.p1;TCONS_00001587.p2;TCONS_00001588.p2;TCONS_00027173.p1;TCONS_00027174.p1;TCONS_00027175.p1;TCONS_00027177.p1;TCONS_00002111.p1;TCONS_00010699.p1;TCONS_00010700.p1;TCONS_00014981.p1;TCONS_00025681.p1;TCONS_00017350.p1;TCONS_00017352.p1;TCONS_00017353.p1;TCONS_00017354.p1;TCONS_00017355.p1;TCONS_00032533.p1;TCONS_00000513.p1;TCONS_00000514.p1;TCO…
	GO:0072359	circulatory system development	66	414	0.00204086	0.0228253	TCONS_00019789.p1;TCONS_00015185.p1;TCONS_00036816.p1;TCONS_00001587.p2;TCONS_00001588.p2;TCONS_00027173.p1;TCONS_00027174.p1;TCONS_00027175.p1;TCONS_00027177.p1;TCONS_00002111.p1;TCONS_00010699.p1;TCONS_00010700.p1;TCONS_00014981.p1;TCONS_00025681.p1;TCONS_00017350.p1;TCONS_00017352.p1;TCONS_00017353.p1;TCONS_00017354.p1;TCONS_00017355.p1;TCONS_00032533.p1;TCONS_00000513.p1;TCONS_00000514.p1;TCO…
	GO:0010631	epithelial cell migration	33	173	0.00204172	0.0228253	TCONS_00035603.p1;TCONS_00035604.p1;TCONS_00035605.p1;TCONS_00035606.p1;TCONS_00048707.p1;TCONS_00016721.p1;TCONS_00046133.p1;TCONS_00046134.p1;TCONS_00046135.p1;TCONS_00003399.p1;TCONS_00012899.p1;TCONS_00012900.p1;TCONS_00002245.p1;TCONS_00002246.p1;TCONS_00050020.p1;TCONS_00043433.p1;TCONS_00043434.p1;TCONS_00004756.p1;TCONS_00045785.p1;TCONS_00023880.p1;TCONS_00023881.p1;TCONS_00023882.p1;TCO…
	GO:0007293	germarium-derived egg chamber formation	17	56	0.00204641	0.0228253	TCONS_00043805.p1;TCONS_00000933.p1;TCONS_00043433.p1;TCONS_00043434.p1;TCONS_00004756.p1;TCONS_00045785.p1;TCONS_00013395.p1;TCONS_00013398.p1;TCONS_00013399.p1;TCONS_00013397.p1;TCONS_00011165.p1;TCONS_00026557.p1;TCONS_00026558.p1;TCONS_00001165.p1;TCONS_00002200.p1;TCONS_00002201.p1;TCONS_00002202.p1
	GO:0050867	positive regulation of cell activation	15	56	0.00204641	0.0228253	TCONS_00001587.p2;TCONS_00001588.p2;TCONS_00032308.p1;TCONS_00034007.p1;TCONS_00007485.p1;TCONS_00049042.p1;TCONS_00017338.p1;TCONS_00017339.p1;TCONS_00017340.p1;TCONS_00017341.p1;TCONS_00025621.p1;TCONS_00025622.p1;TCONS_00036272.p1;TCONS_00023200.p1;TCONS_00041007.p1
	GO:0080135	regulation of cellular response to stress	55	337	0.00204968	0.0228253	TCONS_00043851.p1;TCONS_00042870.p1;TCONS_00001587.p2;TCONS_00001588.p2;TCONS_00023637.p1;TCONS_00023266.p1;TCONS_00023585.p1;TCONS_00003041.p1;TCONS_00020860.p1;TCONS_00001796.p1;TCONS_00001797.p1;TCONS_00017350.p1;TCONS_00017352.p1;TCONS_00017353.p1;TCONS_00017354.p1;TCONS_00017355.p1;TCONS_00001581.p1;TCONS_00001582.p1;TCONS_00001279.p1;TCONS_00001280.p1;TCONS_00007501.p1;TCONS_00007502.p1;TCO…
	GO:0006886	intracellular protein transport	72	546	0.00209817	0.0233224	TCONS_00019698.p1;TCONS_00019699.p1;TCONS_00019700.p1;TCONS_00019701.p1;TCONS_00019702.p1;TCONS_00019703.p1;TCONS_00019704.p1;TCONS_00019705.p1;TCONS_00019706.p1;TCONS_00019707.p1;TCONS_00019708.p1;TCONS_00019709.p1;TCONS_00019710.p1;TCONS_00042024.p1;TCONS_00027173.p1;TCONS_00027174.p1;TCONS_00027175.p1;TCONS_00027177.p1;TCONS_00030132.p1;TCONS_00048859.p1;TCONS_00025317.p1;TCONS_00023266.p1;TCO…
	GO:0001894	tissue homeostasis	18	105	0.00212409	0.0235673	TCONS_00002111.p1;TCONS_00045325.p1;TCONS_00025681.p1;TCONS_00000240.p1;TCONS_00010966.p1;TCONS_00034647.p1;TCONS_00034648.p1;TCONS_00030733.p1;TCONS_00005681.p1;TCONS_00005682.p1;TCONS_00012694.p1;TCONS_00009907.p1;TCONS_00003041.p1;TCONS_00001683.p1;TCONS_00007413.p1;TCONS_00002200.p1;TCONS_00002201.p1;TCONS_00002202.p1
	GO:0045596	negative regulation of cell differentiation	36	254	0.00212885	0.0235769	TCONS_00036816.p1;TCONS_00048898.p2;TCONS_00023637.p1;TCONS_00004509.p1;TCONS_00034007.p1;TCONS_00008178.p1;TCONS_00050020.p1;TCONS_00043433.p1;TCONS_00043434.p1;TCONS_00004756.p1;TCONS_00028984.p1;TCONS_00020509.p1;TCONS_00010618.p1;TCONS_00002200.p1;TCONS_00002201.p1;TCONS_00002202.p1;TCONS_00027376.p1;TCONS_00027377.p1;TCONS_00036507.p1;TCONS_00045325.p1;TCONS_00010861.p1;TCONS_00004690.p1;TCO…
	GO:0031503	protein complex localization	9	63	0.00217852	0.0240391	TCONS_00048859.p1;TCONS_00023637.p1;TCONS_00025317.p1;TCONS_00034007.p1;TCONS_00014979.p1;TCONS_00014980.p1;TCONS_00004060.p1;TCONS_00044821.p1;TCONS_00041586.p1
	GO:0072073	kidney epithelium development	15	63	0.00217852	0.0240391	TCONS_00019789.p1;TCONS_00039581.p1;TCONS_00001701.p1;TCONS_00017338.p1;TCONS_00017339.p1;TCONS_00017340.p1;TCONS_00017341.p1;TCONS_00003885.p1;TCONS_00025621.p1;TCONS_00025622.p1;TCONS_00004756.p1;TCONS_00013176.p2;TCONS_00013177.p2;TCONS_00013178.p2;TCONS_00009958.p1
	GO:0007565	female pregnancy	11	50	0.0022257	0.024515	TCONS_00023637.p1;TCONS_00003959.p1;TCONS_00032859.p1;TCONS_00007643.p1;TCONS_00013651.p1;TCONS_00004690.p1;TCONS_00018708.p1;TCONS_00018709.p1;TCONS_00018710.p1;TCONS_00031622.p1;TCONS_00031623.p1
	GO:0090132	epithelium migration	33	174	0.00223144	0.0245337	TCONS_00035603.p1;TCONS_00035604.p1;TCONS_00035605.p1;TCONS_00035606.p1;TCONS_00048707.p1;TCONS_00016721.p1;TCONS_00046133.p1;TCONS_00046134.p1;TCONS_00046135.p1;TCONS_00003399.p1;TCONS_00012899.p1;TCONS_00012900.p1;TCONS_00002245.p1;TCONS_00002246.p1;TCONS_00050020.p1;TCONS_00043433.p1;TCONS_00043434.p1;TCONS_00004756.p1;TCONS_00045785.p1;TCONS_00023880.p1;TCONS_00023881.p1;TCONS_00023882.p1;TCO…
	GO:0046907	intracellular transport	128	1134	0.00223693	0.0245495	TCONS_00019698.p1;TCONS_00019699.p1;TCONS_00019700.p1;TCONS_00019701.p1;TCONS_00019702.p1;TCONS_00019703.p1;TCONS_00019704.p1;TCONS_00019705.p1;TCONS_00019706.p1;TCONS_00019707.p1;TCONS_00019708.p1;TCONS_00019709.p1;TCONS_00019710.p1;TCONS_00005604.p1;TCONS_00005614.p1;TCONS_00048898.p2;TCONS_00029962.p1;TCONS_00029963.p1;TCONS_00042024.p1;TCONS_00027173.p1;TCONS_00027174.p1;TCONS_00027175.p1;TCO…
	GO:1902578	single-organism localization	277	2425	0.00225027	0.0246344	TCONS_00035603.p1;TCONS_00035604.p1;TCONS_00035605.p1;TCONS_00035606.p1;TCONS_00048707.p1;TCONS_00016721.p1;TCONS_00019698.p1;TCONS_00019699.p1;TCONS_00019700.p1;TCONS_00019701.p1;TCONS_00019702.p1;TCONS_00019703.p1;TCONS_00019704.p1;TCONS_00019705.p1;TCONS_00019706.p1;TCONS_00019707.p1;TCONS_00019708.p1;TCONS_00019709.p1;TCONS_00019710.p1;TCONS_00005604.p1;TCONS_00005614.p1;TCONS_00048898.p2;TCO…
	GO:0001944	vasculature development	41	182	0.0022528	0.0246344	TCONS_00019789.p1;TCONS_00036816.p1;TCONS_00001587.p2;TCONS_00001588.p2;TCONS_00027173.p1;TCONS_00027174.p1;TCONS_00027175.p1;TCONS_00027177.p1;TCONS_00010699.p1;TCONS_00010700.p1;TCONS_00000513.p1;TCONS_00000514.p1;TCONS_00010618.p1;TCONS_00020467.p2;TCONS_00020468.p2;TCONS_00004756.p1;TCONS_00001971.p1;TCONS_00040866.p1;TCONS_00036829.p1;TCONS_00039329.p1;TCONS_00046855.p1;TCONS_00041510.p2;TCO…
	GO:0001554	luteolysis	5	11	0.00226932	0.0246371	TCONS_00003885.p1;TCONS_00013176.p2;TCONS_00013177.p2;TCONS_00013178.p2;TCONS_00009958.p1
	GO:0035090	maintenance of apical/basal cell polarity	4	11	0.00226932	0.0246371	TCONS_00045325.p1;TCONS_00026553.p1;TCONS_00012694.p1;TCONS_00005742.p1
	GO:0061364	apoptotic process involved in luteolysis	5	11	0.00226932	0.0246371	TCONS_00003885.p1;TCONS_00013176.p2;TCONS_00013177.p2;TCONS_00013178.p2;TCONS_00009958.p1
	GO:0070169	positive regulation of biomineral tissue development	3	11	0.00226932	0.0246371	TCONS_00046670.p1;TCONS_00032314.p1;TCONS_00001701.p1
	GO:0048872	homeostasis of number of cells	17	84	0.00228272	0.0247383	TCONS_00034007.p1;TCONS_00011165.p1;TCONS_00020467.p2;TCONS_00020468.p2;TCONS_00007221.p1;TCONS_00021459.p1;TCONS_00047133.p2;TCONS_00013651.p1;TCONS_00038301.p2;TCONS_00027376.p1;TCONS_00027377.p1;TCONS_00010861.p1;TCONS_00025274.p1;TCONS_00025276.p1;TCONS_00004509.p1;TCONS_00044988.p1;TCONS_00020686.p1
	GO:0042787	protein ubiquitination involved in ubiquitin-dependent protein catabolic process	24	151	0.00231409	0.0250065	TCONS_00015185.p1;TCONS_00000219.p1;TCONS_00000220.p1;TCONS_00000223.p1;TCONS_00000224.p1;TCONS_00000221.p1;TCONS_00000222.p1;TCONS_00042870.p1;TCONS_00020448.p1;TCONS_00044988.p1;TCONS_00020452.p1;TCONS_00020648.p1;TCONS_00015768.p1;TCONS_00022990.p1;TCONS_00022992.p1;TCONS_00022994.p1;TCONS_00019383.p1;TCONS_00038332.p2;TCONS_00014147.p1;TCONS_00014148.p1;TCONS_00005038.p1;TCONS_00017072.p1;TCO…
	GO:0030855	epithelial cell differentiation	64	425	0.00232014	0.0250065	TCONS_00019789.p1;TCONS_00001587.p2;TCONS_00001588.p2;TCONS_00023585.p1;TCONS_00012899.p1;TCONS_00012900.p1;TCONS_00003959.p1;TCONS_00045325.p1;TCONS_00020860.p1;TCONS_00002245.p1;TCONS_00002246.p1;TCONS_00050020.p1;TCONS_00017338.p1;TCONS_00017339.p1;TCONS_00017340.p1;TCONS_00017341.p1;TCONS_00043433.p1;TCONS_00043434.p1;TCONS_00004756.p1;TCONS_00028984.p1;TCONS_00045785.p1;TCONS_00011165.p1;TCO…
	GO:0035157	negative regulation of fusion cell fate specification	4	7	0.00232398	0.0250065	TCONS_00050020.p1;TCONS_00043433.p1;TCONS_00043434.p1;TCONS_00004756.p1
	GO:0061302	smooth muscle cell-matrix adhesion	5	7	0.00232398	0.0250065	TCONS_00027173.p1;TCONS_00027174.p1;TCONS_00027175.p1;TCONS_00027177.p1;TCONS_00032859.p1
	GO:0060284	regulation of cell development	89	522	0.00237762	0.0255383	TCONS_00019698.p1;TCONS_00019699.p1;TCONS_00019700.p1;TCONS_00019701.p1;TCONS_00019702.p1;TCONS_00019703.p1;TCONS_00019704.p1;TCONS_00019705.p1;TCONS_00019706.p1;TCONS_00019707.p1;TCONS_00019708.p1;TCONS_00019709.p1;TCONS_00019710.p1;TCONS_00036816.p1;TCONS_00023637.p1;TCONS_00000659.p1;TCONS_00000662.p1;TCONS_00004509.p1;TCONS_00002863.p1;TCONS_00002864.p1;TCONS_00003399.p1;TCONS_00020648.p1;TCO…
	GO:0030178	negative regulation of Wnt signaling pathway	7	57	0.00242286	0.0259782	TCONS_00034007.p1;TCONS_00050020.p1;TCONS_00010618.p1;TCONS_00035084.p1;TCONS_00041510.p2;TCONS_00024865.p1;TCONS_00007847.p2
	GO:0051129	negative regulation of cellular component organization	48	374	0.0024332	0.0260429	TCONS_00043851.p1;TCONS_00046908.p1;TCONS_00027173.p1;TCONS_00027174.p1;TCONS_00027175.p1;TCONS_00027177.p1;TCONS_00023637.p1;TCONS_00000659.p1;TCONS_00000662.p1;TCONS_00046670.p1;TCONS_00032314.p1;TCONS_00012899.p1;TCONS_00012900.p1;TCONS_00011165.p1;TCONS_00020467.p2;TCONS_00020468.p2;TCONS_00007221.p1;TCONS_00046839.p2;TCONS_00001796.p1;TCONS_00001797.p1;TCONS_00003885.p1;TCONS_00010618.p1;TCO…
	GO:0030859	polarized epithelial cell differentiation	6	32	0.00244268	0.0260524	TCONS_00045325.p1;TCONS_00045785.p1;TCONS_00007090.p2;TCONS_00026553.p1;TCONS_00012694.p1;TCONS_00005742.p1
	GO:0051647	nucleus localization	4	32	0.00244268	0.0260524	TCONS_00000933.p1;TCONS_00032113.p1;TCONS_00045785.p1;TCONS_00002905.p1
	GO:0010629	negative regulation of gene expression	85	794	0.00252147	0.0268454	TCONS_00019789.p1;TCONS_00028401.p1;TCONS_00023657.p1;TCONS_00023658.p1;TCONS_00023659.p1;TCONS_00038291.p1;TCONS_00023266.p1;TCONS_00023200.p1;TCONS_00034007.p1;TCONS_00039581.p1;TCONS_00010699.p1;TCONS_00010700.p1;TCONS_00020452.p1;TCONS_00007141.p1;TCONS_00040440.p1;TCONS_00003041.p1;TCONS_00021920.p1;TCONS_00030490.p2;TCONS_00036272.p1;TCONS_00046839.p2;TCONS_00050020.p1;TCONS_00007699.p1;TCO…
	GO:0006101	citrate metabolic process	12	64	0.00254749	0.0270275	TCONS_00047166.p1;TCONS_00022939.p1;TCONS_00036652.p1;TCONS_00011165.p1;TCONS_00020467.p2;TCONS_00020468.p2;TCONS_00007221.p1;TCONS_00048212.p1;TCONS_00031501.p2;TCONS_00015596.p1;TCONS_00025080.p1;TCONS_00035254.p1
	GO:0072350	tricarboxylic acid metabolic process	12	64	0.00254749	0.0270275	TCONS_00047166.p1;TCONS_00022939.p1;TCONS_00036652.p1;TCONS_00011165.p1;TCONS_00020467.p2;TCONS_00020468.p2;TCONS_00007221.p1;TCONS_00048212.p1;TCONS_00031501.p2;TCONS_00015596.p1;TCONS_00025080.p1;TCONS_00035254.p1
	GO:0042246	tissue regeneration	8	21	0.00255321	0.0270408	TCONS_00027173.p1;TCONS_00027174.p1;TCONS_00027175.p1;TCONS_00027177.p1;TCONS_00031251.p1;TCONS_00031252.p1;TCONS_00031253.p1;TCONS_00031254.p1
	GO:0002694	regulation of leukocyte activation	23	85	0.00260423	0.027533	TCONS_00001587.p2;TCONS_00001588.p2;TCONS_00032308.p1;TCONS_00023200.p1;TCONS_00034007.p1;TCONS_00007485.p1;TCONS_00049042.p1;TCONS_00017338.p1;TCONS_00017339.p1;TCONS_00017340.p1;TCONS_00017341.p1;TCONS_00025621.p1;TCONS_00025622.p1;TCONS_00036272.p1;TCONS_00025274.p1;TCONS_00025276.p1;TCONS_00041007.p1;TCONS_00004509.p1;TCONS_00034212.p1;TCONS_00034214.p1;TCONS_00034218.p1;TCONS_00034221.p1;TCO…
	GO:1903827	regulation of cellular protein localization	45	257	0.00263464	0.027648	TCONS_00042024.p1;TCONS_00027173.p1;TCONS_00027174.p1;TCONS_00027175.p1;TCONS_00027177.p1;TCONS_00023266.p1;TCONS_00046670.p1;TCONS_00032314.p1;TCONS_00003399.p1;TCONS_00014650.p1;TCONS_00014651.p1;TCONS_00014652.p1;TCONS_00034007.p1;TCONS_00012899.p1;TCONS_00012900.p1;TCONS_00045325.p1;TCONS_00004060.p1;TCONS_00003394.p1;TCONS_00003395.p1;TCONS_00003396.p1;TCONS_00003397.p1;TCONS_00022990.p1;TCO…
	GO:0005978	glycogen biosynthetic process	11	16	0.00264439	0.027648	TCONS_00003394.p1;TCONS_00003395.p1;TCONS_00003396.p1;TCONS_00003397.p1;TCONS_00011531.p1;TCONS_00011532.p1;TCONS_00011533.p1;TCONS_00011534.p1;TCONS_00011536.p1;TCONS_00011538.p1;TCONS_00011540.p1
	GO:0009250	glucan biosynthetic process	11	16	0.00264439	0.027648	TCONS_00003394.p1;TCONS_00003395.p1;TCONS_00003396.p1;TCONS_00003397.p1;TCONS_00011531.p1;TCONS_00011532.p1;TCONS_00011533.p1;TCONS_00011534.p1;TCONS_00011536.p1;TCONS_00011538.p1;TCONS_00011540.p1
	GO:0045793	positive regulation of cell size	19	19	0.00264439	0.027648	TCONS_00017350.p1;TCONS_00017352.p1;TCONS_00017353.p1;TCONS_00017354.p1;TCONS_00017355.p1;TCONS_00008234.p1;TCONS_00008235.p1;TCONS_00008236.p1;TCONS_00008237.p1;TCONS_00008240.p1;TCONS_00008241.p1;TCONS_00037686.p1;TCONS_00005027.p1;TCONS_00036210.p1;TCONS_00036211.p1;TCONS_00036212.p1;TCONS_00036213.p1;TCONS_00020860.p1;TCONS_00010861.p1
	GO:0046461	neutral lipid catabolic process	12	16	0.00264439	0.027648	TCONS_00023200.p1;TCONS_00013395.p1;TCONS_00013398.p1;TCONS_00013399.p1;TCONS_00013397.p1;TCONS_00001973.p1;TCONS_00001974.p2;TCONS_00001975.p2;TCONS_00044338.p1;TCONS_00015553.p1;TCONS_00026026.p1;TCONS_00011678.p1
	GO:0046464	acylglycerol catabolic process	12	16	0.00264439	0.027648	TCONS_00023200.p1;TCONS_00013395.p1;TCONS_00013398.p1;TCONS_00013399.p1;TCONS_00013397.p1;TCONS_00001973.p1;TCONS_00001974.p2;TCONS_00001975.p2;TCONS_00044338.p1;TCONS_00015553.p1;TCONS_00026026.p1;TCONS_00011678.p1
	GO:0034330	cell junction organization	34	137	0.00264705	0.027648	TCONS_00027173.p1;TCONS_00027174.p1;TCONS_00027175.p1;TCONS_00027177.p1;TCONS_00045325.p1;TCONS_00025681.p1;TCONS_00011165.p1;TCONS_00020467.p2;TCONS_00020468.p2;TCONS_00007221.p1;TCONS_00011815.p1;TCONS_00000240.p1;TCONS_00034647.p1;TCONS_00034648.p1;TCONS_00030733.p1;TCONS_00005681.p1;TCONS_00005682.p1;TCONS_00012694.p1;TCONS_00026553.p1;TCONS_00013363.p1;TCONS_00041007.p1;TCONS_00005742.p1;TCO…
	GO:0006979	response to oxidative stress	21	208	0.00265514	0.0276847	TCONS_00029337.p1;TCONS_00027173.p1;TCONS_00027174.p1;TCONS_00027175.p1;TCONS_00027177.p1;TCONS_00023585.p1;TCONS_00010699.p1;TCONS_00010700.p1;TCONS_00049214.p1;TCONS_00009842.p1;TCONS_00001581.p1;TCONS_00001582.p1;TCONS_00013066.p2;TCONS_00013067.p2;TCONS_00001404.p1;TCONS_00041007.p1;TCONS_00003041.p1;TCONS_00020648.p1;TCONS_00015768.p1;TCONS_00034968.p1;TCONS_00029338.p1
	GO:0048870	cell motility	84	614	0.00269946	0.0280985	TCONS_00035603.p1;TCONS_00035604.p1;TCONS_00035605.p1;TCONS_00035606.p1;TCONS_00048707.p1;TCONS_00016721.p1;TCONS_00046133.p1;TCONS_00046134.p1;TCONS_00046135.p1;TCONS_00001587.p2;TCONS_00001588.p2;TCONS_00027173.p1;TCONS_00027174.p1;TCONS_00027175.p1;TCONS_00027177.p1;TCONS_00011661.p1;TCONS_00044498.p1;TCONS_00047461.p1;TCONS_00003399.p1;TCONS_00042499.p1;TCONS_00042505.p1;TCONS_00042506.p1;TCO…
	GO:0032787	monocarboxylic acid metabolic process	47	402	0.00273907	0.0284619	TCONS_00001404.p1;TCONS_00015596.p1;TCONS_00044467.p1;TCONS_00032511.p1;TCONS_00014672.p1;TCONS_00010699.p1;TCONS_00010700.p1;TCONS_00008635.p1;TCONS_00014518.p1;TCONS_00038077.p1;TCONS_00038078.p1;TCONS_00038079.p1;TCONS_00038080.p1;TCONS_00038081.p1;TCONS_00038082.p1;TCONS_00041170.p1;TCONS_00016387.p1;TCONS_00022962.p1;TCONS_00004282.p1;TCONS_00005393.p1;TCONS_00005395.p1;TCONS_00048169.p1;TCO…
	GO:0001754	eye photoreceptor cell differentiation	44	266	0.0027655	0.0286873	TCONS_00024230.p1;TCONS_00017379.p1;TCONS_00006290.p1;TCONS_00045325.p1;TCONS_00020648.p1;TCONS_00015768.p1;TCONS_00050020.p1;TCONS_00001796.p1;TCONS_00001797.p1;TCONS_00043433.p1;TCONS_00043434.p1;TCONS_00004756.p1;TCONS_00019029.p1;TCONS_00011165.p1;TCONS_00002200.p1;TCONS_00002201.p1;TCONS_00002202.p1;TCONS_00024808.p1;TCONS_00019026.p1;TCONS_00006020.p1;TCONS_00006021.p1;TCONS_00006022.p1;TCO…
	GO:0051674	localization of cell	84	615	0.00282094	0.0292124	TCONS_00035603.p1;TCONS_00035604.p1;TCONS_00035605.p1;TCONS_00035606.p1;TCONS_00048707.p1;TCONS_00016721.p1;TCONS_00046133.p1;TCONS_00046134.p1;TCONS_00046135.p1;TCONS_00001587.p2;TCONS_00001588.p2;TCONS_00027173.p1;TCONS_00027174.p1;TCONS_00027175.p1;TCONS_00027177.p1;TCONS_00011661.p1;TCONS_00044498.p1;TCONS_00047461.p1;TCONS_00003399.p1;TCONS_00042499.p1;TCONS_00042505.p1;TCONS_00042506.p1;TCO…
	GO:0001932	regulation of protein phosphorylation	92	455	0.00283518	0.0293097	TCONS_00024361.p1;TCONS_00016431.p1;TCONS_00016432.p1;TCONS_00023585.p1;TCONS_00006228.p1;TCONS_00006229.p1;TCONS_00006230.p1;TCONS_00003041.p1;TCONS_00032859.p1;TCONS_00017350.p1;TCONS_00017352.p1;TCONS_00017353.p1;TCONS_00017354.p1;TCONS_00017355.p1;TCONS_00014915.p1;TCONS_00011165.p1;TCONS_00040572.p1;TCONS_00029634.p1;TCONS_00024577.p1;TCONS_00015343.p1;TCONS_00015344.p1;TCONS_00015345.p1;TCO…
	GO:0001508	action potential	12	58	0.00285423	0.0294279	TCONS_00005604.p1;TCONS_00005614.p1;TCONS_00038038.p1;TCONS_00028548.p1;TCONS_00028549.p1;TCONS_00007413.p1;TCONS_00005615.p1;TCONS_00005616.p1;TCONS_00005622.p1;TCONS_00005623.p1;TCONS_00006582.p1;TCONS_00016721.p1
	GO:0035120	post-embryonic appendage morphogenesis	45	300	0.00285632	0.0294279	TCONS_00003994.p1;TCONS_00023657.p1;TCONS_00023658.p1;TCONS_00023659.p1;TCONS_00042024.p1;TCONS_00024230.p1;TCONS_00017379.p1;TCONS_00022990.p1;TCONS_00022992.p1;TCONS_00022994.p1;TCONS_00015309.p1;TCONS_00015310.p1;TCONS_00011165.p1;TCONS_00020467.p2;TCONS_00020468.p2;TCONS_00007221.p1;TCONS_00020539.p1;TCONS_00020544.p1;TCONS_00014915.p1;TCONS_00043433.p1;TCONS_00043434.p1;TCONS_00004756.p1;TCO…
	GO:0002700	regulation of production of molecular mediator of immune response	9	45	0.00287398	0.0295095	TCONS_00001587.p2;TCONS_00001588.p2;TCONS_00049042.p1;TCONS_00024402.p1;TCONS_00007319.p1;TCONS_00007320.p1;TCONS_00013570.p1;TCONS_00006966.p1;TCONS_00024577.p1
	GO:0042542	response to hydrogen peroxide	5	45	0.00287398	0.0295095	TCONS_00023585.p1;TCONS_00049214.p1;TCONS_00013066.p2;TCONS_00013067.p2;TCONS_00034968.p1
	GO:0045665	negative regulation of neuron differentiation	14	93	0.00288746	0.0295976	TCONS_00023637.p1;TCONS_00004509.p1;TCONS_00050020.p1;TCONS_00020509.p1;TCONS_00010618.p1;TCONS_00004756.p1;TCONS_00002200.p1;TCONS_00002201.p1;TCONS_00002202.p1;TCONS_00041510.p2;TCONS_00004089.p1;TCONS_00019245.p2;TCONS_00019246.p2;TCONS_00007847.p2
	GO:0002520	immune system development	49	403	0.00289313	0.0296057	TCONS_00019789.p1;TCONS_00036816.p1;TCONS_00042841.p2;TCONS_00016695.p1;TCONS_00006228.p1;TCONS_00006229.p1;TCONS_00006230.p1;TCONS_00012832.p1;TCONS_00039883.p1;TCONS_00001587.p2;TCONS_00001588.p2;TCONS_00024230.p1;TCONS_00032308.p1;TCONS_00017379.p1;TCONS_00034007.p1;TCONS_00007485.p1;TCONS_00037002.p1;TCONS_00007141.p1;TCONS_00049042.p1;TCONS_00041655.p1;TCONS_00019029.p1;TCONS_00021459.p1;TCO…
	GO:0043436	oxoacid metabolic process	78	881	0.00294586	0.0298341	TCONS_00029260.p1;TCONS_00029262.p1;TCONS_00000230.p1;TCONS_00001404.p1;TCONS_00015596.p1;TCONS_00028953.p1;TCONS_00044467.p1;TCONS_00032511.p1;TCONS_00014672.p1;TCONS_00045598.p1;TCONS_00010699.p1;TCONS_00010700.p1;TCONS_00047166.p1;TCONS_00008635.p1;TCONS_00014518.p1;TCONS_00022939.p1;TCONS_00036652.p1;TCONS_00047434.p1;TCONS_00038077.p1;TCONS_00038078.p1;TCONS_00038079.p1;TCONS_00038080.p1;TCO…
	GO:0001657	ureteric bud development	7	27	0.00294993	0.0298341	TCONS_00019789.p1;TCONS_00001701.p1;TCONS_00003885.p1;TCONS_00013176.p2;TCONS_00013177.p2;TCONS_00013178.p2;TCONS_00009958.p1
	GO:0006730	one-carbon metabolic process	6	27	0.00294993	0.0298341	TCONS_00047434.p1;TCONS_00036682.p1;TCONS_00036683.p1;TCONS_00036684.p1;TCONS_00036687.p1;TCONS_00036688.p1
	GO:0045913	positive regulation of carbohydrate metabolic process	20	27	0.00294993	0.0298341	TCONS_00042841.p2;TCONS_00016695.p1;TCONS_00006228.p1;TCONS_00006229.p1;TCONS_00006230.p1;TCONS_00012832.p1;TCONS_00039883.p1;TCONS_00003394.p1;TCONS_00003395.p1;TCONS_00003396.p1;TCONS_00003397.p1;TCONS_00005393.p1;TCONS_00005395.p1;TCONS_00011531.p1;TCONS_00011532.p1;TCONS_00011533.p1;TCONS_00011534.p1;TCONS_00011536.p1;TCONS_00011538.p1;TCONS_00011540.p1
	GO:0047496	vesicle transport along microtubule	3	27	0.00294993	0.0298341	TCONS_00048859.p1;TCONS_00007485.p1;TCONS_00045785.p1
	GO:0072163	mesonephric epithelium development	7	27	0.00294993	0.0298341	TCONS_00019789.p1;TCONS_00001701.p1;TCONS_00003885.p1;TCONS_00013176.p2;TCONS_00013177.p2;TCONS_00013178.p2;TCONS_00009958.p1
	GO:0072164	mesonephric tubule development	7	27	0.00294993	0.0298341	TCONS_00019789.p1;TCONS_00001701.p1;TCONS_00003885.p1;TCONS_00013176.p2;TCONS_00013177.p2;TCONS_00013178.p2;TCONS_00009958.p1
	GO:0008203	cholesterol metabolic process	17	65	0.00296638	0.0299506	TCONS_00035603.p1;TCONS_00035604.p1;TCONS_00035605.p1;TCONS_00035606.p1;TCONS_00048707.p1;TCONS_00016721.p1;TCONS_00048898.p2;TCONS_00023200.p1;TCONS_00005393.p1;TCONS_00005395.p1;TCONS_00030603.p2;TCONS_00008178.p1;TCONS_00036507.p1;TCONS_00041170.p1;TCONS_00004614.p1;TCONS_00004615.p1;TCONS_00049536.p1
	GO:0044271	cellular nitrogen compound biosynthetic process	294	3231	0.00298629	0.0300744	TCONS_00019789.p1;TCONS_00036816.p1;TCONS_00042841.p2;TCONS_00016695.p1;TCONS_00006228.p1;TCONS_00006229.p1;TCONS_00006230.p1;TCONS_00012832.p1;TCONS_00039883.p1;TCONS_00001404.p1;TCONS_00013927.p1;TCONS_00013930.p1;TCONS_00013935.p1;TCONS_00028401.p1;TCONS_00048898.p2;TCONS_00001587.p2;TCONS_00001588.p2;TCONS_00029962.p1;TCONS_00029963.p1;TCONS_00003994.p1;TCONS_00023129.p2;TCONS_00023657.p1;TCO…
	GO:0007010	cytoskeleton organization	127	826	0.00298858	0.0300744	TCONS_00029962.p1;TCONS_00029963.p1;TCONS_00046908.p1;TCONS_00011661.p1;TCONS_00044498.p1;TCONS_00048859.p1;TCONS_00023637.p1;TCONS_00000659.p1;TCONS_00000662.p1;TCONS_00003399.p1;TCONS_00014650.p1;TCONS_00014651.p1;TCONS_00014652.p1;TCONS_00034007.p1;TCONS_00037345.p1;TCONS_00037002.p1;TCONS_00012899.p1;TCONS_00012900.p1;TCONS_00037199.p1;TCONS_00000933.p1;TCONS_00014981.p1;TCONS_00011165.p1;TCO…
	GO:1901362	organic cyclic compound biosynthetic process	245	2843	0.00301485	0.0302885	TCONS_00019789.p1;TCONS_00036816.p1;TCONS_00042841.p2;TCONS_00016695.p1;TCONS_00006228.p1;TCONS_00006229.p1;TCONS_00006230.p1;TCONS_00012832.p1;TCONS_00039883.p1;TCONS_00013927.p1;TCONS_00013930.p1;TCONS_00013935.p1;TCONS_00028401.p1;TCONS_00048898.p2;TCONS_00001587.p2;TCONS_00001588.p2;TCONS_00003994.p1;TCONS_00023129.p2;TCONS_00023657.p1;TCONS_00023658.p1;TCONS_00023659.p1;TCONS_00027376.p1;TCO…
	GO:0007314	oocyte anterior/posterior axis specification	14	39	0.00302881	0.0303281	TCONS_00002863.p1;TCONS_00002864.p1;TCONS_00043433.p1;TCONS_00043434.p1;TCONS_00004756.p1;TCONS_00026553.p1;TCONS_00022962.p1;TCONS_00014915.p1;TCONS_00013363.p1;TCONS_00012694.p1;TCONS_00005742.p1;TCONS_00002200.p1;TCONS_00002201.p1;TCONS_00002202.p1
	GO:0008105	asymmetric protein localization	10	39	0.00302881	0.0303281	TCONS_00047461.p1;TCONS_00045325.p1;TCONS_00012694.p1;TCONS_00026553.p1;TCONS_00020860.p1;TCONS_00005742.p1;TCONS_00024336.p1;TCONS_00002200.p1;TCONS_00002201.p1;TCONS_00002202.p1
	GO:0048514	blood vessel morphogenesis	39	154	0.00306069	0.0305968	TCONS_00019789.p1;TCONS_00036816.p1;TCONS_00001587.p2;TCONS_00001588.p2;TCONS_00027173.p1;TCONS_00027174.p1;TCONS_00027175.p1;TCONS_00027177.p1;TCONS_00010699.p1;TCONS_00010700.p1;TCONS_00000513.p1;TCONS_00000514.p1;TCONS_00010618.p1;TCONS_00020467.p2;TCONS_00020468.p2;TCONS_00004756.p1;TCONS_00001971.p1;TCONS_00039329.p1;TCONS_00046855.p1;TCONS_00041510.p2;TCONS_00020047.p1;TCONS_00020048.p1;TCO…
	GO:0050870	positive regulation of T cell activation	12	33	0.00307753	0.0306136	TCONS_00001587.p2;TCONS_00001588.p2;TCONS_00032308.p1;TCONS_00034007.p1;TCONS_00007485.p1;TCONS_00017338.p1;TCONS_00017339.p1;TCONS_00017340.p1;TCONS_00017341.p1;TCONS_00025621.p1;TCONS_00025622.p1;TCONS_00023200.p1
	GO:1903039	positive regulation of leukocyte cell-cell adhesion	12	33	0.00307753	0.0306136	TCONS_00001587.p2;TCONS_00001588.p2;TCONS_00032308.p1;TCONS_00034007.p1;TCONS_00007485.p1;TCONS_00017338.p1;TCONS_00017339.p1;TCONS_00017340.p1;TCONS_00017341.p1;TCONS_00025621.p1;TCONS_00025622.p1;TCONS_00023200.p1
	GO:1903076	regulation of protein localization to plasma membrane	14	33	0.00307753	0.0306136	TCONS_00046670.p1;TCONS_00032314.p1;TCONS_00003399.p1;TCONS_00012899.p1;TCONS_00012900.p1;TCONS_00010618.p1;TCONS_00011531.p1;TCONS_00011532.p1;TCONS_00011533.p1;TCONS_00011534.p1;TCONS_00011536.p1;TCONS_00011538.p1;TCONS_00011540.p1;TCONS_00045272.p1
	GO:0031929	TOR signaling	21	52	0.00316395	0.0312268	TCONS_00020860.p1;TCONS_00001279.p1;TCONS_00001280.p1;TCONS_00007501.p1;TCONS_00007502.p1;TCONS_00001281.p1;TCONS_00011165.p1;TCONS_00005393.p1;TCONS_00005395.p1;TCONS_00013395.p1;TCONS_00013398.p1;TCONS_00013399.p1;TCONS_00013397.p1;TCONS_00035084.p1;TCONS_00010861.p1;TCONS_00016811.p1;TCONS_00016812.p1;TCONS_00016813.p1;TCONS_00016814.p1;TCONS_00026885.p1;TCONS_00026886.p1
	GO:0006397	mRNA processing	57	396	0.00317121	0.0312268	TCONS_00029962.p1;TCONS_00029963.p1;TCONS_00038291.p1;TCONS_00023266.p1;TCONS_00032308.p1;TCONS_00007141.p1;TCONS_00030490.p2;TCONS_00002245.p1;TCONS_00002246.p1;TCONS_00044011.p1;TCONS_00040570.p1;TCONS_00040571.p1;TCONS_00005833.p1;TCONS_00007699.p1;TCONS_00007700.p1;TCONS_00007703.p1;TCONS_00007643.p1;TCONS_00002124.p1;TCONS_00030641.p1;TCONS_00030642.p1;TCONS_00030643.p1;TCONS_00030644.p1;TCO…
	GO:1901576	organic substance biosynthetic process	384	4282	0.00318192	0.0312268	TCONS_00019789.p1;TCONS_00035603.p1;TCONS_00035604.p1;TCONS_00035605.p1;TCONS_00035606.p1;TCONS_00048707.p1;TCONS_00016721.p1;TCONS_00043851.p1;TCONS_00029260.p1;TCONS_00029262.p1;TCONS_00036816.p1;TCONS_00042841.p2;TCONS_00016695.p1;TCONS_00006228.p1;TCONS_00006229.p1;TCONS_00006230.p1;TCONS_00012832.p1;TCONS_00039883.p1;TCONS_00000230.p1;TCONS_00001404.p1;TCONS_00013927.p1;TCONS_00013930.p1;TCO…
	GO:0045165	cell fate commitment	46	405	0.00322394	0.0312268	TCONS_00036816.p1;TCONS_00003994.p1;TCONS_00023657.p1;TCONS_00023658.p1;TCONS_00023659.p1;TCONS_00024230.p1;TCONS_00017379.p1;TCONS_00034007.p1;TCONS_00000933.p1;TCONS_00001701.p1;TCONS_00024402.p1;TCONS_00050020.p1;TCONS_00043433.p1;TCONS_00043434.p1;TCONS_00004756.p1;TCONS_00045785.p1;TCONS_00019029.p1;TCONS_00011165.p1;TCONS_00019026.p1;TCONS_00006020.p1;TCONS_00006021.p1;TCONS_00006022.p1;TCO…
	GO:0000492	box C/D snoRNP assembly	7	7	0.00326804	0.0312268	TCONS_00039436.p1;TCONS_00039437.p1;TCONS_00039438.p1;TCONS_00039439.p1;TCONS_00039440.p1;TCONS_00039441.p1;TCONS_00039442.p1
	GO:0002815	biosynthetic process of antibacterial peptides active against Gram-positive bacteria	3	4	0.00326804	0.0312268	TCONS_00007319.p1;TCONS_00007320.p1;TCONS_00013570.p1
	GO:0002816	regulation of biosynthetic process of antibacterial peptides active against Gram-positive bacteria	3	4	0.00326804	0.0312268	TCONS_00007319.p1;TCONS_00007320.p1;TCONS_00013570.p1
	GO:0006965	positive regulation of biosynthetic process of antibacterial peptides active against Gram-positive bacteria	3	4	0.00326804	0.0312268	TCONS_00007319.p1;TCONS_00007320.p1;TCONS_00013570.p1
	GO:0010796	regulation of multivesicular body size	2	4	0.00326804	0.0312268	TCONS_00003399.p1;TCONS_00038148.p1
	GO:0010886	positive regulation of cholesterol storage	6	6	0.00326804	0.0312268	TCONS_00035603.p1;TCONS_00035604.p1;TCONS_00035605.p1;TCONS_00035606.p1;TCONS_00048707.p1;TCONS_00016721.p1
	GO:0014067	negative regulation of phosphatidylinositol 3-kinase signaling	2	4	0.00326804	0.0312268	TCONS_00046839.p2;TCONS_00035084.p1
	GO:0018401	peptidyl-proline hydroxylation to 4-hydroxy-L-proline	2	4	0.00326804	0.0312268	TCONS_00010699.p1;TCONS_00010700.p1
	GO:0019376	galactolipid catabolic process	8	8	0.00326804	0.0312268	TCONS_00041868.p1;TCONS_00020438.p1;TCONS_00013120.p1;TCONS_00013121.p1;TCONS_00013123.p1;TCONS_00013124.p1;TCONS_00013125.p1;TCONS_00013126.p1
	GO:0032770	positive regulation of monooxygenase activity	7	7	0.00326804	0.0312268	TCONS_00035603.p1;TCONS_00035604.p1;TCONS_00035605.p1;TCONS_00035606.p1;TCONS_00048707.p1;TCONS_00016721.p1;TCONS_00046839.p2
	GO:0035283	central nervous system segmentation	1	4	0.00326804	0.0312268	TCONS_00024402.p1
	GO:0035284	brain segmentation	1	4	0.00326804	0.0312268	TCONS_00024402.p1
	GO:0035376	sterol import	7	7	0.00326804	0.0312268	TCONS_00035603.p1;TCONS_00035604.p1;TCONS_00035605.p1;TCONS_00035606.p1;TCONS_00048707.p1;TCONS_00016721.p1;TCONS_00023200.p1
	GO:0044208	'de novo' AMP biosynthetic process	1	4	0.00326804	0.0312268	TCONS_00015279.p1
	GO:0051000	positive regulation of nitric-oxide synthase activity	7	7	0.00326804	0.0312268	TCONS_00035603.p1;TCONS_00035604.p1;TCONS_00035605.p1;TCONS_00035606.p1;TCONS_00048707.p1;TCONS_00016721.p1;TCONS_00046839.p2
	GO:0061036	positive regulation of cartilage development	2	4	0.00326804	0.0312268	TCONS_00046670.p1;TCONS_00032314.p1
	GO:0070508	cholesterol import	7	7	0.00326804	0.0312268	TCONS_00035603.p1;TCONS_00035604.p1;TCONS_00035605.p1;TCONS_00035606.p1;TCONS_00048707.p1;TCONS_00016721.p1;TCONS_00023200.p1
	GO:0072017	distal tubule development	2	4	0.00326804	0.0312268	TCONS_00039581.p1;TCONS_00004756.p1
	GO:0097343	ripoptosome assembly	2	4	0.00326804	0.0312268	TCONS_00034007.p1;TCONS_00010266.p1
	GO:1901026	ripoptosome assembly involved in necroptotic process	2	4	0.00326804	0.0312268	TCONS_00034007.p1;TCONS_00010266.p1
	GO:1990384	hyaloid vascular plexus regression	4	4	0.00326804	0.0312268	TCONS_00031251.p1;TCONS_00031252.p1;TCONS_00031253.p1;TCONS_00031254.p1
	GO:0046467	membrane lipid biosynthetic process	11	59	0.00334627	0.0318984	TCONS_00032511.p1;TCONS_00047840.p2;TCONS_00004282.p1;TCONS_00037218.p1;TCONS_00003817.p1;TCONS_00024025.p1;TCONS_00010094.p1;TCONS_00045901.p1;TCONS_00045902.p1;TCONS_00045904.p1;TCONS_00032461.p1
	GO:0016236	macroautophagy	26	109	0.00334886	0.0318984	TCONS_00020860.p1;TCONS_00001796.p1;TCONS_00001797.p1;TCONS_00017350.p1;TCONS_00017352.p1;TCONS_00017353.p1;TCONS_00017354.p1;TCONS_00017355.p1;TCONS_00001279.p1;TCONS_00001280.p1;TCONS_00007501.p1;TCONS_00007502.p1;TCONS_00001281.p1;TCONS_00015454.p1;TCONS_00015455.p1;TCONS_00005393.p1;TCONS_00005395.p1;TCONS_00013395.p1;TCONS_00013398.p1;TCONS_00013399.p1;TCONS_00013397.p1;TCONS_00002905.p1;TCO…
	GO:0018130	heterocycle biosynthetic process	236	2749	0.00336957	0.0320453	TCONS_00019789.p1;TCONS_00036816.p1;TCONS_00042841.p2;TCONS_00016695.p1;TCONS_00006228.p1;TCONS_00006229.p1;TCONS_00006230.p1;TCONS_00012832.p1;TCONS_00039883.p1;TCONS_00013927.p1;TCONS_00013930.p1;TCONS_00013935.p1;TCONS_00028401.p1;TCONS_00048898.p2;TCONS_00001587.p2;TCONS_00001588.p2;TCONS_00003994.p1;TCONS_00023129.p2;TCONS_00023657.p1;TCONS_00023658.p1;TCONS_00023659.p1;TCONS_00027376.p1;TCO…
	GO:0007623	circadian rhythm	37	195	0.00340467	0.0323283	TCONS_00029962.p1;TCONS_00029963.p1;TCONS_00038038.p1;TCONS_00044498.p1;TCONS_00023266.p1;TCONS_00041952.p1;TCONS_00011165.p1;TCONS_00020467.p2;TCONS_00020468.p2;TCONS_00007221.p1;TCONS_00005393.p1;TCONS_00005395.p1;TCONS_00045666.p1;TCONS_00013066.p2;TCONS_00013067.p2;TCONS_00003394.p1;TCONS_00003395.p1;TCONS_00003396.p1;TCONS_00003397.p1;TCONS_00026557.p1;TCONS_00026558.p1;TCONS_00001165.p1;TCO…
	GO:0042051	compound eye photoreceptor development	31	179	0.0034228	0.0324496	TCONS_00024230.p1;TCONS_00017379.p1;TCONS_00006290.p1;TCONS_00045325.p1;TCONS_00050020.p1;TCONS_00019029.p1;TCONS_00002200.p1;TCONS_00002201.p1;TCONS_00002202.p1;TCONS_00024808.p1;TCONS_00019026.p1;TCONS_00006020.p1;TCONS_00006021.p1;TCONS_00006022.p1;TCONS_00036443.p1;TCONS_00004755.p1;TCONS_00001971.p1;TCONS_00046089.p1;TCONS_00046090.p1;TCONS_00007699.p1;TCONS_00007700.p1;TCONS_00007703.p1;TCO…
	GO:0070167	regulation of biomineral tissue development	4	22	0.00343873	0.0325497	TCONS_00046670.p1;TCONS_00032314.p1;TCONS_00001701.p1;TCONS_00032859.p1
	GO:0031667	response to nutrient levels	66	261	0.00346782	0.0327739	TCONS_00001587.p2;TCONS_00001588.p2;TCONS_00041868.p1;TCONS_00020438.p1;TCONS_00020860.p1;TCONS_00001796.p1;TCONS_00001797.p1;TCONS_00017350.p1;TCONS_00017352.p1;TCONS_00017353.p1;TCONS_00017354.p1;TCONS_00017355.p1;TCONS_00001279.p1;TCONS_00001280.p1;TCONS_00007501.p1;TCONS_00007502.p1;TCONS_00001281.p1;TCONS_00005393.p1;TCONS_00005395.p1;TCONS_00018737.p1;TCONS_00018738.p1;TCONS_00013395.p1;TCO…
	GO:0090066	regulation of anatomical structure size	82	424	0.00349702	0.0329984	TCONS_00019698.p1;TCONS_00019699.p1;TCONS_00019700.p1;TCONS_00019701.p1;TCONS_00019702.p1;TCONS_00019703.p1;TCONS_00019704.p1;TCONS_00019705.p1;TCONS_00019706.p1;TCONS_00019707.p1;TCONS_00019708.p1;TCONS_00019709.p1;TCONS_00019710.p1;TCONS_00046908.p1;TCONS_00024230.p1;TCONS_00017379.p1;TCONS_00003399.p1;TCONS_00012899.p1;TCONS_00012900.p1;TCONS_00025681.p1;TCONS_00020539.p1;TCONS_00020544.p1;TCO…
	GO:0042325	regulation of phosphorylation	95	495	0.0035763	0.0335682	TCONS_00024361.p1;TCONS_00016431.p1;TCONS_00016432.p1;TCONS_00023585.p1;TCONS_00006228.p1;TCONS_00006229.p1;TCONS_00006230.p1;TCONS_00045325.p1;TCONS_00003041.p1;TCONS_00032859.p1;TCONS_00017350.p1;TCONS_00017352.p1;TCONS_00017353.p1;TCONS_00017354.p1;TCONS_00017355.p1;TCONS_00014915.p1;TCONS_00011165.p1;TCONS_00005393.p1;TCONS_00005395.p1;TCONS_00040572.p1;TCONS_00029634.p1;TCONS_00024577.p1;TCO…
	GO:0030850	prostate gland development	2	12	0.00358511	0.0335682	TCONS_00023637.p1;TCONS_00023585.p1
	GO:0034587	piRNA metabolic process	10	12	0.00358511	0.0335682	TCONS_00030641.p1;TCONS_00030642.p1;TCONS_00030643.p1;TCONS_00030644.p1;TCONS_00044610.p1;TCONS_00044611.p1;TCONS_00044616.p1;TCONS_00021599.p3;TCONS_00027140.p1;TCONS_00027141.p1
	GO:0045676	regulation of R7 cell differentiation	4	12	0.00358511	0.0335682	TCONS_00020648.p1;TCONS_00015768.p1;TCONS_00050020.p1;TCONS_00011165.p1
	GO:0050650	chondroitin sulfate proteoglycan biosynthetic process	4	12	0.00358511	0.0335682	TCONS_00029260.p1;TCONS_00029262.p1;TCONS_00045598.p1;TCONS_00047840.p2
	GO:0016042	lipid catabolic process	41	212	0.00360979	0.033747	TCONS_00035603.p1;TCONS_00035604.p1;TCONS_00035605.p1;TCONS_00035606.p1;TCONS_00048707.p1;TCONS_00016721.p1;TCONS_00026984.p1;TCONS_00020438.p1;TCONS_00023200.p1;TCONS_00041868.p1;TCONS_00014518.p1;TCONS_00031067.p1;TCONS_00031068.p1;TCONS_00001973.p1;TCONS_00001974.p2;TCONS_00001975.p2;TCONS_00038077.p1;TCONS_00038079.p1;TCONS_00038080.p1;TCONS_00038081.p1;TCONS_00022962.p1;TCONS_00013395.p1;TCO…
	GO:0008380	RNA splicing	44	304	0.00367152	0.0342289	TCONS_00029962.p1;TCONS_00029963.p1;TCONS_00023266.p1;TCONS_00032308.p1;TCONS_00007141.p1;TCONS_00030490.p2;TCONS_00002245.p1;TCONS_00002246.p1;TCONS_00044011.p1;TCONS_00040570.p1;TCONS_00040571.p1;TCONS_00005833.p1;TCONS_00007699.p1;TCONS_00007700.p1;TCONS_00007703.p1;TCONS_00007643.p1;TCONS_00002124.p1;TCONS_00038301.p2;TCONS_00026757.p1;TCONS_00013066.p2;TCONS_00013067.p2;TCONS_00015221.p1;TCO…
	GO:0030097	hemopoiesis	45	364	0.00367263	0.0342289	TCONS_00036816.p1;TCONS_00042841.p2;TCONS_00016695.p1;TCONS_00006228.p1;TCONS_00006229.p1;TCONS_00006230.p1;TCONS_00012832.p1;TCONS_00039883.p1;TCONS_00001587.p2;TCONS_00001588.p2;TCONS_00024230.p1;TCONS_00032308.p1;TCONS_00017379.p1;TCONS_00034007.p1;TCONS_00007485.p1;TCONS_00037002.p1;TCONS_00007141.p1;TCONS_00041655.p1;TCONS_00019029.p1;TCONS_00021459.p1;TCONS_00047133.p2;TCONS_00013651.p1;TCO…
	GO:0043408	regulation of MAPK cascade	38	196	0.00368328	0.0342754	TCONS_00023585.p1;TCONS_00003041.p1;TCONS_00017350.p1;TCONS_00017352.p1;TCONS_00017353.p1;TCONS_00017354.p1;TCONS_00017355.p1;TCONS_00011165.p1;TCONS_00015343.p1;TCONS_00015344.p1;TCONS_00015345.p1;TCONS_00033558.p1;TCONS_00010266.p1;TCONS_00002905.p1;TCONS_00022174.p2;TCONS_00037686.p1;TCONS_00005027.p1;TCONS_00036210.p1;TCONS_00036211.p1;TCONS_00036212.p1;TCONS_00036213.p1;TCONS_00017509.p1;TCO…
	GO:0051049	regulation of transport	107	795	0.00372191	0.0345818	TCONS_00036816.p1;TCONS_00005604.p1;TCONS_00005614.p1;TCONS_00048898.p2;TCONS_00001587.p2;TCONS_00001588.p2;TCONS_00042024.p1;TCONS_00038038.p1;TCONS_00027173.p1;TCONS_00027174.p1;TCONS_00027175.p1;TCONS_00027177.p1;TCONS_00047923.p1;TCONS_00001581.p1;TCONS_00001582.p1;TCONS_00029634.p1;TCONS_00024361.p1;TCONS_00028548.p1;TCONS_00028549.p1;TCONS_00000101.p1;TCONS_00037231.p1;TCONS_00023266.p1;TCO…
	GO:0032008	positive regulation of TOR signaling	8	17	0.00375872	0.0348561	TCONS_00020860.p1;TCONS_00001279.p1;TCONS_00001280.p1;TCONS_00007501.p1;TCONS_00007502.p1;TCONS_00001281.p1;TCONS_00026885.p1;TCONS_00026886.p1
	GO:0031344	regulation of cell projection organization	54	330	0.00376294	0.0348561	TCONS_00019698.p1;TCONS_00019699.p1;TCONS_00019700.p1;TCONS_00019701.p1;TCONS_00019702.p1;TCONS_00019703.p1;TCONS_00019704.p1;TCONS_00019705.p1;TCONS_00019706.p1;TCONS_00019707.p1;TCONS_00019708.p1;TCONS_00019709.p1;TCONS_00019710.p1;TCONS_00023637.p1;TCONS_00000659.p1;TCONS_00000662.p1;TCONS_00003399.p1;TCONS_00034007.p1;TCONS_00012899.p1;TCONS_00012900.p1;TCONS_00024402.p1;TCONS_00032113.p1;TCO…
	GO:0009967	positive regulation of signal transduction	73	505	0.00376983	0.0348666	TCONS_00001587.p2;TCONS_00001588.p2;TCONS_00003994.p1;TCONS_00042024.p1;TCONS_00023266.p1;TCONS_00009575.p1;TCONS_00034007.p1;TCONS_00023585.p1;TCONS_00007141.p1;TCONS_00048851.p1;TCONS_00019233.p1;TCONS_00033902.p1;TCONS_00020860.p1;TCONS_00001796.p1;TCONS_00001797.p1;TCONS_00017350.p1;TCONS_00017352.p1;TCONS_00017353.p1;TCONS_00017354.p1;TCONS_00017355.p1;TCONS_00011815.p1;TCONS_00007643.p1;TCO…
	GO:0001823	mesonephros development	7	28	0.00378819	0.0348767	TCONS_00019789.p1;TCONS_00001701.p1;TCONS_00003885.p1;TCONS_00013176.p2;TCONS_00013177.p2;TCONS_00013178.p2;TCONS_00009958.p1
	GO:0006026	aminoglycan catabolic process	13	28	0.00378819	0.0348767	TCONS_00020188.p1;TCONS_00020189.p1;TCONS_00020190.p1;TCONS_00020191.p1;TCONS_00001971.p1;TCONS_00008042.p1;TCONS_00008043.p1;TCONS_00008047.p1;TCONS_00008048.p1;TCONS_00008049.p1;TCONS_00008050.p1;TCONS_00008051.p1;TCONS_00020187.p1
	GO:0045621	positive regulation of lymphocyte differentiation	7	28	0.00378819	0.0348767	TCONS_00001587.p2;TCONS_00001588.p2;TCONS_00032308.p1;TCONS_00034007.p1;TCONS_00007485.p1;TCONS_00023200.p1;TCONS_00041007.p1
	GO:0008298	intracellular mRNA localization	10	34	0.00383553	0.0352589	TCONS_00002863.p1;TCONS_00002864.p1;TCONS_00000933.p1;TCONS_00045785.p1;TCONS_00029723.p1;TCONS_00022962.p1;TCONS_00025274.p1;TCONS_00025276.p1;TCONS_00014915.p1;TCONS_00013363.p1
	GO:0016052	carbohydrate catabolic process	20	141	0.00388788	0.0355782	TCONS_00015596.p1;TCONS_00014672.p1;TCONS_00008635.p1;TCONS_00016387.p1;TCONS_00005393.p1;TCONS_00005395.p1;TCONS_00020188.p1;TCONS_00020189.p1;TCONS_00020190.p1;TCONS_00020191.p1;TCONS_00008042.p1;TCONS_00008043.p1;TCONS_00008047.p1;TCONS_00008048.p1;TCONS_00008049.p1;TCONS_00008050.p1;TCONS_00008051.p1;TCONS_00035254.p1;TCONS_00025080.p1;TCONS_00020187.p1
	GO:0055002	striated muscle cell development	28	141	0.00388788	0.0355782	TCONS_00002111.p1;TCONS_00014981.p1;TCONS_00050020.p1;TCONS_00001796.p1;TCONS_00001797.p1;TCONS_00033981.p1;TCONS_00045750.p1;TCONS_00019829.p1;TCONS_00020047.p1;TCONS_00020048.p1;TCONS_00002560.p1;TCONS_00025834.p1;TCONS_00025835.p1;TCONS_00025836.p1;TCONS_00025837.p1;TCONS_00037627.p1;TCONS_00012493.p1;TCONS_00012494.p1;TCONS_00012495.p1;TCONS_00012496.p1;TCONS_00012497.p1;TCONS_00012498.p1;TCO…
	GO:0055123	digestive system development	32	141	0.00388788	0.0355782	TCONS_00019789.p1;TCONS_00036816.p1;TCONS_00001587.p2;TCONS_00001588.p2;TCONS_00002111.p1;TCONS_00046670.p1;TCONS_00032314.p1;TCONS_00045325.p1;TCONS_00032842.p1;TCONS_00032843.p1;TCONS_00032844.p1;TCONS_00032845.p1;TCONS_00032846.p1;TCONS_00032847.p1;TCONS_00032848.p1;TCONS_00032849.p1;TCONS_00032850.p1;TCONS_00032851.p1;TCONS_00032852.p1;TCONS_00047966.p1;TCONS_00030464.p1;TCONS_00032042.p1;TCO…
	GO:0002831	regulation of response to biotic stimulus	12	81	0.00390602	0.0356724	TCONS_00014672.p1;TCONS_00004060.p1;TCONS_00024402.p1;TCONS_00007643.p1;TCONS_00007319.p1;TCONS_00007320.p1;TCONS_00013570.p1;TCONS_00046839.p2;TCONS_00020686.p1;TCONS_00045272.p1;TCONS_00050475.p1;TCONS_00024808.p1
	GO:0051130	positive regulation of cellular component organization	104	668	0.00390995	0.0356724	TCONS_00019698.p1;TCONS_00019699.p1;TCONS_00019700.p1;TCONS_00019701.p1;TCONS_00019702.p1;TCONS_00019703.p1;TCONS_00019704.p1;TCONS_00019705.p1;TCONS_00019706.p1;TCONS_00019707.p1;TCONS_00019708.p1;TCONS_00019709.p1;TCONS_00019710.p1;TCONS_00047923.p1;TCONS_00001581.p1;TCONS_00001582.p1;TCONS_00029634.p1;TCONS_00002863.p1;TCONS_00002864.p1;TCONS_00003399.p1;TCONS_00023200.p1;TCONS_00022990.p1;TCO…
	GO:0006082	organic acid metabolic process	78	889	0.00392352	0.0357423	TCONS_00029260.p1;TCONS_00029262.p1;TCONS_00000230.p1;TCONS_00001404.p1;TCONS_00015596.p1;TCONS_00028953.p1;TCONS_00044467.p1;TCONS_00032511.p1;TCONS_00014672.p1;TCONS_00045598.p1;TCONS_00010699.p1;TCONS_00010700.p1;TCONS_00047166.p1;TCONS_00008635.p1;TCONS_00014518.p1;TCONS_00022939.p1;TCONS_00036652.p1;TCONS_00047434.p1;TCONS_00038077.p1;TCONS_00038078.p1;TCONS_00038079.p1;TCONS_00038080.p1;TCO…
	GO:0022402	cell cycle process	109	815	0.00394164	0.035823	TCONS_00043851.p1;TCONS_00035160.p1;TCONS_00048859.p1;TCONS_00000101.p1;TCONS_00037231.p1;TCONS_00032308.p1;TCONS_00003399.p1;TCONS_00014650.p1;TCONS_00014651.p1;TCONS_00014652.p1;TCONS_00037002.p1;TCONS_00049042.p1;TCONS_00045325.p1;TCONS_00020648.p1;TCONS_00015768.p1;TCONS_00033902.p1;TCONS_00020860.p1;TCONS_00048670.p1;TCONS_00048669.p2;TCONS_00033024.p1;TCONS_00030091.p1;TCONS_00045785.p1;TCO…
	GO:0048563	post-embryonic organ morphogenesis	49	348	0.0039442	0.035823	TCONS_00003994.p1;TCONS_00023657.p1;TCONS_00023658.p1;TCONS_00023659.p1;TCONS_00042024.p1;TCONS_00024230.p1;TCONS_00017379.p1;TCONS_00022990.p1;TCONS_00022992.p1;TCONS_00022994.p1;TCONS_00015309.p1;TCONS_00015310.p1;TCONS_00011165.p1;TCONS_00020467.p2;TCONS_00020468.p2;TCONS_00007221.p1;TCONS_00020539.p1;TCONS_00020544.p1;TCONS_00014915.p1;TCONS_00035382.p1;TCONS_00043433.p1;TCONS_00043434.p1;TCO…
	GO:0000278	mitotic cell cycle	84	623	0.00397756	0.036072	TCONS_00043851.p1;TCONS_00029962.p1;TCONS_00029963.p1;TCONS_00035160.p1;TCONS_00048859.p1;TCONS_00003399.p1;TCONS_00014650.p1;TCONS_00014651.p1;TCONS_00014652.p1;TCONS_00034007.p1;TCONS_00037002.p1;TCONS_00048851.p1;TCONS_00019233.p1;TCONS_00049042.p1;TCONS_00032970.p1;TCONS_00020648.p1;TCONS_00015768.p1;TCONS_00033902.p1;TCONS_00043433.p1;TCONS_00043434.p1;TCONS_00004756.p1;TCONS_00030091.p1;TCO…
	GO:0098609	cell-cell adhesion	62	331	0.00399015	0.036132	TCONS_00001587.p2;TCONS_00001588.p2;TCONS_00032308.p1;TCONS_00034007.p1;TCONS_00007485.p1;TCONS_00025681.p1;TCONS_00011165.p1;TCONS_00020467.p2;TCONS_00020468.p2;TCONS_00007221.p1;TCONS_00046839.p2;TCONS_00000988.p1;TCONS_00000990.p1;TCONS_00050020.p1;TCONS_00017338.p1;TCONS_00017339.p1;TCONS_00017340.p1;TCONS_00017341.p1;TCONS_00003885.p1;TCONS_00011815.p1;TCONS_00000991.p1;TCONS_00000992.p1;TCO…
	GO:0048534	hematopoietic or lymphoid organ development	47	383	0.00402281	0.0363734	TCONS_00019789.p1;TCONS_00036816.p1;TCONS_00042841.p2;TCONS_00016695.p1;TCONS_00006228.p1;TCONS_00006229.p1;TCONS_00006230.p1;TCONS_00012832.p1;TCONS_00039883.p1;TCONS_00001587.p2;TCONS_00001588.p2;TCONS_00024230.p1;TCONS_00032308.p1;TCONS_00017379.p1;TCONS_00034007.p1;TCONS_00007485.p1;TCONS_00037002.p1;TCONS_00007141.p1;TCONS_00041655.p1;TCONS_00019029.p1;TCONS_00021459.p1;TCONS_00047133.p2;TCO…
	GO:0000377	RNA splicing, via transesterification reactions with bulged adenosine as nucleophile	38	222	0.00412017	0.0370425	TCONS_00029962.p1;TCONS_00029963.p1;TCONS_00023266.p1;TCONS_00032308.p1;TCONS_00007141.p1;TCONS_00030490.p2;TCONS_00002245.p1;TCONS_00002246.p1;TCONS_00044011.p1;TCONS_00040570.p1;TCONS_00040571.p1;TCONS_00005833.p1;TCONS_00007643.p1;TCONS_00002124.p1;TCONS_00038301.p2;TCONS_00026757.p1;TCONS_00013066.p2;TCONS_00013067.p2;TCONS_00015221.p1;TCONS_00015223.p1;TCONS_00043253.p1;TCONS_00029723.p1;TCO…
	GO:0000398	mRNA splicing, via spliceosome	38	222	0.00412017	0.0370425	TCONS_00029962.p1;TCONS_00029963.p1;TCONS_00023266.p1;TCONS_00032308.p1;TCONS_00007141.p1;TCONS_00030490.p2;TCONS_00002245.p1;TCONS_00002246.p1;TCONS_00044011.p1;TCONS_00040570.p1;TCONS_00040571.p1;TCONS_00005833.p1;TCONS_00007643.p1;TCONS_00002124.p1;TCONS_00038301.p2;TCONS_00026757.p1;TCONS_00013066.p2;TCONS_00013067.p2;TCONS_00015221.p1;TCONS_00015223.p1;TCONS_00043253.p1;TCONS_00029723.p1;TCO…
	GO:0007476	imaginal disc-derived wing morphogenesis	40	272	0.00412089	0.0370425	TCONS_00042024.p1;TCONS_00024230.p1;TCONS_00017379.p1;TCONS_00022990.p1;TCONS_00022992.p1;TCONS_00022994.p1;TCONS_00015309.p1;TCONS_00015310.p1;TCONS_00011165.p1;TCONS_00020467.p2;TCONS_00020468.p2;TCONS_00007221.p1;TCONS_00020539.p1;TCONS_00020544.p1;TCONS_00014915.p1;TCONS_00043433.p1;TCONS_00043434.p1;TCONS_00004756.p1;TCONS_00042018.p1;TCONS_00019029.p1;TCONS_00023253.p1;TCONS_00019829.p1;TCO…
	GO:0050865	regulation of cell activation	24	96	0.00412126	0.0370425	TCONS_00001587.p2;TCONS_00001588.p2;TCONS_00032308.p1;TCONS_00023200.p1;TCONS_00034007.p1;TCONS_00007485.p1;TCONS_00049042.p1;TCONS_00017338.p1;TCONS_00017339.p1;TCONS_00017340.p1;TCONS_00017341.p1;TCONS_00025621.p1;TCONS_00025622.p1;TCONS_00036272.p1;TCONS_00025274.p1;TCONS_00025276.p1;TCONS_00041007.p1;TCONS_00009907.p1;TCONS_00004509.p1;TCONS_00034212.p1;TCONS_00034214.p1;TCONS_00034218.p1;TCO…
	GO:0031348	negative regulation of defense response	13	47	0.00412935	0.0370602	TCONS_00027173.p1;TCONS_00027174.p1;TCONS_00027175.p1;TCONS_00027177.p1;TCONS_00014672.p1;TCONS_00046839.p2;TCONS_00004060.p1;TCONS_00007643.p1;TCONS_00034212.p1;TCONS_00034214.p1;TCONS_00034218.p1;TCONS_00034221.p1;TCONS_00034223.p2
	GO:0034248	regulation of cellular amide metabolic process	50	247	0.00415892	0.0372703	TCONS_00029962.p1;TCONS_00029963.p1;TCONS_00023266.p1;TCONS_00007141.p1;TCONS_00032970.p1;TCONS_00030490.p2;TCONS_00024402.p1;TCONS_00007699.p1;TCONS_00007700.p1;TCONS_00007703.p1;TCONS_00007643.p1;TCONS_00007319.p1;TCONS_00007320.p1;TCONS_00030641.p1;TCONS_00030642.p1;TCONS_00030643.p1;TCONS_00030644.p1;TCONS_00013570.p1;TCONS_00024577.p1;TCONS_00036210.p1;TCONS_00036211.p1;TCONS_00036212.p1;TCO…
	GO:0034645	cellular macromolecule biosynthetic process	307	3308	0.00418671	0.037464	TCONS_00019789.p1;TCONS_00043851.p1;TCONS_00029260.p1;TCONS_00029262.p1;TCONS_00036816.p1;TCONS_00042841.p2;TCONS_00016695.p1;TCONS_00006228.p1;TCONS_00006229.p1;TCONS_00006230.p1;TCONS_00012832.p1;TCONS_00039883.p1;TCONS_00013927.p1;TCONS_00013930.p1;TCONS_00013935.p1;TCONS_00028401.p1;TCONS_00048898.p2;TCONS_00001587.p2;TCONS_00001588.p2;TCONS_00029962.p1;TCONS_00029963.p1;TCONS_00003994.p1;TCO…
	GO:0042462	eye photoreceptor cell development	33	206	0.00424762	0.0379378	TCONS_00024230.p1;TCONS_00017379.p1;TCONS_00006290.p1;TCONS_00045325.p1;TCONS_00050020.p1;TCONS_00019029.p1;TCONS_00002200.p1;TCONS_00002201.p1;TCONS_00002202.p1;TCONS_00024808.p1;TCONS_00019026.p1;TCONS_00006020.p1;TCONS_00006021.p1;TCONS_00006022.p1;TCONS_00036443.p1;TCONS_00004755.p1;TCONS_00001971.p1;TCONS_00010966.p1;TCONS_00022027.p1;TCONS_00046089.p1;TCONS_00046090.p1;TCONS_00007699.p1;TCO…
	GO:0006622	protein targeting to lysosome	3	8	0.00429603	0.0379378	TCONS_00007485.p1;TCONS_00010861.p1;TCONS_00016721.p1
	GO:0010742	macrophage derived foam cell differentiation	3	8	0.00429603	0.0379378	TCONS_00048898.p2;TCONS_00008178.p1;TCONS_00036507.p1
	GO:0010743	regulation of macrophage derived foam cell differentiation	3	8	0.00429603	0.0379378	TCONS_00048898.p2;TCONS_00008178.p1;TCONS_00036507.p1
	GO:0010745	negative regulation of macrophage derived foam cell differentiation	3	8	0.00429603	0.0379378	TCONS_00048898.p2;TCONS_00008178.p1;TCONS_00036507.p1
	GO:0034381	plasma lipoprotein particle clearance	8	8	0.00429603	0.0379378	TCONS_00035603.p1;TCONS_00035604.p1;TCONS_00035605.p1;TCONS_00035606.p1;TCONS_00048707.p1;TCONS_00016721.p1;TCONS_00023200.p1;TCONS_00047276.p1
	GO:0046697	decidualization	7	8	0.00429603	0.0379378	TCONS_00003959.p1;TCONS_00004690.p1;TCONS_00018708.p1;TCONS_00018709.p1;TCONS_00018710.p1;TCONS_00031622.p1;TCONS_00031623.p1
	GO:0090077	foam cell differentiation	3	8	0.00429603	0.0379378	TCONS_00048898.p2;TCONS_00008178.p1;TCONS_00036507.p1
	GO:1901620	regulation of smoothened signaling pathway involved in dorsal/ventral neural tube patterning	2	8	0.00429603	0.0379378	TCONS_00014915.p1;TCONS_00013363.p1
	GO:0016197	endosomal transport	18	150	0.00432641	0.0381505	TCONS_00024361.p1;TCONS_00045352.p1;TCONS_00036272.p1;TCONS_00005467.p1;TCONS_00005468.p1;TCONS_00029595.p1;TCONS_00029596.p1;TCONS_00029597.p1;TCONS_00033024.p1;TCONS_00012783.p1;TCONS_00042970.p1;TCONS_00046855.p1;TCONS_00010618.p1;TCONS_00041510.p2;TCONS_00008178.p1;TCONS_00031995.p1;TCONS_00038148.p1;TCONS_00010861.p1
	GO:0010647	positive regulation of cell communication	92	616	0.00433689	0.038157	TCONS_00001587.p2;TCONS_00001588.p2;TCONS_00046908.p1;TCONS_00003994.p1;TCONS_00042024.p1;TCONS_00023266.p1;TCONS_00009575.p1;TCONS_00034007.p1;TCONS_00023585.p1;TCONS_00007141.p1;TCONS_00048851.p1;TCONS_00019233.p1;TCONS_00000933.p1;TCONS_00033902.p1;TCONS_00020860.p1;TCONS_00001796.p1;TCONS_00001797.p1;TCONS_00017350.p1;TCONS_00017352.p1;TCONS_00017353.p1;TCONS_00017354.p1;TCONS_00017355.p1;TCO…
	GO:0007568	aging	26	190	0.00433975	0.038157	TCONS_00027173.p1;TCONS_00027174.p1;TCONS_00027175.p1;TCONS_00027177.p1;TCONS_00023200.p1;TCONS_00037002.p1;TCONS_00049042.p1;TCONS_00050020.p1;TCONS_00007958.p1;TCONS_00007960.p1;TCONS_00007961.p1;TCONS_00007962.p1;TCONS_00010618.p1;TCONS_00000240.p1;TCONS_00016080.p1;TCONS_00011165.p1;TCONS_00029806.p1;TCONS_00045272.p1;TCONS_00046855.p1;TCONS_00041510.p2;TCONS_00026557.p1;TCONS_00026558.p1;TCO…
	GO:0000375	RNA splicing, via transesterification reactions	38	223	0.00442646	0.038863	TCONS_00029962.p1;TCONS_00029963.p1;TCONS_00023266.p1;TCONS_00032308.p1;TCONS_00007141.p1;TCONS_00030490.p2;TCONS_00002245.p1;TCONS_00002246.p1;TCONS_00044011.p1;TCONS_00040570.p1;TCONS_00040571.p1;TCONS_00005833.p1;TCONS_00007643.p1;TCONS_00002124.p1;TCONS_00038301.p2;TCONS_00026757.p1;TCONS_00013066.p2;TCONS_00013067.p2;TCONS_00015221.p1;TCONS_00015223.p1;TCONS_00043253.p1;TCONS_00029723.p1;TCO…
	GO:0008358	maternal determination of anterior/posterior axis, embryo	14	41	0.00447868	0.0392646	TCONS_00002863.p1;TCONS_00002864.p1;TCONS_00043433.p1;TCONS_00043434.p1;TCONS_00004756.p1;TCONS_00026553.p1;TCONS_00022962.p1;TCONS_00014915.p1;TCONS_00013363.p1;TCONS_00012694.p1;TCONS_00005742.p1;TCONS_00002200.p1;TCONS_00002201.p1;TCONS_00002202.p1
	GO:0001775	cell activation	47	215	0.00450476	0.0394362	TCONS_00001587.p2;TCONS_00001588.p2;TCONS_00032308.p1;TCONS_00023200.p1;TCONS_00034007.p1;TCONS_00007485.p1;TCONS_00049042.p1;TCONS_00026128.p1;TCONS_00035603.p1;TCONS_00035604.p1;TCONS_00035605.p1;TCONS_00035606.p1;TCONS_00046839.p2;TCONS_00005467.p1;TCONS_00005468.p1;TCONS_00017338.p1;TCONS_00017339.p1;TCONS_00017340.p1;TCONS_00017341.p1;TCONS_00010618.p1;TCONS_00025621.p1;TCONS_00025622.p1;TCO…
	GO:0030282	bone mineralization	4	23	0.00453999	0.0396873	TCONS_00046670.p1;TCONS_00032314.p1;TCONS_00032859.p1;TCONS_00013651.p1
	GO:0007472	wing disc morphogenesis	40	274	0.00468353	0.040883	TCONS_00042024.p1;TCONS_00024230.p1;TCONS_00017379.p1;TCONS_00022990.p1;TCONS_00022992.p1;TCONS_00022994.p1;TCONS_00015309.p1;TCONS_00015310.p1;TCONS_00011165.p1;TCONS_00020467.p2;TCONS_00020468.p2;TCONS_00007221.p1;TCONS_00020539.p1;TCONS_00020544.p1;TCONS_00014915.p1;TCONS_00043433.p1;TCONS_00043434.p1;TCONS_00004756.p1;TCONS_00042018.p1;TCONS_00019029.p1;TCONS_00023253.p1;TCONS_00019829.p1;TCO…
	GO:0009059	macromolecule biosynthetic process	308	3334	0.00469721	0.0409435	TCONS_00019789.p1;TCONS_00043851.p1;TCONS_00029260.p1;TCONS_00029262.p1;TCONS_00036816.p1;TCONS_00042841.p2;TCONS_00016695.p1;TCONS_00006228.p1;TCONS_00006229.p1;TCONS_00006230.p1;TCONS_00012832.p1;TCONS_00039883.p1;TCONS_00013927.p1;TCONS_00013930.p1;TCONS_00013935.p1;TCONS_00028401.p1;TCONS_00048898.p2;TCONS_00001587.p2;TCONS_00001588.p2;TCONS_00029962.p1;TCONS_00029963.p1;TCONS_00003994.p1;TCO…
	GO:0007446	imaginal disc growth	5	35	0.00473211	0.0411293	TCONS_00045325.p1;TCONS_00007090.p2;TCONS_00026553.p1;TCONS_00012694.p1;TCONS_00005742.p1
	GO:0032368	regulation of lipid transport	8	35	0.00473211	0.0411293	TCONS_00048898.p2;TCONS_00010618.p1;TCONS_00008178.p1;TCONS_00036507.p1;TCONS_00025333.p1;TCONS_00025334.p1;TCONS_00025335.p1;TCONS_00025336.p1
	GO:0010906	regulation of glucose metabolic process	23	29	0.00479912	0.0415924	TCONS_00042841.p2;TCONS_00016695.p1;TCONS_00006228.p1;TCONS_00006229.p1;TCONS_00006230.p1;TCONS_00012832.p1;TCONS_00039883.p1;TCONS_00003394.p1;TCONS_00003395.p1;TCONS_00003396.p1;TCONS_00003397.p1;TCONS_00011531.p1;TCONS_00011532.p1;TCONS_00011533.p1;TCONS_00011534.p1;TCONS_00011536.p1;TCONS_00011538.p1;TCONS_00011540.p1;TCONS_00034212.p1;TCONS_00034214.p1;TCONS_00034218.p1;TCONS_00034221.p1;TCO…
	GO:0099518	vesicle cytoskeletal trafficking	3	29	0.00479912	0.0415924	TCONS_00048859.p1;TCONS_00007485.p1;TCONS_00045785.p1
	GO:0007560	imaginal disc morphogenesis	48	343	0.00484255	0.0419088	TCONS_00003994.p1;TCONS_00023657.p1;TCONS_00023658.p1;TCONS_00023659.p1;TCONS_00042024.p1;TCONS_00024230.p1;TCONS_00017379.p1;TCONS_00022990.p1;TCONS_00022992.p1;TCONS_00022994.p1;TCONS_00015309.p1;TCONS_00015310.p1;TCONS_00011165.p1;TCONS_00020467.p2;TCONS_00020468.p2;TCONS_00007221.p1;TCONS_00020539.p1;TCONS_00020544.p1;TCONS_00014915.p1;TCONS_00035382.p1;TCONS_00043433.p1;TCONS_00043434.p1;TCO…
	GO:0045197	establishment or maintenance of epithelial cell apical/basal polarity	7	48	0.00490274	0.0423692	TCONS_00047461.p1;TCONS_00045325.p1;TCONS_00045785.p1;TCONS_00007090.p2;TCONS_00026553.p1;TCONS_00012694.p1;TCONS_00005742.p1
	GO:0006914	autophagy	42	200	0.00499906	0.04314	TCONS_00001587.p2;TCONS_00001588.p2;TCONS_00003959.p1;TCONS_00045352.p1;TCONS_00020860.p1;TCONS_00001796.p1;TCONS_00001797.p1;TCONS_00017350.p1;TCONS_00017352.p1;TCONS_00017353.p1;TCONS_00017354.p1;TCONS_00017355.p1;TCONS_00001279.p1;TCONS_00001280.p1;TCONS_00007501.p1;TCONS_00007502.p1;TCONS_00001281.p1;TCONS_00015454.p1;TCONS_00015455.p1;TCONS_00005393.p1;TCONS_00005395.p1;TCONS_00013395.p1;TCO…
	GO:0031669	cellular response to nutrient levels	24	83	0.00501334	0.0432017	TCONS_00001587.p2;TCONS_00001588.p2;TCONS_00001279.p1;TCONS_00001280.p1;TCONS_00007501.p1;TCONS_00007502.p1;TCONS_00001281.p1;TCONS_00005393.p1;TCONS_00005395.p1;TCONS_00013395.p1;TCONS_00013398.p1;TCONS_00013399.p1;TCONS_00013397.p1;TCONS_00010861.p1;TCONS_00016811.p1;TCONS_00016812.p1;TCONS_00016813.p1;TCONS_00016814.p1;TCONS_00020686.p1;TCONS_00026885.p1;TCONS_00026886.p1;TCONS_00005437.p1;TCO…
	GO:0045935	positive regulation of nucleobase-containing compound metabolic process	106	990	0.00506656	0.0435984	TCONS_00019789.p1;TCONS_00043851.p1;TCONS_00000262.p1;TCONS_00000263.p1;TCONS_00000264.p1;TCONS_00000265.p1;TCONS_00042841.p2;TCONS_00016695.p1;TCONS_00006228.p1;TCONS_00006229.p1;TCONS_00006230.p1;TCONS_00012832.p1;TCONS_00039883.p1;TCONS_00013927.p1;TCONS_00013930.p1;TCONS_00013935.p1;TCONS_00001587.p2;TCONS_00001588.p2;TCONS_00004509.p1;TCONS_00047461.p1;TCONS_00023266.p1;TCONS_00024230.p1;TCO…
	GO:0046649	lymphocyte activation	27	113	0.00511371	0.043821	TCONS_00001587.p2;TCONS_00001588.p2;TCONS_00032308.p1;TCONS_00034007.p1;TCONS_00007485.p1;TCONS_00049042.p1;TCONS_00046839.p2;TCONS_00017338.p1;TCONS_00017339.p1;TCONS_00017340.p1;TCONS_00017341.p1;TCONS_00025621.p1;TCONS_00025622.p1;TCONS_00013651.p1;TCONS_00017509.p1;TCONS_00017510.p1;TCONS_00010997.p1;TCONS_00023200.p1;TCONS_00025274.p1;TCONS_00025276.p1;TCONS_00041007.p1;TCONS_00004509.p1;TCO…
	GO:1902680	positive regulation of RNA biosynthetic process	87	813	0.00512591	0.043821	TCONS_00019789.p1;TCONS_00042841.p2;TCONS_00016695.p1;TCONS_00006228.p1;TCONS_00006229.p1;TCONS_00006230.p1;TCONS_00012832.p1;TCONS_00039883.p1;TCONS_00013927.p1;TCONS_00013930.p1;TCONS_00013935.p1;TCONS_00001587.p2;TCONS_00001588.p2;TCONS_00004509.p1;TCONS_00047461.p1;TCONS_00023266.p1;TCONS_00024230.p1;TCONS_00017379.p1;TCONS_00010699.p1;TCONS_00010700.p1;TCONS_00037002.p1;TCONS_00021920.p1;TCO…
	GO:0030278	regulation of ossification	10	55	0.00514641	0.043821	TCONS_00023266.p1;TCONS_00046670.p1;TCONS_00032314.p1;TCONS_00032859.p1;TCONS_00004756.p1;TCONS_00004690.p1;TCONS_00041510.p2;TCONS_00013363.p1;TCONS_00043253.p1;TCONS_00007847.p2
	GO:0030518	intracellular steroid hormone receptor signaling pathway	11	55	0.00514641	0.043821	TCONS_00019789.p1;TCONS_00023637.p1;TCONS_00027696.p1;TCONS_00027697.p1;TCONS_00027698.p1;TCONS_00027699.p1;TCONS_00027700.p1;TCONS_00027701.p1;TCONS_00023266.p1;TCONS_00033902.p1;TCONS_00043253.p1
	GO:0040003	chitin-based cuticle development	6	55	0.00514641	0.043821	TCONS_00014680.p1;TCONS_00014681.p1;TCONS_00033898.p1;TCONS_00045785.p1;TCONS_00040326.p1;TCONS_00021233.p1
	GO:0051224	negative regulation of protein transport	14	55	0.00514641	0.043821	TCONS_00027173.p1;TCONS_00027174.p1;TCONS_00027175.p1;TCONS_00027177.p1;TCONS_00046670.p1;TCONS_00032314.p1;TCONS_00034007.p1;TCONS_00036272.p1;TCONS_00004060.p1;TCONS_00003394.p1;TCONS_00003395.p1;TCONS_00003396.p1;TCONS_00003397.p1;TCONS_00005038.p1
	GO:0006643	membrane lipid metabolic process	20	98	0.00516358	0.043821	TCONS_00032511.p1;TCONS_00023585.p1;TCONS_00041868.p1;TCONS_00020438.p1;TCONS_00047840.p2;TCONS_00004282.p1;TCONS_00037218.p1;TCONS_00003817.p1;TCONS_00024025.p1;TCONS_00013120.p1;TCONS_00013121.p1;TCONS_00013123.p1;TCONS_00013124.p1;TCONS_00013125.p1;TCONS_00013126.p1;TCONS_00010094.p1;TCONS_00045901.p1;TCONS_00045902.p1;TCONS_00045904.p1;TCONS_00032461.p1
	GO:0006629	lipid metabolic process	107	767	0.00517674	0.043821	TCONS_00035603.p1;TCONS_00035604.p1;TCONS_00035605.p1;TCONS_00035606.p1;TCONS_00048707.p1;TCONS_00016721.p1;TCONS_00001404.p1;TCONS_00000298.p1;TCONS_00048898.p2;TCONS_00027173.p1;TCONS_00027174.p1;TCONS_00027175.p1;TCONS_00027177.p1;TCONS_00026984.p1;TCONS_00013120.p1;TCONS_00013121.p1;TCONS_00013123.p1;TCONS_00013124.p1;TCONS_00013125.p1;TCONS_00013126.p1;TCONS_00020438.p1;TCONS_00032511.p1;TCO…
	GO:0016239	positive regulation of macroautophagy	9	18	0.00518647	0.043821	TCONS_00005393.p1;TCONS_00005395.p1;TCONS_00013395.p1;TCONS_00013398.p1;TCONS_00013399.p1;TCONS_00013397.p1;TCONS_00046839.p2;TCONS_00035084.p1;TCONS_00010266.p1
	GO:0030574	collagen catabolic process	7	18	0.00518647	0.043821	TCONS_00003959.p1;TCONS_00041007.p1;TCONS_00018708.p1;TCONS_00018709.p1;TCONS_00018710.p1;TCONS_00031622.p1;TCONS_00031623.p1
	GO:0032371	regulation of sterol transport	4	18	0.00518647	0.043821	TCONS_00048898.p2;TCONS_00010618.p1;TCONS_00008178.p1;TCONS_00036507.p1
	GO:0032374	regulation of cholesterol transport	4	18	0.00518647	0.043821	TCONS_00048898.p2;TCONS_00010618.p1;TCONS_00008178.p1;TCONS_00036507.p1
	GO:0050764	regulation of phagocytosis	11	18	0.00518647	0.043821	TCONS_00047923.p1;TCONS_00001581.p1;TCONS_00001582.p1;TCONS_00029634.p1;TCONS_00035603.p1;TCONS_00035604.p1;TCONS_00035605.p1;TCONS_00035606.p1;TCONS_00045666.p1;TCONS_00048707.p1;TCONS_00016721.p1
	GO:0001738	morphogenesis of a polarized epithelium	23	242	0.00521399	0.0439921	TCONS_00024230.p1;TCONS_00017379.p1;TCONS_00045325.p1;TCONS_00050020.p1;TCONS_00043433.p1;TCONS_00043434.p1;TCONS_00004756.p1;TCONS_00045785.p1;TCONS_00019029.p1;TCONS_00002200.p1;TCONS_00002201.p1;TCONS_00002202.p1;TCONS_00007090.p2;TCONS_00012694.p1;TCONS_00019026.p1;TCONS_00026553.p1;TCONS_00036443.p1;TCONS_00005038.p1;TCONS_00025834.p1;TCONS_00025835.p1;TCONS_00025836.p1;TCONS_00025837.p1;TCO…
	GO:0002757	immune response-activating signal transduction	18	69	0.00524267	0.0441726	TCONS_00014672.p1;TCONS_00034007.p1;TCONS_00048851.p1;TCONS_00019233.p1;TCONS_00007643.p1;TCONS_00014915.p1;TCONS_00006966.p1;TCONS_00024577.p1;TCONS_00013363.p1;TCONS_00003959.p1;TCONS_00018708.p1;TCONS_00018709.p1;TCONS_00018710.p1;TCONS_00031622.p1;TCONS_00031623.p1;TCONS_00045272.p1;TCONS_00050475.p1;TCONS_00024808.p1
	GO:0035114	imaginal disc-derived appendage morphogenesis	45	310	0.00526506	0.0442996	TCONS_00003994.p1;TCONS_00023657.p1;TCONS_00023658.p1;TCONS_00023659.p1;TCONS_00042024.p1;TCONS_00024230.p1;TCONS_00017379.p1;TCONS_00022990.p1;TCONS_00022992.p1;TCONS_00022994.p1;TCONS_00015309.p1;TCONS_00015310.p1;TCONS_00011165.p1;TCONS_00020467.p2;TCONS_00020468.p2;TCONS_00007221.p1;TCONS_00020539.p1;TCONS_00020544.p1;TCONS_00014915.p1;TCONS_00043433.p1;TCONS_00043434.p1;TCONS_00004756.p1;TCO…
	GO:0008089	anterograde axonal transport	2	13	0.00537008	0.0448717	TCONS_00048859.p1;TCONS_00007485.p1
	GO:0010875	positive regulation of cholesterol efflux	4	13	0.00537008	0.0448717	TCONS_00048898.p2;TCONS_00010618.p1;TCONS_00008178.p1;TCONS_00036507.p1
	GO:0050922	negative regulation of chemotaxis	5	13	0.00537008	0.0448717	TCONS_00003885.p1;TCONS_00013176.p2;TCONS_00013177.p2;TCONS_00013178.p2;TCONS_00009958.p1
	GO:0050925	negative regulation of negative chemotaxis	5	13	0.00537008	0.0448717	TCONS_00003885.p1;TCONS_00013176.p2;TCONS_00013177.p2;TCONS_00013178.p2;TCONS_00009958.p1
	GO:0070536	protein K63-linked deubiquitination	8	13	0.00537008	0.0448717	TCONS_00034007.p1;TCONS_00027145.p1;TCONS_00027146.p1;TCONS_00027147.p1;TCONS_00027148.p1;TCONS_00027149.p1;TCONS_00027150.p1;TCONS_00027152.p1
	GO:0042060	wound healing	31	137	0.00551999	0.0460607	TCONS_00001587.p2;TCONS_00001588.p2;TCONS_00027173.p1;TCONS_00027174.p1;TCONS_00027175.p1;TCONS_00027177.p1;TCONS_00007485.p1;TCONS_00003272.p1;TCONS_00012899.p1;TCONS_00012900.p1;TCONS_00031251.p1;TCONS_00031252.p1;TCONS_00031253.p1;TCONS_00031254.p1;TCONS_00032859.p1;TCONS_00014915.p1;TCONS_00039329.p1;TCONS_00013363.p1;TCONS_00009907.p1;TCONS_00009936.p1;TCONS_00009937.p1;TCONS_00009938.p1;TCO…
	GO:0071396	cellular response to lipid	35	145	0.0055831	0.0465232	TCONS_00019789.p1;TCONS_00001587.p2;TCONS_00001588.p2;TCONS_00023637.p1;TCONS_00027696.p1;TCONS_00027697.p1;TCONS_00027698.p1;TCONS_00027699.p1;TCONS_00027700.p1;TCONS_00027701.p1;TCONS_00000101.p1;TCONS_00037231.p1;TCONS_00023266.p1;TCONS_00023200.p1;TCONS_00033902.p1;TCONS_00005393.p1;TCONS_00005395.p1;TCONS_00013066.p2;TCONS_00013067.p2;TCONS_00045272.p1;TCONS_00008178.p1;TCONS_00025274.p1;TCO…
	GO:0014706	striated muscle tissue development	28	153	0.00561683	0.04674	TCONS_00019789.p1;TCONS_00015185.p1;TCONS_00002111.p1;TCONS_00023266.p1;TCONS_00010699.p1;TCONS_00010700.p1;TCONS_00014981.p1;TCONS_00003959.p1;TCONS_00017338.p1;TCONS_00017339.p1;TCONS_00017340.p1;TCONS_00017341.p1;TCONS_00032533.p1;TCONS_00025621.p1;TCONS_00025622.p1;TCONS_00019829.p1;TCONS_00046855.p1;TCONS_00010618.p1;TCONS_00041510.p2;TCONS_00012493.p1;TCONS_00012494.p1;TCONS_00012495.p1;TCO…
	GO:0035264	multicellular organism growth	16	84	0.00565584	0.0468249	TCONS_00046670.p1;TCONS_00032314.p1;TCONS_00012899.p1;TCONS_00012900.p1;TCONS_00044223.p1;TCONS_00008234.p1;TCONS_00008235.p1;TCONS_00008236.p1;TCONS_00008237.p1;TCONS_00008240.p1;TCONS_00008241.p1;TCONS_00020860.p1;TCONS_00010861.p1;TCONS_00025274.p1;TCONS_00025276.p1;TCONS_00003041.p1
	GO:0006606	protein import into nucleus	23	114	0.00565794	0.0468249	TCONS_00027173.p1;TCONS_00027174.p1;TCONS_00027175.p1;TCONS_00027177.p1;TCONS_00030132.p1;TCONS_00023266.p1;TCONS_00034007.p1;TCONS_00014979.p1;TCONS_00014980.p1;TCONS_00004060.p1;TCONS_00003394.p1;TCONS_00003395.p1;TCONS_00003396.p1;TCONS_00003397.p1;TCONS_00021638.p1;TCONS_00045666.p1;TCONS_00002659.p1;TCONS_00035084.p1;TCONS_00022962.p1;TCONS_00010861.p1;TCONS_00005038.p1;TCONS_00012842.p1;TCO…
	GO:0044744	protein targeting to nucleus	23	114	0.00565794	0.0468249	TCONS_00027173.p1;TCONS_00027174.p1;TCONS_00027175.p1;TCONS_00027177.p1;TCONS_00030132.p1;TCONS_00023266.p1;TCONS_00034007.p1;TCONS_00014979.p1;TCONS_00014980.p1;TCONS_00004060.p1;TCONS_00003394.p1;TCONS_00003395.p1;TCONS_00003396.p1;TCONS_00003397.p1;TCONS_00021638.p1;TCONS_00045666.p1;TCONS_00002659.p1;TCONS_00035084.p1;TCONS_00022962.p1;TCONS_00010861.p1;TCONS_00005038.p1;TCONS_00012842.p1;TCO…
	GO:1902593	single-organism nuclear import	23	114	0.00565794	0.0468249	TCONS_00027173.p1;TCONS_00027174.p1;TCONS_00027175.p1;TCONS_00027177.p1;TCONS_00030132.p1;TCONS_00023266.p1;TCONS_00034007.p1;TCONS_00014979.p1;TCONS_00014980.p1;TCONS_00004060.p1;TCONS_00003394.p1;TCONS_00003395.p1;TCONS_00003396.p1;TCONS_00003397.p1;TCONS_00021638.p1;TCONS_00045666.p1;TCONS_00002659.p1;TCONS_00035084.p1;TCONS_00022962.p1;TCONS_00010861.p1;TCONS_00005038.p1;TCONS_00012842.p1;TCO…
	GO:0034109	homotypic cell-cell adhesion	30	99	0.00576043	0.047608	TCONS_00001587.p2;TCONS_00001588.p2;TCONS_00032308.p1;TCONS_00034007.p1;TCONS_00007485.p1;TCONS_00046839.p2;TCONS_00017338.p1;TCONS_00017339.p1;TCONS_00017340.p1;TCONS_00017341.p1;TCONS_00025621.p1;TCONS_00025622.p1;TCONS_00013651.p1;TCONS_00010997.p1;TCONS_00023200.p1;TCONS_00005604.p1;TCONS_00005614.p1;TCONS_00005615.p1;TCONS_00005616.p1;TCONS_00005622.p1;TCONS_00005623.p1;TCONS_00025274.p1;TCO…
	GO:0002262	myeloid cell homeostasis	7	36	0.00578337	0.0476676	TCONS_00021459.p1;TCONS_00047133.p2;TCONS_00013651.p1;TCONS_00038301.p2;TCONS_00025274.p1;TCONS_00025276.p1;TCONS_00007221.p1
	GO:0031290	retinal ganglion cell axon guidance	9	36	0.00578337	0.0476676	TCONS_00003885.p1;TCONS_00002200.p1;TCONS_00002201.p1;TCONS_00002202.p1;TCONS_00013176.p2;TCONS_00013177.p2;TCONS_00013178.p2;TCONS_00009958.p1;TCONS_00021233.p1
	GO:0006165	nucleoside diphosphate phosphorylation	9	77	0.00585117	0.0480303	TCONS_00015596.p1;TCONS_00014672.p1;TCONS_00008635.p1;TCONS_00016387.p1;TCONS_00005393.p1;TCONS_00005395.p1;TCONS_00039535.p1;TCONS_00035254.p1;TCONS_00025080.p1
	GO:0045995	regulation of embryonic development	14	77	0.00585117	0.0480303	TCONS_00036816.p1;TCONS_00029962.p1;TCONS_00029963.p1;TCONS_00002863.p1;TCONS_00002864.p1;TCONS_00014915.p1;TCONS_00001971.p1;TCONS_00030805.p1;TCONS_00030806.p1;TCONS_00030807.p1;TCONS_00030808.p1;TCONS_00013363.p1;TCONS_00020648.p1;TCONS_00015768.p1
	GO:1900180	regulation of protein localization to nucleus	14	77	0.00585117	0.0480303	TCONS_00027173.p1;TCONS_00027174.p1;TCONS_00027175.p1;TCONS_00027177.p1;TCONS_00023266.p1;TCONS_00034007.p1;TCONS_00004060.p1;TCONS_00003394.p1;TCONS_00003395.p1;TCONS_00003396.p1;TCONS_00003397.p1;TCONS_00045666.p1;TCONS_00022962.p1;TCONS_00005038.p1
	GO:0043277	apoptotic cell clearance	18	24	0.00588758	0.0481986	TCONS_00035603.p1;TCONS_00035604.p1;TCONS_00035605.p1;TCONS_00035606.p1;TCONS_00048707.p1;TCONS_00016721.p1;TCONS_00047923.p1;TCONS_00001581.p1;TCONS_00001582.p1;TCONS_00029634.p1;TCONS_00011165.p1;TCONS_00020467.p2;TCONS_00020468.p2;TCONS_00007221.p1;TCONS_00010618.p1;TCONS_00009936.p1;TCONS_00009937.p1;TCONS_00009938.p1
	GO:0045582	positive regulation of T cell differentiation	6	24	0.00588758	0.0481986	TCONS_00001587.p2;TCONS_00001588.p2;TCONS_00032308.p1;TCONS_00034007.p1;TCONS_00007485.p1;TCONS_00023200.p1
	GO:0045893	positive regulation of transcription, DNA-templated	86	808	0.00596541	0.0486449	TCONS_00019789.p1;TCONS_00042841.p2;TCONS_00016695.p1;TCONS_00006228.p1;TCONS_00006229.p1;TCONS_00006230.p1;TCONS_00012832.p1;TCONS_00039883.p1;TCONS_00013927.p1;TCONS_00013930.p1;TCONS_00013935.p1;TCONS_00001587.p2;TCONS_00001588.p2;TCONS_00004509.p1;TCONS_00047461.p1;TCONS_00023266.p1;TCONS_00024230.p1;TCONS_00017379.p1;TCONS_00010699.p1;TCONS_00010700.p1;TCONS_00037002.p1;TCONS_00021920.p1;TCO…
	GO:1903508	positive regulation of nucleic acid-templated transcription	86	808	0.00596541	0.0486449	TCONS_00019789.p1;TCONS_00042841.p2;TCONS_00016695.p1;TCONS_00006228.p1;TCONS_00006229.p1;TCONS_00006230.p1;TCONS_00012832.p1;TCONS_00039883.p1;TCONS_00013927.p1;TCONS_00013930.p1;TCONS_00013935.p1;TCONS_00001587.p2;TCONS_00001588.p2;TCONS_00004509.p1;TCONS_00047461.p1;TCONS_00023266.p1;TCONS_00024230.p1;TCONS_00017379.p1;TCONS_00010699.p1;TCONS_00010700.p1;TCONS_00037002.p1;TCONS_00021920.p1;TCO…
	GO:0006665	sphingolipid metabolic process	11	70	0.00598944	0.0486449	TCONS_00032511.p1;TCONS_00023585.p1;TCONS_00047840.p2;TCONS_00004282.p1;TCONS_00037218.p1;TCONS_00024025.p1;TCONS_00010094.p1;TCONS_00045901.p1;TCONS_00045902.p1;TCONS_00045904.p1;TCONS_00032461.p1
	GO:0008585	female gonad development	8	56	0.00599186	0.0486449	TCONS_00037002.p1;TCONS_00003885.p1;TCONS_00013176.p2;TCONS_00013177.p2;TCONS_00013178.p2;TCONS_00009958.p1;TCONS_00041007.p1;TCONS_00021233.p1
	GO:1904950	negative regulation of establishment of protein localization	14	56	0.00599186	0.0486449	TCONS_00027173.p1;TCONS_00027174.p1;TCONS_00027175.p1;TCONS_00027177.p1;TCONS_00046670.p1;TCONS_00032314.p1;TCONS_00034007.p1;TCONS_00036272.p1;TCONS_00004060.p1;TCONS_00003394.p1;TCONS_00003395.p1;TCONS_00003396.p1;TCONS_00003397.p1;TCONS_00005038.p1
	GO:0002833	positive regulation of response to biotic stimulus	5	30	0.00600442	0.0486449	TCONS_00024402.p1;TCONS_00007319.p1;TCONS_00007320.p1;TCONS_00013570.p1;TCONS_00046839.p2
	GO:0046889	positive regulation of lipid biosynthetic process	16	30	0.00600442	0.0486449	TCONS_00035603.p1;TCONS_00035604.p1;TCONS_00035605.p1;TCONS_00035606.p1;TCONS_00048707.p1;TCONS_00016721.p1;TCONS_00048898.p2;TCONS_00023200.p1;TCONS_00036507.p1;TCONS_00011531.p1;TCONS_00011532.p1;TCONS_00011533.p1;TCONS_00011534.p1;TCONS_00011536.p1;TCONS_00011538.p1;TCONS_00011540.p1
	GO:1902533	positive regulation of intracellular signal transduction	46	278	0.00600633	0.0486449	TCONS_00023266.p1;TCONS_00009575.p1;TCONS_00023585.p1;TCONS_00020860.p1;TCONS_00001796.p1;TCONS_00001797.p1;TCONS_00017350.p1;TCONS_00017352.p1;TCONS_00017353.p1;TCONS_00017354.p1;TCONS_00017355.p1;TCONS_00007643.p1;TCONS_00001279.p1;TCONS_00001280.p1;TCONS_00007501.p1;TCONS_00007502.p1;TCONS_00001281.p1;TCONS_00011165.p1;TCONS_00033558.p1;TCONS_00010266.p1;TCONS_00002905.p1;TCONS_00003394.p1;TCO…
	GO:0072659	protein localization to plasma membrane	35	92	0.00607248	0.0491149	TCONS_00019698.p1;TCONS_00019699.p1;TCONS_00019700.p1;TCONS_00019701.p1;TCONS_00019702.p1;TCONS_00019703.p1;TCONS_00019704.p1;TCONS_00019705.p1;TCONS_00019706.p1;TCONS_00019707.p1;TCONS_00019708.p1;TCONS_00019709.p1;TCONS_00019710.p1;TCONS_00005604.p1;TCONS_00005614.p1;TCONS_00042024.p1;TCONS_00046670.p1;TCONS_00032314.p1;TCONS_00003399.p1;TCONS_00012899.p1;TCONS_00012900.p1;TCONS_00010618.p1;TCO…
Cellular component	GO:0009986	cell surface	60	258	7.61956e-07	0.000678903	TCONS_00035603.p1;TCONS_00035604.p1;TCONS_00035605.p1;TCONS_00035606.p1;TCONS_00048707.p1;TCONS_00016721.p1;TCONS_00048898.p2;TCONS_00047923.p1;TCONS_00001581.p1;TCONS_00001582.p1;TCONS_00029634.p1;TCONS_00036369.p1;TCONS_00027517.p1;TCONS_00003399.p1;TCONS_00023200.p1;TCONS_00042499.p1;TCONS_00042505.p1;TCONS_00042506.p1;TCONS_00050546.p1;TCONS_00037199.p1;TCONS_00003959.p1;TCONS_00030805.p1;TCO…
	GO:0044421	extracellular region part	149	908	1.62503e-06	0.000723949	TCONS_00019698.p1;TCONS_00019699.p1;TCONS_00019700.p1;TCONS_00019701.p1;TCONS_00019702.p1;TCONS_00019703.p1;TCONS_00019704.p1;TCONS_00019705.p1;TCONS_00019706.p1;TCONS_00019707.p1;TCONS_00019708.p1;TCONS_00019709.p1;TCONS_00019710.p1;TCONS_00042024.p1;TCONS_00027173.p1;TCONS_00027174.p1;TCONS_00027175.p1;TCONS_00027177.p1;TCONS_00013120.p1;TCONS_00013121.p1;TCONS_00013123.p1;TCONS_00013124.p1;TCO…
	GO:0070062	extracellular exosome	97	458	8.89861e-06	0.00264046	TCONS_00019698.p1;TCONS_00019699.p1;TCONS_00019700.p1;TCONS_00019701.p1;TCONS_00019702.p1;TCONS_00019703.p1;TCONS_00019704.p1;TCONS_00019705.p1;TCONS_00019706.p1;TCONS_00019707.p1;TCONS_00019708.p1;TCONS_00019709.p1;TCONS_00019710.p1;TCONS_00042024.p1;TCONS_00027173.p1;TCONS_00027174.p1;TCONS_00027175.p1;TCONS_00027177.p1;TCONS_00048859.p1;TCONS_00023637.p1;TCONS_00009575.p1;TCONS_00003399.p1;TCO…
	GO:1903561	extracellular vesicle	97	463	1.33605e-05	0.00264046	TCONS_00019698.p1;TCONS_00019699.p1;TCONS_00019700.p1;TCONS_00019701.p1;TCONS_00019702.p1;TCONS_00019703.p1;TCONS_00019704.p1;TCONS_00019705.p1;TCONS_00019706.p1;TCONS_00019707.p1;TCONS_00019708.p1;TCONS_00019709.p1;TCONS_00019710.p1;TCONS_00042024.p1;TCONS_00027173.p1;TCONS_00027174.p1;TCONS_00027175.p1;TCONS_00027177.p1;TCONS_00048859.p1;TCONS_00023637.p1;TCONS_00009575.p1;TCONS_00003399.p1;TCO…
	GO:0065010	extracellular membrane-bounded organelle	99	472	1.51274e-05	0.00264046	TCONS_00019698.p1;TCONS_00019699.p1;TCONS_00019700.p1;TCONS_00019701.p1;TCONS_00019702.p1;TCONS_00019703.p1;TCONS_00019704.p1;TCONS_00019705.p1;TCONS_00019706.p1;TCONS_00019707.p1;TCONS_00019708.p1;TCONS_00019709.p1;TCONS_00019710.p1;TCONS_00042024.p1;TCONS_00027173.p1;TCONS_00027174.p1;TCONS_00027175.p1;TCONS_00027177.p1;TCONS_00048859.p1;TCONS_00023637.p1;TCONS_00009575.p1;TCONS_00003399.p1;TCO…
	GO:0031982	vesicle	175	1054	1.77809e-05	0.00264046	TCONS_00019698.p1;TCONS_00019699.p1;TCONS_00019700.p1;TCONS_00019701.p1;TCONS_00019702.p1;TCONS_00019703.p1;TCONS_00019704.p1;TCONS_00019705.p1;TCONS_00019706.p1;TCONS_00019707.p1;TCONS_00019708.p1;TCONS_00019709.p1;TCONS_00019710.p1;TCONS_00001404.p1;TCONS_00023268.p1;TCONS_00042024.p1;TCONS_00027173.p1;TCONS_00027174.p1;TCONS_00027175.p1;TCONS_00027177.p1;TCONS_00048191.p1;TCONS_00048859.p1;TCO…
	GO:0043230	extracellular organelle	99	477	2.23129e-05	0.00284011	TCONS_00019698.p1;TCONS_00019699.p1;TCONS_00019700.p1;TCONS_00019701.p1;TCONS_00019702.p1;TCONS_00019703.p1;TCONS_00019704.p1;TCONS_00019705.p1;TCONS_00019706.p1;TCONS_00019707.p1;TCONS_00019708.p1;TCONS_00019709.p1;TCONS_00019710.p1;TCONS_00042024.p1;TCONS_00027173.p1;TCONS_00027174.p1;TCONS_00027175.p1;TCONS_00027177.p1;TCONS_00048859.p1;TCONS_00023637.p1;TCONS_00009575.p1;TCONS_00003399.p1;TCO…
	GO:0031988	membrane-bounded vesicle	163	944	3.21043e-05	0.00326459	TCONS_00019698.p1;TCONS_00019699.p1;TCONS_00019700.p1;TCONS_00019701.p1;TCONS_00019702.p1;TCONS_00019703.p1;TCONS_00019704.p1;TCONS_00019705.p1;TCONS_00019706.p1;TCONS_00019707.p1;TCONS_00019708.p1;TCONS_00019709.p1;TCONS_00019710.p1;TCONS_00023268.p1;TCONS_00042024.p1;TCONS_00027173.p1;TCONS_00027174.p1;TCONS_00027175.p1;TCONS_00027177.p1;TCONS_00048191.p1;TCONS_00048859.p1;TCONS_00023637.p1;TCO…
	GO:0031227	intrinsic component of endoplasmic reticulum membrane	16	88	3.29756e-05	0.00326459	TCONS_00042024.p1;TCONS_00032511.p1;TCONS_00029170.p1;TCONS_00048568.p1;TCONS_00048569.p1;TCONS_00004282.p1;TCONS_00029171.p1;TCONS_00044979.p1;TCONS_00002905.p1;TCONS_00037218.p1;TCONS_00009610.p1;TCONS_00045901.p1;TCONS_00045902.p1;TCONS_00045904.p1;TCONS_00010094.p1;TCONS_00032461.p1
	GO:0030176	integral component of endoplasmic reticulum membrane	15	83	3.84602e-05	0.00342681	TCONS_00032511.p1;TCONS_00029170.p1;TCONS_00048568.p1;TCONS_00048569.p1;TCONS_00004282.p1;TCONS_00029171.p1;TCONS_00044979.p1;TCONS_00002905.p1;TCONS_00037218.p1;TCONS_00009610.p1;TCONS_00045901.p1;TCONS_00045902.p1;TCONS_00045904.p1;TCONS_00010094.p1;TCONS_00032461.p1
	GO:0005794	Golgi apparatus	97	691	5.68313e-05	0.00460334	TCONS_00019698.p1;TCONS_00019699.p1;TCONS_00019700.p1;TCONS_00019701.p1;TCONS_00019702.p1;TCONS_00019703.p1;TCONS_00019704.p1;TCONS_00019705.p1;TCONS_00019706.p1;TCONS_00019707.p1;TCONS_00019708.p1;TCONS_00019709.p1;TCONS_00019710.p1;TCONS_00029260.p1;TCONS_00029262.p1;TCONS_00048898.p2;TCONS_00023268.p1;TCONS_00042024.p1;TCONS_00033981.p1;TCONS_00047461.p1;TCONS_00009575.p1;TCONS_00046670.p1;TCO…
	GO:0005576	extracellular region	201	1429	6.42468e-05	0.00477032	TCONS_00019698.p1;TCONS_00019699.p1;TCONS_00019700.p1;TCONS_00019701.p1;TCONS_00019702.p1;TCONS_00019703.p1;TCONS_00019704.p1;TCONS_00019705.p1;TCONS_00019706.p1;TCONS_00019707.p1;TCONS_00019708.p1;TCONS_00019709.p1;TCONS_00019710.p1;TCONS_00000230.p1;TCONS_00023268.p1;TCONS_00042024.p1;TCONS_00027173.p1;TCONS_00027174.p1;TCONS_00027175.p1;TCONS_00027177.p1;TCONS_00013120.p1;TCONS_00013121.p1;TCO…
	GO:0070761	pre-snoRNP complex	8	8	7.42526e-05	0.00508916	TCONS_00039436.p1;TCONS_00039437.p1;TCONS_00039438.p1;TCONS_00039439.p1;TCONS_00039440.p1;TCONS_00039441.p1;TCONS_00039442.p1;TCONS_00032387.p1
	GO:0005952	cAMP-dependent protein kinase complex	3	9	9.09633e-05	0.00578916	TCONS_00041952.p1;TCONS_00014915.p1;TCONS_00013363.p1
	GO:1904115	axon cytoplasm	4	25	0.000131394	0.00780478	TCONS_00038291.p1;TCONS_00048859.p1;TCONS_00007485.p1;TCONS_00045785.p1
	GO:0012505	endomembrane system	264	2053	0.000165294	0.00920478	TCONS_00019698.p1;TCONS_00019699.p1;TCONS_00019700.p1;TCONS_00019701.p1;TCONS_00019702.p1;TCONS_00019703.p1;TCONS_00019704.p1;TCONS_00019705.p1;TCONS_00019706.p1;TCONS_00019707.p1;TCONS_00019708.p1;TCONS_00019709.p1;TCONS_00019710.p1;TCONS_00029260.p1;TCONS_00029262.p1;TCONS_00005604.p1;TCONS_00005614.p1;TCONS_00048898.p2;TCONS_00001587.p2;TCONS_00001588.p2;TCONS_00023268.p1;TCONS_00042024.p1;TCO…
	GO:0005615	extracellular space	61	337	0.000262632	0.013765	TCONS_00027173.p1;TCONS_00027174.p1;TCONS_00027175.p1;TCONS_00027177.p1;TCONS_00013120.p1;TCONS_00013121.p1;TCONS_00013123.p1;TCONS_00013124.p1;TCONS_00013125.p1;TCONS_00013126.p1;TCONS_00045325.p1;TCONS_00006966.p1;TCONS_00050475.p1;TCONS_00023200.p1;TCONS_00023585.p1;TCONS_00041868.p1;TCONS_00020438.p1;TCONS_00003959.p1;TCONS_00001701.p1;TCONS_00032859.p1;TCONS_00005833.p1;TCONS_00009842.p1;TCO…
	GO:0048471	perinuclear region of cytoplasm	56	282	0.000367294	0.0181811	TCONS_00000298.p1;TCONS_00005604.p1;TCONS_00005614.p1;TCONS_00027173.p1;TCONS_00027174.p1;TCONS_00027175.p1;TCONS_00027177.p1;TCONS_00024361.p1;TCONS_00023637.p1;TCONS_00003399.p1;TCONS_00034007.p1;TCONS_00003959.p1;TCONS_00046839.p2;TCONS_00023058.p1;TCONS_00001581.p1;TCONS_00001582.p1;TCONS_00014915.p1;TCONS_00012719.p1;TCONS_00012720.p1;TCONS_00012721.p1;TCONS_00012722.p1;TCONS_00012723.p1;TCO…
	GO:0031012	extracellular matrix	25	219	0.000444525	0.0208459	TCONS_00036369.p1;TCONS_00045325.p1;TCONS_00002111.p1;TCONS_00047461.p1;TCONS_00023266.p1;TCONS_00023585.p1;TCONS_00001701.p1;TCONS_00041007.p1;TCONS_00042447.p1;TCONS_00009958.p1;TCONS_00017341.p1;TCONS_00027752.p1;TCONS_00040326.p1;TCONS_00042446.p1;TCONS_00042448.p1;TCONS_00042449.p1;TCONS_00001971.p1;TCONS_00043433.p1;TCONS_00043434.p1;TCONS_00004755.p1;TCONS_00017533.p1;TCONS_00043253.p1;TCO…
	GO:0044444	cytoplasmic part	553	5052	0.000565548	0.0241341	TCONS_00019698.p1;TCONS_00019699.p1;TCONS_00019700.p1;TCONS_00019701.p1;TCONS_00019702.p1;TCONS_00019703.p1;TCONS_00019704.p1;TCONS_00019705.p1;TCONS_00019706.p1;TCONS_00019707.p1;TCONS_00019708.p1;TCONS_00019709.p1;TCONS_00019710.p1;TCONS_00039883.p1;TCONS_00029260.p1;TCONS_00029262.p1;TCONS_00000262.p1;TCONS_00000263.p1;TCONS_00000264.p1;TCONS_00000265.p1;TCONS_00042870.p1;TCONS_00000298.p1;TCO…
	GO:0097574	lateral part of cell	6	6	0.000585066	0.0241341	TCONS_00014650.p1;TCONS_00014651.p1;TCONS_00014652.p1;TCONS_00026553.p1;TCONS_00012694.p1;TCONS_00005742.p1
	GO:0005788	endoplasmic reticulum lumen	13	74	0.000595904	0.0241341	TCONS_00023268.p1;TCONS_00047923.p1;TCONS_00001581.p1;TCONS_00001582.p1;TCONS_00029634.p1;TCONS_00032979.p1;TCONS_00001701.p1;TCONS_00040572.p1;TCONS_00047276.p1;TCONS_00045325.p1;TCONS_00004690.p1;TCONS_00002462.p1;TCONS_00049842.p1
	GO:0016323	basolateral plasma membrane	48	155	0.000841493	0.0325987	TCONS_00023200.p1;TCONS_00035381.p1;TCONS_00035382.p1;TCONS_00032842.p1;TCONS_00032843.p1;TCONS_00032844.p1;TCONS_00032845.p1;TCONS_00032846.p1;TCONS_00032847.p1;TCONS_00032848.p1;TCONS_00032849.p1;TCONS_00032850.p1;TCONS_00032851.p1;TCONS_00032852.p1;TCONS_00047966.p1;TCONS_00032859.p1;TCONS_00009842.p1;TCONS_00010618.p1;TCONS_00028548.p1;TCONS_00028549.p1;TCONS_00000240.p1;TCONS_00007090.p2;TCO…
	GO:0044459	plasma membrane part	161	1380	0.00121689	0.045177	TCONS_00035603.p1;TCONS_00035604.p1;TCONS_00035605.p1;TCONS_00035606.p1;TCONS_00048707.p1;TCONS_00016721.p1;TCONS_00001404.p1;TCONS_00005604.p1;TCONS_00005614.p1;TCONS_00048898.p2;TCONS_00046908.p1;TCONS_00042024.p1;TCONS_00038038.p1;TCONS_00000659.p1;TCONS_00000662.p1;TCONS_00031995.p1;TCONS_00047461.p1;TCONS_00028548.p1;TCONS_00028549.p1;TCONS_00000101.p1;TCONS_00037231.p1;TCONS_00012117.p1;TCO…
	GO:0005764	lysosome	62	261	0.00134864	0.0462242	TCONS_00005604.p1;TCONS_00005614.p1;TCONS_00023200.p1;TCONS_00023585.p1;TCONS_00003959.p1;TCONS_00045352.p1;TCONS_00008178.p1;TCONS_00020860.p1;TCONS_00005467.p1;TCONS_00005468.p1;TCONS_00020539.p1;TCONS_00020544.p1;TCONS_00036272.p1;TCONS_00039961.p1;TCONS_00039962.p1;TCONS_00039963.p1;TCONS_00001279.p1;TCONS_00001280.p1;TCONS_00007501.p1;TCONS_00007502.p1;TCONS_00001281.p1;TCONS_00010618.p1;TCO…
	GO:0015030	Cajal body	7	27	0.00134886	0.0462242	TCONS_00032308.p1;TCONS_00032970.p1;TCONS_00005833.p1;TCONS_00041182.p1;TCONS_00028766.p1;TCONS_00032387.p1;TCONS_00017533.p1
