# Supplementary material for: Identification and Analysis of MicroRNAs Associated with Wing Polyphenism in the Brown Planthopper, Nilaparvata lugens
Source: Int J Mol Sci. 2020 Dec 21;21(24):9754. doi: 10.3390/ijms21249754 (PMC7767257; doi:10.3390/ijms21249754)
Supplement: Supplementary file 1 [file ijms-21-09754-s001.zip › ijms-supplementary-20201214/Supplement_TableS8 The pathways enriched by differentially expressed miRNAs targeting genes in LW strain .xlsx]

## Sheet: LW_all
TableS8 The pathways enriched by differentially expressed miRNAs targeting genes in LW strain
KEGG_A_class	KEGG_B_class	Pathway	out (1367)	All (4198)	Pvalue	Qvalue	Pathway ID	K_IDs
Organismal Systems	Endocrine system	Insulin signaling pathway	30	90	5.17442e-06	0.00171273	ko04910	K07827+K04739+K06069+K02649+K07197+K06276+K06269+K03259+K07192+K04345+K07198+K04364+K02183+K02183+K04345+K03259+K07192+K04345+K07827+K04345+K06276+K07192+K03259+K06279+K00693+K00693+K07204+K06279+K03083+K06269
Organismal Systems	Endocrine system	Relaxin signaling pathway	21	60	6.06888e-05	0.0096419	ko04926	K07827+K02649+K06237+K04500+K09048+K04361+K06237+K04345+K06237+K04364+K04439+K13240+K04345+K04345+K07827+K02677+K04345+K06279+K04448+K06279+K04431
Cellular Processes	Cellular community - eukaryotes	Tight junction	26	86	0.000143625	0.011885	ko04530	K10591+K06069+K04851+K18050+K04345+K07198+K06095+K12757+K16175+K12757+K16684+K05731+K04345+K07374+K06095+K04345+K04345+K16175+K04448+K07374+K12751+K12751+K04431+K12751+K07374+K04851
Organismal Systems	Aging	Longevity regulating pathway - mammal	17	48	0.000258532	0.0161698	ko04211	K07827+K03781+K02649+K09048+K17589+K03259+K04345+K07198+K04345+K03259+K04345+K07827+K04345+K03259+K11411+K07204+K03781
Organismal Systems	Endocrine system	Oxytocin signaling pathway	24	80	0.000293107	0.0161698	ko04921	K07827+K04962+K04962+K03234+K04361+K06269+K04851+K04345+K07198+K03234+K02183+K02183+K04345+K04345+K07827+K02677+K04345+K04448+K12751+K12751+K06269+K12751+K12319+K04851
Organismal Systems	Endocrine system	GnRH signaling pathway	19	58	0.000363537	0.0170057	ko04912	K07827+K07763+K04361+K04851+K04345+K04364+K02183+K02183+K09203+K04345+K04432+K04345+K07827+K02677+K04345+K07763+K04448+K04431+K04851
Environmental Information Processing	Signal transduction	ErbB signaling pathway	13	33	0.000419544	0.0170057	ko04012	K07827+K02649+K19862+K04361+K05725+K04364+K07827+K02677+K06279+K04448+K06279+K04431+K03083
Metabolism	Carbohydrate metabolism	Citrate cycle (TCA cycle)	19	59	0.000464552	0.0170057	ko00020	K00024+K01958+K00161+K00026+K00234+K01648+K00026+K01648+K00026+K00161+K00161+K01899+K01903+K00627+K00164+K00244+K01902+K00024+K00239
Environmental Information Processing	Signal transduction	MAPK signaling pathway - fly	23	78	0.000513769	0.0170057	ko04013	K08601+K07827+K17608+K20211+K17608+K06689+K08892+K04461+K08840+K04361+K04508+K04364+K09260+K04432+K07827+K06279+K04448+K20228+K04662+K06279+K08601+K04431+K04427
Organismal Systems	Endocrine system	Thyroid hormone signaling pathway	23	79	0.000627397	0.0179296	ko04919	K07827+K15164+K02649+K17902+K06276+K04498+K01539+K04345+K08524+K04345+K02105+K15146+K04345+K07827+K02677+K04345+K06276+K06493+K01539+K04662+K03083+K06062+K11644
Genetic Information Processing	Folding, sorting and degradation	Ubiquitin mediated proteolysis	29	110	0.00080234	0.0204288	ko04120	K03351+K10591+K10615+K04552+K10597+K20217+K10586+K10592+K10585+K03875+K10592+K06689+K10586+K10592+K10581+K10576+K03348+K10576+K10593+K04552+K03348+K10592+K10598+K03875+K10592+K10580+K10601+K10595+K04552
Organismal Systems	Digestive system	Cholesterol metabolism	9	20	0.00106979	0.0215488	ko04979	K01052+K01052+K04550+K06233+K12385+K22290+K06233+K13443+K01052
Organismal Systems	Endocrine system	Thyroid hormone synthesis	16	50	0.00139003	0.0242158	ko04918	K17231+K09048+K01539+K04345+K06233+K00432+K04345+K04249+K04345+K04249+K02677+K04249+K04345+K06233+K01539+K00432
Organismal Systems	Environmental adaptation	Circadian entrainment	17	55	0.00153147	0.0253458	ko04713	K07376+K04962+K04962+K04851+K04345+K16513+K02183+K16513+K02183+K13240+K04345+K04345+K02677+K04345+K07376+K12319+K04851
Organismal Systems	Nervous system	Cholinergic synapse	16	51	0.00175753	0.0274505	ko04725	K07827+K02649+K09048+K04851+K04345+K01049+K01049+K04345+K14636+K01049+K04345+K07827+K02677+K04345+K04447+K04851
Environmental Information Processing	Signal transduction	mTOR signaling pathway	25	95	0.00185982	0.0274505	ko04150	K02145+K07827+K02649+K03875+K00445+K06276+K10421+K03259+K20406+K16185+K10421+K02145+K07198+K04364+K03875+K03259+K16185+K07827+K02677+K06276+K03259+K07204+K00445+K03083+K03209
Organismal Systems	Endocrine system	Melanogenesis	17	56	0.00190744	0.0274505	ko04916	K07827+K09048+K00445+K04498+K04345+K02183+K02183+K04345+K02105+K04345+K07827+K02677+K04345+K00445+K03083+K04491+K03209
Organismal Systems	Endocrine system	Progesterone-mediated oocyte maturation	16	52	0.00220307	0.0291687	ko04914	K03351+K07827+K06627+K02649+K21771+K03348+K04345+K03348+K02602+K04345+K02602+K04345+K07827+K04345+K02087+K06631
Environmental Information Processing	Signal transduction	FoxO signaling pathway	18	62	0.00247419	0.0299566	ko04068	K07827+K03781+K02649+K04500+K03875+K21771+K06276+K04361+K04498+K07198+K04364+K03875+K07827+K06276+K11411+K06631+K03781+K08960
Organismal Systems	Endocrine system	Estrogen signaling pathway	18	62	0.00247419	0.0299566	ko04915	K07827+K02649+K04615+K09048+K04361+K04615+K04345+K04364+K02183+K02183+K04345+K04345+K07827+K04345+K04615+K06279+K04448+K06279
Organismal Systems	Endocrine system	PPAR signaling pathway	13	40	0.00329595	0.0363653	ko03320	K01897+K00029+K00029+K06276+K08524+K01897+K08745+K06276+K00507+K15013+K00507+K00507+K00029
Environmental Information Processing	Signal transduction	Hedgehog signaling pathway - fly	9	23	0.00345546	0.0368954	ko04341	K04345+K04345+K04345+K08957+K10523+K04345+K04662+K03083+K08960
Environmental Information Processing	Signal transduction	Hedgehog signaling pathway	11	32	0.00413292	0.0380306	ko04340	K04345+K04439+K06233+K04345+K04345+K08957+K10523+K04345+K06233+K03083+K08960
Organismal Systems	Immune system	T cell receptor signaling pathway	11	32	0.00413292	0.0380306	ko04660	K07827+K02649+K19862+K06276+K04364+K07827+K06276+K04448+K04431+K03083+K04427
Organismal Systems	Nervous system	Serotonergic synapse	13	41	0.0041966	0.0380306	ko04726	K07827+K04163+K04163+K08155+K04851+K04345+K08155+K04345+K04345+K07827+K02677+K04345+K04851
Cellular Processes	Transport and catabolism	Autophagy - animal	22	85	0.00426008	0.0380306	ko04140	K07827+K02649+K18082+K01363+K17589+K06276+K19330+K16185+K04345+K07198+K08852+K04345+K04345+K16185+K07827+K04345+K06276+K07204+K07897+K01363+K01363+K04427
Organismal Systems	Circulatory system	Vascular smooth muscle contraction	19	70	0.00437971	0.0380306	ko04270	K07376+K01047+K06269+K04851+K18050+K04345+K02183+K02183+K04345+K04345+K02677+K04345+K07376+K12751+K12751+K06269+K12751+K12319+K04851
Organismal Systems	Immune system	Toll and Imd signaling pathway	9	24	0.00482563	0.0380306	ko04624	K09254+K06689+K20703+K04432+K10380+K10580+K04448+K04431+K04427
Organismal Systems	Immune system	Fc epsilon RI signaling pathway	9	24	0.00482563	0.0380306	ko04664	K07827+K02649+K06276+K04364+K04432+K07827+K02677+K06276+K04431
Organismal Systems	Excretory system	Aldosterone-regulated sodium reabsorption	8	21	0.00699312	0.0499134	ko04960	K07827+K02649+K06276+K01539+K07827+K02677+K06276+K01539
Environmental Information Processing	Signal transduction	Hippo signaling pathway	20	78	0.00702428	0.0499134	ko04390	K06069+K04676+K04500+K00445+K06269+K16175+K05706+K04676+K16684+K16621+K02105+K16175+K04662+K00445+K03083+K04491+K16682+K03209+K06269+K08960
Environmental Information Processing	Signal transduction	PI3K-Akt signaling pathway	24	99	0.00708739	0.0499134	ko04151	K07827+K02649+K06237+K09048+K06276+K04361+K03259+K06237+K06237+K05725+K07198+K04364+K08524+K03259+K07827+K02677+K06276+K03259+K06493+K00693+K04447+K00693+K07204+K03083
Organismal Systems	Immune system	Platelet activation	15	54	0.00862074	0.0594472	ko04611	K07376+K06271+K06069+K02649+K06269+K04345+K12757+K12757+K04345+K04345+K04345+K06493+K07376+K06269+K12319
Cellular Processes	Cellular community - eukaryotes	Focal adhesion	21	85	0.00911729	0.0615883	ko04510	K06271+K02649+K06237+K06276+K04361+K06269+K06237+K06237+K05725+K04364+K12757+K12757+K02105+K02677+K06276+K06493+K06279+K04448+K06279+K03083+K06269
Environmental Information Processing	Signal transduction	MAPK signaling pathway - plant	6	14	0.0100698	0.0637452	ko04016	K03781+K00940+K02183+K02183+K00940+K03781
Organismal Systems	Development	Dorso-ventral axis formation	11	36	0.0110932	0.0668114	ko04320	K07827+K02156+K04361+K02156+K04364+K02156+K02602+K02602+K07827+K02857+K02857
Metabolism	Glycan biosynthesis and metabolism	Glycosphingolipid biosynthesis - ganglio series	3	4	0.0111016	0.0668114	ko00604	K12373+K12373+K12373
Environmental Information Processing	Signal transduction	TNF signaling pathway	9	27	0.0115216	0.0669059	ko04668	K02649+K07763+K09048+K06052+K04432+K07763+K04448+K04431+K04427
Organismal Systems	Endocrine system	Prolactin signaling pathway	9	27	0.0115216	0.0669059	ko04917	K07827+K02649+K04699+K04364+K07827+K06279+K04447+K06279+K03083
Organismal Systems	Endocrine system	Regulation of lipolysis in adipocyte	10	32	0.0128719	0.0722138	ko04923	K07376+K02649+K04345+K04345+K04249+K04345+K04249+K04249+K04345+K07376
Organismal Systems	Digestive system	Salivary secretion	15	57	0.0144331	0.0796227	ko04970	K07376+K13855+K01539+K13855+K04345+K02183+K02183+K13240+K04345+K04345+K02677+K04345+K01539+K07376+K12319
Organismal Systems	Excretory system	Vasopressin-regulated water reabsorption	9	28	0.014837	0.0805089	ko04962	K07904+K09048+K10413+K04345+K04345+K04345+K04345+K10413+K10413
Cellular Processes	Cellular community - eukaryotes	Gap junction	16	63	0.0165148	0.0862055	ko04540	K07827+K07376+K04361+K04345+K04364+K04345+K07374+K04345+K07827+K02677+K04345+K02087+K07374+K07376+K12319+K07374
Metabolism	Energy metabolism	Carbon fixation in photosynthetic organisms	11	38	0.0168917	0.0862055	ko00710	K00024+K00026+K00029+K00029+K00814+K00026+K00026+K01807+K00814+K00029+K00024
Organismal Systems	Aging	Longevity regulating pathway - multiple species	15	58	0.0169286	0.0862055	ko04213	K07827+K03781+K02649+K04345+K07198+K04345+K03695+K04345+K07827+K04345+K03695+K11411+K07204+K03781+K03695
Environmental Information Processing	Signaling molecules and interaction	ECM-receptor interaction	7	20	0.0190065	0.0953206	ko04512	K06237+K06237+K06237+K06258+K06493+K06258+K06258
Metabolism	Glycan biosynthesis and metabolism	Glycosaminoglycan biosynthesis - heparan sulfate / heparin	4	8	0.0194504	0.0960908	ko00534	K02367+K02366+K00733+K10158
Cellular Processes	Cell growth and death	Cellular senescence	18	75	0.0202748	0.0986905	ko04218	K07827+K06627+K02649+K04500+K06640+K21771+K06269+K04851+K02183+K02183+K04432+K07827+K02087+K06640+K11411+K08826+K06269+K04851
Metabolism	Xenobiotics biodegradation and metabolism	Ethylbenzene degradation	2	2	0.0213623	0.101013	ko00642	K00632+K00632
Environmental Information Processing	Signal transduction	Ras signaling pathway	20	87	0.0234752	0.109441	ko04014	K09254+K07827+K02649+K04163+K04163+K01047+K19613+K04361+K04345+K04364+K02183+K02183+K05731+K04345+K04345+K07827+K02677+K04345+K06279+K06279
Organismal Systems	Nervous system	GABAergic synapse	11	40	0.0246966	0.110338	ko04727	K04615+K04851+K04615+K04345+K01580+K04345+K04345+K02677+K04345+K04615+K04851
Environmental Information Processing	Signal transduction	Hippo signaling pathway -fly	16	66	0.0253345	0.110338	ko04391	K06069+K04676+K16680+K06095+K16175+K16669+K16669+K04676+K16684+K16676+K06095+K16175+K16682+K03209+K16676+K08960
Organismal Systems	Nervous system	Dopaminergic synapse	16	66	0.0253345	0.110338	ko04728	K09048+K08155+K06269+K04851+K04345+K08155+K04439+K02183+K02183+K04345+K04345+K02677+K04345+K03083+K06269+K04851
Environmental Information Processing	Signal transduction	cAMP signaling pathway	26	122	0.0273868	0.114911	ko04024	K04962+K04962+K02649+K04615+K09048+K04498+K06269+K01539+K04851+K04615+K04345+K05673+K02183+K02183+K05731+K04345+K04249+K04345+K04249+K04249+K04345+K04615+K01539+K04448+K06269+K04851
Organismal Systems	Development	Axon guidance	14	56	0.0274259	0.114911	ko04360	K07827+K02649+K06754+K19862+K05725+K04967+K07520+K06754+K16621+K07827+K02677+K03083+K05743+K04967
Organismal Systems	Endocrine system	Insulin secretion	14	56	0.0274259	0.114911	ko04911	K04962+K04962+K09048+K01539+K04851+K04194+K04345+K04345+K04194+K04345+K02677+K04345+K01539+K04851
Organismal Systems	Nervous system	Long-term potentiation	12	46	0.0290219	0.117149	ko04720	K07827+K04498+K06269+K04345+K02183+K02183+K04345+K04345+K07827+K02677+K04345+K06269
Organismal Systems	Immune system	Chemokine signaling pathway	15	62	0.0303232	0.118782	ko04062	K07827+K02649+K04345+K05725+K04364+K04439+K05731+K04345+K04345+K07827+K04345+K06279+K04447+K06279+K03083
Metabolism	Glycan biosynthesis and metabolism	Glycosaminoglycan biosynthesis - chondroitin sulfate / dermatan sulfate	4	9	0.031027	0.118782	ko00532	K01017+K00733+K01017+K10158
Environmental Information Processing	Signal transduction	Apelin signaling pathway	17	73	0.0312206	0.118782	ko04371	K07827+K04962+K04962+K04500+K18050+K06052+K04345+K07198+K02183+K02183+K13240+K09203+K04345+K09260+K04345+K07827+K04345
Cellular Processes	Cell growth and death	Apoptosis	14	57	0.031656	0.11907	ko04210	K07827+K02649+K01363+K06114+K06276+K08852+K07374+K07827+K06276+K04448+K07374+K01363+K01363+K07374
Organismal Systems	Sensory system	Inflammatory mediator regulation of TRP channels	12	47	0.0339881	0.126405	ko04750	K02649+K06269+K18050+K04345+K02183+K02183+K04345+K04432+K04345+K02677+K04345+K06269
Environmental Information Processing	Signal transduction	AMPK signaling pathway	18	81	0.0416891	0.148396	ko04152	K06627+K02649+K07197+K03234+K09048+K07881+K06276+K07198+K03234+K06276+K11411+K00693+K00507+K00693+K07204+K00507+K04427+K00507
Organismal Systems	Endocrine system	Glucagon signaling pathway	16	70	0.0420554	0.148396	ko04922	K00161+K09048+K04498+K16311+K04345+K07198+K02183+K02183+K04345+K04345+K04345+K11411+K00161+K00693+K00693+K00161
Organismal Systems	Sensory system	Phototransduction - fly	8	28	0.0421427	0.148396	ko04745	K13805+K13805+K04967+K02183+K02183+K02677+K04967+K13803
Organismal Systems	Endocrine system	Parathyroid hormone synthesis, secretion and action	13	54	0.0436228	0.1492	ko04928	K07763+K09048+K04361+K04345+K04439+K08524+K09203+K04345+K09260+K04345+K02677+K04345+K07763
Metabolism	Glycan biosynthesis and metabolism	Mucin type O-glycan biosynthesis	3	6	0.044174	0.1492	ko00512	K00710+K00710+K00710
Metabolism	Biosynthesis of other secondary metabolites	Glucosinolate biosynthesis	3	6	0.044174	0.1492	ko00966	K00826+K00826+K00826
Organismal Systems	Environmental adaptation	Circadian rhythm - fly	3	6	0.044174	0.1492	ko04711	K12074+K03083+K08960
Organismal Systems	Endocrine system	Renin secretion	12	49	0.0456797	0.152727	ko04924	K01363+K04851+K04345+K02183+K02183+K04345+K04345+K04345+K01363+K01363+K12319+K04851
Environmental Information Processing	Signal transduction	Wnt signaling pathway	18	82	0.0464384	0.153318	ko04310	K04500+K00445+K04498+K04508+K04345+K04345+K02105+K04345+K08957+K02677+K04345+K04448+K00445+K03083+K04491+K03209+K04427+K08960
Cellular Processes	Cellular community - eukaryotes	Signaling pathways regulating pluripotency of stem cells	14	60	0.0471702	0.153318	ko04550	K07827+K02649+K04676+K04500+K00445+K04364+K04676+K02105+K07827+K04447+K04662+K00445+K03083+K03209
Organismal Systems	Immune system	B cell receptor signaling pathway	6	19	0.0479	0.153564	ko04662	K07827+K02649+K04364+K07827+K04448+K03083
