# Supplementary material for: Identification and Analysis of MicroRNAs Associated with Wing Polyphenism in the Brown Planthopper, Nilaparvata lugens
Source: Int J Mol Sci. 2020 Dec 21;21(24):9754. doi: 10.3390/ijms21249754 (PMC7767257; doi:10.3390/ijms21249754)
Supplement: Supplementary file 1 [file ijms-21-09754-s001.zip › ijms-supplementary-20201214/Supplement_TableS9 The pathways enriched by differentially expressed miRNAs targeting genes in SW strain.xlsx]

## Sheet: SW_all
TableS9 The pathways enriched by differentially expressed miRNAs targeting genes in SW strain
KEGG_A_class	KEGG_B_class	Pathway	out (582)	All (4198)	Pvalue	Qvalue	Pathway ID	K_IDs
Genetic Information Processing	Folding, sorting and degradation	Ubiquitin mediated proteolysis	32	110	1.94925e-05	0.00643253	ko04120	K03351+K10591+K10615+K10597+K20217+K10576+K10586+K10592+K10585+K03875+K10592+K06689+K10586+K10592+K10581+K04506+K10576+K10688+K03348+K06688+K10582+K06688+K10576+K10593+K03348+K10592+K10598+K03875+K10592+K10580+K10601+K03357
Environmental Information Processing	Signal transduction	PI3K-Akt signaling pathway	27	99	0.000285868	0.0462116	ko04151	K07827+K06237+K07208+K09048+K04361+K09487+K06237+K06237+K05725+K07198+K04364+K08524+K11584+K06630+K07207+K07208+K06630+K05096+K07827+K02677+K16197+K06493+K00693+K04447+K00693+K07204+K11584
Metabolism	Carbohydrate metabolism	Citrate cycle (TCA cycle)	18	59	0.000699117	0.0462116	ko00020	K00024+K01900+K01958+K00161+K00026+K00234+K00026+K00026+K00161+K00161+K01899+K01903+K00627+K00164+K00244+K01902+K00024+K00239
Organismal Systems	Nervous system	Serotonergic synapse	14	41	0.000789605	0.0462116	ko04726	K07827+K04163+K04163+K08155+K04851+K04345+K08155+K04345+K04345+K07827+K02677+K04345+K01593+K04851
Organismal Systems	Environmental adaptation	Circadian entrainment	17	55	0.000829557	0.0462116	ko04713	K07376+K04962+K04962+K04851+K04345+K02183+K13240+K04345+K04515+K04345+K02677+K04345+K04445+K04962+K07376+K12319+K04851
Organismal Systems	Endocrine system	Insulin signaling pathway	24	90	0.000876212	0.0462116	ko04910	K07827+K04739+K07197+K07208+K04372+K06269+K07192+K04345+K07198+K04364+K02183+K04345+K07207+K07192+K07208+K04345+K06277+K07827+K04345+K07192+K00693+K00693+K07204+K06269
Organismal Systems	Nervous system	Cholinergic synapse	16	51	0.000980245	0.0462116	ko04725	K07827+K09048+K04851+K04345+K01049+K01049+K04345+K04515+K14636+K01049+K04345+K07827+K02677+K04345+K04447+K04851
Organismal Systems	Aging	Longevity regulating pathway - mammal	15	48	0.0014667	0.0481471	ko04211	K07827+K03781+K07208+K09048+K17589+K04345+K07198+K04345+K07207+K07208+K04345+K07827+K04345+K07204+K03781
Environmental Information Processing	Signal transduction	MAPK signaling pathway - fly	21	78	0.00159008	0.0481471	ko04013	K08601+K07827+K17608+K03211+K17608+K06689+K08892+K04461+K08840+K04361+K04506+K04508+K07364+K04364+K07827+K03211+K16197+K20228+K03211+K08601+K04427
Organismal Systems	Endocrine system	GnRH signaling pathway	17	58	0.0016049	0.0481471	ko04912	K07827+K04280+K07763+K04361+K04851+K04345+K04364+K02183+K09203+K04345+K04515+K04345+K07827+K02677+K04345+K07763+K04851
Environmental Information Processing	Signal transduction	mTOR signaling pathway	24	95	0.00197593	0.0513458	ko04150	K07827+K03875+K07208+K00445+K10421+K20406+K16185+K10421+K07198+K04364+K04373+K03875+K07207+K07208+K16185+K07827+K02677+K02375+K07204+K20409+K02375+K00445+K02432+K03209
Organismal Systems	Endocrine system	Oxytocin signaling pathway	21	80	0.00224071	0.0528168	ko04921	K07827+K04962+K04962+K03234+K04361+K06269+K04851+K04345+K07198+K03234+K02183+K04345+K04515+K04345+K07827+K02677+K04345+K04962+K06269+K12319+K04851
Organismal Systems	Nervous system	Dopaminergic synapse	18	66	0.00288362	0.0534494	ko04728	K09048+K08155+K06269+K04851+K04345+K08155+K04439+K11584+K02183+K04345+K04515+K04345+K02677+K04345+K01593+K06269+K11584+K04851
Organismal Systems	Endocrine system	Insulin secretion	16	56	0.00291542	0.0534494	ko04911	K04962+K04962+K09048+K01539+K04851+K04194+K04345+K04345+K04515+K04194+K04345+K02677+K04345+K04962+K01539+K04851
Organismal Systems	Endocrine system	Melanogenesis	16	56	0.00291542	0.0534494	ko04916	K07827+K09048+K00445+K04345+K02183+K04345+K04515+K04345+K07827+K02677+K04345+K02375+K02375+K00445+K02432+K03209
Organismal Systems	Digestive system	Cholesterol metabolism	8	20	0.00352462	0.0581562	ko04979	K01052+K04550+K01052+K04550+K06233+K22290+K06233+K01052
Organismal Systems	Circulatory system	Adrenergic signaling in cardiomyocytes	20	78	0.00380179	0.0585567	ko04261	K04962+K04962+K09048+K06269+K01539+K04851+K04345+K11584+K02183+K04345+K04515+K04345+K02677+K04345+K04445+K04962+K01539+K06269+K11584+K04851
Metabolism	Energy metabolism	Carbon fixation in photosynthetic organisms	12	38	0.00390378	0.0585567	ko00710	K01623+K00024+K00026+K00927+K01623+K00814+K00927+K00026+K00927+K00026+K00814+K00024
Organismal Systems	Aging	Longevity regulating pathway - multiple species	16	58	0.0042866	0.0615034	ko04213	K07827+K03781+K09542+K04345+K07198+K09542+K09542+K04345+K03695+K04345+K07827+K04345+K03695+K07204+K03781+K03695
Metabolism	Lipid metabolism	Fatty acid elongation	9	25	0.00458132	0.0627782	ko00062	K10203+K10703+K10249+K10249+K07512+K10249+K10249+K10703+K10203
Cellular Processes	Transport and catabolism	Autophagy - animal	21	85	0.00490823	0.0627782	ko04140	K07827+K01363+K07208+K17589+K16185+K04345+K07198+K08852+K04345+K07207+K07208+K04345+K16185+K07827+K04345+K07204+K07897+K01363+K01363+K01363+K04427
Environmental Information Processing	Signal transduction	HIF-1 signaling pathway	16	60	0.00614515	0.0751074	ko04066	K01623+K09592+K00161+K00927+K01623+K04372+K04361+K09592+K09592+K00927+K04515+K00927+K05096+K02677+K00161+K00161
Metabolism	Global and overview maps	Fatty acid metabolism	18	71	0.00669479	0.0765671	ko01212	K01897+K00248+K10203+K01897+K10703+K00249+K00507+K09479+K00507+K15013+K00626+K01897+K07512+K00626+K00507+K10703+K10203+K00626
Cellular Processes	Cell growth and death	Oocyte meiosis	20	82	0.00695967	0.0765671	ko04114	K03351+K06269+K03348+K04345+K03348+K11584+K04373+K02183+K04345+K04515+K06630+K04345+K06630+K04345+K02087+K16197+K06269+K11584+K06631+K03357
Organismal Systems	Development	Dorso-ventral axis formation	11	36	0.00744034	0.0792037	ko04320	K07827+K03211+K04361+K02156+K04364+K02156+K07827+K03211+K02857+K03211+K02857
Organismal Systems	Sensory system	Olfactory transduction	11	37	0.00929968	0.095129	ko04740	K07376+K04345+K04439+K02183+K04345+K04515+K04345+K04950+K04345+K07376+K04952
Metabolism	Glycan biosynthesis and metabolism	Glycosphingolipid biosynthesis - ganglio series	3	4	0.0095129	0.095129	ko00604	K12373+K12373+K12373
Cellular Processes	Cellular community - eukaryotes	Gap junction	16	63	0.0101023	0.0960514	ko04540	K07827+K07376+K04361+K04345+K04364+K04345+K07374+K04345+K07827+K02677+K04345+K02087+K07374+K07376+K12319+K07374
Metabolism	Global and overview maps	Carbon metabolism	40	202	0.0104783	0.0960514	ko01200	K01623+K01053+K00024+K01900+K01958+K00161+K03781+K01053+K00863+K00026+K00927+K00831+K00248+K01623+K00814+K00234+K00058+K00927+K00026+K00927+K00249+K00026+K01491+K00161+K01053+K00161+K01899+K00626+K01903+K00626+K00627+K01965+K00814+K00626+K00164+K03781+K00244+K01902+K00024+K00239
Organismal Systems	Endocrine system	Relaxin signaling pathway	15	60	0.0145208	0.12951	ko04926	K07827+K06237+K09048+K04361+K06237+K04345+K06237+K04364+K04439+K13240+K04345+K04345+K07827+K02677+K04345
Environmental Information Processing	Signal transduction	Hippo signaling pathway -fly	16	66	0.0158502	0.136645	ko04391	K16681+K16680+K06095+K16175+K16669+K16669+K09448+K16676+K06630+K06095+K06630+K16175+K16197+K16682+K03209+K16676
Organismal Systems	Endocrine system	PPAR signaling pathway	11	40	0.0170582	0.137298	ko03320	K01897+K17284+K08524+K01897+K08745+K00249+K00507+K00507+K15013+K01897+K00507
Metabolism	Carbohydrate metabolism	Pyruvate metabolism	17	73	0.0194165	0.151655	ko00620	K00024+K01958+K00161+K00026+K00049+K01069+K00026+K00026+K00161+K00161+K00626+K00626+K00627+K00049+K00626+K00244+K00024
Organismal Systems	Nervous system	Long-term potentiation	12	46	0.0197612	0.151655	ko04720	K07827+K06269+K04345+K04373+K02183+K04345+K04515+K04345+K07827+K02677+K04345+K06269
Organismal Systems	Endocrine system	Thyroid hormone signaling pathway	18	79	0.0204125	0.152598	ko04919	K07827+K15164+K17902+K07208+K01539+K04345+K08524+K04345+K07207+K07208+K04345+K07827+K02677+K04345+K06493+K01539+K06062+K11644
Organismal Systems	Digestive system	Salivary secretion	14	57	0.0208088	0.152598	ko04970	K07376+K13855+K01539+K13855+K04345+K02183+K13240+K04345+K04345+K02677+K04345+K01539+K07376+K12319
Cellular Processes	Transport and catabolism	Endocytosis	24	114	0.0213238	0.152975	ko04144	K10591+K07904+K12486+K18442+K12483+K04679+K12483+K05758+K17918+K17917+K04361+K04439+K17919+K12483+K12475+K18441+K04646+K12471+K07937+K12491+K12491+K12494+K07897+K12488
Organismal Systems	Endocrine system	Progesterone-mediated oocyte maturation	13	52	0.0220881	0.155087	ko04914	K03351+K07827+K03348+K04345+K03348+K04373+K04345+K04345+K07827+K04345+K02087+K06631+K03357
Metabolism	Lipid metabolism	Biosynthesis of unsaturated fatty acids	7	22	0.0246594	0.166074	ko01040	K10203+K10703+K00507+K00507+K00507+K10703+K10203
Environmental Information Processing	Signal transduction	AMPK signaling pathway	18	81	0.0259674	0.171385	ko04152	K07197+K03234+K07208+K09048+K07881+K07198+K03234+K11584+K07207+K07208+K00507+K00693+K00507+K00693+K07204+K11584+K04427+K00507
Organismal Systems	Excretory system	Vasopressin-regulated water reabsorption	8	28	0.031768	0.197902	ko04962	K07904+K09048+K10413+K04345+K04345+K04345+K04345+K10413
Organismal Systems	Endocrine system	Renin secretion	12	49	0.0317843	0.197902	ko04924	K01363+K04851+K04345+K02183+K04345+K04345+K04345+K01363+K01363+K01363+K12319+K04851
Cellular Processes	Cell growth and death	Meiosis - yeast	15	66	0.0332936	0.203461	ko04113	K03351+K07827+K02603+K06269+K03348+K04345+K03348+K11584+K04345+K04345+K07827+K04345+K06269+K11584+K03357
Metabolism	Carbohydrate metabolism	Glyoxylate and dicarboxylate metabolism	13	55	0.0341772	0.205063	ko00630	K00024+K03781+K00026+K00049+K00026+K00026+K00626+K00626+K01965+K00049+K00626+K03781+K00024
Environmental Information Processing	Signal transduction	Hippo signaling pathway	17	78	0.0355763	0.209646	ko04390	K16681+K00445+K06269+K16175+K05706+K09448+K06630+K06630+K16175+K16197+K02375+K02375+K00445+K02432+K16682+K03209+K06269
Metabolism	Glycan biosynthesis and metabolism	Mucin type O-glycan biosynthesis	3	6	0.0383272	0.215271	ko00512	K00710+K00710+K00710
Metabolism	Biosynthesis of other secondary metabolites	Glucosinolate biosynthesis	3	6	0.0383272	0.215271	ko00966	K00826+K00826+K00826
Organismal Systems	Digestive system	Pancreatic secretion	15	68	0.0423696	0.229213	ko04972	K07904+K04962+K14073+K04962+K13855+K01047+K01539+K04194+K13855+K04194+K02677+K04962+K01539+K14073+K14073
Metabolism	Energy metabolism	Carbon fixation pathways in prokaryotes	11	46	0.0455754	0.242579	ko00720	K00024+K01958+K01491+K00626+K01903+K00626+K00626+K00244+K01902+K00024+K00239
Organismal Systems	Digestive system	Fat digestion and absorption	8	30	0.0466582	0.2444	ko04975	K14073+K01047+K08745+K00626+K00626+K14073+K14073+K00626
